# Supplementary material for: Oncogenic activation of SMYD3-SHCBP1 promotes breast cancer development and is coupled with resistance to immune therapy
Source: Cell Death Dis. 2025 Mar 29;16(1):220. doi: 10.1038/s41419-025-07570-8 (PMC11954966; doi:10.1038/s41419-025-07570-8)
Supplement: Supplementary file 3 — Supplementary data 1 [file 41419_2025_7570_MOESM3_ESM.xlsx]

## Sheet: Bulk RNA-seq
gene.ID	Normalized.mean.WTV	Normliazed.mean.WTP12	Normalized.mean.MTP12	WTP12.vs.WTV.log2FC	WTP12.vs.WTV.pvalue	WTP12.vs.WTV.padj	MTP12.vs.WTV.log2FC	MTP12.vs.MTV.pvalue	MTP12.vs.WTV.padj
H2.Eb1	7.74325	7.63779	11.0202	-0.195471	0.412336	0.588653	4.77861	7.2674e-186	1.06315e-181
Gm8730	8.16113	8.3171	10.9064	0.289978	0.182932	0.336154	4.02363	1.30683e-166	9.55883e-163
Wfdc12	6.02621	8.12045	8.80294	4.11644	2.22759e-41	8.22539e-38	5.01785	3.87483e-68	8.09784e-65
Gldc	7.66108	9.2305	10.0783	2.77909	2.31332e-16	2.92032e-14	3.84783	1.1719e-61	1.71437e-58
Rpl35a	8.81206	9.25296	11.8045	0.744097	0.00338839	0.0133564	4.42095	5.93e-60	7.88636e-57
Coro2a	9.95415	10.0742	11.5793	0.29676	0.364962	0.542369	2.33709	1.81875e-55	2.04665e-52
Col9a1	9.44557	10.9599	11.757	2.46432	2.86788e-18	6.61854e-16	3.50599	7.94071e-52	7.26029e-49
Slpi	8.14063	8.50406	10.4328	0.597453	0.0297449	0.0819192	3.35139	1.6112e-50	1.30946e-47
Vars	11.1195	11.445	12.6122	0.513536	0.00109729	0.00508854	2.15086	3.1369e-44	1.31113e-41
Chrdl2	7.93154	9.96628	10.2677	3.43322	8.51428e-19	2.32881e-16	3.69184	9.77182e-42	3.17671e-39
Kif23	7.87616	9.07485	9.43295	1.94659	1.48533e-22	1.04468e-19	2.38453	5.89309e-38	1.43683e-35
Kpna2	9.86506	10.7082	11.387	1.33123	4.53305e-11	1.33108e-09	2.23361	1.21691e-37	2.91839e-35
Gsg1l	5.07757	5.97631	7.83304	2.21949	0.000947752	0.00448233	4.77514	1.32851e-37	3.13465e-35
H2ax	9.90377	10.9795	11.2448	1.68047	3.52552e-22	2.08287e-19	1.98237	4.61251e-37	1.07105e-34
Ada	7.74232	9.11505	9.28304	2.26549	3.31608e-17	5.69518e-15	2.38599	1.3031e-36	2.88834e-34
Prom2	10.1024	10.5199	11.1891	0.652267	3.00962e-09	5.721e-08	1.56271	5.96949e-35	1.13413e-32
Gm6278	3.90636	3.6839	8.14125	-2.58413	0.229183	#N/A	8.30781	6.26715e-34	1.13188e-31
Bspry	9.57596	10.873	11.2232	2.07384	3.09454e-14	2.18691e-12	2.46254	7.60129e-34	1.35609e-31
Abtb2	8.17524	9.14656	9.53838	1.5691	5.32628e-18	1.17367e-15	2.06147	2.49247e-31	3.61013e-29
Arntl	7.14226	8.51789	8.81587	2.31056	5.864e-23	5.09479e-20	2.66321	1.79243e-30	2.47372e-28
Cenpa	8.27628	9.52742	9.93253	2.0205	3.56924e-13	1.79312e-11	2.49918	5.0058e-30	6.59729e-28
Slc9a5	7.77945	8.06044	9.36956	0.458255	0.0624495	0.148699	2.33173	1.1102e-29	1.4001e-27
Pold3	9.60098	10.4166	10.6467	1.27783	4.59685e-14	3.03105e-12	1.52368	1.24761e-28	1.42588e-26
Kcnk1	9.52494	10.5469	10.8571	1.61012	3.13759e-15	2.89638e-13	1.97178	1.43225e-28	1.61172e-26
Rogdi	10.161	11.1816	11.3326	1.59586	2.02233e-15	2.03196e-13	1.71874	1.80264e-28	2.01304e-26
Shisa8	5.79201	6.73781	8.28838	1.83384	0.000689278	0.00338452	4.01894	4.88311e-28	5.25258e-26
Depdc1a	5.17077	6.91732	7.35031	3.72024	8.61032e-20	2.95754e-17	4.26491	7.89305e-28	8.36721e-26
Etv6	10.5524	11.4021	11.9108	1.31247	1.97596e-12	8.38648e-11	1.97381	9.16736e-28	9.57924e-26
Plk1	8.04704	9.60217	10.0365	2.52299	1.91423e-13	1.06691e-11	3.03638	5.97136e-27	5.67241e-25
Ccnb2	7.89159	9.40856	9.85331	2.45337	2.09676e-14	1.57218e-12	2.99992	6.26207e-27	5.8768e-25
Tmprss4	6.28029	8.39871	8.41336	3.91405	1.84067e-16	2.4942e-14	3.7027	1.28407e-26	1.15954e-24
Nans	10.4053	10.9964	11.3488	0.930432	3.53722e-07	4.21669e-06	1.35011	1.28319e-26	1.15954e-24
Slc7a5	10.1148	11.1856	11.4452	1.73564	4.34686e-09	8.0254e-08	1.96372	1.524e-26	1.35118e-24
Ndc80	6.38673	7.88939	8.32673	2.63584	1.0472e-13	6.16221e-12	3.16717	2.52128e-26	2.22191e-24
Smyd5	10.1546	11.2215	11.356	1.66162	1.02263e-15	1.12718e-13	1.76046	3.01448e-26	2.64065e-24
Fkbp11	8.69847	9.64036	10.0003	1.50747	4.6847e-11	1.37288e-09	1.93272	4.63101e-26	3.98512e-24
Cracdl	8.87052	10.0185	10.3507	1.80886	3.31046e-16	4.07462e-14	2.20894	8.1237e-26	6.75236e-24
Slfn8	7.20769	7.8083	5.55795	0.99016	0.0114836	0.0377336	-3.61413	1.43475e-25	1.1407e-23
Tmprss13	9.15729	10.3293	10.4615	1.85535	2.20672e-16	2.80977e-14	1.95024	9.4596e-25	7.24526e-23
Alg8	7.88529	8.40882	9.09063	0.867751	2.26042e-05	0.000173978	1.79468	1.75136e-24	1.31388e-22
Strbp	9.56343	10.3472	10.605	1.21934	2.42378e-19	7.45818e-17	1.51856	2.37596e-24	1.75545e-22
Uck2	9.94977	10.5753	11.0853	0.973303	3.41191e-08	5.15275e-07	1.63693	3.58105e-24	2.55547e-22
Elf5	12.3196	13.5155	13.8409	1.85107	4.54782e-13	2.20958e-11	2.22652	3.9675e-24	2.8175e-22
Tmprss6	8.90888	10.1485	10.6726	1.934	4.50814e-12	1.76619e-10	2.61059	9.25135e-24	6.4755e-22
Creb3l1	9.52605	10.4762	10.6115	1.49842	4.02306e-14	2.75096e-12	1.59955	3.00591e-23	2.06448e-21
Bub1b	8.55928	9.82943	10.3382	2.01327	1.35635e-10	3.52698e-09	2.64785	3.58112e-23	2.42538e-21
Slc39a14	11.0927	12.3775	12.4966	1.99733	1.93261e-16	2.54862e-14	2.07662	5.92829e-23	3.88901e-21
Lamb3	10.7737	11.9082	12.0411	1.76043	1.03732e-16	1.53213e-14	1.86591	1.71464e-22	1.06738e-20
Ccnf	7.86131	9.11751	9.45833	2.02562	4.47729e-12	1.75876e-10	2.41872	2.271e-22	1.39006e-20
Entpd8	4.77651	5.35136	7.05405	1.4791	0.0194468	0.0582026	4.09075	4.30031e-22	2.56772e-20
Pif1	6.13974	7.62731	8.24807	2.66178	1.08459e-09	2.27548e-08	3.45373	4.61317e-22	2.74334e-20
Tmem44	8.57951	9.69544	10.0362	1.78276	4.44305e-11	1.30725e-09	2.17384	5.27543e-22	3.11186e-20
Cgn	10.5473	11.6867	11.828	1.76856	9.21769e-15	7.52184e-13	1.8795	1.1985e-21	6.93001e-20
Zfp750	8.20661	9.42604	9.47678	1.9465	2.00394e-16	2.61931e-14	1.91699	3.02222e-21	1.66838e-19
Sec14l2	8.47949	9.55196	9.87029	1.74603	2.03168e-09	4.0064e-08	2.0855	5.61037e-21	3.05108e-19
Clic1	11.0949	11.5795	11.97	0.745241	3.26129e-08	4.96079e-07	1.23791	1.81999e-20	9.24465e-19
Slc1a4	8.90783	9.66467	10.122	1.1954	5.69222e-08	8.15462e-07	1.77464	1.89704e-20	9.60267e-19
Pimreg	6.59408	8.08607	8.54722	2.54513	8.74939e-11	2.40649e-09	3.11322	2.84218e-20	1.40467e-18
Klhdc8a	5.07368	6.31457	6.87599	2.66991	2.97539e-13	1.53574e-11	3.45801	2.98506e-20	1.46539e-18
Gpsm2	8.41977	9.21068	9.57519	1.27049	2.89668e-08	4.43818e-07	1.70459	3.23855e-20	1.58451e-18
Tnfrsf13c	4.10137	4.93875	6.55043	3.19711	0.00432294	0.0164519	5.38062	3.94136e-20	1.90291e-18
Large2	9.52226	10.5845	10.9125	1.63811	5.74385e-14	3.6517e-12	2.04128	4.01608e-20	1.9326e-18
Phgdh	11.4121	11.933	12.3861	0.811849	8.94547e-08	1.23021e-06	1.39722	4.09034e-20	1.96189e-18
Leo1	9.15089	9.77585	10.1506	0.975907	6.94454e-12	2.5707e-10	1.44965	4.20607e-20	2.00425e-18
Gdpd5	9.09263	10.066	10.1432	1.52598	8.37989e-16	9.44817e-14	1.54626	6.61875e-20	3.09756e-18
Kif4	6.80741	8.37497	8.78808	2.65258	4.27357e-11	1.26241e-09	3.14133	6.76113e-20	3.14995e-18
Cyb561	9.7093	9.97432	10.6616	0.421345	0.0156296	0.0485611	1.35179	8.13416e-20	3.75377e-18
Hsd11b2	5.58964	7.28521	7.4055	3.25085	4.18547e-14	2.8228e-12	3.271	1.36258e-19	6.17128e-18
Hhipl2	9.667	10.7547	11.1853	1.69345	2.6548e-09	5.13238e-08	2.21642	1.39411e-19	6.29457e-18
Slc41a1	11.1181	11.8064	12.0225	1.06858	2.73743e-09	5.2783e-08	1.29117	1.40277e-19	6.31419e-18
Galnt10	9.88875	10.6345	10.9539	1.15224	1.15186e-11	3.95294e-10	1.53848	1.42369e-19	6.3887e-18
Esrp1	10.5568	11.7484	11.9561	1.82595	6.68456e-14	4.11379e-12	2.04132	1.48446e-19	6.64104e-18
Dtnb	9.07174	10.1284	10.4225	1.64471	4.94463e-12	1.90685e-10	1.98491	1.88278e-19	8.37179e-18
Epcam	12.702	13.3063	13.5407	0.92237	1.13084e-11	3.91158e-10	1.1834	2.66238e-19	1.17668e-17
Camsap3	9.61853	10.7214	10.7424	1.71252	4.08248e-19	1.20596e-16	1.65797	2.91941e-19	1.28252e-17
Cip2a	6.91606	8.32035	8.71813	2.35509	3.59702e-11	1.07984e-09	2.83523	2.96023e-19	1.29656e-17
Smc4	9.31127	10.2762	10.6665	1.51348	6.42609e-11	1.81479e-09	2.00106	3.21973e-19	1.40183e-17
Rab11fip4	9.61138	10.7284	11.0009	1.72422	2.33323e-12	9.84622e-11	2.03278	4.53224e-19	1.93866e-17
Ecrg4	8.25353	8.91241	9.82606	1.03487	7.04752e-05	0.000468249	2.31167	5.05392e-19	2.15551e-17
Osbpl10	7.67181	8.72503	9.05188	1.70613	2.16206e-10	5.34006e-09	2.08281	5.28914e-19	2.24275e-17
Myo5c	9.30018	10.5039	10.7961	1.86958	7.24588e-13	3.37217e-11	2.21139	5.38282e-19	2.27587e-17
Aspm	6.93594	8.47382	8.83084	2.57762	1.86457e-16	2.50361e-14	3.05721	7.40303e-19	3.07668e-17
Pycr1	8.02544	8.8928	9.2215	1.39197	6.5577e-12	2.44589e-10	1.79232	8.42023e-19	3.46985e-17
Kcnn4	10.8732	12.2146	12.4131	2.05585	3.72153e-13	1.85074e-11	2.25088	9.01609e-19	3.70495e-17
Cldn3	11.4723	12.358	12.5591	1.35671	2.5959e-13	1.37924e-11	1.56648	9.48042e-19	3.87399e-17
Sec61b	10.0223	10.6242	10.8796	0.927652	3.56274e-13	1.79312e-11	1.22272	9.8786e-19	4.02546e-17
Tent5c	8.77172	9.99288	10.169	1.92202	3.0746e-14	2.18534e-12	2.08945	1.0612e-18	4.31231e-17
Npas2	6.46801	7.79186	7.96364	2.29269	6.0761e-15	5.3103e-13	2.4442	1.08674e-18	4.39168e-17
Cib1	10.1283	10.8612	11.2628	1.13517	3.36847e-08	5.0991e-07	1.63344	1.18248e-18	4.71348e-17
Shank2	9.02177	10.0565	10.3184	1.62986	5.93445e-11	1.69212e-09	1.91347	1.38783e-18	5.51699e-17
Slc2a9	9.21868	10.1594	10.5351	1.47323	9.83957e-09	1.67768e-07	1.92007	1.88433e-18	7.45022e-17
Cnn1	10.5928	11.5417	11.7141	1.45116	4.39795e-17	7.00172e-15	1.62767	1.89536e-18	7.47365e-17
Enpp3	9.56956	10.2908	10.598	1.12248	5.79887e-11	1.66958e-09	1.4907	3.53784e-18	1.36918e-16
Chtf18	7.38551	8.38128	8.84892	1.64754	1.03577e-07	1.4061e-06	2.22942	4.27598e-18	1.63325e-16
Cep170b	11.1053	11.7369	11.9481	0.977446	5.20288e-09	9.44212e-08	1.19622	5.43495e-18	2.04391e-16
Kif22	7.95265	9.25472	9.7013	2.05053	7.17387e-10	1.56975e-08	2.61098	8.28489e-18	3.08046e-16
Fhdc1	9.23436	10.2468	10.5078	1.56461	1.23806e-14	9.83124e-13	1.87329	9.45134e-18	3.50035e-16
Esco2	5.86097	7.30248	7.79865	2.62681	3.71501e-11	1.1085e-09	3.29092	1.10278e-17	4.06361e-16
Gtse1	6.97798	8.56567	8.89824	2.65224	7.79467e-10	1.69305e-08	2.99229	1.19448e-17	4.37945e-16
Fam110a	8.80001	9.86692	10.0321	1.68105	1.63264e-11	5.32319e-10	1.81877	1.2524e-17	4.5689e-16
Ptma	14.4744	14.97	15.2705	0.756636	4.82764e-08	7.02505e-07	1.11432	1.38775e-17	5.05009e-16
Gm11847	8.94086	9.55432	9.88191	0.962122	7.25583e-12	2.67253e-10	1.36678	1.5207e-17	5.50653e-16
Pak4	9.66895	10.2502	10.4833	0.898191	7.06539e-15	6.0672e-13	1.16147	1.65382e-17	5.95905e-16
Sgo1	5.89884	7.3833	7.72079	2.70755	1.25429e-10	3.28473e-09	3.08456	1.71725e-17	6.17239e-16
Pop4	8.1952	8.11471	9.19664	-0.109617	0.628863	0.769346	1.43939	1.98394e-17	7.09609e-16
Acot1	11.7135	13.1277	13.1314	2.16716	3.50681e-20	1.32809e-17	2.11293	2.02041e-17	7.20891e-16
Noc4l	9.8513	10.3225	10.7288	0.736087	5.33996e-06	4.77718e-05	1.24862	2.02922e-17	7.22274e-16
Rcc2	11.9924	12.6016	12.9608	0.929382	1.28692e-08	2.14051e-07	1.37417	2.16775e-17	7.67322e-16
Ttpa	8.39861	9.61901	9.76819	1.91473	4.37018e-14	2.9207e-12	2.04289	2.24929e-17	7.9289e-16
AI506816	5.8132	5.79378	7.45883	0.0523286	0.918775	0.956195	2.5913	2.37107e-17	8.33808e-16
Cdkn3	5.18935	6.56349	6.9964	2.82262	8.13768e-13	3.75605e-11	3.39909	2.40193e-17	8.40617e-16
Aurka	7.57926	8.83769	9.19983	2.04568	1.04124e-09	2.19076e-08	2.46809	2.82083e-17	9.80189e-16
Cd320	9.60868	9.94222	10.5071	0.517798	0.00030216	0.00164743	1.2746	2.8393e-17	9.84269e-16
Cldn7	9.84015	10.6642	10.9879	1.27341	2.97975e-09	5.67883e-08	1.657	3.16983e-17	1.09625e-15
Irx5	9.67583	10.9501	10.9995	1.95177	7.02142e-17	1.05823e-14	1.94411	3.41858e-17	1.17672e-15
Tlr2	8.49956	9.62205	9.48883	1.78485	2.40346e-15	2.33546e-13	1.47587	3.78847e-17	1.29793e-15
Rnf128	7.16388	8.05653	8.42222	1.47591	1.69694e-13	9.60299e-12	1.94541	3.87229e-17	1.32046e-15
Dact2	9.49277	10.4971	10.4988	1.56142	9.0946e-20	3.00511e-17	1.48089	4.00898e-17	1.36389e-15
Cspg5	6.97414	7.86134	8.33302	1.49155	2.307e-08	3.60576e-07	2.10239	4.26006e-17	1.4426e-15
Faim2	6.12295	6.63099	7.71076	0.910458	0.0073435	0.0260104	2.50163	5.16937e-17	1.74246e-15
Fam210b	10.6257	11.3638	11.5401	1.147	1.8114e-09	3.62036e-08	1.30944	7.24786e-17	2.41524e-15
Ptprf	12.442	13.2804	13.4254	1.2828	3.3806e-12	1.36425e-10	1.40725	7.42464e-17	2.46853e-15
Rn18s.rs5	14.8606	15.291	15.5384	0.656247	2.00756e-08	3.18492e-07	0.937595	7.77191e-17	2.57229e-15
Arhgap11a	8.35928	9.62025	9.88441	1.98552	1.13742e-12	5.07542e-11	2.29393	1.12151e-16	3.67861e-15
X1110038B12Rik	9.14122	9.74707	10.0595	0.949087	3.39336e-09	6.37658e-08	1.32478	1.21202e-16	3.94015e-15
Ulbp1	6.53861	7.72991	8.04999	2.05187	1.13077e-10	3.00386e-09	2.42195	1.22328e-16	3.96791e-15
Kifc1	7.90663	9.26295	9.71821	2.15317	1.63033e-08	2.66077e-07	2.70042	1.5186e-16	4.91497e-15
Ehf	11.288	12.5616	12.7361	1.93802	1.1348e-14	9.10927e-13	2.12596	1.56088e-16	5.02955e-15
Gm4544	6.69329	8.06695	8.23035	2.31128	3.9199e-16	4.78487e-14	2.47255	1.73778e-16	5.58723e-15
Muc20	8.61276	9.19871	9.97911	0.989747	7.7672e-05	0.000510782	2.07188	1.88769e-16	6.05592e-15
Ier5	9.89107	10.7569	10.8307	1.33349	1.84451e-14	1.41158e-12	1.35323	2.00722e-16	6.41127e-15
Tjp2	10.5876	11.3364	11.4207	1.16074	1.74919e-10	4.42389e-09	1.18749	2.37966e-16	7.55141e-15
Dut	8.62318	9.18852	9.80122	0.894279	0.000199587	0.00114973	1.70458	2.77998e-16	8.74588e-15
Rap1gap2	8.53713	8.96794	9.56851	0.688043	0.000172407	0.00101147	1.50012	2.90414e-16	9.11689e-15
H2az1	11.9567	12.5427	13.1039	0.899042	4.39164e-05	0.000310356	1.63113	2.92083e-16	9.14963e-15
Foxm1	8.09168	9.44595	9.90901	2.14297	3.19407e-08	4.86355e-07	2.69632	3.09366e-16	9.67034e-15
Epn3	8.81791	9.50114	9.86745	1.06985	1.6465e-08	2.68419e-07	1.52463	3.46229e-16	1.07309e-14
H2.M2	4.03374	4.49696	6.30421	1.61492	0.0502608	0.124975	4.77738	4.3185e-16	1.32721e-14
Cldn1	7.99607	8.41744	8.99277	0.683188	4.0056e-05	0.000286641	1.46575	4.35769e-16	1.33645e-14
Hnrnpm	12.2919	12.765	13.0209	0.719417	9.20522e-12	3.30003e-10	1.01671	4.96906e-16	1.52076e-14
Ncaph	8.16855	9.30307	9.72476	1.77163	7.18843e-09	1.27306e-07	2.29834	5.0452e-16	1.54084e-14
Bdh1	8.05347	9.02186	9.84314	1.49436	1.52957e-05	0.000123723	2.61688	5.33419e-16	1.62233e-14
Erbb3	10.9304	11.7027	11.7942	1.18752	1.73079e-11	5.58161e-10	1.22941	5.54925e-16	1.68074e-14
Mad2l1	8.12043	9.08196	9.49966	1.52083	2.64504e-08	4.08654e-07	2.04281	5.98199e-16	1.79693e-14
Wdr46	9.67793	10.023	10.4712	0.534596	1.03007e-05	8.6395e-05	1.11918	7.34018e-16	2.19142e-14
Crabp2	8.92822	10.1467	10.5702	1.87261	3.75775e-09	6.99898e-08	2.40296	8.03443e-16	2.38409e-14
Epop	7.687	9.06996	9.24224	2.19359	1.2473e-12	5.53231e-11	2.35416	9.1793e-16	2.69106e-14
Csrp1	12.974	13.5894	13.9444	0.940244	1.40274e-08	2.3175e-07	1.38154	9.74619e-16	2.83453e-14
Arhgef10l	10.1236	10.8509	10.9869	1.12212	9.75289e-12	3.45444e-10	1.23355	1.12946e-15	3.27186e-14
Rpl13a	9.03483	9.61191	9.92971	0.903171	5.23384e-08	7.5492e-07	1.28549	1.34661e-15	3.87026e-14
Fgd1	8.56549	9.53957	9.82744	1.51494	1.64258e-10	4.1974e-09	1.85348	1.45618e-15	4.16063e-14
Vps37b	9.11997	10.1989	10.3879	1.67486	4.81124e-11	1.40439e-09	1.85595	1.52319e-15	4.33516e-14
Mylk	11.068	11.9174	12.1506	1.29859	1.24488e-11	4.21718e-10	1.56075	1.54951e-15	4.39298e-14
Lama1	9.74601	10.8339	11.08	1.66582	1.68987e-10	4.28855e-09	1.93546	1.69247e-15	4.78901e-14
Epb41l4b	10.8954	12.0358	12.0597	1.73489	7.83253e-15	6.61066e-13	1.68427	1.80851e-15	5.09763e-14
Arhgap8	8.5645	9.8305	9.83853	1.9946	5.76064e-14	3.6517e-12	1.90597	1.81833e-15	5.11546e-14
Sgpp1	9.36077	9.49731	10.2965	0.215842	0.098499	0.211212	1.33681	1.82745e-15	5.13123e-14
Ceacam1	10.5449	11.496	11.6285	1.456	1.23451e-11	4.19167e-10	1.55835	1.96561e-15	5.48757e-14
Gm4739	6.29059	7.23419	7.82051	1.65873	1.14589e-06	1.21238e-05	2.44937	2.39709e-15	6.61643e-14
Lmo4	11.6779	12.5463	12.6623	1.3217	2.67757e-16	3.3515e-14	1.4161	2.93462e-15	8.03943e-14
X1700025G04Rik	9.71184	10.4907	10.7189	1.19352	2.01723e-11	6.36635e-10	1.44637	3.31552e-15	9.01538e-14
Relt	6.85382	7.91228	8.13472	1.78453	1.26948e-11	4.29065e-10	2.0161	3.39627e-15	9.20075e-14
Chek2	7.95398	8.86148	9.14287	1.44833	5.03611e-09	9.18313e-08	1.76443	3.90196e-15	1.05123e-13
Tlnrd1	10.7324	11.2337	11.5739	0.776092	9.73611e-07	1.04432e-05	1.19268	4.77249e-15	1.27636e-13
Hid1	10.1141	10.5169	10.9488	0.623435	6.48249e-05	0.000434815	1.17744	4.85229e-15	1.29297e-13
Vdr	10.1334	11.5045	11.4662	2.11976	3.64075e-13	1.82284e-11	1.95668	5.1259e-15	1.3634e-13
Fam83d	6.41349	7.61928	8.08517	2.0625	1.7392e-08	2.81667e-07	2.66478	5.56737e-15	1.47013e-13
Relb	9.96832	10.7186	10.8661	1.15983	4.93267e-10	1.114e-08	1.28505	6.60835e-15	1.73873e-13
Acad9	11.038	11.5632	11.9432	0.80272	1.3423e-06	1.39815e-05	1.278	7.2378e-15	1.88402e-13
Ly6g6d	5.61071	6.79577	7.28604	2.24044	5.09061e-08	7.38589e-07	2.87437	7.49455e-15	1.94738e-13
Kifc5b	7.20201	8.27035	8.63205	1.75186	3.52615e-08	5.27138e-07	2.17934	7.91813e-15	2.0538e-13
Atp1a1	13.0046	13.4699	13.8111	0.711946	1.21458e-06	1.27864e-05	1.13077	9.67592e-15	2.49206e-13
Fbxo5	6.78148	7.64776	8.04755	1.47453	1.34383e-07	1.78653e-06	1.97218	9.97842e-15	2.56545e-13
Jpt2	9.56777	10.3705	10.706	1.23566	5.40412e-08	7.77961e-07	1.6379	1.12254e-14	2.86092e-13
Hjurp	9.07704	9.84741	10.1323	1.20208	1.78911e-08	2.87856e-07	1.5296	1.145e-14	2.91037e-13
Actl6a	9.7121	10.4661	10.7694	1.15786	2.24267e-08	3.51637e-07	1.51557	1.76468e-14	4.42804e-13
Spc24	7.15328	8.44237	8.95568	2.07288	1.97384e-07	2.51324e-06	2.72599	1.8744e-14	4.6953e-13
Ikzf1	8.33102	9.13334	9.37279	1.26298	1.70771e-11	5.51923e-10	1.53302	1.90063e-14	4.74971e-13
Fam20c	10.6613	11.9656	12.2078	1.97713	7.07474e-10	1.55036e-08	2.23416	1.90261e-14	4.74971e-13
Nlrp9b	4.48694	6.02644	6.23659	3.83282	4.61489e-12	1.80323e-10	4.00217	2.14235e-14	5.33e-13
Lsm4	10.0781	10.6029	10.9202	0.810642	9.68812e-08	1.32617e-06	1.19542	2.41566e-14	5.9593e-13
Crip2	11.8134	12.4486	12.7309	0.963519	1.73859e-09	3.48425e-08	1.29835	2.423e-14	5.96735e-13
Nr1h5	3.09886	3.06398	6.19824	1.48315	0.713254	#N/A	9.6146	2.53926e-14	6.2327e-13
Hsp90ab1	15.137	15.5414	15.7988	0.612736	1.62685e-10	4.1644e-09	0.912679	2.63431e-14	6.45516e-13
Zfp268	4.49534	4.41425	6.24152	-0.15603	0.79296	0.880934	3.18909	2.86284e-14	6.99173e-13
Trim2	9.53817	10.6273	10.7913	1.67461	2.09244e-11	6.58964e-10	1.82776	3.03053e-14	7.37664e-13
AY036118	10.0086	10.3737	11.0003	0.568419	0.00106625	0.00496885	1.41762	3.17004e-14	7.6838e-13
Trim59	7.12862	8.29251	8.55536	1.8912	3.59639e-11	1.07984e-09	2.19576	3.27128e-14	7.89694e-13
Ercc6l	6.80517	7.84885	8.19635	1.75222	1.67701e-10	4.26324e-09	2.19136	3.36685e-14	8.10094e-13
Arhgef19	8.92211	9.57673	10.0938	1.00362	6.14865e-06	5.42506e-05	1.68452	3.80134e-14	9.11636e-13
Klc3	9.50672	10.5052	10.5993	1.54415	2.38317e-12	9.99985e-11	1.59329	4.73873e-14	1.13088e-12
Rab25	9.36229	9.93173	10.2684	0.879704	8.43326e-09	1.46196e-07	1.29767	4.82057e-14	1.14854e-12
Aass	5.60173	6.68975	7.14967	2.11218	3.63751e-07	4.31881e-06	2.67908	5.26617e-14	1.24658e-12
Gm7993	9.19939	9.54062	10.1414	0.524883	0.00188248	0.00808261	1.33735	5.47688e-14	1.29228e-12
Rangap1	10.8212	11.2371	11.6284	0.636778	2.56645e-05	0.000194392	1.1306	6.23234e-14	1.46111e-12
Plppr4	4.516	5.03456	6.2317	1.4008	0.0131153	0.0422586	3.3343	6.24484e-14	1.46169e-12
Fanca	7.82194	8.68063	9.11554	1.42254	4.22388e-05	0.000299648	1.91376	6.48808e-14	1.5162e-12
Rtkn	8.87764	9.67732	9.94183	1.24919	2.75869e-10	6.69062e-09	1.55735	6.66345e-14	1.54976e-12
Vgll4	11.4514	12.0251	12.3093	0.869665	4.31308e-09	7.97299e-08	1.20777	7.24957e-14	1.68073e-12
Pask	7.2938	8.30759	8.74314	1.64216	3.36179e-07	4.04675e-06	2.18533	7.35845e-14	1.70327e-12
Dnajc6	6.38091	7.51372	7.71718	2.01523	6.06652e-08	8.64055e-07	2.15463	7.38749e-14	1.70729e-12
Anln	8.00232	8.96366	9.4277	1.51233	9.92767e-08	1.35519e-06	2.11933	7.8748e-14	1.81133e-12
Actg2	8.49662	9.85417	9.90537	2.10922	1.33513e-15	1.4394e-13	2.12079	8.3567e-14	1.9099e-12
Fpgs	9.67353	10.2306	10.5651	0.860064	1.12877e-08	1.89886e-07	1.27506	8.61596e-14	1.96329e-12
Dyrk3	6.78402	8.2651	8.38475	2.43416	5.9564e-12	2.24429e-10	2.5093	8.75762e-14	1.99188e-12
Hirip3	9.03993	9.48174	10.0187	0.690438	0.000550732	0.00277992	1.39793	8.76869e-14	1.99188e-12
Fbxl19	10.2008	10.7583	11.011	0.853644	1.04985e-10	2.80911e-09	1.14651	9.12699e-14	2.06047e-12
Ap1m2	9.86674	10.8329	11.0962	1.47965	1.9716e-08	3.13123e-07	1.76695	9.24563e-14	2.08084e-12
Srebf2	11.4788	11.7402	12.1709	0.399321	0.000403989	0.00211368	0.956882	9.29186e-14	2.08803e-12
Armcx4	10.3785	11.6614	11.7422	1.9486	1.33074e-12	5.88475e-11	1.98748	1.10233e-13	2.46952e-12
Aqp3	5.61748	7.52488	7.55955	3.5536	2.06235e-14	1.5621e-12	3.53385	1.27393e-13	2.84091e-12
Clta	12.3491	12.8971	13.0979	0.835934	1.43824e-08	2.36821e-07	1.04557	1.33804e-13	2.97819e-12
Phyhip	6.08953	7.38066	7.67619	2.2849	2.42017e-13	1.3046e-11	2.674	1.35932e-13	3.01754e-12
Ccdc34	7.97469	8.76084	9.12975	1.24264	5.98278e-08	8.52951e-07	1.70266	1.39277e-13	3.0871e-12
Diaph3	6.4281	7.68404	7.96109	2.18041	2.81915e-08	4.33287e-07	2.45496	1.44493e-13	3.18341e-12
Spint2	12.0945	12.8358	13.0286	1.12554	2.57683e-10	6.30129e-09	1.32559	1.55466e-13	3.42001e-12
Slc28a3	9.9701	11.0127	11.4354	1.62047	3.4104e-07	4.09859e-06	2.14327	1.57161e-13	3.44693e-12
Psrc1	7.12306	8.82126	8.89787	2.75637	1.12931e-10	3.00386e-09	2.73913	1.60948e-13	3.5247e-12
Lsr	9.23019	9.95742	10.1509	1.13236	8.79991e-10	1.88643e-08	1.32862	1.61839e-13	3.53893e-12
Rnf43	9.21398	10.1393	10.3013	1.42934	1.53969e-11	5.06487e-10	1.58347	1.63273e-13	3.56495e-12
Golph3	11.0723	11.6896	11.92	0.941536	2.00921e-11	6.35461e-10	1.20268	1.82372e-13	3.95834e-12
Cd82	11.2935	11.8792	12.1394	0.91341	1.63582e-05	0.000130954	1.19093	1.88559e-13	4.08656e-12
Gm5641	8.98698	9.65551	9.85822	1.04491	5.27435e-10	1.18392e-08	1.2578	2.00208e-13	4.3326e-12
Pgm5	7.96936	8.85183	9.01511	1.40939	4.80878e-12	1.86419e-10	1.56376	2.0083e-13	4.33324e-12
Acss1	10.2542	10.8909	11.1999	0.969295	1.02704e-08	1.73961e-07	1.34479	2.06721e-13	4.45378e-12
Tmem51	8.91236	9.94291	10.0542	1.60581	1.79312e-10	4.52725e-09	1.66828	2.09249e-13	4.50162e-12
Ube2s	10.2086	10.5551	10.9522	0.535973	4.29414e-05	0.000303903	1.04238	2.27528e-13	4.87337e-12
Cdc42se1	11.2799	11.8005	12.0727	0.793965	1.15536e-07	1.55699e-06	1.11101	2.6961e-13	5.74108e-12
Dab2	11.0715	11.7794	11.8829	1.09473	3.32989e-08	5.05473e-07	1.14528	3.29058e-13	6.9765e-12
Ahcyl	10.3851	10.9739	11.2455	0.903895	8.51155e-08	1.17822e-06	1.21816	3.31864e-13	7.02581e-12
Myh11	12.6352	13.5311	13.7103	1.35673	1.91512e-10	4.77468e-09	1.53752	3.36131e-13	7.10587e-12
Anp32b	11.7132	12.1091	12.4855	0.601201	1.01864e-05	8.55334e-05	1.07542	3.55489e-13	7.48266e-12
Bcl2l14	8.02672	9.193	9.40071	1.80956	6.54784e-11	1.83513e-09	2.03361	3.64808e-13	7.66779e-12
Traf2	10.0142	10.7178	10.8154	1.08527	2.57542e-10	6.30129e-09	1.1368	4.25459e-13	8.9042e-12
Pradc1	8.77277	9.21135	9.68003	0.700633	0.000884598	0.00421468	1.29793	4.40317e-13	9.202e-12
Gpm6b	9.30954	10.0242	10.3005	1.0955	3.84125e-10	8.96292e-09	1.42585	6.04577e-13	1.24393e-11
Myc	10.816	11.7414	11.8657	1.40312	9.00864e-14	5.38695e-12	1.51372	6.50103e-13	1.33572e-11
Krt8	13.2403	13.8451	13.9949	0.920073	9.66206e-10	2.05336e-08	1.05533	7.57025e-13	1.54672e-11
Cpox	9.1261	9.54799	9.975	0.660022	2.93913e-06	2.82256e-05	1.21665	8.75698e-13	1.77432e-11
Ptpn18	8.68688	9.51948	9.70361	1.31836	1.48403e-07	1.95358e-06	1.47882	9.0228e-13	1.82313e-11
Ppil1	9.10652	9.57707	10.0546	0.726857	0.000136203	0.000825151	1.34847	9.18027e-13	1.85239e-11
Bora	7.08047	7.97555	8.31354	1.46212	5.35501e-09	9.68097e-08	1.8842	1.10526e-12	2.21795e-11
Eme1	5.6683	6.58382	7.01893	1.74772	4.79215e-08	6.98717e-07	2.33019	1.19465e-12	2.37775e-11
Irx3	10.7796	11.809	11.8941	1.55679	1.13975e-11	3.92404e-10	1.59751	1.21871e-12	2.42234e-11
Cdcp1	9.84747	10.8397	10.9168	1.52458	2.54589e-10	6.24631e-09	1.53933	1.2323e-12	2.44273e-11
Sox10	11.8658	12.7453	12.8735	1.32991	1.06242e-11	3.72731e-10	1.43918	1.28359e-12	2.53752e-11
Lpo	4.15189	4.87163	6.03903	2.23372	0.00401229	0.0154294	4.0559	1.3071e-12	2.58051e-11
Syne4	10.071	11.0065	11.2183	1.42052	5.63711e-09	1.01661e-07	1.64124	1.53932e-12	3.02265e-11
Lsm2	8.67172	9.15073	9.55903	0.746394	3.46453e-06	3.25102e-05	1.2725	1.68335e-12	3.30103e-11
Hook1	8.25576	9.24106	9.46423	1.57404	9.56066e-11	2.58628e-09	1.82657	1.89799e-12	3.70208e-11
Agfg1	10.5386	11.2405	11.3518	1.06948	8.95173e-13	4.06822e-11	1.1515	2.08604e-12	4.05268e-11
Card14	7.24799	8.80892	8.97859	2.52302	4.41931e-09	8.1388e-08	2.63715	2.11267e-12	4.09897e-11
Tfrc	9.94232	10.6485	10.9685	1.10833	5.36848e-10	1.20322e-08	1.51231	2.15786e-12	4.16456e-11
Esr1	9.56074	9.92419	10.4361	0.581879	0.0022785	0.00956063	1.25354	2.1624e-12	4.16782e-11
Bnipl	7.76342	8.64108	8.95741	1.39303	3.01108e-08	4.59913e-07	1.77383	2.18402e-12	4.20395e-11
Slc7a1	8.85591	9.70304	10.0797	1.31247	3.29479e-06	3.11202e-05	1.76392	2.19318e-12	4.21604e-11
Igfbp2	9.14649	10.9695	11.3983	2.88243	4.86464e-19	1.38175e-16	3.43203	2.27613e-12	4.36402e-11
Hpcal4	5.38288	6.47151	6.86604	2.13995	1.8999e-09	3.76737e-08	2.66823	2.31162e-12	4.42627e-11
Slc52a2	9.4026	10.1107	10.3095	1.11325	5.96342e-07	6.75976e-06	1.30099	2.66807e-12	5.08882e-11
Tmtc4	8.32304	9.11526	9.21716	1.25806	2.39511e-11	7.44752e-10	1.31574	2.72487e-12	5.19039e-11
Ctbp2	10.107	10.7974	10.9151	1.05517	5.43074e-14	3.50271e-12	1.14833	2.90725e-12	5.53057e-11
Cep89	8.66795	8.98834	9.48816	0.509131	0.00116255	0.00535083	1.17391	3.18056e-12	6.02699e-11
Sap30	6.93126	7.73459	8.11524	1.32908	4.24993e-08	6.25837e-07	1.81938	3.20807e-12	6.06081e-11
Mpzl1	10.3468	11.1707	11.3472	1.25503	1.19732e-09	2.48029e-08	1.42919	3.68512e-12	6.92925e-11
Ica1	8.0344	8.5857	8.99305	0.877513	1.58827e-06	1.62232e-05	1.40465	4.21402e-12	7.87316e-11
Stap2	10.1764	11.066	11.0763	1.35919	5.62497e-13	2.6887e-11	1.28668	4.31372e-12	8.04917e-11
Prim2	7.93229	8.48917	8.89905	0.895013	2.56708e-07	3.18727e-06	1.43112	4.42398e-12	8.21299e-11
Dcakd	10.3631	10.8291	11.1018	0.709936	2.47026e-08	3.83253e-07	1.03194	4.48218e-12	8.29998e-11
Dcun1d1	8.73462	9.14702	9.61329	0.643275	1.69027e-05	0.000134222	1.26161	4.47821e-12	8.29998e-11
Zwilch	6.75668	7.88449	8.25688	1.86086	1.37453e-07	1.8205e-06	2.32166	4.52576e-12	8.35951e-11
Mal2	9.18814	10.0983	10.3462	1.40405	1.10276e-07	1.49019e-06	1.66904	4.73434e-12	8.72276e-11
Abhd17c	10.947	12.0553	12.0807	1.67082	6.06861e-12	2.28075e-10	1.62287	4.87183e-12	8.95351e-11
Phlda1	9.76671	11.161	11.1779	2.09915	1.49978e-11	4.94458e-10	2.03794	4.86923e-12	8.95351e-11
Chaf1a	8.41698	9.39428	9.7803	1.50736	1.29438e-06	1.35133e-05	1.97651	4.88273e-12	8.96229e-11
Snd1	12.1138	12.5989	12.8891	0.753861	1.26309e-05	0.000104048	1.09193	4.94794e-12	9.07061e-11
Mfhas1	9.3002	9.9701	10.2727	1.03352	3.06931e-11	9.36648e-10	1.41261	5.29104e-12	9.63919e-11
Ints7	9.88744	10.2456	10.6169	0.555029	0.000241006	0.00135143	1.01907	5.39953e-12	9.8246e-11
Npnt	8.66323	9.54491	9.72153	1.37142	6.87839e-09	1.22255e-07	1.53513	5.5378e-12	1.00512e-10
Ggt1	8.72443	8.97044	9.66286	0.392516	0.0316595	0.0862114	1.35149	5.5359e-12	1.00512e-10
Sftpd	6.7209	7.76517	8.52067	1.80964	0.000255442	0.00142158	2.76497	5.72035e-12	1.03568e-10
Cks1b	9.42327	9.81231	10.1586	0.605921	2.44329e-05	0.000186113	1.03571	5.80825e-12	1.04984e-10
Gm7180	3.71407	3.6727	5.44561	0.0163092	0.985984	0.992081	3.696	5.81292e-12	1.04984e-10
Arhgef39	5.75521	6.68229	7.14784	1.70877	1.91858e-07	2.45194e-06	2.34325	6.14942e-12	1.10925e-10
Tfap2c	10.1981	11.2847	11.366	1.64438	1.9283e-11	6.1514e-10	1.68273	6.24453e-12	1.12363e-10
Ppp1cb	11.8844	12.509	12.7197	0.947019	1.93819e-09	3.83494e-08	1.17649	6.54554e-12	1.1749e-10
Spata13	9.88879	10.8044	10.9247	1.4063	1.32407e-11	4.43458e-10	1.50412	6.68477e-12	1.19842e-10
Sae1	10.4504	10.8197	11.1981	0.566109	0.000133429	0.000810342	1.04198	7.23607e-12	1.28936e-10
Ctse	6.81498	7.35004	8.35144	0.950811	0.00153574	0.00680554	2.46092	7.35673e-12	1.30927e-10
Eif5a	13.1796	13.435	13.8704	0.389956	0.0053663	0.0197804	0.949537	7.44177e-12	1.32279e-10
Gm10863	7.87093	9.35829	9.40922	2.30538	5.30157e-11	1.53237e-09	2.2886	9.50814e-12	1.66538e-10
Snrpd1	9.19826	9.60595	10.0208	0.627331	3.29293e-05	0.000241253	1.16276	9.69444e-12	1.69438e-10
Lyar	8.87119	9.17906	9.66252	0.480571	0.00146811	0.00654316	1.11957	1.0688e-11	1.86136e-10
Ctnnal1	9.03733	9.71164	9.86488	1.04533	6.0627e-10	1.35062e-08	1.18338	1.10927e-11	1.92726e-10
Tiam1	8.47147	9.13938	9.49905	1.04791	3.18415e-06	3.02443e-05	1.4901	1.13103e-11	1.96274e-10
Slc37a1	8.25283	9.1613	9.31872	1.43328	8.15006e-09	1.42065e-07	1.56393	1.13272e-11	1.96333e-10
Pa2g4	11.7095	12.0713	12.4067	0.554227	1.91215e-05	0.000149748	0.968056	1.13822e-11	1.97053e-10
Dnmt1	11.3071	12.0438	12.3089	1.12078	8.37766e-07	9.10508e-06	1.41621	1.18183e-11	2.04362e-10
Mybl2	7.58229	8.72418	9.10832	1.79248	7.52068e-07	8.25876e-06	2.25856	1.20045e-11	2.07337e-10
Calm2	12.6547	13.0687	13.3794	0.625857	8.7306e-07	9.44696e-06	1.00437	1.26731e-11	2.18111e-10
Kctd14	9.3716	10.3157	10.5306	1.43979	2.99584e-08	4.58059e-07	1.66174	1.3683e-11	2.34116e-10
Ano1	12.1466	12.9306	12.9966	1.19243	8.64932e-11	2.3834e-09	1.2034	1.48171e-11	2.52339e-10
Ccdc187	6.77545	8.11353	8.33668	2.19098	6.15863e-09	1.10493e-07	2.41897	1.54312e-11	2.62187e-10
Prpf31	10.1007	10.4935	10.8779	0.598854	1.64104e-05	0.00013123	1.08814	1.60484e-11	2.72357e-10
Mastl	5.59382	6.89018	7.13899	2.41764	9.25533e-09	1.59511e-07	2.68182	1.66955e-11	2.82684e-10
Ttyh3	11.3961	11.8733	12.0996	0.728216	6.60255e-09	1.17777e-07	0.981259	1.69099e-11	2.85983e-10
Rpl12	13.3847	13.8273	14.0574	0.672912	1.0639e-08	1.79586e-07	0.93195	1.69346e-11	2.86069e-10
Tnfrsf11a	8.57267	9.65856	9.65989	1.71636	2.89365e-09	5.53618e-08	1.59103	1.69912e-11	2.86694e-10
Plxnb1	10.928	11.9549	11.9991	1.55113	5.85027e-11	1.67784e-09	1.52821	1.70625e-11	2.87566e-10
Car12	6.30359	7.35076	7.54554	1.86647	2.63106e-10	6.42326e-09	2.06332	1.82242e-11	3.06088e-10
Stx19	4.82067	6.20997	6.63936	3.05352	1.2946e-06	1.35133e-05	3.54778	1.86833e-11	3.13438e-10
Trps1	11.4565	12.535	12.5558	1.63489	4.49337e-13	2.19033e-11	1.5932	2.05549e-11	3.44047e-10
Grhl2	9.08571	10.0487	10.0315	1.47698	3.17744e-14	2.22421e-12	1.3657	2.25982e-11	3.77386e-10
Erfe	4.81265	5.75676	6.41161	2.24075	0.000107607	0.000672885	3.1027	2.26373e-11	3.77607e-10
Tpd52	10.3023	10.998	11.1906	1.06856	2.08652e-07	2.65215e-06	1.25742	2.52026e-11	4.18488e-10
Smarcc1	10.7391	11.3055	11.5292	0.860607	3.62774e-08	5.40683e-07	1.10747	2.97525e-11	4.92363e-10
Dtymk	9.69681	9.99083	10.4747	0.451047	0.00284602	0.0115419	1.08812	3.29019e-11	5.43866e-10
B4galt1	11.9511	12.6689	12.8993	1.11175	1.81647e-06	1.83386e-05	1.34965	3.48079e-11	5.74076e-10
Pabpc1	13.8948	14.4499	14.6603	0.839578	1.0929e-11	3.8161e-10	1.07464	3.48837e-11	5.74677e-10
Cd276	9.2869	10.0562	10.434	1.17452	8.3296e-07	9.06618e-06	1.65517	3.6356e-11	5.96915e-10
Bcl2l15	6.02778	7.4676	7.5475	2.51593	1.1535e-11	3.95294e-10	2.54308	3.9765e-11	6.52156e-10
Pkp3	10.267	11.0388	11.2279	1.17808	1.82044e-08	2.91536e-07	1.36951	4.46317e-11	7.28702e-10
Apobr	7.94307	8.62241	9.08768	1.22696	0.00121245	0.0055494	1.73005	4.48735e-11	7.31019e-10
Rab4a	9.76995	10.5625	10.6981	1.20687	2.37292e-12	9.98518e-11	1.33093	4.58418e-11	7.45133e-10
Zranb3	7.16153	7.81131	8.19484	1.07057	2.08084e-06	2.06407e-05	1.56054	4.61458e-11	7.49242e-10
E2f7	6.77303	7.28743	7.84714	0.89073	0.000997735	0.00468124	1.65076	4.87204e-11	7.89291e-10
Sphk2	9.88703	10.4349	10.6168	0.840728	3.85898e-10	8.97592e-09	1.02821	5.05653e-11	8.16468e-10
Cfap20dc	5.16084	6.39359	6.90514	2.47927	8.0393e-06	6.92897e-05	3.14512	5.37718e-11	8.62531e-10
H2.K1	14.0341	14.2047	14.7384	0.277233	0.0937755	0.203866	0.984239	5.55977e-11	8.86957e-10
Ncl	13.0799	13.4892	13.7989	0.617302	4.87979e-06	4.38944e-05	0.99309	5.68852e-11	9.05521e-10
Tnfsf13	7.66593	8.69181	8.7674	1.66893	6.13598e-08	8.73106e-07	1.64301	6.31603e-11	9.98889e-10
Rab15	10.2016	11.141	11.2377	1.43472	6.44956e-11	1.81794e-09	1.49822	6.73203e-11	1.0601e-09
Mtcl1	7.63307	8.14605	8.61051	0.825634	0.000125062	0.000764873	1.43746	7.70118e-11	1.2088e-09
Paip2b	10.1503	10.646	10.8282	0.764019	3.90919e-07	4.6191e-06	0.944101	7.74525e-11	1.21442e-09
Dynlt1f	8.5374	9.1606	9.48885	0.971523	1.07319e-06	1.14118e-05	1.37567	8.24405e-11	1.28711e-09
Ildr1	8.61608	9.5578	9.55761	1.48813	1.12507e-13	6.54224e-12	1.40276	8.71243e-11	1.35879e-09
Eif3g	10.7895	11.1007	11.4615	0.476621	0.000324778	0.00175094	0.927945	9.26024e-11	1.43657e-09
Folr1	9.34115	10.0889	10.4944	1.18488	0.000214684	0.00122665	1.64932	9.50311e-11	1.47112e-09
Zfp36l1	11.8037	12.2813	12.4909	0.725786	1.89286e-10	4.73056e-09	0.956906	9.84842e-11	1.52136e-09
Slc38a3	7.73048	8.06072	8.67964	0.539326	0.00162402	0.00712409	1.40625	1.08888e-10	1.675e-09
Flnb	11.7163	12.2208	12.3978	0.7806	1.74587e-06	1.77105e-05	0.951049	1.21345e-10	1.85298e-09
Zfp960	4.23569	4.68123	5.93265	1.28771	0.046522	0.117458	3.45452	1.21768e-10	1.8575e-09
Rims3	6.77072	7.66246	8.25052	1.45022	9.82812e-05	0.000625426	2.24119	1.23523e-10	1.88231e-09
Fbl	10.848	11.1637	11.544	0.48184	0.000189506	0.00109894	0.964195	1.30327e-10	1.98186e-09
Lbr	8.7906	9.23922	9.65232	0.696165	0.000106945	0.000669597	1.22727	1.37732e-10	2.09229e-09
Trim46	9.31617	10.3163	10.3221	1.53245	7.58681e-11	2.10239e-09	1.44662	1.41072e-10	2.13879e-09
Aatf	8.98631	9.47338	9.76557	0.752337	3.54337e-07	4.21722e-06	1.10396	1.42614e-10	2.15973e-09
Ciapin1	9.63294	10.0079	10.4961	0.570236	0.00181534	0.00783763	1.20983	1.45329e-10	2.19857e-09
Plcxd2	6.99971	8.38944	8.33831	2.28752	2.12584e-16	2.75427e-14	2.15854	1.45694e-10	2.20182e-09
Ddias	5.58703	7.07399	7.01543	2.72874	2.23787e-14	1.65267e-12	2.53905	1.47303e-10	2.22383e-09
Arrb1	11.9415	12.1946	12.6252	0.3818	0.000641622	0.00317479	0.941778	1.52977e-10	2.30711e-09
Shisa7	6.05639	7.04893	7.30761	1.80854	4.82627e-08	7.02505e-07	2.0922	1.54925e-10	2.33408e-09
Upb1	5.8051	7.04941	7.23339	2.21153	3.54564e-10	8.36568e-09	2.39921	1.71478e-10	2.5755e-09
Pfn1	12.7711	13.0718	13.3963	0.455263	5.53437e-06	4.92425e-05	0.8561	1.71626e-10	2.5755e-09
Cdt1	8.71914	9.64971	10.125	1.40107	1.39574e-05	0.000114022	2.02107	1.71653e-10	2.5755e-09
Gpr137c	7.28082	8.40705	8.45319	1.81872	3.8948e-10	9.0308e-09	1.77874	1.77529e-10	2.65821e-09
Trim28	12.1688	12.5336	12.8026	0.551599	6.22273e-07	7.01066e-06	0.868834	1.86544e-10	2.79034e-09
Mad1l1	9.18659	9.62961	9.94412	0.688857	1.64808e-05	0.000131463	1.06998	1.8693e-10	2.79326e-09
Ticrr	6.47603	7.84942	8.2378	2.28568	3.60741e-06	3.36586e-05	2.72865	1.97819e-10	2.94694e-09
Rpl15	13.394	13.8206	14.0879	0.648219	6.44719e-06	5.66816e-05	0.959023	2.32023e-10	3.42164e-09
Mcm3	9.86122	10.5538	11.0579	1.02408	0.000147774	0.000886883	1.68235	2.34898e-10	3.45706e-09
Nos1ap	7.13827	7.99599	8.10335	1.40433	8.50413e-13	3.88873e-11	1.47587	2.37662e-10	3.49261e-09
Pmf1	8.97198	9.31818	9.68098	0.541301	5.97975e-05	0.000407009	0.999647	2.4797e-10	3.63482e-09
Cenpi	5.65397	7.03267	7.30932	2.49513	1.14362e-07	1.54258e-06	2.8094	2.598e-10	3.79682e-09
Usp1	9.45695	9.96514	10.3751	0.777815	3.00765e-05	0.00022256	1.30642	2.65181e-10	3.87159e-09
Nudcd1	8.38369	9.01469	9.37478	1.00407	2.31454e-07	2.90943e-06	1.46779	2.73015e-10	3.98199e-09
Wdr90	9.15878	9.52473	9.97245	0.565408	0.00074018	0.00360373	1.14961	2.73884e-10	3.99069e-09
Fanci	5.5917	6.82402	7.24329	2.268	1.79403e-06	1.81243e-05	2.8067	2.9076e-10	4.22396e-09
Slc6a14	4.43402	6.06479	6.09002	4.01205	1.164e-09	2.41805e-08	3.85062	2.95549e-10	4.28928e-09
Nucks1	10.6744	11.0001	11.4651	0.490779	0.00213626	0.00903448	1.09782	3.17461e-10	4.58454e-09
Cenpq	6.67152	7.43967	7.78636	1.29258	4.53678e-08	6.62792e-07	1.74088	3.25531e-10	4.6872e-09
Prss8	10.0431	10.969	10.9782	1.41531	1.46403e-10	3.77377e-09	1.33707	3.27159e-10	4.706e-09
Prkcd	10.8004	11.3413	11.4525	0.826249	1.8476e-10	4.64891e-09	0.906577	3.45329e-10	4.95276e-09
Kif14	6.04534	7.39714	7.79621	2.3237	3.01217e-06	2.88333e-05	2.81073	3.65599e-10	5.23321e-09
Mest	8.31635	9.42648	10.5663	1.7253	2.77868e-06	2.69298e-05	3.29388	3.70807e-10	5.2974e-09
Rpl8	14.2256	14.4757	14.8145	0.380212	0.00131824	0.00597067	0.799146	3.87446e-10	5.51893e-09
Fat2	8.15364	9.39456	9.66105	1.8712	1.89495e-07	2.42534e-06	2.17961	4.11602e-10	5.84595e-09
Tmem254	8.68766	9.19623	9.60228	0.782848	1.84854e-05	0.000145228	1.30882	4.11407e-10	5.84595e-09
Calml3	7.12513	7.80908	8.58364	1.09348	0.0037491	0.0145568	2.16078	4.15666e-10	5.89795e-09
Rps26	13.7261	14.1571	14.3671	0.653035	7.12571e-07	7.91563e-06	0.879389	4.26534e-10	6.03459e-09
Micall2	7.60861	8.47443	8.75678	1.421	6.25243e-07	7.03875e-06	1.74663	4.32635e-10	6.1091e-09
Tmc5	6.95099	7.66746	8.06174	1.22541	0.000138654	0.000837789	1.69129	4.33807e-10	6.11974e-09
Nt5dc2	8.58672	8.8705	9.43018	0.446847	0.0101666	0.0340888	1.20568	4.3522e-10	6.13375e-09
Zbtb17	9.75708	10.2581	10.4576	0.778205	1.34902e-06	1.40416e-05	0.983598	4.66855e-10	6.56064e-09
Sox9	9.99842	11.1269	10.9139	1.72135	6.02856e-14	3.80521e-12	1.3114	4.81634e-10	6.75534e-09
Tmem238	9.03391	9.33122	9.75388	0.466909	0.00195886	0.00837339	1.0138	4.84451e-10	6.78835e-09
Fnbp1l	10.4692	11.389	11.4001	1.3887	8.83772e-12	3.19152e-10	1.32337	5.03496e-10	7.03499e-09
Ezr	11.6195	12.3948	12.4242	1.18144	5.8643e-10	1.31037e-08	1.13458	5.1209e-10	7.14825e-09
Gm15452	4.87431	5.7841	6.27399	2.02145	3.06119e-06	2.92457e-05	2.71761	5.34051e-10	7.4477e-09
Tacr3	4.34823	5.42685	5.93173	2.76632	1.13309e-06	1.20182e-05	3.50242	5.40137e-10	7.51824e-09
Pde4b	9.21367	10.0242	10.0588	1.25073	8.83318e-10	1.89081e-08	1.2057	5.5989e-10	7.77837e-09
Cdc42ep5	8.19527	8.62472	8.99269	0.677793	7.23863e-06	6.2965e-05	1.14842	5.91792e-10	8.20599e-09
Rab11fip5	11.3248	11.9736	12.0786	1.00131	7.97481e-08	1.11226e-06	1.06275	5.93714e-10	8.22485e-09
Tnfrsf19	8.06276	9.22859	9.17446	1.81588	3.95863e-14	2.71949e-12	1.65974	6.32223e-10	8.72528e-09
Kcnk6	8.6346	9.72061	9.60593	1.74009	1.0378e-09	2.18975e-08	1.44191	6.58676e-10	9.08178e-09
Khdrbs3	9.09888	9.97627	10.168	1.33826	1.62125e-07	2.11723e-06	1.52749	6.65508e-10	9.16734e-09
Bex3	9.67513	10.1763	10.5062	0.766961	3.13306e-05	0.000230799	1.16921	6.78898e-10	9.33421e-09
Tgm1	8.07321	8.72885	8.95374	1.07536	2.15678e-05	0.000167309	1.29693	6.8167e-10	9.36352e-09
Uchl3	8.86701	9.30484	9.71902	0.678795	0.000137436	0.000831255	1.21369	6.90894e-10	9.47244e-09
Pde9a	8.40389	8.9265	9.37565	0.817892	4.46698e-06	4.07771e-05	1.42143	7.09017e-10	9.71181e-09
Evl	9.55218	10.2344	10.4102	1.04473	5.7147e-12	2.16426e-10	1.23272	7.12441e-10	9.74047e-09
Smc2	7.93917	8.99785	9.33922	1.63924	6.1501e-07	6.93941e-06	2.07223	7.17565e-10	9.80136e-09
Rad51	7.37549	8.58967	8.98274	1.897	8.0408e-06	6.92897e-05	2.36435	7.60625e-10	1.03605e-08
Atp5g1	10.2142	10.4324	10.8567	0.337338	0.0152525	0.0476279	0.883416	7.67222e-10	1.04406e-08
Gm43205	2.89882	2.7679	5.32878	-2.04189	0.614812	#N/A	6.90801	7.8244e-10	1.06378e-08
Shcbp1	6.25003	7.64114	7.99715	2.35265	3.01481e-06	2.88399e-05	2.75972	7.8601e-10	1.06765e-08
Pafah1b3	8.44397	9.03135	9.26371	0.91861	1.44442e-09	2.93454e-08	1.18499	8.4116e-10	1.13833e-08
Smyd3	8.22028	8.54178	9.05214	0.509059	0.00425668	0.0162416	1.19462	8.43813e-10	1.13981e-08
Slc35c2	10.173	10.5521	10.8456	0.58713	0.000317697	0.00171819	0.93099	8.45694e-10	1.1413e-08
Lad1	9.29733	9.56527	10.0897	0.408843	0.0121639	0.0396514	1.109	8.53686e-10	1.14996e-08
Galnt18	10.0756	10.5786	10.9388	0.762833	5.39631e-05	0.000372272	1.21176	9.41905e-10	1.26414e-08
Efhd2	11.4242	11.9908	12.1608	0.863204	5.82676e-08	8.32313e-07	1.02966	9.45578e-10	1.26791e-08
Rbm3	11.5511	11.9681	12.1861	0.643347	4.02083e-05	0.000287452	0.874784	9.89992e-10	1.32382e-08
Gpr35	6.28079	7.62606	7.44313	2.2969	3.28728e-15	3.01572e-13	1.90627	1.03597e-09	1.38174e-08
Ccdc85c	9.02622	9.52075	9.84517	0.77334	2.23707e-05	0.000172631	1.16934	1.08904e-09	1.447e-08
Ppard	10.3468	10.7787	10.9883	0.677779	0.000194626	0.00112466	0.88818	1.10822e-09	1.47115e-08
Sqle	9.2505	9.88814	10.2157	0.980685	1.31167e-05	0.00010763	1.37798	1.11073e-09	1.47315e-08
Adam8	7.62311	8.4555	8.53713	1.3391	2.3955e-15	2.33546e-13	1.38105	1.12353e-09	1.48878e-08
F2r	8.22487	8.6371	9.12663	0.66085	0.00153097	0.00678847	1.30805	1.15012e-09	1.52264e-08
Man1a2	10.4374	10.8732	11.1555	0.672348	7.32567e-07	8.09275e-06	1.01095	1.16457e-09	1.54037e-08
Tns3	10.6649	11.2314	11.3418	0.861556	6.43204e-10	1.42005e-08	0.940236	1.2279e-09	1.61683e-08
Rbm14	9.37173	9.76895	10.0415	0.613792	1.58149e-06	1.61651e-05	0.936063	1.23807e-09	1.62875e-08
Tedc1	7.3243	8.46648	8.90541	1.79443	1.71869e-05	0.000136186	2.34211	1.2445e-09	1.63574e-08
Nap1l1	11.6095	11.8908	12.2883	0.423099	0.00133633	0.00603042	0.930659	1.2947e-09	1.69563e-08
Lig1	9.57521	10.3891	10.8051	1.20936	4.23872e-05	0.000300412	1.73332	1.31046e-09	1.71321e-08
G2e3	7.92131	8.79652	8.96626	1.39056	3.26185e-12	1.33087e-10	1.57992	1.36116e-09	1.77157e-08
BC055324	6.3788	7.17992	7.51779	1.3897	2.18729e-06	2.16291e-05	1.80615	1.36625e-09	1.77661e-08
Slain1	7.22013	8.30994	8.26556	1.75283	1.24912e-13	7.20682e-12	1.59333	1.38479e-09	1.79731e-08
Pcna	9.49186	9.83745	10.3061	0.53163	0.00366063	0.014292	1.14307	1.40227e-09	1.81538e-08
Mfsd6	9.96783	10.6754	10.8425	1.08242	1.56668e-07	2.05323e-06	1.23903	1.42412e-09	1.84204e-08
Plk4	7.25892	8.01906	8.47963	1.21462	2.39449e-05	0.000182868	1.82886	1.46358e-09	1.8914e-08
Hs6st1	10.8289	11.4285	11.5818	0.922492	8.0915e-09	1.41434e-07	1.06657	1.52863e-09	1.97373e-08
St6gal1	10.1016	10.9581	10.9981	1.32326	3.47528e-08	5.22176e-07	1.2775	1.54942e-09	1.99704e-08
Sidt1	9.39512	10.24	10.5978	1.26306	1.18984e-05	9.8564e-05	1.70174	1.56833e-09	2.01964e-08
Ammecr1	7.69684	8.79004	8.81998	1.72415	2.89419e-10	6.98483e-09	1.67315	1.57735e-09	2.02768e-08
Ents15	8.97613	9.53302	9.77328	0.863079	6.39354e-08	9.06263e-07	1.13869	1.5899e-09	2.04024e-08
Cct3	11.5619	11.9158	12.2109	0.535824	2.32937e-05	0.000178819	0.89086	1.60093e-09	2.05259e-08
Glipr2	8.40909	8.99064	9.28155	0.909163	1.73929e-07	2.24753e-06	1.26453	1.68417e-09	2.15182e-08
Eef1b2	12.5681	12.9	13.2326	0.500796	0.000289141	0.00158582	0.909591	1.73361e-09	2.20722e-08
Nuak2	7.90383	8.77451	8.9352	1.35705	7.12007e-09	1.26247e-07	1.5097	1.80961e-09	2.29798e-08
Lhfpl2	10.1599	10.6126	11.0904	0.672184	0.000843622	0.00404555	1.29893	1.81858e-09	2.30738e-08
Apol7a	5.67154	6.93129	6.93277	2.49463	2.69308e-07	3.3175e-06	2.24167	1.84685e-09	2.34121e-08
Rps25	12.4969	12.6885	13.0928	0.289626	0.00627658	0.0226386	0.808911	1.8606e-09	2.3566e-08
Prdx4	10.1187	10.5796	10.7989	0.715555	2.25687e-05	0.000173886	0.947866	1.87908e-09	2.37795e-08
Rpl4	14.5824	14.8733	15.1758	0.438884	6.84035e-05	0.00045592	0.805255	1.88688e-09	2.38576e-08
Mcm7	10.6022	11.2704	11.6334	1.0031	3.68068e-05	0.000265967	1.45216	1.90914e-09	2.41181e-08
Prkch	9.63123	10.2665	10.386	0.977672	3.28991e-09	6.19795e-08	1.06812	1.93998e-09	2.44655e-08
Aldh16a1	9.89473	10.217	10.5338	0.49514	7.40683e-05	0.00048965	0.882823	2.01016e-09	2.53287e-08
Ssrp1	11.7437	12.0462	12.3678	0.457224	4.60553e-05	0.00032193	0.853107	2.01762e-09	2.54008e-08
Btg3	8.40097	8.88336	9.19769	0.757993	1.02287e-06	1.09161e-05	1.14713	2.1382e-09	2.68958e-08
Septin3	6.50455	6.4003	7.62946	-0.128165	0.745058	0.851298	1.6989	2.19675e-09	2.75611e-08
Igsf3	9.28008	10.0919	10.2131	1.24295	2.88378e-09	5.52444e-08	1.33891	2.21458e-09	2.7761e-08
Srbd1	8.87934	9.25069	9.58863	0.583409	6.68599e-05	0.000446438	1.00394	2.23777e-09	2.80277e-08
Pard6b	8.44803	9.54995	9.63208	1.6826	5.80761e-09	1.0448e-07	1.71442	2.34839e-09	2.93128e-08
Rps7.ps3	12.6467	13.1359	13.3516	0.742841	6.62451e-08	9.36503e-07	0.982192	2.42497e-09	3.02172e-08
Gnb4	8.92687	9.39641	9.67519	0.743089	9.96271e-05	0.000632628	1.06305	2.51438e-09	3.13046e-08
Shtn1	9.01775	9.87199	9.88799	1.32609	2.2772e-09	4.45486e-08	1.25075	2.59438e-09	3.22183e-08
Tbc1d22b	9.28975	9.76504	10.0518	0.72799	2.87943e-06	2.77425e-05	1.07126	2.64253e-09	3.27885e-08
Tnfaip8l1	7.19543	8.09008	8.24508	1.44289	7.62114e-09	1.34165e-07	1.58176	2.64847e-09	3.28343e-08
Spcs2	10.9362	11.1013	11.5151	0.255734	0.0427762	0.109688	0.787823	2.67697e-09	3.31233e-08
Ccdc120	8.76863	9.58354	9.69916	1.26669	1.51579e-07	1.99361e-06	1.33491	2.7363e-09	3.38086e-08
Rnd1	6.56192	7.36706	7.59162	1.40914	5.38938e-07	6.18501e-06	1.63941	2.75482e-09	3.40086e-08
Slc9a4	5.23771	6.38132	6.85305	2.32694	9.25093e-06	7.85265e-05	2.96615	2.9024e-09	3.57702e-08
Retreg1	9.30919	10.1292	10.2915	1.25224	3.04175e-07	3.69766e-06	1.39642	2.92678e-09	3.60403e-08
Cldn8	9.28971	10.4216	10.4543	1.70499	4.85541e-10	1.1016e-08	1.67745	3.08608e-09	3.7938e-08
Polr3h	8.98141	9.23042	9.79887	0.39806	0.0741159	0.170481	1.14596	3.08589e-09	3.7938e-08
Vamp8	10.5739	11.0443	11.2921	0.720954	1.59115e-05	0.000128002	0.999143	3.22082e-09	3.94632e-08
Grwd1	9.20521	9.50784	9.87212	0.470108	0.000226947	0.00128577	0.931695	3.23486e-09	3.96006e-08
Plekhg4	5.13475	5.53741	6.56692	0.817398	0.0822912	0.184493	2.45845	3.59158e-09	4.38575e-08
Ssr2	11.7794	12.0571	12.4152	0.424131	0.000270717	0.00149476	0.875236	3.80401e-09	4.62969e-08
Gins1	7.10055	7.65342	8.07559	0.952685	0.000544188	0.0027498	1.48617	3.82349e-09	4.64953e-08
Emb	8.68133	9.20968	9.61635	0.814916	0.000156962	0.000934984	1.33551	3.84037e-09	4.66617e-08
Rad51ap1	6.99962	7.75035	8.21937	1.22792	0.000273548	0.00150814	1.82624	3.85803e-09	4.68374e-08
Prr11	6.25817	7.56745	7.86172	2.18847	1.68372e-06	1.71271e-05	2.52599	3.89786e-09	4.72426e-08
Fbxl22	6.54974	7.6602	7.71251	1.86021	4.22973e-11	1.25197e-09	1.84767	3.96589e-09	4.79479e-08
Hnrnpu	13.2049	13.5572	13.7709	0.532515	2.5852e-07	3.19794e-06	0.767132	3.96272e-09	4.79479e-08
Tmem184a	8.38019	9.08819	9.29887	1.0943	1.39584e-07	1.84405e-06	1.32092	3.97976e-09	4.80759e-08
Mcm4	9.40801	10.0721	10.4494	1.00021	6.26269e-05	0.000421989	1.47183	4.14449e-09	4.9901e-08
Gen1	5.8524	6.80449	7.09562	1.75186	8.89867e-07	9.62177e-06	2.08995	4.23471e-09	5.09035e-08
Xkr6	5.51129	5.36559	7.2307	-0.286942	0.486844	0.656804	2.98672	4.26851e-09	5.12256e-08
Prim1	7.87354	8.77275	9.19045	1.3888	6.45977e-05	0.00043408	1.90667	4.28593e-09	5.13925e-08
Erh	10.1651	10.5967	11.0205	0.648271	0.000688154	0.00338125	1.19321	4.30585e-09	5.15468e-08
Rassf7	8.66753	9.39108	9.49298	1.11946	3.48694e-10	8.25354e-09	1.18499	4.37939e-09	5.23415e-08
Rps15a	12.7595	13.0999	13.3844	0.515433	2.43901e-05	0.000185884	0.85495	4.44661e-09	5.31016e-08
Mif	11.2444	11.3831	11.8598	0.217213	0.148858	0.288916	0.84053	4.54217e-09	5.4131e-08
Fhip1b	10.5758	11.0775	11.4501	0.770451	2.98259e-06	2.85872e-05	1.25534	4.69458e-09	5.57444e-08
Mgat4a	9.01575	9.57352	9.73486	0.864057	8.22618e-10	1.77893e-08	1.0212	4.70185e-09	5.57853e-08
Ube2c	8.26787	9.92853	10.4802	2.62197	7.8143e-12	2.85686e-10	3.33194	4.80685e-09	5.68927e-08
Knop1	10.2558	10.6975	10.9142	0.673158	6.44704e-07	7.24128e-06	0.910282	4.8216e-09	5.70211e-08
Dnajc9	9.03206	9.33989	9.81232	0.476408	0.00416729	0.0159334	1.10075	5.23716e-09	6.16863e-08
Prps2	8.55289	9.01176	9.38534	0.711051	5.8694e-05	0.000400976	1.18698	5.32317e-09	6.2649e-08
Srsf3	11.7581	12.151	12.4691	0.598689	1.76993e-06	1.79299e-05	0.994262	5.34858e-09	6.28469e-08
Tgfb2	9.21143	10.2523	10.2525	1.59742	7.80445e-09	1.36578e-07	1.49367	5.50308e-09	6.46104e-08
Ddx11	8.47335	9.06898	9.44778	0.914668	3.51599e-05	0.000255945	1.39726	5.7159e-09	6.69478e-08
Rgs20	6.37777	7.68929	7.86093	2.18789	6.17352e-08	8.77602e-07	2.35138	5.93835e-09	6.94421e-08
Ptpn22	6.36333	7.34944	7.45517	1.68783	2.7924e-10	6.76127e-09	1.75074	6.16837e-09	7.20168e-08
Homer2	7.87418	7.78198	8.91268	-0.15249	0.570378	0.724499	1.50073	6.25354e-09	7.2953e-08
Inpp5j	7.36907	8.22265	8.53844	1.3474	1.2476e-06	1.30688e-05	1.74082	6.31218e-09	7.35198e-08
Wnt6	6.53116	7.21649	7.57225	1.18923	3.62056e-05	0.000262651	1.63078	6.51093e-09	7.5654e-08
Pdgfa	8.60436	9.09097	9.43794	0.758684	7.9076e-07	8.6451e-06	1.20426	6.90715e-09	8.00037e-08
Bag2	7.99871	8.6277	8.91105	0.983378	1.99725e-06	1.9986e-05	1.32126	7.19572e-09	8.32144e-08
Arhgap28	8.19194	8.85949	8.99815	1.0579	4.52171e-10	1.03224e-08	1.18069	7.31639e-09	8.4543e-08
Akt1	12.4718	12.7724	13.0636	0.460423	0.000247375	0.00138137	0.808296	7.43464e-09	8.57739e-08
Dctd	8.07887	8.69147	9.09539	0.942835	0.000105497	0.000662495	1.46045	7.95199e-09	9.15982e-08
Akr1cl	4.44809	5.09836	6.36265	1.86284	0.0348504	0.0931152	3.79533	8.13226e-09	9.35773e-08
Tra2b	11.1344	11.4484	11.7451	0.478227	9.48598e-05	0.000606265	0.835475	8.37329e-09	9.62238e-08
Slc2a1	9.71561	10.2285	10.5727	0.790978	0.000134955	0.000818259	1.21566	8.49913e-09	9.75933e-08
Iqcd	4.72871	5.82452	6.0581	2.56886	1.03084e-05	8.64107e-05	2.67442	8.65863e-09	9.93468e-08
Arhgef37	6.98008	7.15784	7.99725	0.317476	0.23377	0.401119	1.53613	8.68542e-09	9.9576e-08
Jpt1	10.6163	10.8312	11.259	0.326348	0.0142097	0.0450285	0.880006	8.70592e-09	9.97329e-08
Cep164	9.64251	10.2619	10.4181	0.952288	7.62485e-08	1.06748e-06	1.09757	8.80174e-09	1.00752e-07
Serbp1	12.5927	13.0629	13.2792	0.708767	2.89883e-07	3.53265e-06	0.948251	9.05532e-09	1.03573e-07
Gstcd	7.82118	8.44226	8.85049	0.970776	6.20659e-05	0.000419165	1.50072	9.07419e-09	1.03627e-07
Fignl1	6.85335	7.93072	8.42085	1.69669	8.35173e-05	0.000545634	2.3365	9.06916e-09	1.03627e-07
Ssx2ip	8.66576	9.14222	9.45421	0.739483	2.38347e-05	0.000182309	1.11951	9.91909e-09	1.13099e-07
Nek6	9.33497	9.6455	10.0283	0.478618	0.000761163	0.00369694	0.967938	1.01657e-08	1.15731e-07
Eif4a.ps4	11.5281	11.8623	12.1133	0.508372	3.6594e-05	0.000264948	0.7966	1.0215e-08	1.16202e-07
Srsf6	12.1893	12.5494	12.7771	0.544977	2.73446e-06	2.6571e-05	0.799746	1.02882e-08	1.16944e-07
Rassf10	8.25283	9.50489	9.40382	1.91227	5.59297e-12	2.1236e-10	1.6841	1.04857e-08	1.19095e-07
Timeless	8.74887	9.32188	9.6674	0.88519	0.000142238	0.000856441	1.30562	1.07693e-08	1.22222e-07
Nectin4	9.80788	10.5117	10.635	1.07654	2.76604e-09	5.31958e-08	1.17885	1.08141e-08	1.22626e-07
Gm30262	4.43855	6.04587	5.94822	3.75618	2.98051e-12	1.22967e-10	3.47992	1.09843e-08	1.24373e-07
Telo2	9.31099	9.68755	9.99423	0.583239	7.98974e-06	6.89705e-05	0.95925	1.10115e-08	1.24517e-07
Eef1aknmt	9.02711	9.42566	9.76592	0.618482	0.000162197	0.000961337	1.04014	1.10141e-08	1.24517e-07
Tonsl	8.11154	9.04722	9.31717	1.42678	2.08553e-06	2.06733e-05	1.7432	1.11239e-08	1.25662e-07
Slc11a2	10.1157	10.542	10.7322	0.664311	4.57755e-05	0.000321037	0.853422	1.14619e-08	1.29081e-07
Kank4	9.40659	10.3616	10.4887	1.43183	2.83945e-08	4.35953e-07	1.541	1.15662e-08	1.30156e-07
Rpl41	13.7306	13.9213	14.3333	0.294481	0.0547231	0.13384	0.815851	1.19431e-08	1.34293e-07
Bok	8.12079	8.4893	8.95731	0.580047	0.00132573	0.00599727	1.20489	1.19571e-08	1.34348e-07
Rhov	7.93385	8.83146	9.02265	1.38425	1.96072e-07	2.49982e-06	1.58092	1.20922e-08	1.35762e-07
Kcnk5	9.83311	10.7422	10.92	1.36521	9.18136e-07	9.88402e-06	1.53457	1.24773e-08	1.3987e-07
Cdc45	7.60834	8.32643	8.74658	1.12754	0.000117973	0.000728454	1.66799	1.24882e-08	1.39885e-07
Zfp710	9.99936	10.5277	10.6863	0.818438	9.40124e-07	1.01133e-05	0.964226	1.34171e-08	1.5006e-07
Rapgef5	9.20723	9.9606	10.0342	1.16787	1.42243e-10	3.68584e-09	1.19692	1.3613e-08	1.51787e-07
Nup62cl	4.10651	4.41595	5.53048	1.00259	0.114616	0.236719	3.03437	1.37846e-08	1.53584e-07
Fkbp4	12.2924	12.51	12.8766	0.329066	0.00195984	0.00837339	0.792583	1.39499e-08	1.55188e-07
Tcf20	10.3031	10.7936	10.9732	0.74746	7.30181e-07	8.07244e-06	0.92727	1.41141e-08	1.56896e-07
X4931428F04Rik	7.69029	8.68307	8.85078	1.5419	3.52215e-08	5.27074e-07	1.71324	1.41814e-08	1.57405e-07
Srgap3	9.06604	9.75066	9.91768	1.04527	4.47871e-08	6.56125e-07	1.20978	1.44866e-08	1.60549e-07
Rap1gap	9.40731	9.86913	10.3101	0.699002	0.000165423	0.000976928	1.28396	1.50792e-08	1.66864e-07
Phldb3	7.69129	8.55395	8.66448	1.39964	2.51763e-07	3.13801e-06	1.45417	1.52005e-08	1.68079e-07
Eya2	9.33073	9.7746	10.0654	0.695853	6.53088e-05	0.000437069	1.04087	1.5413e-08	1.70042e-07
Rasal1	8.96911	10.0263	9.94743	1.61977	8.97811e-11	2.45114e-09	1.41149	1.54846e-08	1.70576e-07
Snhg1	8.8062	9.34133	9.55049	0.840653	3.52204e-06	3.3008e-05	1.06008	1.54736e-08	1.70576e-07
Muc1	9.81265	10.5282	10.5004	1.1246	3.48444e-07	4.16385e-06	0.968297	1.60278e-08	1.76294e-07
Ap1s3	6.0222	6.79649	7.24688	1.39413	8.71145e-05	0.000565077	1.9906	1.62336e-08	1.78289e-07
Hmgb3	9.29499	9.98112	10.1935	1.05475	1.09566e-06	1.16341e-05	1.28385	1.68939e-08	1.85402e-07
Arhgef38	6.45188	7.82175	8.07052	2.24266	1.28027e-06	1.33921e-05	2.52558	1.71814e-08	1.88416e-07
Selenoh	8.68036	8.91848	9.47262	0.384026	0.0430115	0.110158	1.13003	1.74087e-08	1.90766e-07
Npm1	12.9338	13.4343	13.6766	0.747274	4.6992e-06	4.2555e-05	1.02342	1.77574e-08	1.94296e-07
Slc16a1	10.0503	10.6811	10.933	0.948794	3.57741e-06	3.3442e-05	1.23935	1.79807e-08	1.96299e-07
Stard5	9.48047	9.91169	10.1099	0.676059	7.2253e-05	0.000478126	0.875133	1.80723e-08	1.97151e-07
Alyref	9.79607	10.2714	10.5271	0.728445	8.67649e-06	7.41619e-05	1.02347	1.92832e-08	2.09735e-07
Miga1	7.81381	8.45685	8.72245	1.04244	1.64603e-07	2.1437e-06	1.36345	1.98107e-08	2.15153e-07
Lmtk3	6.55357	7.08806	7.58179	0.91467	0.000313344	0.00169714	1.59626	2.03657e-08	2.20852e-07
Sdf2l1	8.57196	9.04169	9.34819	0.746789	2.35818e-05	0.000180749	1.11982	2.07881e-08	2.24933e-07
Ppfia3	6.20396	7.24306	7.57032	1.76374	5.92277e-06	5.24456e-05	2.16074	2.08677e-08	2.25627e-07
Hspbp1	9.60168	9.84398	10.2471	0.370516	0.00464401	0.0175114	0.889745	2.13866e-08	2.30726e-07
Haspin	5.94199	6.93739	7.09312	1.77128	3.54693e-09	6.64825e-08	1.91547	2.25746e-08	2.43005e-07
BC034090	7.91847	8.04297	8.74043	0.191733	0.306642	0.482127	1.17441	2.26757e-08	2.43735e-07
Muc15	12.5135	14.0568	14.3559	2.36353	5.84243e-12	2.20698e-10	2.68926	2.32585e-08	2.49816e-07
Hnrnpa2b1	13.4328	13.7199	14.0238	0.43242	0.000431359	0.00224179	0.799874	2.33651e-08	2.50777e-07
Fam178b	6.67488	7.12051	7.58717	0.771196	0.00059178	0.0029569	1.40613	2.44433e-08	2.61772e-07
Kif18a	5.8457	6.97862	7.34789	1.99588	6.99983e-06	6.10676e-05	2.47759	2.45079e-08	2.62272e-07
Dlg3	9.42991	9.89487	10.0891	0.71529	4.95513e-07	5.74017e-06	0.918389	2.52346e-08	2.69851e-07
Sf3a1	10.5698	10.9278	11.1626	0.549249	3.05063e-05	0.000225064	0.812477	2.54846e-08	2.72326e-07
Ass1	7.01185	7.66197	7.92502	1.11001	0.000106365	0.000666471	1.38141	2.55754e-08	2.73039e-07
Prmt1	11.1741	11.4378	11.8503	0.398068	0.0107669	0.0356804	0.925067	2.56306e-08	2.73287e-07
Ipcef1	4.84819	6.05675	6.07808	2.58636	2.49668e-10	6.13576e-09	2.4761	2.58394e-08	2.74992e-07
Dnajb13	9.29203	9.85004	10.3196	0.838502	0.000183721	0.0010717	1.47542	2.58469e-08	2.74992e-07
Mxd3	6.14892	7.09561	7.49896	1.60872	3.38735e-05	0.000247556	2.13093	2.63147e-08	2.79563e-07
Pex26	9.23664	9.63232	9.91575	0.614222	1.55004e-05	0.000125241	0.953668	2.93993e-08	3.11654e-07
Kcns1	5.23582	7.13551	6.90335	3.57995	3.86828e-11	1.14959e-09	3.1249	3.02558e-08	3.19807e-07
Gk5	7.98423	8.88153	8.97458	1.42571	1.32354e-11	4.43458e-10	1.50001	3.07805e-08	3.25118e-07
Spint1	9.84388	10.4459	10.5356	0.923414	8.17303e-09	1.42065e-07	0.96927	3.13204e-08	3.30343e-07
Dhx9	11.667	11.9538	12.2401	0.435513	0.000136813	0.000827827	0.777938	3.24216e-08	3.41466e-07
X2810408A11Rik	7.3158	7.96136	8.28497	1.03485	2.47059e-05	0.000187902	1.43148	3.24819e-08	3.41855e-07
Srcin1	8.79104	10.0003	9.91756	1.82765	6.37146e-10	1.40878e-08	1.61406	3.25873e-08	3.42718e-07
Gm28077	3.41887	4.35929	5.1793	5.75459	1.59358e-05	0.000128128	7.14258	3.34886e-08	3.5169e-07
Rpn1	12.3349	12.6007	12.8742	0.404252	0.000357168	0.00190103	0.726742	3.38764e-08	3.55508e-07
Car2	10.3193	12.3431	12.0991	3.12071	1.73501e-18	4.43695e-16	2.66659	3.40983e-08	3.57579e-07
Rps20	12.4678	12.771	13.1006	0.463874	0.00421012	0.0160889	0.86199	3.42026e-08	3.58417e-07
Arnt2	6.16442	6.93519	7.18076	1.39049	3.41778e-06	3.21532e-05	1.65519	3.56684e-08	3.72975e-07
Rab11fip1	9.11913	10.1055	10.1186	1.50401	1.25169e-08	2.08899e-07	1.4288	3.62549e-08	3.78838e-07
Parp1	11.2446	11.543	11.8835	0.453494	0.000807693	0.00388461	0.876872	3.67008e-08	3.8295e-07
Hnrnpc	11.6381	12.0214	12.2863	0.577559	1.46842e-05	0.000119234	0.888895	3.73306e-08	3.88967e-07
Cstf2t	9.699	10.0898	10.3675	0.598968	8.53132e-05	0.000555147	0.925716	3.78887e-08	3.94501e-07
Wdhd1	7.26179	8.11553	8.46489	1.36641	5.55038e-05	0.000381298	1.78627	3.82735e-08	3.98224e-07
Pole	8.17313	9.12548	9.55217	1.44363	0.000255833	0.00142322	1.95499	3.86509e-08	4.01865e-07
Hnrnpd	10.6168	10.9388	11.3115	0.493387	0.000698273	0.00342413	0.966931	3.90763e-08	4.05712e-07
Cdkl5	7.53093	8.53861	8.65145	1.61597	2.51257e-09	4.86379e-08	1.71617	4.16706e-08	4.29598e-07
Fam3c	11.2335	12.2948	12.2029	1.59093	4.94749e-10	1.11564e-08	1.36753	4.30519e-08	4.42902e-07
Pigt	11.4383	11.6502	12.0173	0.320412	0.00272016	0.0111108	0.78535	4.36526e-08	4.48766e-07
Ppan	10.1815	10.5369	10.8255	0.544052	2.02097e-06	2.01687e-05	0.894714	4.4016e-08	4.51631e-07
Ska3	5.87003	6.93226	7.38834	1.83514	8.46959e-05	0.000551812	2.4388	4.40073e-08	4.51631e-07
Nle1	8.92214	9.1099	9.60256	0.294169	0.0353506	0.094128	0.956615	4.4598e-08	4.572e-07
Bcl10	9.13243	9.52528	9.85292	0.602626	0.000185813	0.0010822	1.0066	4.79983e-08	4.91026e-07
Tmem47	8.81126	9.43322	9.61343	0.956251	9.82653e-09	1.67768e-07	1.14623	4.83315e-08	4.94089e-07
Fbrsl1	11.0288	11.5393	11.6403	0.779717	7.26889e-09	1.28577e-07	0.845066	4.86267e-08	4.96594e-07
Bcl7c	9.37147	9.64189	9.98468	0.416846	0.000398814	0.00209105	0.846812	4.86444e-08	4.96594e-07
Rpl22l1	7.72201	7.94876	8.49537	0.373532	0.0525619	0.129547	1.11806	4.91546e-08	5.01103e-07
Chd3	12.1764	12.854	12.8421	1.03139	2.41441e-09	4.68606e-08	0.923774	4.94586e-08	5.03851e-07
Fubp3	9.89843	10.3339	10.5622	0.67169	5.20662e-05	0.00035969	0.920114	5.0062e-08	5.08581e-07
Zfp706	11.2151	11.6346	11.8672	0.637034	8.43854e-06	7.23794e-05	0.898443	5.03389e-08	5.11039e-07
Dock8	9.98622	10.731	10.7275	1.14276	3.30954e-09	6.227e-08	1.04473	5.20068e-08	5.27606e-07
Polq	6.16551	7.07758	7.46942	1.57149	5.0333e-05	0.000349267	2.07038	5.20798e-08	5.2798e-07
Gm8532	2.398	2.50119	3.92005	3.01748	0.322918	#N/A	7.36259	5.24773e-08	5.31642e-07
Osbpl7	9.73885	10.4754	10.5737	1.12039	1.55461e-07	2.03921e-06	1.1751	5.41153e-08	5.47099e-07
Pgm2l1	8.15109	8.84632	9.1023	1.09234	1.25782e-07	1.67823e-06	1.40634	5.70403e-08	5.75478e-07
Actn1	10.7626	11.1344	11.5325	0.566349	8.09879e-05	0.000529992	1.08787	5.7532e-08	5.79639e-07
Nipal2	8.12445	8.82333	9.04254	1.08179	6.3739e-07	7.16458e-06	1.32544	5.77276e-08	5.81209e-07
Plek2	6.8579	7.47433	8.0387	1.02547	0.00076602	0.00371686	1.81921	5.8533e-08	5.88508e-07
Lin9	7.39732	8.04467	8.21919	1.0592	2.84683e-08	4.36633e-07	1.23242	6.02765e-08	6.05205e-07
Prelid1	11.661	11.9491	12.2245	0.43899	0.000119485	0.000735722	0.765369	6.0866e-08	6.10287e-07
Snrpd2	9.80719	9.90896	10.4106	0.163386	0.302295	0.47744	0.826261	6.08389e-08	6.10287e-07
Pik3c2b	9.13522	9.67643	9.9823	0.818884	5.8897e-05	0.000401806	1.18832	6.19453e-08	6.20258e-07
Denn2b	9.99639	10.6896	10.7653	1.05927	1.60228e-08	2.62368e-07	1.085	6.27815e-08	6.28201e-07
Lamc2	10.3271	10.9118	11.0249	0.89218	3.27731e-11	9.91923e-10	0.983398	6.33773e-08	6.33429e-07
Elovl1	10.7452	11.0206	11.2979	0.424455	0.00169323	0.00739355	0.748891	6.35609e-08	6.34698e-07
Tspan2	7.96838	8.79064	9.15265	1.24054	6.18186e-05	0.000418068	1.69255	6.46012e-08	6.43768e-07
Pus1	9.89856	10.1112	10.5257	0.328699	0.0103518	0.0345462	0.865795	6.56652e-08	6.5348e-07
Rpl32	12.6407	12.8796	13.2304	0.363534	0.008518	0.0293129	0.798495	6.72183e-08	6.68482e-07
Papss1	11.4365	11.633	11.982	0.299078	0.00748595	0.0263947	0.735085	6.88617e-08	6.83432e-07
Dstn	12.0492	12.5265	12.6933	0.718253	4.97374e-07	5.75271e-06	0.88172	7.00803e-08	6.94583e-07
Gm11942	6.52247	7.1367	7.51325	1.06577	2.38796e-05	0.000182558	1.56135	7.08201e-08	7.0144e-07
Hmgn1	11.9779	12.2205	12.5266	0.367515	0.00160617	0.00706047	0.73828	7.13553e-08	7.06263e-07
Cracr2b	10.6345	11.1493	11.44	0.77036	9.07762e-05	0.000584976	1.1153	7.19672e-08	7.11838e-07
Gdap1l1	6.11525	6.86387	7.27783	1.35213	0.00027817	0.00153076	1.88293	7.24365e-08	7.15512e-07
Apobec3	9.81544	10.6411	10.7275	1.24167	6.98903e-08	9.83124e-07	1.28313	7.25876e-08	7.16521e-07
Ralbp1	11.3781	11.8054	11.9211	0.649405	9.30932e-08	1.27787e-06	0.735435	7.49413e-08	7.39256e-07
Eif4a1	13.3789	13.6594	13.9395	0.422736	0.000359759	0.00191138	0.755057	7.51007e-08	7.40329e-07
Rnf223	4.39138	4.44765	5.65488	0.191218	0.720794	0.833617	2.45455	7.6638e-08	7.54974e-07
Vrk3	9.50841	10.0195	10.1839	0.78202	1.9616e-07	2.49982e-06	0.940917	7.67531e-08	7.556e-07
Sf3b4	9.92303	10.2676	10.5112	0.528928	2.96062e-05	0.00021963	0.806359	7.69654e-08	7.57142e-07
Ywhaz	12.2224	12.4997	12.8403	0.420456	0.000240328	0.00134916	0.84719	7.72938e-08	7.59389e-07
Crlf1	4.91544	5.46828	6.26281	1.29909	0.0250777	0.0714777	2.45576	7.86353e-08	7.72051e-07
Atp1b1	10.1406	10.2136	10.8452	0.109171	0.440071	0.614004	0.976993	7.90731e-08	7.75828e-07
Frrs1	9.02453	9.64721	9.81558	0.963747	1.44388e-06	1.48821e-05	1.12323	8.10326e-08	7.93458e-07
Wdr31	5.57028	6.1899	6.64734	1.24028	0.000748611	0.00363956	1.85138	8.10946e-08	7.93534e-07
Irf2bp2	11.0244	11.4131	11.7194	0.58718	6.12498e-05	0.000415172	0.962411	8.48789e-08	8.29454e-07
Limd2	9.70484	10.3251	10.5044	0.934921	7.43361e-07	8.1814e-06	1.11661	8.54403e-08	8.34383e-07
Tmem229b	9.37195	9.84803	10.174	0.738247	7.75835e-05	0.000510427	1.14264	8.6669e-08	8.45818e-07
Rpl3.ps1	13.1079	13.3694	13.6745	0.39519	0.000198177	0.00114384	0.767385	8.86386e-08	8.63887e-07
Exosc8	8.92682	9.16437	9.59102	0.375152	0.0245143	0.0701155	0.925491	8.96534e-08	8.72614e-07
P3h2	7.83004	8.52673	8.64545	1.14744	4.10659e-05	0.000292029	1.1875	9.56255e-08	9.2834e-07
Skp2	7.12074	7.92008	8.3719	1.25937	0.000346327	0.00185067	1.84599	9.58036e-08	9.29384e-07
Pycard	6.95308	7.61096	8.0294	1.06985	0.000540106	0.00273385	1.60386	9.90384e-08	9.59492e-07
Eri1	8.75815	9.18279	9.48884	0.66588	8.43006e-06	7.23487e-05	1.04457	1.05031e-07	1.01145e-06
Hdgf	12.3128	12.5211	12.8626	0.314692	0.00449324	0.0170211	0.739859	1.05593e-07	1.01493e-06
Tnk2	11.658	12.0151	12.2782	0.5419	0.000162732	0.000964054	0.847469	1.07437e-07	1.03143e-06
Srsf7	11.022	11.3161	11.6459	0.448411	0.00193388	0.00828163	0.852914	1.07451e-07	1.03143e-06
Mthfd1	10.173	10.2592	10.8454	0.129598	0.433317	0.607796	0.925017	1.07556e-07	1.03176e-06
Nrtn	8.04328	8.7111	8.94084	1.04147	3.50264e-06	3.2847e-05	1.2963	1.12823e-07	1.08087e-06
Serp1	11.9951	12.4165	12.6457	0.64922	1.57919e-05	0.000127318	0.906115	1.15875e-07	1.10721e-06
Chaf1b	7.92189	8.79718	9.24186	1.31947	0.000477578	0.00244878	1.87602	1.16378e-07	1.11129e-06
Prex1	9.96276	10.3801	10.6588	0.634532	0.000166938	0.000984692	0.961589	1.17621e-07	1.12242e-06
Hnrnpa1	12.9483	13.3196	13.6102	0.556416	0.00013258	0.000806527	0.905463	1.24631e-07	1.18545e-06
Heatr1	9.30488	9.63376	10.036	0.513257	0.00272258	0.0111146	1.0309	1.29757e-07	1.23261e-06
C1qbp	10.6154	10.762	11.1715	0.22315	0.0331107	0.0893396	0.753851	1.29916e-07	1.23332e-06
Cntrl	9.47229	9.93436	10.1125	0.710815	6.8462e-07	7.63734e-06	0.889748	1.30727e-07	1.24021e-06
Acsl4	9.58132	10.4543	10.616	1.31664	2.32479e-07	2.91982e-06	1.48805	1.36463e-07	1.29128e-06
Rps13	11.1728	11.5586	12.0469	0.579113	0.0211034	0.062352	1.19947	1.36629e-07	1.29202e-06
Tc2n	5.1997	5.95038	6.42251	1.55366	2.37945e-05	0.000182164	2.25712	1.40173e-07	1.32125e-06
Setd5	11.0488	11.3977	11.5985	0.531601	4.23985e-06	3.8956e-05	0.746256	1.43116e-07	1.34813e-06
Dtx1	6.47952	7.28666	7.42215	1.38361	1.16723e-09	2.42134e-08	1.49984	1.43853e-07	1.3542e-06
Ror1	7.87501	8.56291	8.72227	1.08192	5.76704e-09	1.03877e-07	1.24116	1.44845e-07	1.36266e-06
Rfc5	8.60534	9.24723	9.62818	0.981093	0.000496948	0.00254064	1.45336	1.49189e-07	1.40082e-06
G3bp1	11.7932	12.0764	12.4268	0.423398	0.00226917	0.00952689	0.86118	1.51114e-07	1.41799e-06
Rps23rg1	3.87034	5.10739	5.26266	3.80066	1.0777e-07	1.46167e-06	3.90827	1.53347e-07	1.4371e-06
D030028A08Rik	7.31615	7.87564	8.13926	0.915424	1.25816e-06	1.31702e-05	1.22988	1.53288e-07	1.4371e-06
Hivep3	9.43045	10.1012	10.1344	1.04053	1.1148e-07	1.50508e-06	0.99156	1.56636e-07	1.46511e-06
Reep4	9.09058	9.47023	9.76647	0.584896	0.000149697	0.000896035	0.942106	1.56745e-07	1.46519e-06
Tmem215	4.10245	5.06613	5.59619	2.71565	0.000198883	0.00114701	3.48802	1.58243e-07	1.47824e-06
Phc2	11.2651	11.7462	11.8611	0.731812	1.58399e-10	4.06879e-09	0.822105	1.65732e-07	1.54611e-06
Rfc4	7.46477	8.09779	8.60779	0.981121	0.00224333	0.00942643	1.65692	1.65825e-07	1.54611e-06
Map3k1	10.3458	11.0358	11.0037	1.0606	9.55298e-11	2.58628e-09	0.926318	1.66505e-07	1.55146e-06
Ttf2	8.32025	8.76132	9.05834	0.700431	0.000163626	0.000968253	1.05574	1.66845e-07	1.55364e-06
Cyba	10.0253	10.5995	10.8209	0.867247	2.19119e-05	0.000169445	1.10601	1.67277e-07	1.55668e-06
Smim22	6.66944	7.46376	7.81099	1.32429	8.56726e-05	0.000556458	1.75119	1.69206e-07	1.57362e-06
Nono	12.5936	13.0022	13.1789	0.615602	1.8773e-06	1.88932e-05	0.793717	1.69678e-07	1.57701e-06
Rps27l	9.62962	9.95099	10.3175	0.507508	0.00447787	0.0169746	0.964021	1.73962e-07	1.61273e-06
Casp7	9.15971	9.68903	9.83443	0.829679	3.01146e-05	0.000222619	0.944925	1.76652e-07	1.6356e-06
Cblc	8.39402	9.12092	9.17197	1.14351	8.6979e-08	1.20064e-06	1.11962	1.83035e-07	1.69362e-06
Col11a1	7.67834	8.79547	8.74683	1.7449	2.90872e-09	5.5578e-08	1.57601	1.87905e-07	1.73759e-06
Oip5	5.4832	6.47414	6.82192	1.86462	5.45237e-05	0.000375654	2.28545	1.88609e-07	1.74189e-06
Tmem183a	10.3853	10.7267	10.9461	0.524415	0.000111007	0.000689766	0.762996	1.89192e-07	1.74618e-06
Limk2	10.5155	11.001	11.069	0.740276	1.32573e-09	2.71959e-08	0.755735	1.90535e-07	1.75746e-06
Gm4366	9.71231	10.1641	10.3189	0.692924	3.48214e-08	5.22675e-07	0.840109	1.91371e-07	1.76295e-06
Capn5	10.038	10.429	10.8086	0.59904	0.0011026	0.00511155	1.08344	1.99362e-07	1.83311e-06
Itga10	6.862	7.2339	7.76555	0.630682	0.0107493	0.0356379	1.36627	2.06617e-07	1.89505e-06
Rpl14.ps1	11.4634	11.7623	12.0821	0.453418	0.00263045	0.0108071	0.842017	2.10355e-07	1.92571e-06
Utp14a	8.99541	9.53316	9.69787	0.825849	3.18101e-07	3.85104e-06	0.985486	2.15491e-07	1.97092e-06
X4933431E20Rik	7.56078	7.98324	8.39333	0.683534	0.00113897	0.00526036	1.21902	2.15563e-07	1.97092e-06
Nat8f2	6.77221	7.92483	8.1568	1.84982	2.27774e-06	2.24281e-05	2.12812	2.23244e-07	2.03606e-06
Ano9	8.14672	9.09669	9.28309	1.43447	4.11372e-06	3.79985e-05	1.62132	2.26092e-07	2.06075e-06
H1f0	11.7157	12.1694	12.3712	0.695732	1.73545e-05	0.000137367	0.909015	2.33126e-07	2.12354e-06
Atp12a	5.74896	7.65001	7.10041	3.58577	4.2599e-13	2.09032e-11	2.62499	2.37337e-07	2.15787e-06
Cxcr4	8.83329	9.6336	9.83403	1.20025	2.1019e-06	2.08216e-05	1.41939	2.43743e-07	2.21473e-06
Zfp692	9.55706	9.97949	10.3487	0.643901	0.00131966	0.00597527	1.1073	2.48635e-07	2.25359e-06
Bcas2	9.85038	10.151	10.4555	0.465258	0.0031504	0.0125625	0.828246	2.51999e-07	2.28202e-06
Rpl10a	13.7845	14.0797	14.3787	0.446004	0.000468509	0.00240775	0.807776	2.55041e-07	2.30308e-06
Tmem98	9.35718	9.82105	10.0306	0.712	4.77939e-06	4.30962e-05	0.938704	2.59923e-07	2.34283e-06
N4bp2	8.16036	9.01019	9.12729	1.33413	1.73082e-08	2.81235e-07	1.43715	2.61951e-07	2.35966e-06
Fancb	5.94868	6.51251	6.96864	1.02868	0.000307502	0.00167162	1.66487	2.66108e-07	2.39563e-06
Gk	8.1961	9.08593	9.12311	1.40345	9.50065e-07	1.0198e-05	1.33951	2.76724e-07	2.48661e-06
Ly6g6e	5.51982	6.28246	6.58929	1.46813	4.65354e-06	4.22711e-05	1.85724	2.7815e-07	2.49789e-06
Pola1	8.05715	8.65769	8.98904	0.934627	0.000109863	0.000685037	1.34752	2.7843e-07	2.49887e-06
Ppp1cc	11.3758	11.6156	11.9134	0.364727	0.0016216	0.00711558	0.723862	2.79203e-07	2.50427e-06
Ydjc	6.20332	6.78411	7.1493	1.04145	0.000112829	0.000699907	1.51445	2.80514e-07	2.51295e-06
Gm8210	10.3523	10.5114	10.9297	0.243809	0.0473465	0.119214	0.787009	2.84397e-07	2.54306e-06
Nrg1	5.64963	6.2654	7.1171	1.09066	0.0196544	0.0586691	2.38983	2.84686e-07	2.54409e-06
Mnd1	7.16976	7.58964	7.98139	0.697508	0.000309289	0.00167871	1.21301	2.8696e-07	2.56128e-06
Klhl25	9.08539	9.45412	9.7195	0.584685	0.00138905	0.00624263	0.88355	2.86823e-07	2.56128e-06
Rpl28	13.3062	13.6251	13.8796	0.48027	0.000102716	0.000649175	0.775158	2.8774e-07	2.56667e-06
Irs2	11.3896	11.4473	12.0208	0.0852402	0.439684	0.613708	0.865604	2.90395e-07	2.58878e-06
Dtl	7.38109	8.34567	8.8143	1.46903	0.000671987	0.00330841	2.05951	2.95803e-07	2.63539e-06
Pkp2	9.06811	9.339	9.69572	0.431906	0.0166635	0.051179	0.870736	3.10724e-07	2.76327e-06
Galnt7	7.82384	8.42256	8.63644	0.965954	1.01481e-07	1.38273e-06	1.2089	3.1204e-07	2.77161e-06
Bzw2	10.5564	11.0969	11.2018	0.81461	1.73849e-08	2.81667e-07	0.887134	3.19193e-07	2.82827e-06
Lig3	9.7534	10.4717	10.459	1.09976	2.75029e-08	4.2447e-07	0.983822	3.20797e-07	2.84076e-06
Stk26	6.30632	7.05447	7.48033	1.29885	0.000305598	0.00166373	1.8583	3.31446e-07	2.93151e-06
Rbm47	10.207	10.7026	10.8815	0.775593	1.56911e-05	0.000126712	0.951424	3.37803e-07	2.97694e-06
Hmgb1	10.6663	10.8181	11.341	0.226981	0.191485	0.347705	0.917618	3.41279e-07	3.00576e-06
Sgo2a	5.02189	6.28981	6.39566	2.52352	1.01648e-07	1.38372e-06	2.58188	3.43674e-07	3.02504e-06
Suv39h1	8.49422	8.81677	9.20184	0.504368	0.00288893	0.0116764	0.998442	3.48657e-07	3.06705e-06
Hmgb2	10.3917	11.6363	12.0681	1.87378	1.00565e-08	1.7073e-07	2.41272	3.49508e-07	3.07269e-06
Atf7ip	10.542	10.9901	11.1244	0.68359	9.85279e-08	1.34746e-06	0.798795	3.50034e-07	3.07546e-06
Gm16136	8.33749	9.41001	9.39736	1.63768	2.09893e-08	3.31564e-07	1.52936	3.55289e-07	3.11789e-06
Eln	11.4727	12.0561	12.3419	0.930307	0.00191466	0.00820888	1.2153	3.55089e-07	3.11789e-06
Nr2f6	9.99249	10.191	10.5511	0.306788	0.018793	0.0566129	0.758631	3.72955e-07	3.26899e-06
Gm11684	3.92625	5.02492	5.2996	3.28859	1.07488e-05	8.95935e-05	3.56065	3.90719e-07	3.41651e-06
Eldr	4.50097	5.27344	5.73019	1.85751	8.93329e-05	0.000577186	2.53925	3.90515e-07	3.41651e-06
Nop58	9.8374	10.2314	10.5424	0.597644	0.000789855	0.00381497	0.972555	3.917e-07	3.42305e-06
Impdh2.ps	9.00059	9.27919	9.66709	0.427085	0.00310514	0.012429	0.926708	3.94111e-07	3.44001e-06
Usp3	9.76459	10.3291	10.3623	0.861832	4.91927e-11	1.42746e-09	0.825998	4.05999e-07	3.54166e-06
Magi3	9.66587	10.4212	10.4818	1.15208	4.04699e-10	9.32513e-09	1.17108	4.07752e-07	3.55271e-06
Mycbpap	6.75046	7.52946	7.68963	1.29169	1.64733e-07	2.1437e-06	1.44245	4.14252e-07	3.60505e-06
Slc39a11	9.42334	9.69185	10.0656	0.417797	0.00878127	0.0301206	0.88959	4.20474e-07	3.65485e-06
X8430422M14Rik	4.72596	4.48176	6.02647	-0.606095	0.298049	0.472895	2.29361	4.21381e-07	3.66056e-06
Vipr1	9.54656	9.88183	10.2433	0.517663	0.00119969	0.00550122	0.976826	4.26749e-07	3.70499e-06
Asb2	8.57186	9.41881	9.60511	1.33971	8.29147e-10	1.79042e-08	1.59564	4.31569e-07	3.74462e-06
Vwa2	6.19563	7.16811	7.55922	1.61562	0.000152679	0.000911137	2.11872	4.32685e-07	3.75207e-06
Muc4	8.47266	10.6497	10.8767	3.47096	3.76759e-06	3.49763e-05	3.65046	4.33347e-07	3.75558e-06
Cbx3	9.4533	9.72908	10.1116	0.416943	0.00479345	0.0179739	0.905521	4.34261e-07	3.76128e-06
Snrpa1	8.28233	8.6757	9.01075	0.618362	0.00109218	0.00506961	1.03079	4.41536e-07	3.81977e-06
Adgrl2	10.0156	10.3943	10.5876	0.586928	0.000249106	0.00138946	0.780824	4.47235e-07	3.86222e-06
Itga2	7.99628	9.00919	8.97321	1.56315	8.62264e-09	1.48955e-07	1.41324	4.49459e-07	3.87684e-06
Tubb5	13.2116	13.5864	13.9699	0.551025	0.00403859	0.0155056	1.03521	4.53706e-07	3.91118e-06
Eogt	9.16812	9.64152	9.89012	0.721312	1.2097e-05	9.98174e-05	1.01007	4.63234e-07	3.98861e-06
Zmynd19	9.37412	9.74106	10.0698	0.568218	4.51088e-05	0.000317265	0.983339	4.68388e-07	4.03062e-06
Fmod	8.95552	10.5322	10.7466	2.40635	3.35633e-12	1.35817e-10	2.64805	4.83329e-07	4.1543e-06
Adamts5	10.7744	11.004	11.5137	0.355959	0.0240174	0.0689478	1.05013	4.83763e-07	4.15559e-06
Nup205	9.91593	10.3063	10.6952	0.594626	0.00107806	0.00501668	1.09704	4.93229e-07	4.2245e-06
Bop1	10.5113	10.7217	11.0622	0.321023	0.0119432	0.039044	0.743077	4.96477e-07	4.24983e-06
Etv5	9.24607	9.79035	10.3	0.80401	0.00372934	0.0145022	1.48864	4.98097e-07	4.26121e-06
U2af1	10.5631	10.7939	11.0911	0.351931	0.00140206	0.00629055	0.711356	5.00629e-07	4.28036e-06
Acbd7	4.28069	5.31537	5.71137	2.63157	1.03322e-05	8.65606e-05	3.24884	5.07812e-07	4.33671e-06
Niban2	12.1193	12.4672	12.7071	0.526823	0.000118132	0.000728827	0.79963	5.08299e-07	4.33833e-06
Cdca4	8.7562	9.12705	9.45407	0.573	0.000719321	0.00351451	0.976233	5.28609e-07	4.50642e-06
Tnfsf13os	5.85869	6.8669	6.94297	1.804	9.92101e-08	1.35519e-06	1.80022	5.3116e-07	4.52553e-06
Tbc1d8	9.67963	10.2896	10.5706	0.920505	5.46853e-06	4.87448e-05	1.27668	5.40042e-07	4.59586e-06
Cln6	9.61304	9.91302	10.1875	0.467515	0.00150921	0.00670046	0.787808	5.5905e-07	4.74106e-06
Gtpbp3	9.76253	10.1888	10.3507	0.653798	2.91247e-06	2.8006e-05	0.807896	5.60597e-07	4.75143e-06
Rac3	8.33226	8.55332	9.10986	0.34203	0.0939366	0.204156	1.09628	5.70442e-07	4.83207e-06
Rpl14	12.5206	12.7764	13.13	0.384174	0.00975059	0.0329255	0.824107	5.73458e-07	4.85481e-06
Nsl1	6.7375	7.76143	8.0547	1.62685	6.082e-05	0.000412448	1.96673	5.93131e-07	5.00687e-06
Serinc5	10.2082	10.7549	10.8946	0.823062	1.75181e-07	2.26174e-06	0.948829	5.96642e-07	5.03361e-06
Brca2	7.41104	7.92662	8.32753	0.855035	0.00331185	0.0131037	1.35028	6.1113e-07	5.14693e-06
Nudt21	9.67778	10.0465	10.3195	0.56426	9.05671e-06	7.7055e-05	0.892494	6.2299e-07	5.2438e-06
Notch1	11.8302	12.2023	12.3339	0.568265	1.9225e-05	0.000150479	0.675158	6.24524e-07	5.25368e-06
Tars	10.617	10.9038	11.1938	0.436609	0.00021524	0.00122935	0.786882	6.35264e-07	5.34097e-06
Cdc20	8.82142	10.5125	11.0153	2.62109	5.1447e-05	0.000356246	3.23211	6.51297e-07	5.46007e-06
Dhx16	10.4826	10.8052	11.0218	0.494251	9.66931e-05	0.000616382	0.730441	6.58342e-07	5.51597e-06
Ddx54	10.6955	11.1222	11.2993	0.646146	2.24537e-06	2.21242e-05	0.825989	6.59224e-07	5.51704e-06
Ncapg2	7.88824	8.52463	8.83797	1.03487	4.10189e-05	0.000291867	1.42989	6.58999e-07	5.51704e-06
Gm17546	3.88725	5.00441	5.15621	3.37985	5.4754e-07	6.27885e-06	3.4604	6.65525e-07	5.56341e-06
Fjx1	7.48673	7.8696	8.36543	0.609855	0.0145212	0.0457798	1.27225	6.85995e-07	5.72145e-06
Cenpl	6.33582	7.06522	7.41029	1.2541	0.00022907	0.00129482	1.67954	7.00145e-07	5.82618e-06
Dll1	9.50476	9.92241	10.2692	0.633117	0.000336021	0.00180474	1.07453	7.51189e-07	6.22262e-06
Fbxo32	10.3403	11.1392	11.0691	1.19903	2.77347e-11	8.51646e-10	1.0133	7.58384e-07	6.27157e-06
Mthfd2	7.16035	7.70632	8.10911	0.895818	0.00197937	0.00844461	1.40538	7.58299e-07	6.27157e-06
Scly	9.94008	10.3584	10.5327	0.656843	0.000555411	0.00279885	0.813142	7.67203e-07	6.34091e-06
Adamts17	6.62297	7.35943	7.52203	1.26055	1.88233e-07	2.41336e-06	1.4169	7.70844e-07	6.36382e-06
Racgap1	8.62264	10.1065	10.5771	2.27499	6.66038e-09	1.18666e-07	2.86335	7.8006e-07	6.43264e-06
Helz	9.90917	10.3607	10.5254	0.685341	7.43237e-07	8.1814e-06	0.84621	7.87005e-07	6.4826e-06
Dlk2	6.20989	7.08746	7.31842	1.49867	6.60471e-06	5.78598e-05	1.75746	8.18403e-07	6.73365e-06
Rnps1	9.52981	9.87063	10.1415	0.523756	0.000117765	0.000727474	0.844402	8.26066e-07	6.79287e-06
Bcl9	10.0527	10.9293	10.847	1.33227	1.71809e-09	3.45253e-08	1.12161	8.29771e-07	6.8195e-06
Irf6	9.51407	10.0059	10.1978	0.750952	4.3579e-06	3.988e-05	0.952832	8.5861e-07	7.05256e-06
Ccna2	8.35986	10.0236	10.4367	2.58668	2.68989e-05	0.000201938	3.07985	8.66729e-07	7.11525e-06
H3f3a	12.3529	12.6154	12.9393	0.39664	0.000355532	0.00189438	0.799822	8.70053e-07	7.13854e-06
Mmp16	4.37812	4.2835	5.67009	-0.294413	0.631428	0.771397	2.38403	8.75733e-07	7.18111e-06
Cmtm6	11.1011	11.4966	11.7295	0.609398	0.0011313	0.00523148	0.857945	9.0639e-07	7.39519e-06
Rnf38	10.0547	10.575	10.6926	0.794197	5.44762e-10	1.21911e-08	0.890901	9.19597e-07	7.48616e-06
Rps9	13.6196	13.9161	14.1932	0.444498	0.000926522	0.00439765	0.772076	9.20098e-07	7.48616e-06
Cbx1	10.1732	10.5294	10.7735	0.543566	0.000185121	0.00107902	0.820566	9.36777e-07	7.60327e-06
Mis18a	7.73379	8.13408	8.506	0.643644	0.000194121	0.00112262	1.12999	9.67976e-07	7.84082e-06
Topbp1	9.99666	10.6513	10.9368	0.966454	0.000138228	0.000835708	1.30747	9.69128e-07	7.8458e-06
Pbdc1	8.41099	8.6567	9.12011	0.382037	0.0230429	0.0669703	0.998992	9.98248e-07	8.06816e-06
Senp1	9.60444	10.0417	10.2511	0.674942	1.53164e-05	0.000123822	0.902582	9.99277e-07	8.07202e-06
Vav3	8.27562	8.92414	8.97161	1.00913	7.00208e-11	1.95133e-09	0.994196	1.00826e-06	8.14009e-06
Rps3	13.9689	14.3193	14.5224	0.532253	6.51676e-05	0.000436322	0.748793	1.00923e-06	8.14346e-06
Rab17	7.59099	8.33751	8.36033	1.19646	2.14309e-09	4.21483e-08	1.13565	1.03344e-06	8.32043e-06
Dynlt1b	7.55537	7.42669	8.74804	-0.162462	0.726435	0.837386	1.67314	1.03297e-06	8.32043e-06
Rhou	10.4808	10.9033	11.0569	0.644493	5.97575e-06	5.28514e-05	0.785666	1.03548e-06	8.33223e-06
Hnrnpf	11.9839	12.2814	12.5501	0.448412	0.0004293	0.00223266	0.765103	1.04434e-06	8.39431e-06
Nme4	7.383	8.05725	8.27434	1.07687	6.69523e-06	5.85792e-05	1.31547	1.04597e-06	8.40277e-06
Jmy	9.76198	10.5123	10.5343	1.14564	3.98443e-12	1.58625e-10	1.11166	1.05309e-06	8.45068e-06
Ppp4r1	10.1896	10.4674	10.7208	0.427514	0.00120607	0.00552702	0.717686	1.07984e-06	8.65589e-06
Brip1	5.86244	6.8771	7.02902	1.79655	6.03382e-07	6.82909e-06	1.93592	1.0943e-06	8.767e-06
Spock1	3.34611	3.70747	4.76008	1.70771	0.0835704	0.18654	3.86594	1.09587e-06	8.77476e-06
Cmtm8	8.32293	8.7574	9.03565	0.680922	2.85283e-05	0.000212595	1.01723	1.11174e-06	8.88242e-06
Got2	11.2391	11.5546	11.8561	0.480285	0.00401177	0.0154294	0.838643	1.13688e-06	9.07827e-06
Scap	11.0546	11.2976	11.5964	0.369539	0.00169148	0.00738928	0.731938	1.16989e-06	9.33675e-06
Relch	8.94715	9.46249	9.58269	0.814359	3.78788e-05	0.000272779	0.889476	1.17534e-06	9.37519e-06
Gar1	8.74075	9.22557	9.65898	0.717412	0.00386316	0.0149369	1.27971	1.18302e-06	9.43125e-06
Vopp1	9.27686	9.69628	9.93856	0.640689	8.02696e-05	0.00052599	0.916301	1.19044e-06	9.48529e-06
Ranbp1	8.71212	9.05297	9.41499	0.528203	0.00526749	0.0194551	0.980313	1.19538e-06	9.51945e-06
Syt9	6.99841	8.3441	8.43427	2.07056	2.49677e-06	2.45032e-05	2.11488	1.19632e-06	9.52176e-06
Stc1	7.18705	8.0181	8.16988	1.33529	5.91169e-07	6.71659e-06	1.47997	1.20321e-06	9.57141e-06
Mybbp1a	11.6617	11.9261	12.2221	0.400741	0.00109358	0.00507293	0.758741	1.22111e-06	9.69797e-06
Adamts4	7.10613	8.02621	8.2347	1.45214	1.41547e-05	0.000115323	1.67473	1.2353e-06	9.78941e-06
Igfals	10.8494	11.2735	11.4176	0.657537	0.000213727	0.00122213	0.7731	1.24109e-06	9.82462e-06
Pacs1	10.7682	11.1155	11.3171	0.528158	1.06857e-06	1.13709e-05	0.746903	1.29978e-06	1.02725e-05
Tiam2	8.03672	8.6056	8.83663	0.881706	1.39167e-05	0.000113752	1.14242	1.3172e-06	1.03877e-05
Ccsap	6.27633	7.02891	7.40367	1.25856	0.000157498	0.000936965	1.75337	1.32139e-06	1.04066e-05
Polr2f	8.8229	8.79268	9.43121	-0.0473771	0.75381	0.856642	0.834934	1.33339e-06	1.04815e-05
Exosc2	8.56467	8.7777	9.21826	0.332867	0.04172	0.107467	0.910259	1.34811e-06	1.05859e-05
Fblim1	9.64324	10.4389	10.3971	1.21497	6.64721e-12	2.47303e-10	1.07917	1.35859e-06	1.06581e-05
Lbh	10.5877	11.4054	11.495	1.2067	8.05594e-07	8.78776e-06	1.25941	1.35876e-06	1.06581e-05
Ints4	10.6252	10.9576	11.2006	0.503532	0.000148267	0.000888761	0.78105	1.36195e-06	1.06717e-05
Mroh2a	6.97844	7.39509	7.78029	0.699739	0.000462604	0.00238155	1.2092	1.37302e-06	1.07476e-05
Ercc2	9.38058	9.89489	9.95276	0.791797	1.87332e-09	3.72897e-08	0.790879	1.37781e-06	1.07786e-05
Phf19	6.96826	7.32454	7.85855	0.634563	0.0274546	0.0767854	1.35843	1.38377e-06	1.08195e-05
X4930432E11Rik	3.83779	5.11032	5.13946	3.81913	1.86527e-08	2.97516e-07	3.73013	1.41289e-06	1.10412e-05
Arl4c	8.72328	9.23465	9.42867	0.789458	6.85381e-07	7.64006e-06	0.999132	1.43027e-06	1.11711e-05
Tead3	9.69193	9.97013	10.2811	0.429294	0.000720152	0.00351741	0.811994	1.43487e-06	1.1201e-05
Sapcd2	6.1289	7.89302	8.53438	3.13482	2.37947e-08	3.70335e-07	3.94359	1.45057e-06	1.12995e-05
Aaas	9.03509	9.42117	9.74401	0.603876	0.00197531	0.00843219	0.995877	1.45038e-06	1.12995e-05
Ilf3	11.0135	11.3051	11.5466	0.445777	0.00048023	0.00246029	0.719695	1.45618e-06	1.13311e-05
Meltf	7.87481	8.13517	8.89748	0.370019	0.183856	0.337252	1.45721	1.495e-06	1.1627e-05
Rab6b	6.00094	5.82796	6.92814	-0.293804	0.429901	0.60455	1.43671	1.50172e-06	1.16668e-05
Lin54	7.68957	8.09713	8.44931	0.66161	0.000169236	0.000995466	1.11652	1.56879e-06	1.21621e-05
Wfdc18	12.4848	14.0227	14.6838	2.27296	0.000288599	0.00158344	3.12359	1.58626e-06	1.22845e-05
Atad2	8.09804	8.87043	9.08491	1.22714	2.66734e-05	0.000200492	1.4577	1.61544e-06	1.24906e-05
Tmem63a	10.2257	10.6728	10.8538	0.693259	3.16422e-05	0.000232515	0.874577	1.6508e-06	1.27371e-05
Rnf149	9.7894	10.1391	10.4516	0.536393	0.00259377	0.0106773	0.912363	1.66601e-06	1.28383e-05
Timm8a1	8.09378	8.39848	8.85126	0.486996	0.0335459	0.0902501	1.07005	1.6669e-06	1.28383e-05
Slc6a13	5.64627	5.26029	6.86395	-0.696101	0.188886	0.344212	1.98804	1.70063e-06	1.30664e-05
Kmt5c	10.6338	11.0243	11.2222	0.589936	6.77535e-06	5.92141e-05	0.801625	1.74755e-06	1.33988e-05
Spns2	11.3464	11.9961	12.0283	0.987105	2.09355e-07	2.65879e-06	0.945679	1.75922e-06	1.34812e-05
Cdk18	8.97286	9.25729	9.62758	0.440567	0.0063734	0.0229318	0.912457	1.83094e-06	1.39942e-05
Taf1d	9.8878	10.3403	10.5481	0.696699	0.000107273	0.000671364	0.915576	1.87435e-06	1.4311e-05
AI463229	5.27059	6.14357	6.30733	1.75629	2.59606e-06	2.541e-05	1.8871	1.88057e-06	1.4351e-05
Ube2i	11.2245	11.5495	11.7483	0.494409	8.98931e-05	0.000580298	0.704309	1.88622e-06	1.43866e-05
Dis3	8.46263	8.87746	9.12942	0.655214	4.39489e-05	0.000310437	0.948539	1.95635e-06	1.48982e-05
Otoa	3.45986	4.23262	4.69374	3.13658	0.000270283	0.00149293	3.81774	1.969e-06	1.49867e-05
Dcaf4	9.54989	10.0372	10.2313	0.755864	0.000222995	0.0012663	0.946062	1.98024e-06	1.50488e-05
Pold1	9.65761	9.98322	10.4126	0.491828	0.00766727	0.0268673	1.05605	2.0001e-06	1.5176e-05
Ctc1	9.89879	10.3331	10.5132	0.66311	1.15601e-05	9.58691e-05	0.845842	2.00121e-06	1.51766e-05
Dhfr	7.44587	7.98987	8.41564	0.848433	0.00200824	0.00854557	1.40945	2.02586e-06	1.53477e-05
Cda	5.64402	5.96335	6.84716	0.606934	0.108576	0.227539	2.02352	2.09699e-06	1.58455e-05
Unc5d	3.02252	4.05464	4.13921	6.86972	4.59968e-07	5.37479e-06	6.81299	2.10209e-06	1.58759e-05
Rpf1	9.13	9.48974	9.78491	0.560747	0.00137608	0.00619088	0.912375	2.15126e-06	1.62221e-05
Rps23	13.2634	13.4914	13.7998	0.350316	0.0146771	0.0461334	0.721063	2.16439e-06	1.63126e-05
Trim14	9.12123	9.69612	9.70328	0.94477	6.48165e-05	0.000434815	0.818769	2.19241e-06	1.65153e-05
Ruvbl2	10.4941	10.6683	11.056	0.268356	0.0377038	0.0990613	0.765504	2.21177e-06	1.66441e-05
Gtf2f2	8.32212	8.68371	9.01958	0.570779	0.00438932	0.0166745	0.980186	2.21649e-06	1.6671e-05
Krtcap2	9.58737	9.85087	10.1878	0.404944	0.00159449	0.00701715	0.827821	2.22064e-06	1.66936e-05
Smg9	9.40877	9.77788	10.0229	0.565756	3.68039e-05	0.000265967	0.848866	2.24277e-06	1.68513e-05
Tcf19	8.26118	8.90024	9.41905	0.922936	0.00659125	0.0235949	1.61256	2.24455e-06	1.6856e-05
X2810459M11Rik	7.41687	9.25232	8.64201	2.80469	8.91515e-15	7.35625e-13	1.82755	2.2785e-06	1.70846e-05
Stx6	10.8977	11.3266	11.4864	0.647063	3.18178e-07	3.85104e-06	0.803783	2.29393e-06	1.71916e-05
Def8	10.0842	10.2952	10.6241	0.324538	0.0169578	0.0518779	0.728565	2.29755e-06	1.72098e-05
Snrpa	10.4392	10.7115	10.9764	0.41539	0.000606767	0.00302156	0.726015	2.33436e-06	1.74677e-05
Tmem54	6.92409	7.06533	7.71619	0.271297	0.33292	0.509216	1.17658	2.39163e-06	1.78688e-05
Sinhcaf	7.93214	8.53018	8.79174	0.926027	0.000105301	0.000661549	1.2299	2.40278e-06	1.7943e-05
A330049N07Rik	4.47282	5.5381	5.60255	2.50125	1.39135e-08	2.30643e-07	2.47985	2.41737e-06	1.80335e-05
Hsd17b7	7.3881	8.08126	8.29298	1.11081	6.24473e-05	0.000421055	1.32418	2.42771e-06	1.81014e-05
Hmgn5	9.66019	9.88558	10.2569	0.34909	0.0234672	0.0678475	0.818265	2.50419e-06	1.86431e-05
Gm3362	10.972	11.2034	11.5035	0.351364	0.00479268	0.0179739	0.713623	2.54559e-06	1.89417e-05
Capn9	4.60274	5.04407	5.88362	1.03427	0.0710462	0.165019	2.40514	2.58721e-06	1.92318e-05
Alox12e	8.37692	9.57422	9.29708	1.8231	1.41455e-12	6.19968e-11	1.32933	2.59129e-06	1.92524e-05
Sec23b	10.2951	10.5962	10.8636	0.466095	0.00162952	0.00714608	0.777875	2.5955e-06	1.92739e-05
Zfp629	10.2095	10.5622	10.8558	0.528315	0.000600769	0.00299573	0.88312	2.672e-06	1.98178e-05
Nmral1	8.07723	8.43128	8.88588	0.547655	0.00677713	0.02419	1.15754	2.67106e-06	1.98178e-05
Ncald	8.64702	9.34834	9.50625	1.07307	1.87781e-06	1.88932e-05	1.23331	2.68674e-06	1.99009e-05
Cse1l	10.2974	10.6464	10.9444	0.530519	0.000167092	0.00098521	0.897376	2.69603e-06	1.99495e-05
Sox14	4.21993	4.58861	5.48942	1.0876	0.0565439	0.13736	2.75127	2.70236e-06	1.99863e-05
Jund	10.8427	11.1689	11.4408	0.495726	0.00127519	0.005798	0.815135	2.76572e-06	2.04136e-05
Kmt5a	11.2991	11.6059	11.8566	0.462708	0.000209846	0.00120413	0.753074	2.80945e-06	2.07154e-05
Larp7	8.88886	9.33931	9.65604	0.69091	0.00133271	0.00601872	1.07402	2.86356e-06	2.10719e-05
Zfp64	9.10756	9.46493	9.6821	0.556674	0.00016002	0.000950338	0.792581	2.90915e-06	2.13644e-05
Fam234b	9.62109	10.3761	10.3739	1.13349	9.27334e-09	1.59636e-07	1.04648	2.92438e-06	2.14655e-05
Gnl2	10.1297	10.6031	10.737	0.720144	2.72492e-06	2.65132e-05	0.832655	2.93304e-06	2.15182e-05
Trabd	11.2231	11.5928	11.7979	0.5594	9.20615e-05	0.00059171	0.780212	2.94242e-06	2.15763e-05
Trim33	9.47733	10.1061	10.2104	0.977319	1.7471e-08	2.82222e-07	1.05966	2.98352e-06	2.18448e-05
Nek2	7.23688	9.03403	9.55551	2.94292	0.000121155	0.000744676	3.57287	2.99529e-06	2.192e-05
Banf1	10.0355	10.1369	10.6041	0.160735	0.260115	0.432063	0.774972	3.02576e-06	2.21319e-05
Cdc25a	8.71488	9.27249	9.42995	0.857334	9.81661e-06	8.26632e-05	1.0019	3.04768e-06	2.227e-05
Ckap2l	7.63897	9.11172	9.58961	2.31629	5.1324e-08	7.41737e-07	2.91326	3.05007e-06	2.22763e-05
Pawr	8.25639	8.85486	8.96695	0.943767	3.25819e-06	3.08286e-05	1.01454	3.14861e-06	2.29731e-05
Rnf169	9.22574	9.67771	9.88331	0.703355	0.000141049	0.000851364	0.919033	3.17024e-06	2.31194e-05
Dgcr8	9.01488	9.3578	9.64455	0.532096	0.000384553	0.00202996	0.877561	3.20453e-06	2.33345e-05
Kpnb1	12.182	12.4625	12.7736	0.420273	0.00246129	0.0102035	0.800753	3.20313e-06	2.33345e-05
Col9a2	9.33523	10.3477	10.8833	1.51938	7.62958e-07	8.37213e-06	2.24085	3.23504e-06	2.35332e-05
Cfap410	9.76575	10.1736	10.3417	0.631868	0.000231241	0.00130509	0.786268	3.35592e-06	2.44005e-05
Noc2l	11.063	11.3468	11.6258	0.42994	0.000802216	0.00386448	0.76239	3.36423e-06	2.44487e-05
Pkmyt1	8.69454	9.09077	9.44526	0.609702	0.00205383	0.00872702	1.05823	3.40739e-06	2.47378e-05
Nsmf	11.0251	11.4087	11.7285	0.568312	0.00108484	0.00504029	0.963555	3.41254e-06	2.47629e-05
Hrob	6.06754	7.03926	7.3503	1.65602	0.00026454	0.00146394	2.01441	3.44667e-06	2.49735e-05
Ash2l	9.75616	10.1523	10.3927	0.601999	0.000341723	0.0018307	0.871894	3.49298e-06	2.5284e-05
Gm10131	8.00711	8.41147	8.79168	0.626216	0.00277187	0.0112908	1.11471	3.56584e-06	2.57858e-05
Smarca4	11.6783	12.0284	12.289	0.523297	0.000504576	0.00257252	0.827286	3.63578e-06	2.62786e-05
Cdca7l	8.89196	9.58008	9.80337	1.02786	8.83615e-05	0.000572161	1.27183	3.67367e-06	2.65393e-05
Arid5a	9.32135	9.77393	9.95508	0.712287	0.000148411	0.00088926	0.887295	3.8984e-06	2.80796e-05
Faxc	6.84043	7.46185	7.83996	0.99194	0.000834577	0.00400608	1.48196	4.00286e-06	2.87895e-05
Gm17828	6.84316	7.23876	7.66641	0.673176	0.00163776	0.00717798	1.25648	4.00202e-06	2.87895e-05
Atp2c2	9.06014	9.97822	10.1115	1.46378	0.000354387	0.00188964	1.46038	4.02132e-06	2.8908e-05
Rpl7a	12.437	12.9657	13.1163	0.820566	0.000201848	0.00116183	0.942219	4.09718e-06	2.93956e-05
Tmem164	10.0732	10.3269	10.6447	0.383392	0.00297293	0.0119679	0.774896	4.15126e-06	2.9769e-05
Fam3d	4.77522	6.45592	7.30837	4.05651	3.10713e-10	7.45004e-09	5.31736	4.1721e-06	2.99038e-05
Ect2	6.88348	8.42717	8.89645	2.5591	3.84803e-08	5.7236e-07	3.14524	4.20732e-06	3.01267e-05
Plekha7	9.05674	9.59427	9.77195	0.820265	2.02941e-05	0.000158134	0.997614	4.37863e-06	3.13227e-05
Rpl36a	11.9718	12.2206	12.5667	0.375031	0.0198987	0.0593266	0.801635	4.42342e-06	3.16277e-05
Ninl	7.26333	8.003	8.11475	1.17911	2.24908e-07	2.83923e-06	1.26002	4.4336e-06	3.1685e-05
Rad18	7.62055	8.14878	8.40247	0.851388	0.000474585	0.00243643	1.13093	4.4633e-06	3.18816e-05
Gnl3l	9.54709	9.61531	10.0952	0.103337	0.412403	0.588691	0.741216	4.48659e-06	3.20324e-05
Cchcr1	8.7373	9.17094	9.38158	0.679349	0.000358154	0.00190491	0.897324	4.58011e-06	3.26523e-05
Dnph1	6.21486	6.61854	7.60216	0.59029	0.230195	0.396963	2.03814	4.76986e-06	3.39223e-05
Mid1	8.23294	8.93478	7.75407	1.05632	4.80731e-05	0.000334766	-0.924139	4.87813e-06	3.46418e-05
Atp6v0a2	10.9914	11.3523	11.5397	0.551855	9.81286e-06	8.26632e-05	0.74827	4.9023e-06	3.47966e-05
Tceal9	10.6774	11.2149	11.3602	0.819041	9.06081e-05	0.000584147	0.937388	4.91529e-06	3.4855e-05
Sass6	6.02995	6.67933	6.98634	1.17343	0.00022713	0.00128582	1.5473	4.9203e-06	3.48736e-05
Srsf1	11.7276	11.9609	12.2634	0.350017	0.0047691	0.0179008	0.71662	4.9279e-06	3.49105e-05
Rpl3	13.3234	13.5866	13.8613	0.393961	0.00106087	0.00494603	0.720203	5.00867e-06	3.54656e-05
Gm49097	4.09062	5.3513	5.25311	3.29008	4.54349e-10	1.03561e-08	2.98569	5.14524e-06	3.63973e-05
Nbea	9.39886	9.99925	10.0699	0.92351	1.34712e-07	1.78929e-06	0.943366	5.18289e-06	3.6646e-05
Rtp4	9.24641	9.88094	8.79939	1.02087	0.00640355	0.0230283	-0.873484	5.22804e-06	3.69295e-05
Gm4204	9.20242	9.49038	9.80574	0.440137	0.00220109	0.00927534	0.828252	5.23174e-06	3.69378e-05
Sh3bp4	10.805	11.3543	11.3373	0.837762	2.67999e-10	6.53193e-09	0.727234	5.24189e-06	3.69916e-05
Fam187b	6.04421	6.85595	7.041	1.44002	1.66298e-05	0.000132483	1.61439	5.48069e-06	3.85837e-05
Flna	13.9113	14.3579	14.4652	0.674489	2.39016e-07	2.99175e-06	0.751979	5.64458e-06	3.96231e-05
Shroom2	7.90774	8.54883	8.75008	0.998245	2.54794e-05	0.000193288	1.21263	5.65228e-06	3.96581e-05
Isg20l2	9.0899	9.42856	9.67771	0.525342	0.000247286	0.00138137	0.812187	5.66368e-06	3.97191e-05
Zgrf1	6.29203	7.00111	7.33495	1.25708	3.07226e-06	2.93324e-05	1.74699	5.67466e-06	3.9777e-05
Col4a5	9.30569	10.1226	10.1818	1.22299	9.10052e-07	9.81846e-06	1.22836	5.67788e-06	3.97805e-05
Myo1e	9.91521	10.4143	10.5815	0.770802	6.58442e-06	5.77163e-05	0.939077	5.77494e-06	4.03832e-05
Rab20	7.6489	8.30995	8.38585	1.06114	1.77393e-06	1.79581e-05	1.07078	5.80199e-06	4.0553e-05
Espl1	7.83751	9.194	9.57196	2.12233	1.87735e-07	2.40907e-06	2.56041	5.92303e-06	4.132e-05
C4a	6.05248	6.15265	6.93325	0.185878	0.518968	0.681758	1.38225	5.93551e-06	4.13873e-05
Lrwd1	9.21855	9.33453	9.7717	0.181455	0.180983	0.333598	0.75585	6.30943e-06	4.37652e-05
Gm5805	9.68655	9.89659	10.3752	0.320025	0.129638	0.260581	0.940889	6.37322e-06	4.41657e-05
Ttc7	10.1706	10.4017	10.7607	0.351331	0.0227933	0.0663757	0.801517	6.40605e-06	4.43512e-05
Naa50	10.8391	11.0629	11.4455	0.344244	0.00628409	0.0226602	0.841732	6.64194e-06	4.58325e-05
Zfp473	4.93083	5.58648	6.06604	1.43384	0.00129711	0.00587875	2.14859	6.64967e-06	4.58642e-05
Rbm44	2.45437	2.61188	3.82568	2.78849	0.15972	#N/A	6.26503	6.66651e-06	4.59587e-05
Tmem45a	7.0405	6.92774	7.9143	-0.171716	0.563618	0.71888	1.29682	6.74188e-06	4.64346e-05
Hmgn2.ps	9.84689	10.4265	10.6094	0.883145	4.94105e-07	5.72836e-06	1.09188	6.81781e-06	4.69325e-05
Nifk	9.5736	9.87351	10.1465	0.461918	0.00175181	0.00761678	0.782522	6.84739e-06	4.70947e-05
Hnrnpk	12.6663	12.9447	13.207	0.417487	0.000219234	0.00124926	0.727465	6.88676e-06	4.72988e-05
Gm9800	7.02336	7.43877	7.88956	0.71337	0.00793251	0.0276198	1.31731	6.925e-06	4.75168e-05
C2cd4d	5.1665	5.79363	6.33701	1.23828	0.00461151	0.0174066	2.05028	6.95095e-06	4.76725e-05
Elovl7	7.54077	8.0517	8.35274	0.831731	0.0012754	0.005798	1.18489	6.96537e-06	4.7749e-05
Sec24d	10.2662	10.6177	10.8159	0.538263	0.000175977	0.00102938	0.747371	7.02896e-06	4.81398e-05
Nup62	10.3363	10.5752	10.9076	0.360859	0.00986281	0.0332285	0.772439	7.08109e-06	4.84741e-05
Wfdc3	7.02868	7.95213	8.96458	1.48411	0.00210844	0.00892568	2.85196	7.14971e-06	4.8921e-05
Pcnx4	7.59158	7.58513	8.31249	-0.0180736	0.924643	0.959529	1.02796	7.21116e-06	4.92264e-05
Eif2d	9.9222	10.2668	10.4562	0.537311	0.00135473	0.00610973	0.723766	7.47318e-06	5.09199e-05
Zfp605	7.22694	7.74129	8.11681	0.828164	0.00368317	0.014365	1.2971	7.51736e-06	5.11733e-05
Trub1	8.92291	9.10171	9.48973	0.278637	0.0479826	0.120403	0.777208	7.56714e-06	5.14882e-05
Cd2ap	10.2811	10.7631	10.9452	0.72946	2.22435e-05	0.000171739	0.917976	7.65293e-06	5.20235e-05
Prr7	6.12786	6.39044	7.04097	0.490906	0.0795086	0.179783	1.46562	7.68257e-06	5.22008e-05
Haus8	7.61859	8.31491	8.39627	1.12239	6.3628e-06	5.60063e-05	1.13619	7.70807e-06	5.23255e-05
X9430015G10Rik	8.75126	9.25533	9.49966	0.770484	1.92353e-05	0.000150479	1.06208	7.70524e-06	5.23255e-05
Hspa5	13.3214	13.703	13.9249	0.57856	4.61206e-06	4.19459e-05	0.834405	7.71444e-06	5.23444e-05
Mrpl48	9.48277	9.333	10.0445	-0.23857	0.0989917	0.211961	0.762928	7.81808e-06	5.29985e-05
Nlrc4	5.21017	5.2551	6.23617	0.11603	0.779328	0.872351	1.75965	7.89134e-06	5.34703e-05
Gm43445	4.27316	5.51207	5.44144	3.04842	6.2207e-10	1.38055e-08	2.82426	8.31541e-06	5.60839e-05
Ceacam19	3.84181	4.34329	5.03654	1.68452	0.0164247	0.0505717	2.90519	8.35215e-06	5.63058e-05
Ppfia1	10.6944	10.9717	11.2162	0.42483	0.000877889	0.00418677	0.704584	8.36246e-06	5.63494e-05
Pgp	11.0219	11.3045	11.6531	0.422797	0.00916287	0.0312409	0.860319	8.59748e-06	5.78264e-05
Dynlt1a	7.29969	7.82233	8.06089	0.892605	0.00183628	0.00791185	1.12899	8.61391e-06	5.79103e-05
Stk19	9.08449	9.25788	9.6848	0.264472	0.0664484	0.156306	0.823939	8.73459e-06	5.86139e-05
Spats2	8.6419	9.03974	9.24315	0.618186	8.49238e-06	7.27663e-05	0.838525	8.74603e-06	5.86638e-05
Cstf3	8.87722	9.28819	9.47749	0.636365	2.78951e-06	2.7017e-05	0.836551	8.84412e-06	5.92945e-05
Sec61g	8.36015	8.75464	9.02966	0.619293	0.00168391	0.00735866	0.937074	8.87564e-06	5.94786e-05
Tuft1	8.34525	8.96004	8.99099	0.980691	1.04593e-05	8.74273e-05	0.913219	8.9311e-06	5.98228e-05
Fxyd3	9.72417	9.9202	10.4482	0.291438	0.0719796	0.166688	1.0146	8.94004e-06	5.98553e-05
Gabpb1	8.7269	9.04382	9.30895	0.493021	0.000290732	0.00159395	0.806512	8.95362e-06	5.99188e-05
Mettl27	8.9177	9.50468	9.54998	0.908715	4.25905e-08	6.26556e-07	0.88798	8.96343e-06	5.99448e-05
Sub1	9.91567	10.1169	10.487	0.305291	0.0368067	0.0972338	0.772958	8.9933e-06	6.0047e-05
X9030025P20Rik	6.21112	5.94482	7.22668	-0.544357	0.148982	0.289116	1.51457	8.99113e-06	6.0047e-05
Tbrg4	10.3823	10.6208	10.9059	0.365683	0.0064049	0.0230283	0.704772	9.01302e-06	6.01512e-05
Polr1b	9.70858	9.98774	10.2637	0.425778	0.000782089	0.00378488	0.755124	9.08244e-06	6.05593e-05
Borcs5	7.63553	7.73199	8.35029	0.158381	0.454404	0.626821	1.03109	9.22864e-06	6.1506e-05
Lrrc75b	9.3243	9.93636	10.2174	0.910254	0.000395489	0.00207804	1.25323	9.2696e-06	6.17509e-05
Zmynd8	10.4179	10.7562	10.9467	0.517491	0.000157815	0.000937622	0.714167	9.36553e-06	6.23615e-05
Ss18l2	8.42983	8.60774	9.06111	0.28254	0.0790746	0.178993	0.887301	9.58701e-06	6.37203e-05
Crb3	7.5201	8.17084	8.42956	1.04092	0.000952398	0.0044971	1.30828	9.60737e-06	6.38266e-05
Dusp8	7.90251	8.37677	8.79643	0.737017	0.00867364	0.0298068	1.27475	9.62607e-06	6.39218e-05
Rrp15	8.58425	8.9096	9.21226	0.510287	0.00154126	0.00682744	0.879519	9.69929e-06	6.43205e-05
Moxd1	8.39966	9.13421	9.31095	1.11371	3.6476e-05	0.000264223	1.29264	9.74045e-06	6.45641e-05
Rtn4r	5.97029	7.05597	6.94162	1.88067	5.10053e-11	1.47715e-09	1.59937	9.89747e-06	6.54863e-05
Slc38a2	11.6596	12.0187	12.2256	0.546719	3.30741e-06	3.11944e-05	0.777231	9.92446e-06	6.56351e-05
Fam83f	6.98289	7.46278	7.76456	0.803753	0.00101545	0.00475377	1.16566	9.99021e-06	6.59805e-05
Wdr43	10.0821	10.5097	10.6902	0.648016	0.000109862	0.000685037	0.827844	1.00872e-05	6.65804e-05
Pramel25	2.61382	2.96526	3.91789	4.03114	0.0254586	0.0723539	6.22028	1.04354e-05	6.87657e-05
Chadl	8.75215	9.59215	9.84685	1.21408	0.000244571	0.00136882	1.514	1.05281e-05	6.92831e-05
Tom1l1	9.22923	9.76069	9.87763	0.814207	1.5242e-05	0.000123355	0.895048	1.06134e-05	6.97813e-05
Apol11b	3.43987	3.83746	4.58406	1.72237	0.0404318	0.10486	3.1452	1.07439e-05	7.05761e-05
Ssr1	11.3608	11.5411	11.8997	0.272631	0.0199323	0.0593908	0.727958	1.11241e-05	7.27792e-05
Nsmce2	8.08058	8.35949	8.70122	0.448323	0.00830282	0.0287061	0.876095	1.11762e-05	7.30876e-05
Rgl2	10.9279	11.1771	11.4667	0.374826	0.00326994	0.0129587	0.722844	1.12883e-05	7.37218e-05
Ppip5k2	8.84656	9.6303	9.77678	1.1672	1.69229e-05	0.00013431	1.30704	1.13216e-05	7.39064e-05
Pick1	8.8472	9.18701	9.5068	0.518596	0.00179505	0.00775801	0.915714	1.20164e-05	7.8024e-05
Lgr4	9.43845	10.111	10.1647	1.04053	1.39444e-08	2.30896e-07	1.04989	1.24249e-05	8.04624e-05
Pole3	9.80337	10.0313	10.3349	0.347358	0.00566515	0.0207217	0.717108	1.24425e-05	8.05405e-05
Donson	7.62406	7.95518	8.33661	0.5407	0.0125919	0.040789	1.02578	1.27979e-05	8.26216e-05
Chfr	9.30729	9.74433	9.92399	0.669614	6.02756e-06	5.32458e-05	0.855951	1.29169e-05	8.33162e-05
Mdc1	9.81153	10.1877	10.384	0.578885	0.000371052	0.00196432	0.781016	1.3014e-05	8.38688e-05
Aire	4.3711	5.73117	5.84179	3.15224	1.62792e-05	0.000130463	3.20636	1.31959e-05	8.49285e-05
Tipin	8.30123	8.66461	9.04696	0.564048	0.00632254	0.0227877	1.05746	1.32703e-05	8.53701e-05
Depdc1b	5.28199	6.56807	6.76899	2.35689	0.000102825	0.000649581	2.55831	1.33557e-05	8.58063e-05
Eif2b4	10.002	10.2921	10.549	0.444098	0.00311891	0.0124722	0.738539	1.34706e-05	8.64683e-05
Arrdc4	10.0965	10.7491	10.6635	0.989076	1.0874e-11	3.8059e-10	0.775953	1.36714e-05	8.77189e-05
Ipo7	11.2898	11.5769	11.8686	0.435061	0.000252713	0.00140852	0.793232	1.37697e-05	8.82719e-05
Adss	10.2821	10.6108	10.7944	0.500262	4.94991e-05	0.000344048	0.688304	1.38077e-05	8.84771e-05
Fchsd2	8.92549	9.48888	9.57922	0.863867	3.61668e-07	4.29754e-06	0.913429	1.39328e-05	8.92393e-05
Gm10052	9.12782	9.45333	9.77653	0.497991	0.00136638	0.00615102	0.903533	1.40332e-05	8.97582e-05
Prc1	7.97051	9.38089	9.84866	2.16119	2.12578e-07	2.69509e-06	2.75659	1.40731e-05	8.99021e-05
Slc20a1	9.53368	10.0305	10.1754	0.77274	0.0001716	0.00100777	0.889123	1.40875e-05	8.99517e-05
Thbs1	11.1514	12.3984	12.5925	1.84341	4.25097e-09	7.86803e-08	2.04709	1.41422e-05	9.01936e-05
Slc26a11	7.94581	8.23269	8.5977	0.453882	0.00504846	0.0187493	0.924653	1.44173e-05	9.18199e-05
Ptk7	10.7719	11.4218	11.4308	0.977812	2.25263e-08	3.52824e-07	0.910854	1.44807e-05	9.21837e-05
Cep295	7.96884	8.52456	8.73807	0.887969	1.0038e-05	8.4335e-05	1.13435	1.52038e-05	9.66608e-05
X5031439G07Rik	11.4162	11.79	11.9274	0.566389	3.59378e-05	0.000261221	0.683702	1.53567e-05	9.74265e-05
Noa1	9.19114	9.44694	9.75596	0.394068	0.00271967	0.0111108	0.774382	1.53571e-05	9.74265e-05
Gm20554	8.4269	9.3562	9.34932	1.42826	2.9823e-06	2.85872e-05	1.3116	1.53857e-05	9.75628e-05
Nup93	9.10922	9.56823	9.87858	0.680983	0.00144903	0.00647766	1.06333	1.54248e-05	9.77687e-05
Shisa2	9.94736	10.6672	10.8894	1.03587	0.000253096	0.00141012	1.283	1.59069e-05	0.000100563
Abcg2	9.91059	10.2284	10.5496	0.497704	0.0226141	0.0659969	0.872487	1.59817e-05	0.000100992
Cdca8	7.70654	9.27188	9.83224	2.42798	0.000562914	0.00283258	3.13869	1.61958e-05	0.000102257
Mansc1	8.86437	9.57516	9.5252	1.10882	1.04215e-06	1.11138e-05	0.923527	1.62943e-05	0.000102834
Fgfr4	5.04508	5.97402	6.12677	1.95105	0.00013153	0.000801479	1.98098	1.6426e-05	0.000103621
Rpl9	12.2919	12.4803	12.8355	0.280028	0.0442605	0.112848	0.724927	1.64879e-05	0.000103921
Ccne2	6.31494	6.80532	7.39868	0.813319	0.0280059	0.0779878	1.65946	1.65589e-05	0.000104324
Sox12	8.88783	9.2638	9.54027	0.579234	0.00164548	0.00720751	0.904472	1.66688e-05	0.000104971
Nudt14	8.47562	8.83709	9.20387	0.54588	0.0073766	0.0261039	1.01172	1.67746e-05	0.000105546
Dapk1	12.0339	12.4417	12.5358	0.617886	3.44576e-06	3.23753e-05	0.672076	1.69975e-05	0.000106857
Troap	6.19468	7.7884	8.16181	2.72768	1.49e-08	2.44798e-07	3.19747	1.70951e-05	0.000107424
Mir17hg	6.97135	7.57372	7.85625	0.974073	0.000390532	0.00205712	1.31281	1.71198e-05	0.000107534
Ube2e1	9.22008	9.42505	9.76066	0.31623	0.0108674	0.0359408	0.736847	1.71703e-05	0.000107805
Siah1b	6.63747	7.19603	7.53226	0.923518	0.000936327	0.00443681	1.35196	1.73074e-05	0.000108572
Dlg1	10.306	10.7921	10.8985	0.742336	2.90609e-07	3.53857e-06	0.819921	1.73501e-05	0.000108793
Lpcat4	8.86088	9.40838	9.55723	0.83821	1.73373e-07	2.24389e-06	0.988016	1.74922e-05	0.000109596
Elp4	6.94019	7.44205	7.72072	0.829684	0.000398806	0.00209105	1.16178	1.76151e-05	0.000110219
Amer1	8.57176	9.13156	9.27463	0.878171	2.27413e-05	0.000174851	1.00208	1.78613e-05	0.000111664
Cnot9	9.67851	9.95727	10.3087	0.419254	0.0147473	0.046295	0.858669	1.79151e-05	0.000111888
Zfp101	7.96996	8.61984	8.78729	1.01865	3.74638e-06	3.48013e-05	1.19726	1.81616e-05	0.000113299
Mgam	4.67703	5.61691	5.71535	2.08704	4.76595e-07	5.54277e-06	2.12616	1.82611e-05	0.000113871
Rps10.ps2	12.068	12.3832	12.5984	0.478395	0.00198358	0.00846015	0.708739	1.8305e-05	0.000114096
Gnl3	9.8557	10.1337	10.498	0.416805	0.0121814	0.0396823	0.879917	1.84195e-05	0.000114761
Zbed4	7.27988	7.70436	8.12517	0.687681	0.00221917	0.00933288	1.26476	1.84398e-05	0.00011479
Utp14b	6.26852	6.87824	7.13202	1.0904	9.25648e-05	0.000594427	1.3894	1.85112e-05	0.000115185
Eif3e	11.2238	11.5084	11.7799	0.43477	0.00080762	0.00388461	0.758724	1.8662e-05	0.000115975
Mms22l	7.09086	8.00894	8.36902	1.372	0.00154287	0.00683101	1.81693	1.86817e-05	0.000116049
Gm6136	10.4806	10.5997	11.017	0.179242	0.193067	0.34978	0.719311	1.87536e-05	0.000116446
Dact3	7.72865	8.19042	8.47186	0.738165	2.32571e-05	0.000178631	1.09465	1.89905e-05	0.000117767
Pop1	7.30437	7.73896	8.0173	0.708398	0.000263719	0.00146022	1.0457	1.90543e-05	0.000118113
Lxn	8.13817	8.74916	8.93549	0.932053	6.92419e-05	0.00046047	1.12214	2.00311e-05	0.0001238
Cysrt1	5.78153	6.60118	6.87058	1.43818	0.000157641	0.000936965	1.76315	2.04489e-05	0.000126222
Erbb4	5.85358	6.86184	6.95261	1.79039	5.38497e-06	4.80871e-05	1.82724	2.09596e-05	0.000129157
Plxnb2	12.4375	12.9536	12.9887	0.781639	5.38617e-07	6.18501e-06	0.746952	2.15345e-05	0.000132476
Patj	9.62805	10.265	10.1849	0.976279	9.30018e-09	1.59911e-07	0.761583	2.16482e-05	0.000133119
Nucb2	9.23906	9.72145	9.90594	0.768573	0.0014611	0.00651779	0.932565	2.18615e-05	0.000134216
Mki67	9.73803	11.6795	12.0435	2.9234	7.91329e-05	0.000519464	3.3768	2.25198e-05	0.000137899
Gm4617	6.91567	7.44279	7.76089	0.895731	0.000302044	0.00164741	1.30766	2.25577e-05	0.000138016
Ralb	10.5057	10.8728	11.0418	0.558193	0.000101149	0.000640364	0.722983	2.27164e-05	0.000138929
Arhgdig	5.33689	6.33713	6.72169	1.81378	0.000799021	0.00385294	2.34348	2.28635e-05	0.000139712
Fhip1a	9.3514	9.73871	9.89842	0.605304	0.000188227	0.00109324	0.751816	2.3181e-05	0.000141534
Gm28417	6.0463	6.62552	6.94369	1.06874	0.00208552	0.00884384	1.44021	2.32214e-05	0.000141721
Mybl1	5.1311	5.76662	6.21345	1.31451	0.000369676	0.00195914	2.02166	2.33427e-05	0.000142355
Litaf	10.9625	11.3783	11.474	0.64273	9.51724e-05	0.000608	0.690521	2.37668e-05	0.000144619
Lyn	10.0675	10.632	10.6833	0.855057	3.26406e-07	3.93552e-06	0.846358	2.38253e-05	0.000144863
Ints2	8.1411	8.65314	8.86282	0.813647	0.000120699	0.00074218	1.04081	2.40461e-05	0.000146084
Sertad4	9.03637	9.89045	9.8537	1.29636	1.53002e-07	2.01053e-06	1.15899	2.42755e-05	0.000147294
Fam189a2	8.99781	9.59304	9.64248	0.939418	3.06057e-06	2.92457e-05	0.919004	2.44648e-05	0.00014832
Hnrnpll	10.1267	10.4277	10.6934	0.459555	0.00011936	0.000735481	0.77828	2.45173e-05	0.000148577
Gm15821	5.74771	6.1236	6.73955	0.712276	0.023254	0.0674248	1.66935	2.47491e-05	0.000149857
Zfand4	4.75264	5.55896	5.77921	1.78842	2.16621e-05	0.000167776	2.04008	2.48999e-05	0.000150708
Commd9	9.23988	9.48638	9.78424	0.38129	0.0102891	0.0344213	0.739074	2.54843e-05	0.000154118
Tuba1c	11.2736	11.5678	11.8987	0.441325	0.021784	0.0640171	0.842064	2.65284e-05	0.000159969
Ptbp3	11.0185	11.5101	11.6304	0.748385	2.88679e-07	3.52088e-06	0.852297	2.72144e-05	0.000163835
Myo7a	7.84839	7.41002	8.55839	-0.721599	0.00148346	0.00659762	0.99751	2.72772e-05	0.000164146
Pcnp	9.87589	10.0686	10.4216	0.295946	0.0127927	0.0413725	0.746328	2.75806e-05	0.000165835
A530001N23Rik	5.61457	6.39708	6.73024	1.42325	0.000457107	0.00235806	1.86608	2.82445e-05	0.000169548
Smim43	4.25373	5.30969	5.52098	2.6101	0.000106082	0.000665604	2.80021	2.83965e-05	0.000170251
Ovol1	6.40573	7.40083	7.53392	1.62726	5.19231e-05	0.000359206	1.71929	2.86918e-05	0.00017174
Dctpp1	9.02564	9.17399	9.73527	0.207198	0.315109	0.490325	0.966258	2.87594e-05	0.000172074
Top1	10.6032	10.8987	11.129	0.451811	0.000241603	0.00135407	0.713082	2.90001e-05	0.000173373
Pnck	6.65871	7.20905	7.57444	0.910061	0.00127172	0.0057848	1.39814	2.922e-05	0.000174616
Susd4	7.09345	8.1596	8.30912	1.61218	8.54527e-05	0.000555518	1.74143	2.95408e-05	0.000176461
Gm43860	5.15269	5.84149	6.13131	1.41424	0.000138686	0.000837789	1.78779	2.97099e-05	0.000177398
Mpped2	5.59967	6.70107	6.62338	1.9755	9.93853e-09	1.68921e-07	1.74356	2.98308e-05	0.000177975
Gm49503	2.82066	3.22855	3.98238	2.9024	0.0162177	0.0501224	4.6436	3.08126e-05	0.00018316
Lpp	11.2713	11.6789	11.8079	0.617113	5.34371e-07	6.14693e-06	0.728599	3.09738e-05	0.000183969
Plb1	9.47682	10.1042	10.2409	0.936162	4.45685e-05	0.000314213	1.05335	3.10758e-05	0.0001845
Blm	6.69539	7.57975	7.90535	1.37876	0.00102398	0.00478612	1.78814	3.14489e-05	0.00018664
Rps6ka6	6.1165	6.80878	7.26504	1.19181	0.00271222	0.011088	1.85044	3.14762e-05	0.000186726
Rab7b	9.15866	9.44456	9.71548	0.452336	0.011953	0.0390675	0.763737	3.17084e-05	0.000187951
Fmn1	7.18816	7.88004	7.93625	1.13133	3.88417e-06	3.59682e-05	1.10609	3.1731e-05	0.000188008
Ring1	9.71205	9.71753	10.2573	0.00867794	0.947942	0.97117	0.738938	3.21583e-05	0.000190386
Dennd6a	9.83492	10.246	10.4521	0.6183	6.22905e-05	0.000420297	0.845441	3.22107e-05	0.000190619
Dera	8.99225	9.45926	9.69837	0.712948	0.00139026	0.00624517	0.974851	3.28615e-05	0.000194078
Gspt1	11.1101	11.384	11.6526	0.414187	0.00258137	0.0106322	0.73153	3.34129e-05	0.000197175
Gm7694	8.96636	9.75257	9.77694	1.18943	1.22896e-06	1.29101e-05	1.14371	3.44833e-05	0.000203082
Gas5	11.0989	11.5076	11.7217	0.606644	0.000585392	0.00292894	0.838947	3.46409e-05	0.000203928
Fubp1	10.7027	11.0616	11.2797	0.543547	8.87714e-05	0.000573809	0.789053	3.50179e-05	0.000205982
Map2	9.01274	9.66695	9.70429	1.00983	3.94314e-08	5.85328e-07	0.988887	3.60885e-05	0.000212024
Cenpe	7.12111	8.87076	9.16894	2.80307	1.84153e-09	3.67064e-08	3.18823	3.74229e-05	0.000219422
Gins2	7.7297	8.23832	8.78592	0.735026	0.0404621	0.104902	1.46447	3.74518e-05	0.000219504
Fam20a	11.2553	12.6287	12.805	2.04309	9.86845e-10	2.09121e-08	2.21859	3.77529e-05	0.000220827
Uhrf2	10.2166	10.6089	10.7225	0.596169	1.96269e-08	3.12307e-07	0.683819	3.85707e-05	0.00022534
Efcab1	4.33518	4.99291	5.43396	1.6625	0.00147997	0.00658606	2.35989	3.88206e-05	0.000226709
Map3k9	6.54385	7.61813	7.58549	1.77255	1.92696e-06	1.9335e-05	1.60924	3.90725e-05	0.000228089
Gchfr	3.53077	4.10485	4.60326	2.1487	0.00484569	0.0181284	2.99802	3.94059e-05	0.000229852
Tgfb1i1	10.3221	10.6242	10.8934	0.46751	0.00209839	0.00888824	0.786568	3.99488e-05	0.000232833
Gnai3	11.0821	11.3466	11.8063	0.405195	0.000233398	0.00131626	1.05405	4.0058e-05	0.000233376
Ostc	10.3642	10.7707	10.981	0.610311	6.24598e-05	0.000421055	0.846359	4.05205e-05	0.000235789
Cdc25b	9.23398	9.34023	9.79052	0.168511	0.334949	0.511544	0.754487	4.15935e-05	0.000241457
Itga3	10.3196	10.6953	10.954	0.579641	0.000298768	0.00163135	0.891957	4.21221e-05	0.000244235
Thap4	8.80137	9.06335	9.36336	0.403575	0.00318034	0.0126614	0.770871	4.27535e-05	0.000247699
Eprs	11.4868	11.6809	12.0146	0.29447	0.0104893	0.0349172	0.714556	4.29328e-05	0.000248479
Tulp3	8.98531	9.39378	9.55271	0.63954	0.000179184	0.00104689	0.784528	4.32763e-05	0.000250233
Cpsf2	9.38145	9.65787	9.90356	0.42794	0.00161413	0.0070849	0.709517	4.35871e-05	0.000251632
X2810032G03Rik	4.686	5.53219	6.01921	1.7817	0.00460099	0.0173713	2.47896	4.40573e-05	0.000253946
Bcl3	9.21078	9.86669	9.82137	1.00985	6.59564e-09	1.17777e-07	0.854352	4.48212e-05	0.000257942
Tmc4	11.0197	11.716	11.6291	1.05536	4.23934e-08	6.24901e-07	0.835379	4.50261e-05	0.000259019
Mab21l3	4.52656	5.62129	5.73519	2.48887	1.25552e-05	0.000103482	2.56925	4.52218e-05	0.000260043
Zbtb33	8.60788	9.2929	9.30695	1.076	4.80211e-09	8.78898e-08	1.02342	4.5774e-05	0.000262805
X4930520O04Rik	6.02367	6.88286	6.99371	1.50218	2.91193e-06	2.8006e-05	1.58694	4.57953e-05	0.000262824
Scrn2	8.28217	8.70813	8.97093	0.65234	0.000628895	0.00311599	0.963743	4.58999e-05	0.000263321
H2bc21	7.58495	7.08981	8.24192	-0.833439	0.000118345	0.000729836	0.917001	4.69538e-05	0.000268735
Sf3a3	9.77006	10.0136	10.3379	0.36676	0.017774	0.0539834	0.765731	4.77358e-05	0.000272997
Scrib	11.2547	11.5426	11.7878	0.434356	0.00235386	0.00982107	0.715588	4.87518e-05	0.000278047
Ctnnd2	6.76932	7.68566	7.87338	1.46119	0.000191921	0.00111163	1.65119	4.90859e-05	0.000279734
Slc26a9	3.36135	4.489	4.438	4.49179	1.32866e-06	1.38492e-05	4.15115	4.94071e-05	0.000281455
Ndor1	8.16791	8.64416	8.79596	0.7661	0.000114335	0.000708064	0.898835	4.98859e-05	0.00028374
Mllt1	10.8312	11.1162	11.3855	0.433265	0.00829661	0.0286914	0.746838	4.9915e-05	0.000283796
Far1	9.7603	10.2949	10.3789	0.830637	5.06239e-07	5.84609e-06	0.87723	5.00633e-05	0.000284418
Alkbh8	7.95924	8.36092	8.62087	0.639805	4.54412e-05	0.000319147	0.95663	5.0159e-05	0.000284765
X9930104L06Rik	8.1172	7.94059	8.73568	-0.295938	0.105951	0.223173	0.861919	5.02968e-05	0.000285412
Strip1	10.5288	10.9397	11.0453	0.623089	2.84301e-06	2.74453e-05	0.695663	5.0646e-05	0.000286948
Epha7	6.29086	6.68649	7.20436	0.751112	0.0458462	0.11599	1.44218	5.0646e-05	0.000286948
Mettl3	8.79814	9.2305	9.38966	0.671334	0.000126152	0.000770901	0.817387	5.28357e-05	0.000298545
Rexo4	10.1931	10.5993	10.6849	0.620389	5.52542e-06	4.91925e-05	0.659856	5.388e-05	0.000304093
Suz12	9.58662	9.91254	10.1962	0.502156	0.000399275	0.00209272	0.851783	5.41635e-05	0.000305576
Farp1	10.7025	11.1505	11.2076	0.689534	6.14696e-05	0.000415899	0.677677	5.42243e-05	0.000305801
Cntrob	8.64242	8.97709	9.26578	0.520199	0.000186981	0.0010878	0.879922	5.45411e-05	0.000307469
Gm39307	2.87247	3.41431	4.01453	3.82381	0.00424761	0.0162112	5.0813	5.47292e-05	0.00030841
Sostdc1	6.42251	7.25587	7.30468	1.38899	4.80717e-07	5.5819e-06	1.3689	5.54456e-05	0.000311967
Kif24	6.20625	7.0016	7.26299	1.40134	0.00128836	0.00585151	1.66175	5.61775e-05	0.00031572
G0s2	12.8523	12.9872	13.6541	0.167924	0.5078	0.673389	1.07372	5.6477e-05	0.000317282
Ncoa3	10.7434	11.0861	11.2948	0.51465	0.000420891	0.00219124	0.741363	5.66293e-05	0.000318015
Clns1a	9.85956	10.0887	10.3864	0.349522	0.00757169	0.0266144	0.711122	5.69831e-05	0.000319879
Tbc1d14	10.4401	10.7737	10.9903	0.502609	0.000401192	0.00210054	0.741971	5.70635e-05	0.000320208
X1700010I14Rik	4.98946	4.92011	6.02557	-0.156558	0.770996	0.867033	1.74739	5.74117e-05	0.000322039
Pdgfc	9.46095	9.79471	10.0485	0.513335	0.00121537	0.00555586	0.808727	5.77885e-05	0.000323779
Snrpc	9.95365	10.1437	10.4946	0.283805	0.0387503	0.101264	0.725324	5.78285e-05	0.000323879
Nrarp	6.26894	6.46215	7.18686	0.349192	0.204604	0.364817	1.47557	5.78756e-05	0.000324019
Prmt3	8.67662	8.83243	9.28604	0.242867	0.127618	0.257608	0.847096	5.81682e-05	0.000325402
Hmga1b	9.14817	9.66094	9.69088	0.798105	3.22503e-06	3.05932e-05	0.746222	5.87454e-05	0.000328156
Vrk1	8.53281	8.88814	9.27303	0.537044	0.0231381	0.0672076	1.02452	5.91756e-05	0.000330286
Rfc2	9.84298	10.1006	10.4324	0.38797	0.0274377	0.0767529	0.794568	5.92297e-05	0.000330462
Vcan	9.45061	10.0063	10.3775	0.816569	0.00969139	0.032754	1.2731	5.94279e-05	0.000331315
Slc35c1	9.55226	9.90605	10.0898	0.547339	0.000816743	0.00392685	0.729423	6.12517e-05	0.000340704
Rpl28.ps1	8.92833	9.32674	9.58968	0.603988	0.00248479	0.010286	0.908731	6.12342e-05	0.000340704
Eny2	9.5185	9.73204	10.0757	0.332878	0.0195672	0.0585014	0.767186	6.20141e-05	0.000344682
Mdn1	9.60371	10.1214	10.2902	0.791258	3.62776e-06	3.38271e-05	0.976718	6.23923e-05	0.000346653
Crybg3	9.26359	9.98562	9.94111	1.09491	6.07279e-11	1.72823e-09	0.958676	6.28225e-05	0.000348793
Dcp1a	9.36576	9.80104	9.90012	0.67235	5.3651e-06	4.79386e-05	0.731568	6.29367e-05	0.00034928
Pigr	9.39556	12.0108	11.6821	4.02407	8.58493e-06	7.35069e-05	3.42025	6.30562e-05	0.000349747
Gm43154	4.11618	4.95693	5.26993	2.20743	0.000571102	0.00286716	2.61745	6.30687e-05	0.000349747
Spice1	8.83376	9.20553	9.38075	0.572709	1.7887e-05	0.000140977	0.75026	6.47651e-05	0.000358204
Snph	5.88465	6.4574	6.74139	1.03131	0.000367207	0.00194815	1.38581	6.70948e-05	0.000370109
Aurkb	7.81615	9.0801	9.54934	1.91877	5.10338e-06	4.57662e-05	2.51385	6.7179e-05	0.000370294
Fam110b	6.73159	7.14386	7.4995	0.708377	0.00860137	0.0295791	1.15768	6.75957e-05	0.000372303
Exog	7.58083	7.87525	8.29643	0.461476	0.0235848	0.0681297	1.02466	6.79565e-05	0.000373595
Chmp6	9.02352	9.36334	9.61642	0.522881	0.00292282	0.0117854	0.813034	6.81271e-05	0.000374392
Bbox1	5.13051	5.7547	6.20696	1.25516	0.00647364	0.0232302	1.89865	6.84719e-05	0.000376004
Fcrl1	3.53838	3.77643	4.67773	1.03625	0.269245	0.441546	2.78952	7.09264e-05	0.000388899
AV205837	1.6508	1.69914	2.57677	2.06905	0.604364	#N/A	6.16	7.10947e-05	0.000389676
Acvr1b	10.0479	10.4764	10.6132	0.654237	3.80123e-05	0.000273607	0.772313	7.17858e-05	0.000393022
Cbwd1	7.08814	7.37964	7.77378	0.492602	0.0271658	0.0761221	1.00748	7.21641e-05	0.000394945
Cdkn1b	10.1205	10.5094	10.6197	0.589193	7.13725e-07	7.91563e-06	0.669866	7.29204e-05	0.000398935
Mtbp	7.04753	7.66761	8.06828	0.94966	0.00770305	0.0269735	1.47037	7.36658e-05	0.000402562
Gas1	10.6236	11.0411	11.1512	0.62988	1.00602e-06	1.0744e-05	0.711908	7.41387e-05	0.00040496
Resf1	9.28313	9.7784	9.87337	0.771399	2.3551e-05	0.000180606	0.821188	7.41601e-05	0.00040496
Gm2000	8.27004	8.52034	8.85349	0.394795	0.0172435	0.052654	0.809845	7.41936e-05	0.000404992
Tmem121	3.71825	4.20757	4.77966	1.63859	0.0194798	0.0582796	2.64549	7.44241e-05	0.000406099
Lrrc59	12.0471	12.241	12.596	0.299255	0.0961433	0.207456	0.735479	7.49699e-05	0.000408467
Cerox1	7.42305	7.37563	8.16824	-0.0825774	0.695267	0.816369	1.08788	7.53613e-05	0.000410447
Stxbp2	10.9412	11.3296	11.4408	0.590986	6.46316e-06	5.67544e-05	0.672657	7.58375e-05	0.000412427
Sycp1	3.66709	4.09224	4.73524	1.51104	0.0314406	0.0857736	2.71889	7.62451e-05	0.000414489
Msh2	9.36791	9.82002	9.96541	0.687632	0.000131644	0.000801479	0.813687	7.88241e-05	0.000427397
Frmpd1	5.67361	6.55313	6.73001	1.55176	9.32696e-05	0.000598173	1.72604	7.93841e-05	0.000430115
Gm31597	2.38044	2.20386	3.56688	-3.63563	0.223435	#N/A	3.81146	7.9648e-05	0.000431385
Eef1e1	8.5882	8.91285	9.2018	0.505755	0.00496867	0.0184994	0.851909	7.99898e-05	0.000433076
Lrrcc1	7.73937	8.23579	8.44268	0.79109	4.65034e-05	0.000324601	1.024	8.09103e-05	0.000437898
Zc3h12d	5.32826	6.43964	6.35297	2.07515	2.13681e-07	2.70675e-06	1.80246	8.10903e-05	0.000438709
Cotl1	11.0751	11.4381	11.6534	0.542821	0.00011463	0.000709594	0.786655	8.13083e-05	0.000439726
Myo1d	9.33768	9.63131	9.90355	0.458116	0.00683218	0.0243629	0.778541	8.1502e-05	0.000440553
Pax8	1.58887	1.61706	2.48598	1.45182	0.719237	#N/A	6.06217	8.15214e-05	0.000440553
Casp6	8.94199	9.25892	9.48859	0.485895	0.000358506	0.0019061	0.746003	8.15762e-05	0.000440686
Rpl39	10.4832	10.747	11.0299	0.407849	0.0133964	0.0429395	0.740969	8.2101e-05	0.000443358
Gm49502	4.11418	4.53147	5.22685	1.22796	0.0675745	0.1585	2.41213	8.328e-05	0.000449061
Nusap1	7.6645	9.16476	9.52355	2.30607	3.56185e-07	4.23579e-06	2.73615	8.49745e-05	0.00045803
Shb	9.41723	9.79966	10.0064	0.57929	0.000418594	0.00218313	0.804894	8.52232e-05	0.000459201
Ephb1	6.47013	6.83625	7.28738	0.641596	0.0140487	0.0445946	1.27699	8.70614e-05	0.000468588
Tlr5	8.42816	8.90373	9.06657	0.745223	7.11554e-05	0.000471877	0.901662	8.80242e-05	0.000473073
Iqgap1	11.8171	12.4093	12.3677	0.894796	3.66344e-07	4.34349e-06	0.742314	8.94877e-05	0.000480586
Tsr1	9.01008	9.29573	9.58287	0.43989	0.00447866	0.0169746	0.786494	9.0707e-05	0.00048642
Lratd2	9.11028	9.71776	9.78692	0.918699	4.72029e-06	4.2643e-05	0.937205	9.12267e-05	0.000489027
Cdk2	9.72209	9.8939	10.2439	0.2617	0.0484504	0.121331	0.703176	9.18739e-05	0.000491956
Chmp4c	8.27193	8.79552	8.90641	0.816221	4.59284e-05	0.000321499	0.885244	9.21102e-05	0.00049286
Tnfsfm13	6.07075	6.75503	6.94724	1.20669	7.40309e-05	0.00048965	1.40935	9.23162e-05	0.000493602
Hip1r	10.3904	10.7892	10.8644	0.629801	0.000448163	0.00231689	0.637659	9.2954e-05	0.00049683
Usb1	8.88317	9.26937	9.42053	0.601743	5.67559e-05	0.000389537	0.739238	9.32951e-05	0.000498289
Cdca2	7.05724	8.49226	9.01796	2.25471	4.10676e-06	3.79579e-05	2.93236	9.38209e-05	0.000500914
Pdcl	9.21249	9.5936	9.78125	0.583719	1.37024e-05	0.000112062	0.78499	9.38789e-05	0.000501042
Plekhh1	8.4001	8.85929	9.08116	0.722166	9.96602e-07	1.06665e-05	0.993329	9.43371e-05	0.000503265
X9130008F23Rik	6.07432	6.58678	6.93331	0.896966	0.0017128	0.00746698	1.36085	9.62115e-05	0.000511624
Gm11611	5.40436	6.3	6.47026	1.65881	0.000147969	0.000887628	1.80552	9.70506e-05	0.000515524
Igsf9b	5.85403	6.48553	7.03487	1.04786	0.026851	0.0754745	1.8221	9.73872e-05	0.000517124
Psme3ip1	9.89648	10.2509	10.4218	0.536881	9.22557e-05	0.0005927	0.706989	9.77316e-05	0.000518765
Ptger2	6.57712	7.05577	7.34528	0.860116	0.00403683	0.0155029	1.1957	9.9306e-05	0.000525977
Polr1e	7.94151	8.35641	8.58553	0.653604	0.000450977	0.00233019	0.911941	9.99561e-05	0.000529228
Jag2	10.8474	11.0862	11.4035	0.362852	0.00887326	0.0303656	0.758213	0.00010036	0.000531175
Acsl3	9.2647	9.72491	9.93885	0.694626	0.000151205	0.000904171	0.939788	0.000100573	0.000531916
Gne	10.9935	11.4403	11.5273	0.676916	4.47695e-05	0.000315029	0.715779	0.000100871	0.000532915
Mvd	9.1267	9.56923	9.8367	0.664093	0.00478578	0.0179543	0.968884	0.00010087	0.000532915
Cryl1	9.08793	9.22326	9.61741	0.206349	0.13679	0.271168	0.716339	0.000101115	0.000533821
Wdr12	8.78898	8.9548	9.35232	0.257286	0.086693	0.191972	0.775002	0.000101269	0.000534438
Gemin5	9.63596	9.90381	10.1613	0.408066	0.00271232	0.011088	0.708952	0.000101539	0.000535285
X1700012B07Rik	6.54789	8.18525	8.41594	2.67623	1.17864e-07	1.58547e-06	2.91119	0.000101753	0.000536218
Cad	10.8595	11.0027	11.4229	0.211026	0.174823	0.325125	0.756409	0.000102375	0.000538915
Taf1a	8.24779	8.61316	8.88613	0.577077	0.00231409	0.00968797	0.901709	0.000102693	0.000539423
Cdkn2aipnl	9.41459	9.62441	9.99194	0.322049	0.00821314	0.0284296	0.800308	0.000102759	0.000539579
Neo1	11.0826	11.551	11.6542	0.702761	7.45839e-07	8.20256e-06	0.779463	0.000103846	0.0005447
Snrpd3	10.129	10.2519	10.6661	0.184951	0.150851	0.291938	0.725734	0.000105671	0.000553479
A530010L16Rik	5.75403	6.85564	6.93815	1.91661	6.55581e-05	0.00043834	1.92378	0.000106562	0.000557544
Olah	7.29267	9.67912	10.4096	3.90819	0.00136126	0.00613199	4.77536	0.000106975	0.000559508
Col4a1	14.7393	14.9161	15.2809	0.291052	0.152261	0.293934	0.731106	0.000107158	0.000560264
Mcm5	10.0616	11.114	11.7372	1.52098	0.000103875	0.000655373	2.33699	0.000109946	0.000573198
Rassf5	7.98072	8.59559	8.65521	0.957083	7.0846e-07	7.87949e-06	0.960198	0.00011399	0.000592596
Kif21a	8.73988	9.32386	9.42542	0.900145	9.01433e-09	1.55539e-07	0.991656	0.000115267	0.000598807
E2f8	6.37892	7.73789	8.20122	2.23154	6.45536e-06	5.67196e-05	2.82634	0.000116492	0.000604313
Nat8f4	7.41118	7.98588	8.13687	0.955244	0.000806347	0.00388066	1.059	0.000116732	0.000605341
Sh3bp5	11.4533	12.1983	12.1167	1.11321	2.18398e-07	2.76412e-06	0.906051	0.000119768	0.000619328
Zfp267	8.48308	8.76961	9.1439	0.444141	0.0280031	0.0779878	0.922723	0.000119862	0.000619598
Tbc1d25	8.8431	9.24335	9.41926	0.636615	0.00113687	0.00525391	0.80233	0.00012116	0.000625464
Rpgrip1	4.42836	5.25046	5.43678	1.99612	0.000205902	0.00118288	2.13985	0.000122445	0.000631164
Rtn1	7.55045	8.1127	8.32814	0.887402	3.49697e-05	0.000254686	1.15003	0.000124085	0.00063827
Tnfsf15	3.44485	4.42806	4.44896	3.60415	2.93662e-05	0.000218178	3.2999	0.000125307	0.00064365
Nrm	5.94175	6.37629	6.92236	0.79081	0.0714395	0.165645	1.51956	0.000126018	0.000647074
X9130230L23Rik	5.5266	7.18474	6.86288	2.83182	1.08145e-07	1.46541e-06	2.246	0.000126599	0.000649612
Rtl10	6.01	6.6511	6.85612	1.15121	2.19963e-05	0.000169919	1.39477	0.000128342	0.000658086
Zfp955b	7.64726	7.8701	8.2915	0.355274	0.0496551	0.123698	0.918831	0.000128455	0.000658434
Ube2t	5.9784	6.86628	7.08959	1.4869	0.000622657	0.00309288	1.72754	0.000128537	0.000658623
Krt5	11.1949	11.8323	11.9055	0.948041	1.1042e-05	9.1934e-05	0.982837	0.000129111	0.000661102
Dnttip1	8.96146	9.12747	9.51056	0.259791	0.0669117	0.15712	0.757243	0.000129571	0.000662991
Zfp266	9.4346	9.95035	10.0799	0.785856	6.469e-05	0.000434503	0.894264	0.000133721	0.000682318
Lgr6	9.67168	10.849	11.0713	1.72874	2.86726e-07	3.50285e-06	1.97546	0.000134081	0.000683917
F11r	10.8657	11.1709	11.4092	0.468542	0.00245462	0.0101811	0.740141	0.000141606	0.000719788
Nr6a1	7.14577	7.77329	7.93504	1.00794	5.84612e-06	5.18602e-05	1.18638	0.000143604	0.00072944
Rnps1.ps	9.93207	10.1757	10.4619	0.367546	0.0128642	0.0415582	0.711427	0.000144745	0.000734978
Slc30a7	9.72289	10.1682	10.3025	0.678255	8.26375e-06	7.10451e-05	0.799177	0.000145137	0.000736676
Mpzl3	7.68278	8.14057	8.3546	0.737994	0.00282393	0.0114586	0.950246	0.00014799	0.000749633
Naaladl2	6.97061	7.84858	7.7917	1.48694	2.29538e-07	2.8878e-06	1.31246	0.00015165	0.000766846
Chst10	5.49896	6.0877	6.7079	1.01487	0.0486331	0.121748	1.92496	0.000152395	0.000769815
Slc7a4	7.77563	7.91135	8.4285	0.238335	0.356407	0.533129	0.916892	0.000154023	0.000776964
Usp37	8.44493	8.70108	9.02194	0.403151	0.00905568	0.0309111	0.804606	0.00015583	0.000785539
Snrpg	9.14896	9.2734	9.82391	0.181442	0.389574	0.566238	0.926949	0.000156585	0.000789073
Tspear	4.77567	5.82672	5.76005	2.2373	3.2817e-07	3.95357e-06	1.98357	0.000156725	0.000789506
Pbk	7.14216	8.59985	9.2342	2.26694	0.00369358	0.0143942	3.09576	0.000157075	0.000790999
Mapk13	9.28308	9.63829	9.80526	0.542921	0.000162969	0.000964751	0.705008	0.000157808	0.000794416
Trpm5	2.91659	3.61704	3.93932	4.34658	0.000518387	0.00263747	4.85473	0.00015906	0.000800442
Fzd5	8.04287	8.82615	8.64915	1.24751	1.81444e-08	2.91149e-07	0.871809	0.000159306	0.000801408
Adgrf1	5.05749	6.04805	6.06369	1.96791	4.98652e-06	4.47726e-05	1.85763	0.000161723	0.000813284
Proser3	7.88682	8.49558	8.58856	0.944898	2.37496e-06	2.33388e-05	1.00439	0.000162014	0.000814468
X2410002F23Rik	10.4222	10.8058	11.0084	0.573381	0.000258213	0.00143484	0.796765	0.00016341	0.000820922
Glrb	5.5791	6.20619	6.50033	1.18452	0.0024169	0.0100424	1.53179	0.000163485	0.000821019
Itfg2	8.66832	8.93564	9.20363	0.42548	0.0142047	0.0450222	0.735779	0.000164479	0.00082544
Ccdc13	5.27617	6.29839	6.48555	1.85964	0.000224746	0.00127526	2.07302	0.000164906	0.000827302
Bard1	6.15055	7.04823	7.3585	1.44983	0.00281074	0.0114114	1.82144	0.000165869	0.000831847
Ogfrl1	11.2202	12.6926	12.4314	2.20217	1.32559e-10	3.45307e-09	1.71352	0.000167005	0.000836968
Sox13	10.1799	10.3995	10.7208	0.33298	0.0280279	0.0780195	0.729831	0.000167111	0.000837213
BC107364	2.39017	2.51022	3.42498	1.54888	0.339076	0.515333	4.26855	0.000170034	0.000850986
Mex3a	8.83907	9.71679	9.78551	1.26897	8.06189e-05	0.000527811	1.28981	0.000172393	0.000861022
Fancd2	6.2911	7.16182	7.32899	1.42453	0.000337705	0.00181246	1.57841	0.000173876	0.000867543
Gm38910	7.18897	7.79602	7.95049	0.981873	6.51329e-05	0.000436287	1.13002	0.000176495	0.000878809
Mrto4	9.01999	9.21887	9.58107	0.304454	0.0492133	0.122805	0.766266	0.000179117	0.000890954
Ctps	9.35147	10.0065	10.0912	0.975378	0.000105742	0.000663755	1.00941	0.000181777	0.000902655
H2bc22	1.48125	1.51078	2.32075	1.51788	0.706636	#N/A	5.91375	0.000186174	0.000923232
Cep43	8.26126	8.46603	8.84355	0.31928	0.0454408	0.115122	0.808753	0.000188531	0.000934291
Dnmt3a	10.2005	10.6158	10.747	0.628039	2.92007e-05	0.000217168	0.741034	0.000193535	0.000957788
Nuf2	6.73209	8.17892	8.62163	2.3243	4.60894e-06	4.19433e-05	2.8741	0.000193922	0.000959377
Tmem117	5.77628	6.24335	6.70674	0.838849	0.0238467	0.0685779	1.49229	0.000194367	0.000961257
Haus4	8.65378	8.76672	9.19924	0.179761	0.290324	0.464631	0.747073	0.000195514	0.000966603
Alox12	6.8461	6.9329	7.59306	0.127311	0.628803	0.769346	1.08048	0.000195947	0.000968415
Zfp7	8.25638	8.92609	8.94058	1.03537	8.74715e-06	7.47226e-05	0.957287	0.00019686	0.000972272
Efcab11	4.10858	4.99193	5.12673	2.31198	2.45777e-05	0.000187087	2.42144	0.000200524	0.000989031
Hmgb1.ps2	7.55696	7.61424	8.20091	0.105072	0.676159	0.803579	0.904445	0.000203994	0.00100445
Nubp1	8.30136	8.54	8.92755	0.390796	0.0443865	0.113025	0.897426	0.000204521	0.00100671
Glycam1	11.2253	14.8945	14.7953	6.20913	8.3611e-06	7.17985e-05	5.85112	0.000207435	0.00101962
Fem1b	10.2178	10.6527	10.829	0.65948	3.04851e-05	0.00022502	0.851318	0.000207493	0.00101962
Gsdmc	2.5854	3.167	3.55303	4.99916	0.00684601	0.0244005	5.46788	0.000211179	0.001036
Cttnbp2nl	9.54211	9.9399	10.0533	0.60772	2.56138e-05	0.000194108	0.689618	0.000221263	0.00108111
Agap1	10.5874	10.9203	11.0893	0.506718	0.000501073	0.00255908	0.672735	0.000222449	0.00108655
Iqcg	3.87543	3.8253	5.049	-0.120527	0.863284	0.921827	2.66528	0.000227786	0.00110891
Fscn1	10.9238	11.2283	11.5504	0.473822	0.0260019	0.0736147	0.86487	0.000228883	0.00111388
Stxbp6	8.3071	8.70999	8.89985	0.6264	0.000308094	0.00167423	0.82607	0.00022949	0.00111625
Gm5518	7.53594	7.77795	8.33059	0.355881	0.202346	0.361909	1.11254	0.000229522	0.00111625
Snhg5	8.83538	9.34755	9.50406	0.775054	0.000220165	0.0012536	0.923931	0.000230242	0.00111938
Taf4b	7.04826	7.54976	7.73598	0.839334	0.000439125	0.00227415	1.02365	0.000233382	0.00113302
Rlim	10.2119	10.6685	10.7552	0.695539	1.21968e-09	2.51953e-08	0.752022	0.000234617	0.001138
Rpp38	6.95154	7.22641	7.66625	0.456284	0.0579064	0.140003	1.05132	0.000235479	0.00114105
Csdc2	7.31091	7.8005	8.08636	0.770426	0.00152159	0.00675093	1.13133	0.000240041	0.00116123
Zfp276	9.37762	9.71895	9.86134	0.523483	7.85887e-06	6.79599e-05	0.652036	0.000240223	0.00116173
Ttc27	8.67538	9.01291	9.27831	0.514495	0.00619261	0.022374	0.824665	0.000246206	0.0011883
Rnf122	8.37568	8.96249	9.08171	0.914061	0.00031076	0.00168499	0.992197	0.000248305	0.00119725
Dlgap5	6.88343	8.45153	8.71327	2.48863	2.8613e-07	3.4996e-06	2.78519	0.000249078	0.00120058
Tmem252	7.76275	8.18062	8.50043	0.657461	0.00711301	0.0252546	1.06015	0.000251664	0.00121116
Arhgap33	8.20159	8.71491	8.86658	0.799264	0.000238338	0.00134002	0.936093	0.000253131	0.00121731
Cdh24	7.06247	7.48152	7.92921	0.635891	0.0406031	0.10523	1.23657	0.000253827	0.00122025
Pdk3	7.16511	7.77578	7.81401	0.994142	1.2297e-07	1.64517e-06	0.958744	0.000257501	0.00123751
Gm13648	6.69556	7.5257	7.5789	1.33245	2.96973e-05	0.000220085	1.31093	0.000261804	0.00125489
Nup155	9.07437	9.42188	9.68655	0.53286	0.00229161	0.00960747	0.850789	0.000262269	0.00125671
Il18r1	7.06683	7.72846	7.80217	1.12815	0.000105222	0.00066133	1.12558	0.000262605	0.00125791
Ifngr2	10.1287	10.5237	10.6625	0.593829	2.83225e-05	0.000211274	0.719062	0.000264216	0.00126499
Agbl5	8.79229	9.29562	9.33257	0.778299	2.575e-07	3.19067e-06	0.7456	0.000266704	0.00127421
Jade3	7.08636	7.67212	7.79977	0.956081	5.87993e-05	0.000401484	1.05397	0.000266671	0.00127421
Rbm19	8.75548	8.90825	9.28443	0.247056	0.193216	0.349901	0.717411	0.000268454	0.00128089
Ubd	7.63282	9.1623	9.67464	2.37367	0.00318908	0.0126927	2.99501	0.000269054	0.00128296
Nop9	9.14193	9.42175	9.66186	0.440811	0.00899573	0.0307349	0.709163	0.000269062	0.00128296
Cmpk2	8.62511	9.53841	9.30876	1.54779	0.000101078	0.000640192	0.951239	0.000273734	0.00130268
Gm15792	4.00911	4.20597	5.00169	0.632743	0.335853	0.512449	2.12557	0.000276111	0.00131229
Pold2	9.72092	9.7594	10.2961	0.0475031	0.77544	0.869845	0.778099	0.000276393	0.0013132
Pds5a	10.4586	10.8591	11.0418	0.618745	0.000205659	0.00118194	0.814631	0.000279657	0.00132828
Tet3	10.6376	10.9963	11.1157	0.541754	1.34382e-05	0.000110023	0.635716	0.000284644	0.00135065
Clu	13.6976	14.4359	14.4981	1.05287	0.000110543	0.000687458	1.06382	0.000285146	0.00135216
Wdr3	9.20144	9.53516	9.70419	0.513412	3.84517e-05	0.000276366	0.682857	0.000285259	0.00135226
Sptbn4	5.11165	5.74313	6.25132	1.19622	0.021906	0.0643115	1.95325	0.000287954	0.00136414
Smarcad1	8.81592	9.25333	9.42377	0.67158	0.000168595	0.00099288	0.844116	0.000296505	0.00140182
Gm13869	2.48747	2.95569	3.40337	4.39868	0.00318031	0.0126614	5.41685	0.000296578	0.00140182
Ly6e	14.3058	14.7706	14.8274	0.702817	0.00011236	0.000697585	0.693911	0.000298914	0.00141194
Wdr77	8.49628	8.75328	9.11228	0.388478	0.0259776	0.0735741	0.851213	0.000299138	0.00141194
Alg6	6.91819	7.33425	7.58763	0.709072	0.00522125	0.0192988	0.989552	0.000301295	0.00142045
Chmp2b	10.1118	10.5338	10.6362	0.63947	2.15121e-05	0.000166965	0.707076	0.000301577	0.00142087
Fzd6	9.1855	9.68576	9.86396	0.752363	0.00113472	0.00524564	0.926529	0.000301892	0.00142189
Fam83h	9.85451	10.3011	10.4206	0.680833	2.02907e-06	2.0195e-05	0.784258	0.00030296	0.00142646
Gm27572	4.22839	4.63764	5.25818	1.11425	0.0827481	0.185124	2.11936	0.00030329	0.00142755
Icam1	9.56729	10.3209	10.1158	1.16217	2.78006e-08	4.2817e-07	0.75232	0.000305618	0.00143744
Rmi2	5.10151	6.02552	6.41138	1.72095	0.00699072	0.0248623	2.24084	0.000305685	0.00143744
Sdk2	7.8418	7.8566	8.43359	0.0412607	0.853116	0.915869	0.831997	0.000308914	0.00145076
Nup43	7.53234	7.91995	8.25704	0.594462	0.0132236	0.0425239	1.02036	0.000312062	0.00146413
Melk	7.24732	8.76916	9.27121	2.34356	0.00309527	0.0124001	2.96924	0.0003146	0.00147367
Lcp1	11.2085	11.8022	11.7807	0.902028	1.29408e-06	1.35133e-05	0.784523	0.000315578	0.00147778
Top2b	10.6385	11.0653	11.2088	0.646184	1.09313e-07	1.47853e-06	0.793833	0.000322492	0.00150823
Trp53i11	10.0131	10.5636	10.6383	0.844964	2.31046e-06	2.27352e-05	0.886995	0.000325741	0.00152196
X3010003L21Rik	4.30556	5.06756	5.35366	1.8511	0.00126969	0.00578007	2.23003	0.000329079	0.00153658
Bak1	9.42115	9.87905	9.94579	0.699418	5.53801e-07	6.3408e-06	0.715554	0.000330128	0.00154096
Slmap	11.4575	12.0089	12.1053	0.820707	3.30825e-05	0.000242255	0.890563	0.00033373	0.00155532
Xylb	6.85695	7.34183	7.69556	0.759687	0.0111362	0.0367145	1.21619	0.000337877	0.00157214
Bmp7	8.28541	8.58925	9.05253	0.439538	0.0774171	0.176241	1.066	0.000346231	0.00160794
Tmem144	6.3818	6.97705	7.14429	1.03189	0.000175711	0.00102823	1.19232	0.000348315	0.00161659
Pnrc1	10.6176	10.9911	11.0605	0.567161	3.46238e-06	3.25102e-05	0.584193	0.000350243	0.00162348
Ppp1r13l	9.44961	9.71736	10.0234	0.417346	0.0164926	0.0507491	0.794515	0.000350673	0.00162496
Gm15918	1.38592	1.41453	2.24695	1.38344	0.73234	#N/A	6.06282	0.000352086	0.00163099
Camkk1	7.32742	7.6009	7.96723	0.447094	0.0381377	0.100052	0.921498	0.000352577	0.00163223
Wap	9.58201	12.0837	11.9534	3.96304	0.000247595	0.00138208	3.44916	0.000365988	0.00169004
Fbxw7	8.94639	9.4871	9.53645	0.826914	3.88571e-07	4.59872e-06	0.820859	0.000366487	0.00169181
Cenpf	7.55127	9.31489	9.7362	2.68882	0.00129277	0.00586431	3.23995	0.000367816	0.00169741
Zbtb10	8.53204	9.09315	9.14264	0.863863	5.49288e-06	4.89323e-05	0.848951	0.000368163	0.00169847
Purb	10.7001	10.9737	11.2357	0.413005	0.00212461	0.00898897	0.727563	0.000368329	0.0016987
Fbxo48	3.00122	3.81489	3.97196	4.11355	0.000109864	0.000685037	4.36316	0.000368886	0.0017002
Gnmt	5.65326	5.75974	6.43628	0.213107	0.502368	0.669425	1.27361	0.000371019	0.00170949
Bcl6b	8.45574	8.70348	9.07257	0.414136	0.0758121	0.173479	0.871854	0.000375254	0.00172792
Kntc1	6.95861	8.25758	8.64891	2.02943	1.02397e-05	8.59316e-05	2.53447	0.000376466	0.00173241
Gm42605	2.34325	2.73135	3.24451	4.29963	0.028675	0.0794467	5.29717	0.000377053	0.00173456
X2610002M06Rik	8.62217	8.91166	9.13841	0.455952	0.00336413	0.0132864	0.707824	0.000377425	0.00173573
Tap2	11.5152	11.9394	12.0164	0.655887	0.000146046	0.000877581	0.679595	0.000382889	0.00175807
Tada2a	8.84275	9.33421	9.40212	0.754009	3.21647e-06	3.05317e-05	0.769316	0.000383534	0.0017594
Rnaseh2b	7.56901	7.75738	8.17881	0.321498	0.177161	0.328355	0.860928	0.000385571	0.00176763
Mta3	10.2228	10.5724	10.7307	0.535852	9.40661e-05	0.000602077	0.690589	0.000386762	0.00177198
Atad5	6.92972	7.66451	7.94671	1.11896	0.00298953	0.0120216	1.47714	0.00039089	0.00178921
Atad2b	8.95951	9.53715	9.59544	0.905374	1.78803e-06	1.80885e-05	0.919779	0.000392139	0.00179437
Slitrk1	4.86974	5.1983	5.77948	0.774751	0.111354	0.23181	1.67483	0.000394916	0.00180651
Cd3eap	8.63497	8.98635	9.26785	0.529983	0.0073099	0.02591	0.86918	0.000395549	0.00180884
Rnf208	7.24307	7.82759	7.99704	0.930219	0.000996896	0.00467879	1.0797	0.000396332	0.00181186
Gm42477	3.61946	4.5589	4.61985	2.99644	4.17573e-05	0.00029666	2.90723	0.000397168	0.00181454
Phf5a	9.48709	9.64248	10.011	0.232241	0.118264	0.242605	0.702663	0.000402383	0.0018378
Snrpe	8.54331	8.99771	9.30817	0.681295	0.00959102	0.032497	1.06695	0.000403221	0.00184105
Hgh1	8.21845	8.41591	8.80873	0.306455	0.065334	0.154151	0.822871	0.000404059	0.0018443
Auts2	8.73135	9.20475	9.28955	0.729942	1.58995e-05	0.000127976	0.769545	0.000409143	0.00186576
Phf6	8.0841	8.44064	8.73633	0.565402	0.00506829	0.0188134	0.933534	0.000409451	0.00186658
Ctu2	8.61408	8.9652	9.1759	0.540135	0.00178673	0.00773901	0.768488	0.000412386	0.00187821
Gcg	3.33627	4.0316	4.29666	2.93305	0.00334446	0.0132186	2.94701	0.000420154	0.00190917
Smap2	9.8805	10.169	10.4046	0.442803	0.00101882	0.00476807	0.716289	0.000421052	0.00191231
Mbd4	6.62304	7.14977	7.36155	0.876421	0.0002744	0.00151227	1.11837	0.000422673	0.00191908
Cnot1	11.6816	12.0836	12.2232	0.607258	1.99468e-06	1.99739e-05	0.744552	0.000430934	0.00195538
Nvl	9.24491	9.53112	9.76035	0.440828	0.000512017	0.00260686	0.704727	0.000436719	0.00197795
Alox8	3.71088	4.22044	4.76293	1.65592	0.0234687	0.0678475	2.66843	0.000443873	0.00200786
Trmo	7.15529	7.48157	7.79862	0.531424	0.0109699	0.0362474	0.929182	0.000444261	0.00200899
BC016548	5.57936	6.28561	6.59829	1.28644	0.00737696	0.0261039	1.64092	0.00045267	0.00204323
Arfgef2	10.8434	11.202	11.406	0.544475	0.000460745	0.00237281	0.773955	0.000460747	0.00207521
Gm4651	2.54569	2.83228	3.53104	2.49098	0.114839	0.237028	4.16804	0.000474203	0.00213122
Kcnip3	7.37307	7.64082	8.03971	0.430421	0.0454141	0.115074	0.963218	0.000477037	0.00214198
Tap1	10.8528	11.7022	11.3983	1.35161	6.50007e-07	7.29529e-06	0.764295	0.00047947	0.00215158
Tbcc	8.42858	8.58701	8.96584	0.244455	0.131082	0.262841	0.731356	0.000485919	0.00217718
Knl1	5.90901	7.55835	7.82765	2.87927	2.77347e-07	3.40517e-06	3.23441	0.000501295	0.00223854
Frem2	6.84578	7.92857	7.64466	1.73827	1.87899e-10	4.70384e-09	1.21417	0.000504047	0.00224945
Galnt12	6.71462	7.20763	7.41054	0.840315	0.00243042	0.0100892	1.03698	0.000505299	0.00225435
Rpl34	8.23013	8.42531	10.04	0.342298	0.125874	0.255029	3.14023	0.000519837	0.00231637
Armcx1	8.44533	8.93965	9.03672	0.770874	0.000183485	0.00107075	0.819	0.000521017	0.00232023
Polr3d	9.18912	9.52396	9.76601	0.503289	0.00466372	0.0175678	0.781133	0.000526304	0.00234235
Kazn	9.1664	9.62048	9.7906	0.681178	0.00121371	0.00555278	0.845126	0.000527676	0.00234702
Col4a2	14.2561	14.3779	14.7858	0.207685	0.284441	0.458596	0.728302	0.000529234	0.00235253
X4930522L14Rik	6.46942	6.74181	7.16874	0.511955	0.101483	0.215607	1.066	0.000533862	0.00237094
Ifrd1	10.0776	10.4448	10.5427	0.571966	0.00117429	0.00539984	0.618585	0.000535524	0.0023776
Rps3a1	13.6269	13.7394	14.2567	0.181937	0.320192	0.495883	0.894452	0.000539287	0.00239068
Clec2f	2.29716	2.6501	3.1458	4.00607	0.0140961	0.0447259	5.20135	0.000544591	0.00241342
Sclt1	7.14872	7.51046	7.80305	0.590901	0.0045549	0.0172237	0.956662	0.00055213	0.00244243
Gm26770	4.12238	4.3514	5.0224	0.673704	0.209077	0.370618	1.93075	0.00055232	0.00244253
X1600002D24Rik	3.02448	3.72607	3.93225	3.45721	0.00038282	0.00202154	3.69103	0.000561592	0.00247754
Cep112	6.38595	6.77989	7.12007	0.674628	0.00753783	0.0265207	1.1269	0.000567449	0.00250112
Prox1	5.78095	6.69574	6.63022	1.60824	6.78448e-07	7.59142e-06	1.38745	0.000569986	0.00251079
Etaa1	7.49648	7.87829	8.1863	0.610115	0.00873661	0.0299814	0.996028	0.00057269	0.00251815
Zdhhc9	9.86338	10.3771	10.41	0.792606	1.97018e-05	0.000153884	0.75163	0.000573238	0.0025198
Atf3	7.15981	7.95729	7.81461	1.35406	2.98208e-05	0.00022089	0.970644	0.000575836	0.00252985
Gm17088	3.19056	3.56579	4.15307	1.70995	0.0628934	0.149611	2.91262	0.000578341	0.00253918
Tdp1	8.31587	8.63032	8.8521	0.493658	0.00252693	0.0104312	0.739539	0.000582388	0.00255465
Trp63	8.95773	9.35412	9.58424	0.595368	0.0024015	0.00999443	0.859589	0.000588185	0.0025793
Bex4	4.90973	5.16934	5.98902	0.481453	0.391955	0.568681	1.83063	0.000593216	0.0025967
Cep41	6.67268	6.88045	7.37712	0.340109	0.173898	0.323852	1.03854	0.000597275	0.00261368
Pip5k1b	5.25865	5.69904	6.14353	0.889015	0.032807	0.0887146	1.52835	0.000598815	0.00261885
Poglut2	8.46636	8.73948	8.98558	0.426193	0.00769283	0.0269504	0.707442	0.000602176	0.00263193
Plch1	3.80788	4.43872	4.80736	1.95476	0.0116372	0.0381625	2.43054	0.000610565	0.00266387
Lbp	10.537	11.3309	11.01	1.25599	2.28045e-09	4.45532e-08	0.652917	0.000611147	0.00266408
Gm17641	2.66955	3.40876	3.5169	5.28697	0.000245261	0.00137164	5.19891	0.000611159	0.00266408
Ptges3	10.0885	10.3559	10.6857	0.412049	0.0701256	0.163214	0.803359	0.000611109	0.00266408
Gm43534	4.17744	5.11196	6.18383	2.69893	0.00281772	0.0114366	4.44597	0.000613549	0.0026737
Spast	9.43345	9.75103	10.0244	0.47237	0.00758857	0.0266562	0.801996	0.000623114	0.00271377
Csnk1g1	8.66316	9.15157	9.28018	0.741352	0.000141871	0.000854931	0.84959	0.000625126	0.00272172
Gemin6	6.56933	6.94047	7.39047	0.60783	0.0435695	0.111259	1.23934	0.000625723	0.0027227
Eme2	7.20659	7.51675	7.82315	0.514056	0.00907636	0.0309746	0.898738	0.000645821	0.00280015
Frmd6	10.8749	11.4295	11.3865	0.829673	5.58388e-08	8.01985e-07	0.681993	0.000647438	0.00280633
Gm12320	3.1914	3.56198	4.28629	1.6515	0.13875	0.274342	3.19054	0.000651338	0.0028224
Slc15a5	3.34415	4.14449	4.25058	3.02545	0.000157525	0.000936965	2.99442	0.000662344	0.00286585
Eif3a	12.4802	12.8736	12.965	0.594214	1.48319e-08	2.4395e-07	0.656134	0.000665005	0.00287566
Sft2d2	11.145	11.4941	11.6508	0.527943	1.62921e-06	1.66184e-05	0.688433	0.000665292	0.00287605
Polr1f	8.42462	8.75463	8.95087	0.516849	0.00100947	0.00473031	0.724285	0.000666639	0.00288102
Gm13874	3.56884	4.16272	4.54284	1.98653	0.00642721	0.0230973	2.6061	0.00066815	0.0028867
Tamm41	8.18394	8.5015	8.71745	0.495425	0.00108332	0.00503481	0.735244	0.000683559	0.00294892
Aplp1	7.56224	7.94287	8.20028	0.612919	0.00331401	0.0131087	0.919734	0.000685848	0.00295792
Pgap4	7.71362	7.98975	8.31168	0.440051	0.0179108	0.0543542	0.846861	0.0006911	0.00297746
Hmgxb4	8.56992	8.98032	9.15314	0.622646	0.00062667	0.00310601	0.795522	0.000697127	0.00300126
X4933421O10Rik	7.62855	7.84884	8.26325	0.361771	0.148809	0.288916	0.892265	0.000699352	0.00300795
Gm12863	3.97087	4.48234	4.94939	1.5103	0.0199976	0.0595493	2.30529	0.000701664	0.00301635
Dhx57	9.39759	9.83577	9.93127	0.659315	3.85996e-05	0.000277294	0.715754	0.00070487	0.00302835
Eps8l2	9.45178	9.7548	10.0305	0.460963	0.00498497	0.0185483	0.799798	0.000704838	0.00302835
Terf1	8.20933	8.39117	8.79025	0.280189	0.126555	0.256023	0.801385	0.000717088	0.00307272
Tmem30b	8.58763	8.98999	9.14948	0.62397	0.00118322	0.00543246	0.770363	0.000718993	0.00307999
Hsph1	10.3258	10.6817	10.9443	0.586294	0.0118013	0.0386401	0.893898	0.000719366	0.00308068
Gm12116	3.52155	4.30889	4.42959	2.64403	0.000104852	0.000659808	2.68576	0.000722151	0.0030908
C9	3.93715	4.81071	5.07137	2.34944	0.00209765	0.00888763	2.69107	0.000735055	0.00314235
Kdm5b	10.3947	10.8348	10.8964	0.660879	1.85045e-06	1.86433e-05	0.670987	0.000742747	0.00316875
Gins3	6.55296	6.92453	7.27306	0.622747	0.0228524	0.0665083	1.07148	0.000752717	0.00320754
Rnasel	9.37947	9.94197	9.17807	0.816912	0.000174591	0.00102289	-0.456552	0.000756857	0.00322237
Riox1	7.8649	8.08308	8.43772	0.355055	0.0553052	0.134995	0.809528	0.00075754	0.0032234
Mphosph10	8.44633	8.79692	8.99403	0.540696	0.0015093	0.00670046	0.749013	0.000774709	0.00329167
X2610528J11Rik	7.25115	7.70231	7.87302	0.747953	0.00234744	0.00980036	0.897514	0.000782305	0.00332105
Fcamr	4.15064	5.08545	5.09906	2.385	3.64051e-05	0.000263839	2.22548	0.000788306	0.00334555
Gm21817	4.60884	5.61901	5.66607	2.18736	0.000104775	0.000659644	2.13605	0.000788905	0.00334713
Tfap4	8.11679	8.44739	8.68119	0.515254	0.00142518	0.00638261	0.786254	0.000791892	0.00335785
B3galt5	3.3103	3.93865	4.17651	2.48929	0.0014063	0.00630762	2.74452	0.000795618	0.0033717
Klf14	4.60913	4.35743	5.47536	-0.606576	0.279281	0.452747	1.56442	0.000796447	0.00337364
H2bc8	5.01304	5.51101	5.83072	1.07285	0.00627503	0.0226385	1.49898	0.000798023	0.00337504
Opn1mw	3.24328	3.68119	4.11508	1.85558	0.0150399	0.0470833	2.66668	0.000797962	0.00337504
Cep152	7.32448	7.66868	7.97829	0.552052	0.00845237	0.0291345	0.946159	0.000800549	0.00338377
Kdm8	6.18411	6.60544	6.89549	0.762773	0.00504189	0.0187296	1.12621	0.000831577	0.0035048
Gabbr2	4.39269	5.73954	5.44032	2.97761	8.66091e-08	1.19665e-06	2.32821	0.000841229	0.00354139
Ears2	8.45492	8.7245	9.00952	0.428878	0.0152133	0.0475307	0.773229	0.000842752	0.00354372
X6530403H02Rik	1.83222	2.13178	2.52537	4.57005	0.015105	0.0472671	5.56222	0.000844945	0.00355193
Ly96	4.93443	5.27845	5.763	0.76256	0.0521012	0.128728	1.52358	0.000860147	0.00361064
Dtx3l	9.93546	10.7859	10.5007	1.32949	1.84889e-06	1.86403e-05	0.763852	0.000866204	0.00363377
Irag1	8.41014	8.66683	8.95123	0.401396	0.00951079	0.032265	0.749838	0.000869073	0.00364393
Fam102a	10.549	10.8792	11.0224	0.501107	0.000740759	0.00360495	0.626848	0.000870111	0.00364724
Etnk2	4.68361	5.21068	5.60648	1.16958	0.0163736	0.0504498	1.74591	0.000878246	0.00367817
Larp4	9.79482	10.1462	10.375	0.537838	0.000688997	0.00338426	0.812002	0.000881613	0.00368795
Pglyrp1	6.66815	7.17972	8.73037	0.613673	0.285676	0.459934	2.91771	0.000885647	0.00370009
Sbsn	8.10608	8.2025	8.74219	0.135279	0.515319	0.679455	0.887157	0.000885755	0.00370009
Dph1	8.28554	8.55576	8.8037	0.424003	0.00878426	0.0301239	0.70931	0.000892069	0.00372327
Tex30	6.29229	6.55346	7.03083	0.470383	0.0990595	0.212045	1.15145	0.000895169	0.00373195
Prr32	4.57529	4.35991	5.56935	-0.323212	0.708845	0.825095	1.75777	0.000905122	0.00377237
Gm11683	4.4945	5.66923	5.59865	2.60142	9.04333e-05	0.000583275	2.27018	0.000909187	0.00378608
Tex9	5.9783	6.41549	6.70521	0.793636	0.00514764	0.0190601	1.15733	0.000912597	0.0037992
Snip1	8.79588	9.12857	9.29235	0.511082	0.000240126	0.00134854	0.670813	0.000914309	0.00380524
Itgb8	7.55097	8.39544	8.27813	1.32513	5.69858e-08	8.15582e-07	1.07091	0.000920552	0.00383013
Nfatc2ip	7.1886	7.45343	7.86538	0.431156	0.0967431	0.208355	0.971208	0.000922513	0.0038372
Nav3	8.07843	8.56814	8.67632	0.779113	7.36233e-06	6.40033e-05	0.864969	0.000924509	0.00384332
Mphosph9	7.445	7.89766	8.204	0.701721	0.0043387	0.0165034	1.11097	0.000930991	0.00386807
X4833438C02Rik	7.08179	7.69334	7.71076	0.99416	2.00861e-06	2.00725e-05	0.920553	0.000951881	0.00394254
Gm5874	2.66828	2.41387	3.99091	-4.48412	0.157461	0.300789	3.39636	0.000952996	0.00394604
Nap1l3	5.57233	5.87894	6.35439	0.630837	0.102063	0.216685	1.29679	0.00096045	0.00397578
Zfp81	7.35573	7.81345	7.99577	0.745992	0.000162116	0.000961244	0.945686	0.000983242	0.00406438
Dnaaf3	7.30226	7.75301	7.96522	0.713068	0.00135704	0.0061183	0.949832	0.000987621	0.00408018
Cx3cr1	7.08452	8.12014	7.96401	1.60042	2.73639e-06	2.65723e-05	1.26463	0.00099532	0.00410726
Gm44985	2.27373	2.6809	3.07612	4.25988	0.0104208	0.0347518	5.0272	0.000995581	0.00410726
Ackr4	7.35373	7.78834	8.1425	0.682249	0.0134203	0.0429881	1.16664	0.0010052	0.00414229
Mtmr12	9.35566	9.77314	9.97423	0.615279	0.00313348	0.0125153	0.830956	0.0010081	0.00415071
Ttll4	9.47517	9.86683	10.0174	0.603282	3.07621e-06	2.93512e-05	0.758731	0.00100983	0.00415667
Ryr3	3.93733	4.74843	4.81333	2.32461	0.000266635	0.00147443	2.17166	0.00101473	0.0041745
Atr	8.4009	8.75896	9.00232	0.558227	0.00114243	0.00526971	0.853552	0.00102195	0.00419948
Rps10.ps1	5.87578	6.1069	6.61524	0.422662	0.160192	0.304863	1.16984	0.00102294	0.00420234
Unc13b	9.53378	9.96248	10.0539	0.651953	0.000148837	0.000891453	0.698585	0.00102757	0.004219
Tnik	8.18802	8.95977	8.87121	1.18128	7.52733e-08	1.05517e-06	0.975154	0.00103678	0.00425564
Aifm3	6.05346	6.60583	6.9606	0.912114	0.0155371	0.0483836	1.38241	0.00104155	0.00427401
Lix1	5.21512	5.27343	6.14557	0.0694736	0.884523	0.935778	1.51248	0.00104583	0.00429038
Zfp553	8.69493	9.19846	9.22988	0.772934	8.92038e-07	9.63818e-06	0.734218	0.00106857	0.00437875
Arhgap27	9.58721	9.92797	10.1283	0.523822	0.00708766	0.0251707	0.732607	0.00106946	0.00438118
Haus5	5.06953	5.19568	5.9625	0.230008	0.613058	0.756906	1.50539	0.00108721	0.00445013
Rpl15.ps3	6.65245	6.83229	7.37918	0.287305	0.29997	0.474974	1.0717	0.00109254	0.00446947
Gtf2e2	8.16356	8.44211	8.68037	0.435472	0.00405976	0.0155788	0.709371	0.00111263	0.00454275
Clspn	7.26822	8.67643	8.94631	2.15504	0.00290135	0.0117084	2.43577	0.00112458	0.0045877
Ska2	6.71509	7.10864	7.37428	0.680228	0.0105741	0.0351676	0.985254	0.00112517	0.00458883
Col25a1	3.90064	4.22117	4.80419	0.993834	0.0993776	0.212602	2.09628	0.00113106	0.00460901
Amph	4.24471	4.75076	5.14575	1.31601	0.0133782	0.042897	1.93824	0.00113601	0.00462659
Apln	9.29286	10.8818	10.9026	2.3388	0.00041261	0.00215573	2.26841	0.0011508	0.004679
Hus1	8.09343	8.47505	8.67399	0.600223	8.41691e-05	0.000549107	0.828749	0.00116573	0.00473483
Trf	16.8203	17.2441	17.3383	0.668588	0.00500436	0.0186135	0.692114	0.00116583	0.00473483
Sertad2	9.385	9.79527	9.89251	0.620491	6.49207e-05	0.000435063	0.678957	0.00117746	0.00477809
Gm6576	2.13619	2.19811	3.06401	1.0294	0.52922	#N/A	4.11785	0.00122227	0.00495033
Mars2	7.62935	7.78353	8.18342	0.257835	0.194209	0.35127	0.780711	0.00122676	0.00496578
Prok1	2.93293	3.64557	3.79772	3.64322	0.00165023	0.00722617	3.58418	0.00124747	0.00503845
X3110009E18Rik	4.71473	4.62346	5.53235	-0.203452	0.670806	0.799597	1.47453	0.00124799	0.00503915
Kbtbd6	3.5661	3.85063	4.49127	1.16846	0.1779	0.329437	2.28914	0.00125007	0.00504477
Slc30a6	8.23149	8.42852	8.82108	0.291601	0.144944	0.283703	0.80048	0.00127837	0.00515045
Suco	9.17378	9.52616	9.7334	0.545229	0.00051936	0.00264151	0.784094	0.00128843	0.00518814
Pabpc4l	4.6308	5.20259	5.52573	1.27355	0.00745962	0.0263396	1.71758	0.00129147	0.00519893
Tia1	9.00925	9.49266	9.63302	0.731424	0.000184925	0.00107831	0.870241	0.00129498	0.00521162
X4930480K02Rik	2.40183	2.55164	3.28489	1.40316	0.296992	0.471726	3.61059	0.00131087	0.00526833
Kctd1	8.49072	9.18316	9.07943	1.08208	9.76905e-10	2.07312e-08	0.852212	0.00131158	0.00526972
Bex1	5.41993	5.7662	6.22799	0.674422	0.0690226	0.161257	1.35327	0.00132492	0.00531751
Dcxr	9.06165	9.1204	9.66743	0.0978833	0.715621	0.829571	0.809984	0.00132867	0.00532671
Smchd1	9.44777	9.75391	10.0455	0.484091	0.0204386	0.060606	0.842512	0.00135127	0.0054084
Lsm5	5.19425	5.32924	6.37111	0.249411	0.709748	0.825757	1.95194	0.00135181	0.00540851
Msc	7.03897	7.33568	7.6893	0.535282	0.101044	0.214981	0.938632	0.00135729	0.00542657
Luzp2	4.24149	4.74333	5.19063	1.25145	0.0267234	0.075239	1.98687	0.00136231	0.00544515
Rpl21.ps15	9.72326	9.79627	10.3052	0.141444	0.562266	0.7179	0.805438	0.00137133	0.00547672
Kif18b	6.92292	8.62865	8.97956	2.63317	0.00373326	0.0145106	3.03736	0.00137171	0.00547675
Ddi2	11.1615	11.4958	11.6275	0.506898	1.79698e-05	0.000141479	0.625116	0.0013738	0.00548174
Larp4b	9.9853	10.3251	10.5475	0.513524	0.00154722	0.00684617	0.774635	0.00137433	0.00548174
Cep97	7.02989	7.25359	7.64711	0.383661	0.0832542	0.185918	0.913335	0.00138059	0.00549867
Gm20324	4.9965	5.52255	5.80495	1.17417	0.00871516	0.0299191	1.50235	0.00138538	0.00551399
Sytl4	6.88121	7.07537	7.4956	0.335184	0.151343	0.292638	0.903907	0.0014077	0.00559601
Arhgef4	5.91137	6.60962	6.80148	1.18718	0.00112957	0.00522601	1.4075	0.00141084	0.00560695
Spata5	8.07894	8.5588	8.7092	0.742058	0.000235062	0.00132413	0.892814	0.00146988	0.00581475
Cldn5	10.0132	10.0446	10.5768	0.0494595	0.776848	0.870576	0.777994	0.00149735	0.00591381
Ctu1	8.37529	8.5487	8.90312	0.267486	0.104152	0.220106	0.72142	0.00150079	0.00592577
Stmn4	4.25869	4.27608	5.16432	0.132361	0.848612	0.913158	1.77916	0.00150519	0.00593882
Tmem151b	5.61639	6.49049	6.38531	1.58746	3.11166e-07	3.77954e-06	1.28994	0.00150765	0.00594645
Abat	7.61303	7.63408	8.21456	0.0201116	0.924745	0.959568	0.841052	0.00151367	0.00596378
X2810455O05Rik	5.15012	5.84837	6.04092	1.3661	0.00170167	0.0074228	1.55832	0.00152191	0.00598979
Cbx5	10.5662	10.6746	11.0902	0.16705	0.307639	0.483232	0.711259	0.00154496	0.00607397
Rpa3	7.82384	8.17245	8.43682	0.536959	0.0108747	0.0359569	0.851492	0.00154973	0.00608943
Ift88	7.85565	8.26008	8.39375	0.641555	0.000230612	0.00130204	0.752021	0.001568	0.0061513
Drd4	4.59653	5.66461	6.66149	2.57541	0.00183098	0.00789597	4.10643	0.00158442	0.00620243
Tgif1	8.85047	9.56364	9.40224	1.09544	1.5693e-09	3.16979e-08	0.768461	0.00163763	0.00639021
Dscc1	5.53824	6.19513	6.4367	1.18791	0.00554948	0.020349	1.45727	0.00164037	0.00639824
Lcn12	2.71834	3.19722	3.56848	2.90271	0.009824	0.0331129	3.61873	0.00164056	0.00639824
Upk1b	2.21975	2.45892	3.06954	2.71117	0.0989371	0.211906	4.406	0.00166605	0.0064811
Secisbp2l	11.171	11.7962	11.6568	0.948487	3.65362e-09	6.82225e-08	0.657739	0.00167704	0.00651791
Gm27002	2.65377	2.95218	3.46968	2.00447	0.0647831	0.15312	3.20131	0.00167969	0.00652649
Galnt14	3.4576	4.19684	4.43829	2.55154	0.00268172	0.0109842	2.87561	0.00168825	0.00655278
Ctxn1	7.03759	7.64105	7.72235	0.978966	0.000414764	0.00216469	0.992952	0.00169031	0.00655904
Hspbap1	7.02253	7.47028	7.66091	0.732028	0.000400113	0.00209563	0.945211	0.00171547	0.0066408
Edaradd	4.86593	5.58626	5.72024	1.50651	0.000655936	0.00324345	1.5859	0.00175081	0.00675439
Kcnc3	6.29168	6.56996	6.96746	0.479414	0.0631561	0.150139	1.02554	0.00177086	0.00681914
Wnt5b	9.79438	10.6033	10.4758	1.19105	4.45364e-06	4.06804e-05	0.914244	0.00178625	0.0068766
Ankle1	6.79918	8.17161	8.63743	2.14273	0.0103463	0.0345462	2.71272	0.00178959	0.00688582
Arvcf	9.27459	9.6699	9.74423	0.60609	1.60377e-06	1.63702e-05	0.633968	0.00180052	0.00692422
Ip6k2	10.2674	10.6877	10.7449	0.632527	5.70647e-07	6.50846e-06	0.638774	0.00181161	0.00696322
Gm9118	7.58891	8.04699	8.14968	0.726389	8.85221e-05	0.000572467	0.787815	0.00182758	0.00701722
Gm7390	5.11296	5.32061	5.91248	0.430472	0.266508	0.438539	1.39257	0.00185677	0.00712185
Ppfia4	7.05183	7.46881	7.67525	0.674093	0.0020886	0.00885184	0.899696	0.00187279	0.00717574
Daam1	9.7692	10.1774	10.2273	0.617316	1.19764e-06	1.26351e-05	0.60765	0.00187949	0.00719766
Tshb	4.54975	5.2403	5.71561	1.42647	0.0407669	0.105488	2.13379	0.00189097	0.00723636
Cacna1c	8.30036	8.42093	8.81199	0.198161	0.296886	0.471608	0.701139	0.0019066	0.00729005
Nlrc5	9.69263	10.1071	9.45118	0.656932	0.0101552	0.0340583	-0.458578	0.00191366	0.00730939
Begain	8.06853	8.36863	8.71063	0.461879	0.0248306	0.0708965	0.916027	0.00192874	0.00736123
Fam199x	6.9906	7.56495	7.67244	0.947428	0.000222014	0.00126166	1.02318	0.00194063	0.00739309
Hunk	7.53174	8.78433	9.01039	1.87518	1.11205e-05	9.2535e-05	2.14664	0.00194568	0.00740847
Usp35	7.97711	8.01856	8.56282	0.0599967	0.769119	0.865845	0.815188	0.0019531	0.00743288
Pidd1	7.67249	8.00958	8.26875	0.522732	0.0130928	0.0422228	0.827209	0.0019851	0.00754482
Yrdc	7.8803	8.02765	8.41807	0.234556	0.183466	0.336759	0.747661	0.00200197	0.00760301
H4c12	3.8094	4.54825	4.6745	2.20973	0.000727179	0.00354704	2.23484	0.00203082	0.00770257
Ttc9	6.53685	7.3213	7.35726	1.29954	1.60879e-05	0.000129211	1.31291	0.00203423	0.00771151
X4933406J09Rik	2.60703	2.70275	3.45461	0.775311	0.49873	0.66699	2.91918	0.00204278	0.00773771
Hira	7.85803	7.9329	8.39317	0.121904	0.51517	0.67938	0.744981	0.00204326	0.00773771
Krr1	8.85883	9.21849	9.38283	0.551041	0.000651072	0.00322047	0.714925	0.002049	0.00775746
Nav2	9.43949	9.66609	9.96056	0.34544	0.0108041	0.0357794	0.717961	0.00205463	0.00777475
Trmt6	8.23881	8.5585	8.79013	0.488399	0.00882566	0.0302518	0.749358	0.00206738	0.00781694
Bcor	9.53274	10.0119	10.0087	0.728457	4.07672e-06	3.77276e-05	0.633393	0.00208711	0.00788542
Faap24	6.74024	7.02013	7.35367	0.477014	0.0397873	0.103534	0.904204	0.00210486	0.00794774
Gm4332	7.30329	7.4736	7.89595	0.280241	0.207255	0.368414	0.843279	0.00213455	0.00805218
Usp53	8.07495	8.47016	8.72607	0.627437	0.000397578	0.00208605	0.975875	0.00213707	0.00805959
Mbnl3	5.54054	6.42028	6.34025	1.65938	6.38315e-06	5.61519e-05	1.40917	0.00216886	0.00816477
Nfkbie	8.17773	9.18762	8.90822	1.53526	3.53505e-07	4.21669e-06	1.01516	0.00218071	0.00820514
AAdacl4fm3	2.24834	2.27575	3.1777	0.422596	0.824217	0.899888	3.62284	0.0021931	0.00824753
Enpp4	9.5238	10.0279	9.97034	0.7851	2.65327e-05	0.000199535	0.594201	0.00224866	0.00843695
X6330549D23Rik	3.41747	3.67958	4.32884	0.993073	0.22256	0.3881	2.34419	0.00228663	0.00855966
Cttnbp2	6.49261	6.89294	7.15468	0.684128	0.00557299	0.0204251	1.00662	0.00230139	0.0086083
Palb2	6.53136	7.29523	7.36896	1.21643	0.000622765	0.00309288	1.22484	0.00235511	0.00878899
Hspa1l	3.55703	3.72094	4.43324	0.603229	0.419626	0.595505	2.09338	0.00236204	0.00880814
Uhrf1	9.59343	10.7597	11.2632	1.61412	0.019638	0.058644	2.24951	0.00239516	0.00892252
Gm8437	4.49807	5.52044	5.49592	2.21826	0.000133326	0.000810046	2.02239	0.00242941	0.00903633
Zfp937	5.8238	6.44935	6.65178	1.09299	0.00486052	0.0181608	1.29183	0.00243273	0.00904638
Brwd3	7.45772	8.05815	8.10356	0.961009	1.04566e-05	8.74273e-05	0.955251	0.00243337	0.00904646
Sat1	10.9301	11.4091	11.3917	0.732329	9.90962e-05	0.000629798	0.606735	0.0024659	0.00915111
Ifi30	10.1355	10.4962	10.6647	0.530066	0.00321644	0.0127889	0.696772	0.00248615	0.00921689
Cadm1	8.2203	8.76214	8.76122	0.842377	1.68075e-05	0.00013361	0.743139	0.0024889	0.00922475
Ccdc77	7.8482	8.17681	8.39776	0.522311	0.00179317	0.00775324	0.777583	0.0025053	0.00927381
Gm6087	4.05595	4.3413	5.02777	1.11453	0.201512	0.360942	2.13262	0.00250486	0.00927381
Gm14681	6.6772	7.06048	7.34185	0.623865	0.0142149	0.0450351	0.969573	0.00253696	0.00937201
Stra6l	4.67439	5.73337	5.63075	2.22756	6.06551e-05	0.000411708	1.87208	0.002538	0.00937348
Spsb4	4.44975	4.5571	5.31718	0.322763	0.601732	0.749005	1.66854	0.0026047	0.00959801
Cacnb3	9.68399	10.153	10.1917	0.710172	7.65189e-05	0.000504547	0.678193	0.00260759	0.00960625
Zfp568	8.84946	9.37335	9.38278	0.80868	1.76297e-08	2.8427e-07	0.750922	0.0026233	0.00965685
Vbp1	8.35106	8.5649	8.88882	0.328276	0.100158	0.213808	0.72497	0.00267669	0.00983605
Gjb2	10.4524	12.4259	12.6333	2.79398	0.00312698	0.0124961	2.99151	0.00269998	0.00990917
Rnase1	6.41276	7.84753	7.20605	2.32416	5.42784e-12	2.07156e-10	1.22043	0.00273102	0.0100156
Sema4c	10.3241	10.7969	10.9045	0.706543	0.000522483	0.00265348	0.79135	0.00274759	0.0100688
Med14	9.17975	9.62993	9.74328	0.697649	1.00045e-05	8.41016e-05	0.806585	0.00275879	0.0101073
Gm11514	2.45855	2.80249	3.25067	2.6393	0.0340226	0.0913962	3.73195	0.00276157	0.0101124
Ggact	8.5797	8.72956	9.09359	0.23633	0.145299	0.284129	0.709282	0.0027777	0.0101689
Gm29590	4.35033	5.32674	5.49381	2.20519	0.00465858	0.0175574	2.32921	0.00279692	0.0102341
Tmem108	3.33171	3.9618	4.12695	2.35143	0.000927934	0.00440269	2.4807	0.002802	0.0102476
Gm33651	4.19633	5.22114	5.45664	2.39771	0.00894519	0.0305834	2.63698	0.0028019	0.0102476
Cdin1	6.82698	7.24441	7.43841	0.701879	0.00381468	0.0147765	0.899564	0.00284265	0.0103678
Cenpm	6.43387	7.36818	7.99521	1.41634	0.00595384	0.0216277	2.28309	0.00288705	0.0105114
Gprc5c	9.75668	10.1838	10.3294	0.627727	0.00300924	0.012091	0.757527	0.00294571	0.0106903
Nktr	10.6226	11.2263	11.1597	0.925302	1.15369e-09	2.39999e-08	0.767611	0.00297486	0.0107935
Gal3st3	2.58875	2.85593	3.36226	1.86417	0.0947568	0.20533	3.06329	0.00300301	0.0108875
Rfx3	6.82703	7.20435	7.52888	0.620104	0.0146583	0.0460841	1.0638	0.00300986	0.0109042
Lmbrd2	8.54519	8.86929	9.09765	0.51164	0.00390308	0.0150728	0.781398	0.00302009	0.0109386
A030005L19Rik	3.46915	3.95882	4.29454	1.75483	0.0119664	0.0391026	2.32569	0.00302748	0.0109626
Gm13985	2.24206	2.55227	3.00545	3.03494	0.0369495	0.0974892	4.16827	0.00303844	0.0109969
Rpusd2	6.65298	6.99368	7.31519	0.608818	0.0605735	0.145262	0.983436	0.00304281	0.01101
Gm49654	4.93713	5.59808	5.76174	1.35444	0.0015046	0.00668385	1.49963	0.00304857	0.0110257
B930095G15Rik	7.30624	8.003	7.90143	1.11098	8.6424e-07	9.37901e-06	0.848741	0.00306309	0.0110724
Iqgap2	8.91958	9.13827	9.46108	0.324495	0.0759314	0.173694	0.728229	0.00307481	0.0111093
Cnnm4	7.98954	8.0604	8.53763	0.109833	0.520343	0.68297	0.767826	0.00310643	0.0112207
Nudt1	7.34824	7.72044	8.02951	0.56585	0.0304926	0.0836663	0.955938	0.00313167	0.0113035
Idi1	7.86627	7.98963	8.51524	0.162059	0.526357	0.688497	0.880544	0.00313699	0.0113172
Ccdc88c	9.67702	10.1044	10.1897	0.646368	0.000480096	0.00246029	0.684555	0.00315143	0.0113636
Exo1	6.68441	7.84958	8.40847	1.76905	0.0011181	0.0051753	2.51791	0.00315696	0.0113778
Atg4c	8.00454	7.9654	8.52583	-0.0605489	0.728301	0.838949	0.721267	0.00316354	0.0113961
Pclaf	7.0243	8.25642	8.88715	1.83106	0.0298804	0.0822355	2.67701	0.003283	0.011809
Ptchd4	3.69605	4.02194	4.5612	1.03626	0.127925	0.258012	2.05805	0.00334233	0.0120017
Actn4	13.8463	14.1776	14.2738	0.514503	0.00109324	0.00507293	0.567826	0.00335954	0.0120571
Gm5527	5.65573	5.98292	6.50091	0.556646	0.18299	0.336207	1.30918	0.00336106	0.0120571
Il17re	9.12593	9.53394	9.6295	0.637271	0.000345496	0.00184756	0.693557	0.00337289	0.0120936
Nwd1	2.6233	2.94387	3.41398	2.0872	0.0642414	0.152254	3.14723	0.00338347	0.0121286
Abcb7	8.02704	8.40756	8.60195	0.600865	0.00179273	0.00775324	0.818617	0.00346807	0.0124045
Spire2	6.10264	6.42416	6.78361	0.59833	0.0604602	0.145132	1.0727	0.00347438	0.012424
Ift80	7.70854	7.98294	8.22677	0.439777	0.0102733	0.0343995	0.724102	0.00348526	0.0124538
F5	4.74106	5.24004	5.58546	1.09771	0.0276169	0.0770809	1.56632	0.0035014	0.0125084
Igsf5	5.85357	6.3795	6.53361	0.955802	0.00115225	0.00531004	1.08855	0.00351011	0.0125365
Zfp277	8.91031	9.27982	9.37559	0.568077	7.4094e-05	0.00048965	0.624771	0.00352367	0.0125757
Tnf	6.0081	6.81835	6.6719	1.44674	1.63985e-06	1.67039e-05	1.07304	0.00354711	0.0126501
Immp1l	8.45833	8.71315	9.03332	0.385079	0.0422569	0.108583	0.795909	0.00360294	0.0128304
Pctp	7.54151	7.5793	8.14008	0.0354872	0.876017	0.929978	0.819456	0.00360951	0.0128507
Gm38312	1.84839	1.91861	2.64372	1.5215	0.5363	#N/A	4.20814	0.00367073	0.0130496
Gm13446	2.82747	3.2565	3.66548	2.27835	0.0303764	0.0834095	3.12459	0.00368149	0.0130847
Mmp15	11.5827	12.0895	12.0559	0.760268	1.38374e-07	1.82971e-06	0.633083	0.00370195	0.013151
Gm12000	3.34208	3.86313	4.20913	1.98718	0.0247403	0.0706716	2.48618	0.00374839	0.0133031
Ptges3.ps	8.65623	8.86909	9.17318	0.347386	0.132299	0.26449	0.703024	0.00376483	0.0133517
Lao1	11.0114	11.2344	12.6693	0.296592	0.722214	0.834606	2.16581	0.00380808	0.0134985
Syt6	2.36363	2.77896	3.13263	3.43202	0.0131752	0.0423869	4.24333	0.00383289	0.0135766
Cacna1d	6.47639	7.03865	7.13182	0.947844	0.000224436	0.00127399	0.994107	0.00383438	0.0135786
Gprin2	5.35413	6.12145	6.14423	1.4477	0.000109875	0.000685037	1.36014	0.00384783	0.013613
E130008D07Rik	3.12873	3.20651	3.99435	0.442001	0.658227	0.789637	2.33436	0.00385302	0.0136281
Fam181b	5.59065	6.52845	6.41009	1.66495	3.52776e-06	3.30406e-05	1.37419	0.00389611	0.0137605
Rwdd2b	7.46901	7.65858	7.99607	0.306494	0.0880439	0.193859	0.739972	0.00390437	0.0137864
Fermt1	7.27411	7.99616	7.98675	1.13031	0.000100064	0.000634585	1.02457	0.00393037	0.0138681
Gm3791	2.24442	2.71982	2.92895	4.45251	0.00315801	0.0125894	4.74007	0.00394457	0.0139115
A330087D11Rik	3.46536	4.35147	4.47726	2.97412	0.00303039	0.012166	3.02301	0.00397648	0.0140173
Cdkn1a	8.73953	9.51048	9.42501	1.26147	0.00136133	0.00613199	0.933499	0.00401004	0.014122
AI661453	8.54818	8.86961	9.06099	0.572906	0.054961	0.134289	0.709814	0.00406947	0.0143106
Rbm25	11.0023	11.376	11.4649	0.565015	2.61386e-07	3.22529e-06	0.626124	0.00409417	0.0143768
Psd4	7.90016	8.43267	8.50061	0.826705	0.000330685	0.00177996	0.837799	0.00411888	0.0144531
Rpl21	9.2369	9.2674	9.86455	0.0631255	0.808424	0.890844	0.890976	0.00414048	0.0145185
Bcdin3d	7.1382	7.4871	7.71693	0.577188	0.00323093	0.0128385	0.850495	0.00416852	0.0146098
Msh5	6.17696	6.57125	6.81534	0.702555	0.0102857	0.0344176	0.986479	0.00418422	0.0146578
A430073I11Rik	1.59575	1.86887	2.18194	4.374	0.0187982	0.056617	5.16042	0.00419398	0.0146786
Creb1	9.43653	9.85499	9.98155	0.636526	1.59894e-05	0.00012849	0.766945	0.00420386	0.0147055
Gm12715	7.98673	8.25743	8.53446	0.423189	0.0367007	0.0970755	0.757711	0.00423379	0.0147921
Pde4c	8.04561	7.98349	8.61274	-0.08635	0.74363	0.850373	0.776884	0.00428465	0.014931
Samd12	6.01401	6.20525	6.7273	0.337456	0.324017	0.500076	1.09112	0.0042884	0.0149405
Zfp952	7.38992	7.25471	7.91503	-0.224755	0.280005	0.453523	0.735413	0.00431679	0.0150349
Plcxd1	5.86158	6.23576	6.53307	0.690684	0.0249789	0.0712375	1.06643	0.00433153	0.01508
Ccdc106	4.13669	4.43611	4.99138	0.784186	0.18972	0.345306	1.76857	0.00434954	0.0151319
Elf1	9.30772	9.6934	9.76793	0.592227	5.19851e-05	0.000359298	0.618513	0.0044333	0.015383
Gm6525	3.49773	3.94534	4.26799	1.58115	0.0157418	0.0488767	2.09709	0.00443294	0.015383
Snai2	7.89974	8.1663	8.49109	0.400277	0.0727888	0.168167	0.809278	0.0044507	0.0154386
Il20rb	5.92426	6.05529	6.64839	0.242203	0.513624	0.677772	1.11794	0.00445252	0.0154387
Scnn1g	6.97759	7.69875	7.78419	1.108	0.00173568	0.00755744	1.14747	0.00445556	0.0154456
Gtf2ird1	9.02288	9.30708	9.5398	0.43693	0.0189863	0.0570491	0.701157	0.00447046	0.0154789
Ankrd33b	7.14629	7.16402	7.76379	0.0240001	0.909054	0.951268	0.908857	0.00454353	0.0157059
Dph6	7.40889	7.51047	7.9854	0.166793	0.376073	0.552806	0.835408	0.0045491	0.0157214
Ceacam20	3.46669	4.41451	4.33157	3.08189	8.49665e-05	0.000553331	2.6791	0.00467515	0.016119
Alpl	9.69605	9.79844	10.2856	0.151867	0.494374	0.663448	0.813363	0.00468213	0.0161354
Gm55258	3.65068	4.44559	4.56271	2.45995	0.00314797	0.0125596	2.40576	0.00468574	0.0161441
Xylt1	7.36687	7.81067	7.90259	0.716204	0.000153846	0.00091773	0.761958	0.00472235	0.0162626
Gm12474	3.64856	4.51713	4.49712	2.59091	0.000122088	0.000749162	2.36987	0.0047584	0.0163828
Gm7658	5.65794	5.77969	6.39525	0.207972	0.555534	0.712322	1.17278	0.00479372	0.0164967
Foxp4	10.5893	10.9258	11.0478	0.507501	2.90815e-05	0.00021639	0.614765	0.00481792	0.0165722
Tspoap1	6.15025	6.56714	6.91885	0.686332	0.047109	0.118697	1.15862	0.00483592	0.0166106
Mad2l1bp	7.61032	7.95248	8.14077	0.549352	0.00191789	0.00822034	0.75104	0.00485194	0.0166617
Gm37277	3.8843	4.46006	4.68049	1.67847	0.00612198	0.0221622	1.90701	0.00485792	0.0166683
Lsm8	8.18638	8.37532	8.71959	0.283597	0.148598	0.288785	0.718097	0.00485797	0.0166683
Bid	8.40245	8.8919	8.95876	0.738908	0.000256118	0.00142427	0.751342	0.00486709	0.0166942
Map3k21	8.05211	8.75483	8.64339	1.0738	2.47041e-07	3.08697e-06	0.822909	0.00486901	0.0166969
Apol9a	6.21505	7.73366	5.77709	2.83221	0.00325248	0.012906	-1.08233	0.00489643	0.0167712
Gm2974	4.1812	4.5947	5.04589	1.07096	0.0822379	0.18443	1.79049	0.00490349	0.0167876
Rad51c	5.5191	6.05458	6.23203	1.01252	0.0032167	0.0127889	1.18058	0.00496218	0.0169726
Gpx2	2.64245	2.74485	3.4666	0.717938	0.536884	0.696756	2.73368	0.00497603	0.017012
Lancl2	8.38471	8.59649	8.91598	0.319853	0.0943454	0.204683	0.720184	0.00499047	0.0170574
Wbscr25	3.51984	4.30508	4.28077	2.57807	8.9465e-05	0.000577787	2.28217	0.0050531	0.0172392
Dph2	7.79536	8.05457	8.32991	0.409098	0.0148361	0.0465144	0.752909	0.00509818	0.0173687
Zfp217	9.84482	10.3366	10.3261	0.745407	4.59557e-05	0.000321522	0.637635	0.00511869	0.0174183
Atrx	10.6807	11.128	11.1969	0.689435	3.35265e-05	0.000245263	0.726769	0.00514759	0.0175004
Lpcat2	6.66114	7.48096	7.39252	1.31532	4.25951e-05	0.000301596	1.06376	0.00515093	0.0175076
Dusp9	5.31239	5.88743	6.2554	1.02416	0.0448346	0.113899	1.53027	0.00516084	0.0175373
Padi3	5.03864	5.65774	5.95881	1.22169	0.0265713	0.074911	1.58428	0.00519054	0.0176218
Gm33586	2.12102	2.5337	2.78183	4.2177	0.00682981	0.0243604	4.64567	0.00520728	0.0176664
Ccdc153	2.92115	3.49616	3.71251	2.90496	0.0155594	0.048437	2.94671	0.00522922	0.0177284
Ccn1	9.18986	9.47859	9.89384	0.406187	0.187484	0.342382	0.936279	0.00523902	0.0177534
Gm17228	4.23274	4.94079	5.05082	1.75813	0.00044285	0.00229264	1.85613	0.00526301	0.0178182
X4933427I22Rik	1.59457	1.71754	2.26686	2.46547	0.235496	#N/A	4.59813	0.00531513	0.0179673
Aplnr	10.3042	10.8428	10.9316	0.809005	0.00239817	0.00998335	0.856305	0.00545863	0.0183954
Col7a1	10.4925	11.4008	11.5957	1.29459	5.5167e-05	0.000379514	1.53056	0.00549097	0.0184916
Treml1	3.23911	2.82839	4.36717	-3.11085	0.0916524	0.200134	2.31847	0.00553442	0.0186293
Pacc1	7.62932	8.08542	8.1692	0.721402	0.00020541	0.00118097	0.757212	0.00554752	0.0186648
Gm42868	4.65281	5.57768	5.61487	1.90832	0.00135796	0.00612056	1.80099	0.0055767	0.0187587
Pde7a	9.60111	9.98925	10.0739	0.595022	0.00142779	0.00639046	0.626867	0.00560262	0.0188372
Slc29a4	6.00922	7.10587	6.97834	1.78462	0.000259523	0.00144158	1.45625	0.00566656	0.0190129
Ccdc116	3.74452	4.33191	4.52976	1.81003	0.00378802	0.0146886	2.03095	0.00569853	0.019107
Klhl29	7.43652	7.81401	7.99258	0.623655	0.00390816	0.0150872	0.806517	0.00572592	0.01919
Umodl1	2.88447	3.98036	3.62975	5.34211	3.59742e-05	0.000261228	4.09574	0.00578026	0.0193456
X4930579G24Rik	5.40608	5.5118	6.14271	0.191266	0.628404	0.769102	1.19365	0.00584618	0.0195483
Kcnq1ot1	7.20238	7.77794	7.79774	0.928403	1.77331e-05	0.000139988	0.873386	0.0058558	0.019576
Rbmx2	6.50073	6.94471	7.16045	0.734735	0.00847659	0.0291908	0.977	0.00593385	0.0198143
Pced1b	9.14433	9.63283	9.61822	0.752509	1.35216e-06	1.40643e-05	0.64761	0.00594596	0.0198502
Pard3b	8.50469	8.83748	8.96554	0.515603	0.000221641	0.00126006	0.62342	0.0059941	0.0199926
E130308A19Rik	7.73623	8.12419	8.24871	0.629459	0.00282993	0.0114798	0.716496	0.00603491	0.020115
Mcm6	10.5322	11.3521	11.5837	1.15944	0.000421873	0.00219558	1.41431	0.00610629	0.0203031
Myl10	2.59372	3.0314	3.37151	2.76186	0.0247422	0.0706716	3.41518	0.0061226	0.0203516
X4732496C06Rik	5.97543	6.31116	6.69239	0.598489	0.0665748	0.156478	1.14085	0.00612996	0.0203668
Fndc7	3.82923	4.60048	4.66578	2.16508	0.000949018	0.00448687	2.08206	0.0062264	0.020665
Katnbl1	7.25357	7.45419	7.78305	0.332265	0.111197	0.231581	0.749338	0.00622812	0.020665
Sv2a	4.85402	5.08125	5.60168	0.512495	0.244124	0.414117	1.35733	0.00624266	0.0207084
Gbp3	9.57819	10.1881	9.4418	1.02979	0.00716176	0.0254094	-0.353985	0.00625051	0.0207297
Trim15	4.05951	4.72965	4.91361	1.75986	0.00692006	0.0246228	1.89871	0.00631185	0.0209189
Gm7367	7.56823	7.927	8.11595	0.571788	0.0110966	0.0366086	0.761761	0.00637878	0.021112
Trim10	4.20324	4.44487	5.00579	0.728973	0.275395	0.448268	1.62189	0.00638211	0.0211135
Gm17173	3.306	4.11144	4.07523	2.85939	9.88107e-05	0.000628254	2.55305	0.0064477	0.0212877
Golm1	8.50563	8.91704	8.94546	0.651714	0.00014436	0.000868514	0.59218	0.00644662	0.0212877
Zfp296	6.01691	6.52776	6.69544	0.894683	0.00394304	0.0152059	1.05069	0.00644659	0.0212877
Myef2l	5.48308	5.92177	6.2226	0.846097	0.0234817	0.0678622	1.25307	0.00644933	0.0212877
Slc26a8	4.23711	4.27635	5.00895	0.122957	0.831617	0.904158	1.50958	0.00644646	0.0212877
Fzd7	10.7049	11.1073	11.152	0.604697	2.84335e-05	0.000211995	0.589394	0.00649687	0.0214253
Piwil2	5.35945	6.28913	6.13257	1.74953	6.83338e-07	7.6288e-06	1.42227	0.0065397	0.0215374
Slco4c1	2.28007	2.65984	2.96964	3.2718	0.0162996	0.0503231	3.90308	0.00659623	0.0216992
Gm32219	6.21014	7.15949	5.85236	1.51754	2.01063e-08	3.18567e-07	-0.861356	0.00677864	0.0222542
Dusp12	6.88094	7.00724	7.42689	0.210054	0.318788	0.494123	0.783482	0.0067802	0.0222543
Ovol2	6.09518	6.52351	6.81645	0.716833	0.0326143	0.0882258	1.08478	0.00678623	0.0222691
H2ac8	4.03994	4.01498	4.82652	-0.0380544	0.951763	0.973177	1.64018	0.00680681	0.0223317
Capn6	7.12606	8.43467	8.76938	1.95285	0.0165457	0.0508806	2.33182	0.00681051	0.0223357
Gdf15	3.82228	4.86266	4.60833	2.91461	2.8015e-05	0.000209192	2.09652	0.00681945	0.0223581
Gm12663	6.61519	6.70121	7.32502	0.104195	0.74462	0.851109	1.02755	0.00685083	0.0224559
Fam72a	4.49171	5.0173	5.25363	1.2382	0.0101383	0.0340091	1.5162	0.00685566	0.0224667
Celf3	4.484	4.58854	5.30675	0.211266	0.703954	0.82256	1.50824	0.00686265	0.0224796
BC048644	2.78487	3.32663	3.59193	2.92525	0.0168536	0.0516018	3.23075	0.00688237	0.022524
Gm15442	1.27362	1.2745	1.92615	0.554528	0.880952	#N/A	4.49739	0.0070326	0.0229377
Klk1b11	1.73098	1.93469	2.36256	3.18695	0.0894041	0.19624	4.49382	0.00706932	0.0230345
Agrn	12.247	12.6825	12.6543	0.667712	5.53056e-05	0.00038029	0.532782	0.00709071	0.0230922
Prdm11	7.41306	7.84404	7.95229	0.691468	0.00161349	0.0070842	0.753187	0.00709652	0.023106
Gli3	7.29987	7.61378	7.89501	0.502315	0.0276176	0.0770809	0.857764	0.00710669	0.0231305
Mmp17	7.29403	7.40715	7.84241	0.178603	0.418298	0.593929	0.768417	0.007118	0.0231604
Gm5546	3.49296	4.50919	4.45694	3.30578	0.00123804	0.00565078	2.89406	0.00714403	0.0232348
Zbtb42	9.00545	9.43057	9.51154	0.653872	0.000554682	0.00279613	0.690783	0.00730205	0.0236954
Gpr55	4.87638	6.35932	5.98894	2.75215	3.92008e-05	0.000281066	2.0182	0.00735957	0.0238509
Rfx5	8.63335	9.00287	9.11891	0.564511	0.0014109	0.00632634	0.649755	0.00737734	0.0238926
Uba52	8.59192	8.99279	9.04866	0.651609	0.00467688	0.0176038	0.614347	0.007407	0.0239675
Macc1	7.25447	7.91591	7.82199	1.0689	1.49835e-05	0.000121463	0.810564	0.00746405	0.0241061
Znhit3	7.59156	7.73973	8.13181	0.232802	0.267673	0.43996	0.750759	0.00747643	0.0241334
X1110032F04Rik	4.79706	6.02882	5.91561	2.45033	0.0564757	0.13724	2.0693	0.00751664	0.0242525
Cldn23	5.76267	6.3055	6.45914	0.986787	0.00102721	0.00479969	1.15793	0.00754101	0.0243151
X2310033P09Rik	8.05247	8.25808	8.58936	0.30588	0.126269	0.255618	0.725256	0.00756541	0.0243776
Pak6	7.06986	7.42132	7.70847	0.585949	0.0386539	0.101121	0.944874	0.00762719	0.0245551
Arhgef26	7.20502	7.53552	7.75509	0.548431	0.0123006	0.0400175	0.796591	0.00768076	0.0246949
Ankrd28	9.35499	9.66569	9.87747	0.482723	0.00309447	0.0124001	0.739091	0.00768255	0.0246952
X4930579P08Rik	1.44328	1.68933	1.99066	4.26499	0.0375242	0.0986706	4.9502	0.00770088	0.0247433
Gm14130	2.83082	3.69642	3.53632	4.23427	6.6609e-05	0.000445165	3.57737	0.00773718	0.0248436
Stum	5.76551	6.45893	6.416	1.2565	2.69186e-05	0.000201938	1.05548	0.00775832	0.0248896
Tmem200a	5.70676	6.21395	6.43683	0.941801	0.0172735	0.0527345	1.17262	0.00780407	0.0250089
Gm13523	2.70586	3.05774	3.45776	2.03636	0.0648312	0.153187	2.85035	0.00786025	0.0251724
Alg14	8.43973	8.57549	8.9661	0.199719	0.348084	0.525095	0.700901	0.00789967	0.025271
Gm26901	3.9232	4.64402	4.83375	1.92655	0.00980779	0.0330833	2.06688	0.00790299	0.0252761
Ggt6	4.96798	5.93366	5.86844	1.91325	0.000572361	0.0028725	1.64127	0.0079417	0.0253833
Gria3	6.92959	7.22857	7.49168	0.516825	0.0688424	0.160937	0.8011	0.0079532	0.0254145
Zfp57	6.04632	6.35835	6.69835	0.565481	0.0932434	0.202918	0.993536	0.00797588	0.0254758
Gm38414	2.34204	2.80677	3.03114	3.67168	0.00842906	0.0290813	3.96982	0.00798477	0.0254986
Nanos1	4.40904	4.74542	5.17065	0.860317	0.115578	0.238054	1.50809	0.00799601	0.0255289
Rhpn2	9.55797	10.2699	10.0658	1.07865	6.07594e-07	6.86623e-06	0.678668	0.00800298	0.0255456
Gm4524	4.26464	4.86899	5.03701	1.49734	0.00286897	0.0116095	1.668	0.00803014	0.0256267
Sppl2a	10.9399	11.3018	11.372	0.551557	8.20589e-05	0.000536763	0.575609	0.00803584	0.0256393
Tnfrsf11b	5.80664	6.2922	6.57086	0.852679	0.0384722	0.100776	1.16873	0.00806671	0.0257266
Gt.ROSA.26Sor	7.01545	7.49624	7.59567	0.795721	0.000337358	0.00181126	0.861851	0.00811457	0.025868
D730003K21Rik	1.92576	2.25524	2.5499	3.86772	0.0200835	0.0597448	4.49664	0.00811331	0.025868
Zfp668	8.00029	8.48473	8.53666	0.753253	0.000346316	0.00185067	0.738641	0.00821155	0.0261543
Lrrn2	7.54409	7.54856	8.088	0.0427841	0.889788	0.938928	0.749424	0.00823584	0.026226
Gm7592	5.04443	5.81814	6.02935	1.42616	0.0104886	0.0349172	1.76271	0.00830611	0.0264267
Traf6	9.41685	9.88446	9.89793	0.719746	3.31844e-06	3.12785e-05	0.665124	0.00836106	0.02659
Rbm12b1	6.54435	6.37064	7.11435	-0.283962	0.348442	0.525199	0.824883	0.00837396	0.0266194
Esrrg	6.02768	6.53208	6.65242	0.914928	0.00155005	0.00685659	0.993279	0.00844129	0.0268102
Nrk	3.52077	4.25836	4.27124	2.37979	0.000314007	0.0017001	2.17684	0.00848006	0.0269216
Prrc2c	11.4216	11.7691	11.8433	0.528924	4.10234e-05	0.000291867	0.560608	0.00849158	0.0269483
Ucp2	13.5498	13.8981	14.0548	0.512169	0.00175734	0.00763635	0.68179	0.00849215	0.0269483
Rfx7	8.61077	9.05766	9.12302	0.690448	3.26201e-05	0.000239344	0.714985	0.00854869	0.0271182
Mns1	3.93896	4.52167	4.70204	1.67315	0.00738517	0.0261267	1.80776	0.00854939	0.0271182
Itgb2l	4.4576	5.52048	5.19365	2.35696	1.61699e-08	2.64484e-07	1.61809	0.00855268	0.0271227
Gm6204	4.43014	4.65743	5.15407	0.586735	0.208366	0.369766	1.44692	0.0085558	0.0271268
Mtus2	4.71836	5.17835	5.44375	1.06395	0.0227932	0.0663757	1.37957	0.00864721	0.0273928
Nipsnap1	8.43431	8.95159	9.0174	0.770121	0.00129247	0.00586431	0.776487	0.00869385	0.0275227
Zfp958	7.21546	7.62974	7.79451	0.67584	0.00452238	0.0171183	0.838823	0.00872831	0.0276079
Zkscan8	8.57645	8.80547	9.11347	0.411755	0.129082	0.259789	0.769568	0.00884914	0.0279433
X4930558J18Rik	1.78317	2.0357	2.38857	3.47323	0.0449259	0.114046	4.38672	0.00886911	0.0279868
Ajm1	4.50339	5.15671	5.38973	1.44224	0.00989676	0.0333201	1.79361	0.0088893	0.0280443
Aox4	3.60157	4.53362	4.43119	2.84195	0.000179256	0.0010469	2.39172	0.00894969	0.0282166
Pramel13	2.97147	3.39205	3.70587	1.9556	0.0234876	0.0678622	2.53358	0.00905624	0.0285156
Gm42706	3.4726	3.80864	4.23323	1.22329	0.100276	0.213966	1.9734	0.00905528	0.0285156
X9930014A18Rik	6.38551	6.88104	7.14102	0.812255	0.0365913	0.0968382	1.10163	0.00932534	0.0292927
Gm11042	0.700696	0.714236	1.24634	0.565301	0.889815	#N/A	4.87351	0.00945693	0.0296243
Il21r	5.41011	6.32743	6.1391	1.68738	4.96616e-06	4.46169e-05	1.23318	0.00949919	0.0297376
Rest	9.23076	9.63601	9.68014	0.621172	1.11802e-05	9.28476e-05	0.605691	0.00954211	0.0298344
Gm33148	1.56704	1.8751	2.13346	4.60769	0.0423495	0.108764	5.09595	0.00954236	0.0298344
Glt28d2	6.09285	6.32637	6.68579	0.430502	0.121135	0.247251	0.91236	0.00954136	0.0298344
Exo5	7.97299	8.38511	8.4797	0.639761	0.00122407	0.00559389	0.688168	0.00960987	0.030039
Gm44267	1.18836	1.34819	1.72159	3.58433	0.188492	#N/A	4.87334	0.00963091	0.030092
Gm10156	6.15477	6.52425	6.77495	0.69876	0.0462682	0.116957	0.964129	0.0097119	0.0303385
Med19	8.64136	9.01764	9.07054	0.58202	3.87078e-05	0.000277936	0.572138	0.00995845	0.0310028
Itgax	7.37532	8.47837	8.07485	1.7168	4.01285e-08	5.93291e-07	1.02602	0.00997831	0.0310566
Trim45	7.27241	7.57454	7.7738	0.500638	0.0209724	0.0620393	0.703494	0.00999006	0.0310814
Hectd1	11.4193	11.7673	11.8625	0.528779	5.94233e-05	0.000404835	0.59806	0.0100332	0.0311957
H2ac14	1.51116	1.79841	2.03656	4.4491	0.0138734	0.0441999	4.87288	0.0100559	0.0312596
Epha2	8.52807	8.72484	9.03372	0.313485	0.11309	0.234467	0.702207	0.0100644	0.0312794
Hmga1	8.7377	9.31051	9.22396	0.888199	9.02167e-05	0.000582132	0.646497	0.0101033	0.0313828
Gm56346	1.38853	1.62543	1.91573	4.15126	0.0345716	0.0926047	4.87545	0.010136	0.0314617
Rgs1	3.49023	4.42492	4.21955	3.01792	4.36173e-05	0.000308538	2.29424	0.0102774	0.0318247
X9530056K15Rik	2.90639	3.27121	3.70199	1.8104	0.0942293	0.204461	2.67799	0.0102762	0.0318247
Hipk4	5.66835	6.21769	6.32888	1.0207	0.00216601	0.00914579	1.07665	0.0102838	0.0318328
Cd70	2.54676	2.79841	3.27322	1.64538	0.149914	0.290582	2.79793	0.0102883	0.0318332
Kif15	6.51709	8.11801	8.43662	2.48593	0.0158452	0.0491359	2.9121	0.0103018	0.0318616
Bach2	7.08216	7.65281	7.65055	0.926354	9.76576e-06	8.2376e-05	0.839632	0.0103574	0.0320174
Pkp1	8.27223	8.64369	8.84579	0.562006	0.0237993	0.0685217	0.773376	0.0104164	0.0321819
Gm47757	2.10997	2.32101	2.85029	2.23027	0.259713	0.431588	3.66095	0.0104513	0.0322829
X4632404M16Rik	1.31435	1.5279	1.8603	3.94424	0.0559626	#N/A	5.01967	0.0104667	0.0323236
Nme1	8.20398	8.3887	8.74748	0.266443	0.222589	0.388105	0.72608	0.0104881	0.032376
A430033K04Rik	7.04578	7.4878	7.61857	0.726874	0.000292387	0.00160184	0.85714	0.0106222	0.0327347
Gm11914	6.22054	6.51589	7.00228	0.431034	0.2712	0.443787	1.12035	0.0106543	0.0328198
Scn8a	4.92961	5.36971	5.68114	0.901398	0.0353785	0.0941684	1.34307	0.0107434	0.0330594
Nat8	5.34406	6.19899	6.14101	1.55522	0.000225056	0.00127642	1.33425	0.0108016	0.0332107
Casq2	5.95668	6.20209	6.59753	0.625553	0.217214	0.380983	1.01131	0.010832	0.0332761
Apof	4.32416	4.69957	5.08602	0.936769	0.0723734	0.167522	1.56774	0.0108814	0.0333999
Zfp507	9.01783	9.38589	9.47156	0.562549	5.5102e-05	0.000379243	0.611156	0.0108869	0.0334098
Greb1l	5.18205	5.6721	5.84548	0.992474	0.00501837	0.0186563	1.15655	0.0109193	0.0334882
Tnip3	4.15745	4.82066	4.99515	1.69257	0.0131109	0.0422586	1.78659	0.0109745	0.0336361
X2010315B03Rik	8.35656	8.75652	8.82888	0.621145	4.22778e-05	0.000299781	0.647749	0.0109774	0.033638
Jph4	3.95699	4.16377	4.66698	0.661585	0.271008	0.443586	1.54925	0.0109801	0.0336393
Tmem86b	6.40341	6.65241	6.99867	0.423102	0.105503	0.222515	0.884457	0.0109887	0.0336586
Tmem17	5.94915	6.35473	6.5961	0.735905	0.0289825	0.0801483	1.00187	0.0110189	0.0337228
Colgalt2	7.68647	8.03883	8.21204	0.55249	0.00544552	0.0200175	0.731274	0.0111756	0.034124
Wbp2nl	2.56499	3.10741	3.27643	3.36749	0.0074272	0.0262502	3.50414	0.0112226	0.0342461
Itgb3bp	6.08106	6.23519	6.67041	0.286839	0.297534	0.472332	0.912535	0.0112343	0.0342747
Kdm4a	10.9206	11.2504	11.3003	0.501047	6.87992e-05	0.000457938	0.488393	0.0112446	0.0342921
Gm8493	4.46187	4.85265	5.2565	0.94347	0.108375	0.227244	1.52648	0.0112624	0.0343316
Wdr72	5.3713	5.83412	6.08802	0.895223	0.0156208	0.048552	1.23239	0.0113255	0.0345025
Gm37525	2.6447	3.09168	3.4278	2.57071	0.0423965	0.108848	3.27947	0.0114836	0.0349166
Scyl3	8.86573	9.28325	9.33225	0.644684	1.57419e-05	0.000126984	0.640069	0.0115093	0.0349823
Ttll11	6.1945	6.27583	6.77806	0.147386	0.579994	0.731118	0.883342	0.0115139	0.0349888
Chd7	9.60316	10.0169	10.0464	0.631503	2.8012e-07	3.43351e-06	0.600797	0.0116292	0.0353027
Rgs11	8.14093	8.59792	8.8023	0.658187	0.0223602	0.065398	0.884031	0.0117372	0.0356158
Gm16153	4.63028	4.94706	5.34572	0.825175	0.148658	0.288792	1.34314	0.0118199	0.0358294
Cxadr	9.40718	9.94005	9.88402	0.802589	3.27532e-06	3.09708e-05	0.635809	0.0118505	0.0359148
Rgs16	9.00112	11.1821	10.5064	3.16879	3.88949e-05	0.000279144	2.11685	0.0118621	0.0359425
Asprv1	5.40673	6.3069	6.28094	1.60009	0.00142054	0.00636376	1.41471	0.0118706	0.0359608
Psmg3	6.76191	6.91806	7.30729	0.279076	0.287542	0.461707	0.793134	0.0119365	0.0361306
Eaf2	5.6064	5.76663	6.22086	0.342104	0.330981	0.507325	0.999097	0.0119793	0.0362527
Gm7392	4.32945	4.72268	5.05586	0.989928	0.0524269	0.129273	1.47749	0.012056	0.036432
Mat1a	3.58767	4.6383	4.37321	3.18389	9.70075e-05	0.000618119	2.28332	0.0121012	0.0365459
Gm4202	5.93273	6.12497	6.54373	0.343823	0.24792	0.417916	0.93677	0.0121776	0.036754
H1f5	2.67572	3.60453	3.33338	5.02447	0.00016481	0.0009737	3.74303	0.0122283	0.0368916
Intu	6.9781	7.44591	7.53847	0.767947	0.000753659	0.00366169	0.818388	0.012334	0.03718
X9130019O22Rik	7.0289	7.16127	7.57135	0.211289	0.345436	0.522273	0.768596	0.0123442	0.0372031
X4930594M22Rik	2.74637	3.24703	3.44912	2.69939	0.0156303	0.0485611	2.83594	0.0123469	0.0372034
Gpr19	6.34103	6.40205	6.94648	0.128818	0.690365	0.812745	0.907142	0.0123854	0.0373033
Socs4	8.59597	8.82366	9.11398	0.377581	0.0814412	0.183171	0.73835	0.0123966	0.0373226
Tnk2os	3.96708	4.37047	4.69445	1.17366	0.0448523	0.113924	1.66573	0.0124155	0.0373485
Trmt61b	7.04893	7.53857	7.58546	0.812239	0.00145657	0.00650544	0.763208	0.0124671	0.0374731
Gm9761	5.97463	6.20797	6.62651	0.419157	0.182549	0.335577	1.02581	0.012477	0.0374951
S1pr2	9.70578	10.0471	10.1391	0.516012	0.000332224	0.00178629	0.571202	0.0125698	0.0377506
Gm42991	1.05435	1.18657	1.58172	3.2486	0.263933	#N/A	4.86911	0.0126295	0.0378756
Gm48139	0.631506	0.644425	1.17129	0.565301	0.889815	#N/A	4.86894	0.0126336	0.03788
Klhdc9	3.85976	4.3553	4.61338	1.50768	0.0233796	0.0676957	1.87835	0.0126475	0.0379067
Rec114	5.53765	6.18613	6.18699	1.21584	7.78911e-05	0.000511767	1.1054	0.012663	0.0379422
Ovgp1	5.16298	5.516	5.83494	0.737	0.0431122	0.11032	1.19178	0.0126647	0.0379422
X2700049A03Rik	7.74855	8.13381	8.26706	0.600282	0.00117925	0.00541925	0.721439	0.0126897	0.0380092
X4930513N10Rik	3.53843	3.79696	4.24865	0.978555	0.168555	0.316577	1.86707	0.0127193	0.0380824
Gm29084	2.41569	2.66719	3.12805	1.8514	0.14096	0.277487	2.98674	0.0127265	0.0380909
Rims2	4.49506	3.99629	5.26425	-1.35121	0.0445977	0.113395	1.42459	0.012765	0.038188
Zfp472	6.87234	7.12771	7.41772	0.426212	0.0594478	0.143144	0.790412	0.0128949	0.0385373
Gm5898	7.62722	7.88758	8.18012	0.402414	0.0823477	0.184564	0.766439	0.0129521	0.0386854
Gm6755	0.849329	0.922028	1.36968	2.40631	0.498941	#N/A	4.79288	0.013027	0.0388716
Sytl3	5.44719	5.74489	6.12992	0.635853	0.139352	0.275217	1.15715	0.0130581	0.0389453
Setmar	6.18457	6.41409	6.83592	0.376894	0.238629	0.407321	0.963679	0.0130746	0.0389788
Gm38188	1.67367	1.90099	2.24693	3.29473	0.0588082	0.141765	4.26621	0.0131065	0.0390589
Piga	6.978	7.42395	7.54724	0.754531	0.00439764	0.0167005	0.844562	0.0131269	0.0391027
Emid1	9.40793	10.4234	10.7504	1.37449	0.0296743	0.08174	1.77334	0.0132083	0.0393203
Zfp292	8.53259	9.10285	9.09944	0.883048	4.8114e-05	0.000334893	0.821403	0.0132588	0.0394155
Gm16120	1.76324	2.04316	2.33755	3.57914	0.0313535	0.0856308	4.26691	0.0132524	0.0394155
Zfp114	3.52625	3.98512	4.23602	1.56338	0.0192828	0.0577702	1.90146	0.0134827	0.0400113
Gm43775	4.88684	5.37074	5.59587	1.03321	0.0174916	0.0532304	1.29451	0.013522	0.040092
Mettl25	6.69825	6.96205	7.24806	0.444406	0.0608843	0.145818	0.801108	0.0135505	0.0401439
Nkx3.1	2.95514	3.19927	3.79836	1.1499	0.311782	0.487075	2.5645	0.0135624	0.040171
Meak7	8.28574	8.62054	8.75584	0.514492	0.00145716	0.00650613	0.634511	0.0135677	0.0401784
Apol10b	6.73407	7.36131	7.26789	1.07421	8.32967e-05	0.000544618	0.793726	0.0135739	0.0401886
Magee2	1.40052	1.50539	1.98976	2.34378	0.327098	#N/A	4.33052	0.0135935	0.0402385
Pbrm1	9.80068	10.2116	10.3401	0.639168	0.000705558	0.00345527	0.792376	0.0136767	0.0404523
Gm8399	5.3962	5.90152	6.10745	0.974654	0.0245634	0.0702423	1.16143	0.013676	0.0404523
Ttll10	6.98288	7.75517	7.66172	1.19355	0.000122663	0.000752071	0.946272	0.0137266	0.0405835
Gm10132	7.20106	7.47666	7.69866	0.453483	0.0229722	0.0668045	0.70232	0.013791	0.0407325
Npl	7.75077	7.29741	8.31249	-0.769209	0.00340565	0.0134101	0.754997	0.013825	0.0408248
Cftr	2.81832	3.03932	3.54515	1.16853	0.215106	0.378723	2.42621	0.0138308	0.0408338
Atxn7l2	7.63545	7.54816	8.14759	-0.141196	0.499222	0.667405	0.714171	0.0138871	0.0409832
Pbx3	6.87406	7.0575	7.51292	0.264252	0.37024	0.547064	0.89701	0.013902	0.0410189
X2810001G20Rik	6.04136	6.30214	6.69832	0.442779	0.178066	0.329484	0.99748	0.0140286	0.0413508
Gm47922	2.45652	3.26432	3.02292	5.41297	0.000106401	0.000666471	4.20139	0.0140846	0.0414826
Pilra	4.83063	5.40537	5.5616	1.1897	0.00561892	0.0205781	1.33253	0.0140818	0.0414826
Gm15635	6.51012	6.79586	7.04829	0.536922	0.0886534	0.194766	0.791419	0.0141493	0.0416563
Gm10575	7.41091	7.76908	7.97317	0.574887	0.0236266	0.068237	0.795173	0.0141741	0.0417208
Gm50295	2.86104	3.16861	3.56554	1.54951	0.102317	0.217036	2.33156	0.0142846	0.0420209
Gm12034	2.34916	2.72826	3.0072	2.80661	0.0330843	0.0893009	3.28985	0.0143597	0.0422079
Recql4	7.20928	7.76904	8.0278	0.778849	0.0506311	0.125688	1.08092	0.0144074	0.0423224
Htr2a	3.73984	3.77777	4.45251	0.331893	0.68918	0.812261	1.592	0.0144252	0.0423662
Adam28	1.70156	1.81606	2.35471	1.96993	0.389533	0.73	3.79196	0.0144443	0.0424054
Zkscan1	9.70726	10.158	10.1654	0.691617	2.38034e-05	0.000182164	0.625038	0.014469	0.0424607
Rad1	7.53333	7.76023	8.04781	0.36123	0.0776586	0.176709	0.717643	0.0144771	0.0424762
Map3k13	6.15953	6.45037	6.75967	0.519541	0.101034	0.214981	0.89814	0.0146434	0.0428556
Atp8a2	5.97943	6.90031	6.64754	1.58297	4.43993e-06	4.05803e-05	1.0356	0.0146622	0.04289
Spsb3	6.87916	7.27728	7.44169	0.648028	0.00817973	0.0283403	0.806183	0.0146915	0.0429415
Klk14	3.57356	4.2662	4.26191	2.18234	0.00056576	0.0028442	1.90464	0.0147373	0.0430667
Zfp599	5.48318	6.10659	6.37359	1.0577	0.042886	0.109894	1.37667	0.0148171	0.0432482
Fut7	2.84198	3.11919	3.54784	1.5143	0.147563	0.287268	2.39504	0.0148529	0.0433181
Krtcap3	8.44933	8.80781	8.95217	0.540175	0.00654847	0.0234703	0.670145	0.014866	0.0433475
Faddos	1.72657	1.99281	2.28757	3.55968	0.0389573	0.101679	4.20103	0.0149843	0.0436254
Akap17b	7.1349	7.58015	7.69437	0.731096	0.00319524	0.0127104	0.813521	0.0150823	0.0438994
Igsf23	1.28487	1.35091	1.86289	1.81199	0.414129	#N/A	4.26452	0.0151469	0.0440437
Gm50105	4.75877	5.43985	5.51991	1.4596	0.00519362	0.0192111	1.40911	0.0152627	0.0443275
Shc4	7.33256	7.67766	7.9896	0.536632	0.114446	0.236448	0.903979	0.0153044	0.0444223
Fam43b	2.84991	3.31248	3.54574	2.23816	0.0181149	0.0548048	2.54731	0.0154582	0.044833
Pfdn4	7.30496	7.37894	7.90193	0.0917651	0.730282	0.840706	0.828099	0.0154819	0.0448839
Rspo1	10.0821	11.7663	11.7824	2.29822	0.00655214	0.0234777	2.24738	0.0155649	0.0450888
Fam228a	3.46073	3.84241	4.2359	1.32593	0.0815092	0.183254	2.08735	0.0155915	0.0451569
Gm43803	1.4164	1.54696	1.98316	2.61879	0.215547	#N/A	4.20323	0.0156982	0.0454032
Phf11d	8.7918	9.33852	8.67983	0.94738	0.00716873	0.025428	-0.281528	0.0158045	0.0456318
Slc25a43	4.99882	5.7716	5.79083	1.53897	0.00117617	0.00540681	1.48224	0.0158659	0.0457886
Cspp1	8.67739	9.00942	9.10682	0.510944	0.00103827	0.00484678	0.567045	0.0158749	0.0458026
X2700099C18Rik.1	2.06498	2.41138	2.7028	3.18383	0.0320034	0.0868596	3.89581	0.0158936	0.0458406
Casp8ap2	8.10767	8.41727	8.6408	0.480948	0.00440919	0.0167284	0.769648	0.0159267	0.0459097
Rpl13.ps6	4.37378	4.85472	5.11205	1.19506	0.0414243	0.106815	1.46707	0.0160427	0.0461896
Zfp853	4.75304	5.32411	5.5543	1.17149	0.018713	0.0563949	1.48901	0.016056	0.0462138
C130036L24Rik	4.67733	4.92045	5.34866	0.575324	0.202066	0.361541	1.24572	0.016216	0.0466241
Arfip1	7.2939	7.53579	7.80036	0.391258	0.071716	0.166234	0.704156	0.0162718	0.0467755
Gm15794	1.55343	1.85673	2.05029	4.63828	0.00978577	0.0330292	4.8704	0.0164242	0.047158
Znrf3	8.15352	8.50525	8.65128	0.533973	0.00814842	0.0282609	0.66448	0.0164295	0.047164
Vmn2r97	1.05959	1.06864	1.63953	0.555388	0.885915	#N/A	4.20388	0.0164491	0.0472008
[truncated: 337 more rows]
