# Supplementary material for: Oncogenic activation of SMYD3-SHCBP1 promotes breast cancer development and is coupled with resistance to immune therapy
Source: Cell Death Dis. 2025 Mar 29;16(1):220. doi: 10.1038/s41419-025-07570-8 (PMC11954966; doi:10.1038/s41419-025-07570-8)
Supplement: Supplementary file 4 — Supplementary data 2 [file 41419_2025_7570_MOESM4_ESM.xlsx]

## Sheet: MTV vs WTV
	baseMean	log2FoldChange	lfcSE	stat	pvalue	padj
Ctsj	15.3261	7.32471	1.46696	4.99311	5.94151e-07	5.62831e-05
Gm6278	122.057	7.13716	0.689223	10.3554	3.95597e-25	4.37201e-22
Gm24598	13.4602	7.13356	1.34134	5.31824	1.04778e-07	1.15797e-05
Akr1cl	501.032	6.70805	1.34726	4.97902	6.39072e-07	5.96858e-05
Cd300ld4	8.09601	6.4016	1.47947	4.32694	1.51195e-05	0.000875611
Gm43205	28.8026	6.3864	1.11257	5.74022	9.45537e-09	1.33401e-06
Cd300ld3	5.05577	5.72655	1.59109	3.59915	0.000319262	0.0102261
Gm21190	9.8367	5.69332	1.3635	4.17551	2.97315e-05	0.00151653
Vmn2r97	9.32227	5.62507	1.43458	3.92107	8.81565e-05	0.00372472
Gm15918	4.5629	5.5819	1.73731	3.21295	0.00131378	0.0306748
H2.Q10	343.815	5.50419	1.57177	3.5019	0.000461953	0.0136143
Lpcat2b	4.11459	5.41979	1.73044	3.13204	0.00173599	0.0384994
H2.Eb1	1575.27	4.67477	0.172263	27.1373	3.57232e-162	4.73762e-158
Upk1b	7.30788	4.40905	1.42326	3.09785	0.00194933	0.0417177
Mrgprg	41.2474	4.13906	0.722073	5.73219	9.91423e-09	1.38403e-06
Gm43534	44.5378	4.01645	0.639716	6.27849	3.41878e-10	5.96578e-08
BC107364	7.65896	3.81341	1.14001	3.34507	0.000822606	0.0217319
Ctsr	56.3892	3.78064	0.605854	6.24019	4.37049e-10	7.33689e-08
Slc6a13	269.937	3.66657	0.294753	12.4394	1.59621e-35	3.02413e-32
Zfp960	47.9824	3.45377	0.480127	7.19346	6.31703e-13	1.8617e-10
Rpl35a	1261.97	3.19372	0.244178	13.0795	4.31352e-39	9.53433e-36
Sycp1	27.3127	3.18522	0.577212	5.51829	3.42316e-08	4.2428e-06
Gm8730	814.356	3.12025	0.230948	13.5106	1.35396e-41	3.59123e-38
H2.M2	22.6745	3.09189	0.706113	4.37875	1.19364e-05	0.000722836
Zfp268	57.6039	3.03593	0.426492	7.11837	1.09209e-12	3.08156e-10
Gm7180	25.3411	3.01219	0.588259	5.12052	3.04688e-07	3.02395e-05
Faim2	190.783	2.94197	0.387359	7.59495	3.07908e-14	1.31725e-11
Prr32	75.2805	2.83338	0.530971	5.33622	9.49048e-08	1.06663e-05
Treml1	29.2216	2.81286	0.69104	4.07048	4.69169e-05	0.00219089
Mrgprb1	65.2833	2.76156	0.632992	4.36271	1.2846e-05	0.000770875
X1810062G17Rik	16.1103	2.69893	0.888133	3.03888	0.00237461	0.0477815
Slpi	628.716	2.60626	0.238272	10.9382	7.56982e-28	1.25489e-24
Sgcg	650.815	2.51871	0.676628	3.72245	0.0001973	0.00705233
Shisal1	14.2553	2.45819	0.747534	3.2884	0.00100758	0.0253078
Lonrf3	17.0315	2.41631	0.742405	3.2547	0.00113511	0.0274272
Tpsab1	278.598	2.41542	0.262508	9.20132	3.53591e-20	2.93083e-17
C4a	159.604	2.40834	0.312347	7.71048	1.25343e-14	5.54098e-12
Rpl34	626.18	2.35933	0.225648	10.4558	1.37822e-25	1.66164e-22
Vstm2b	149.598	2.34977	0.314583	7.46948	8.05113e-14	3.05069e-11
Mrgprx2	21.6045	2.32772	0.667435	3.48757	0.00048744	0.0141677
Entpd8	32.4747	2.28229	0.647448	3.52505	0.000423403	0.012704
X8430422M14Rik	54.4331	2.26745	0.377763	6.00232	1.9452e-09	2.9652e-07
Xkr6	84.1367	2.17783	0.333648	6.52735	6.69427e-11	1.30558e-08
Mrgprb2	23.1419	2.1246	0.611189	3.47618	0.00050862	0.0146637
Sncg	7664.9	2.11839	0.561181	3.77488	0.000160088	0.00594701
Ctse	194.342	2.10505	0.339562	6.19931	5.67121e-10	9.28537e-08
Adra2c	18.1071	2.06157	0.62471	3.30005	0.000966671	0.0246065
Htra4	29.1361	2.02839	0.613468	3.30643	0.000944914	0.0243329
Gm49502	22.6977	2.02137	0.576414	3.5068	0.000453529	0.0134489
Galnt9	55.94	2.01927	0.539931	3.73986	0.000184122	0.00663539
Sox14	23.3476	2.00683	0.501341	4.00293	6.25636e-05	0.0028031
Dnah3	31.893	1.99983	0.520323	3.84344	0.000121322	0.0047744
Fut9	20.8003	1.99615	0.626711	3.18512	0.00144694	0.0331572
Ptn	6397.56	1.99009	0.520372	3.82436	0.000131112	0.00508423
Tpsb2	948.831	1.95331	0.226401	8.62764	6.26281e-18	4.15287e-15
Aqp5	2145.43	1.90263	0.552324	3.44478	0.000571526	0.0161268
Map3k7cl	48.015	1.87981	0.415972	4.51907	6.21116e-06	0.000418134
Rab6b	119.663	1.87465	0.252151	7.43462	1.04868e-13	3.7143e-11
Stmn4	30.8494	1.86199	0.517436	3.59848	0.000320077	0.0102261
Plppr4	23.0335	1.83456	0.571666	3.20914	0.00133135	0.030976
Aff3	508.516	1.83193	0.567927	3.22564	0.0012569	0.0297131
Mmp16	30.6948	1.81922	0.531964	3.41983	0.000626612	0.0175319
Plekhg4	47.7604	1.80152	0.478575	3.76435	0.000166986	0.00610073
Bmp8a	42.7827	1.79158	0.543864	3.29416	0.000987156	0.0250288
Dgki	108.688	1.76978	0.56785	3.11663	0.00182928	0.0396404
Dnai2	36.1737	1.70777	0.495318	3.44782	0.000565126	0.0160362
Sh2d4b	82.3042	1.68006	0.35193	4.77387	1.80723e-06	0.000150739
Tmem45a	220.301	1.62966	0.228246	7.13991	9.33954e-13	2.69263e-10
Slc44a4	301.001	1.62643	0.408745	3.97907	6.91842e-05	0.00303815
Thbs1	3085.87	1.60717	0.513305	3.13103	0.00174196	0.0385674
Il31ra	59.9332	1.59	0.463977	3.4269	0.000610523	0.0171541
Prom2	1639.26	1.58381	0.213628	7.41388	1.2266e-13	4.17107e-11
Arsj	33.1948	1.57753	0.472899	3.33588	0.000850296	0.0223299
Slc26a8	26.6194	1.56364	0.485869	3.21823	0.00128985	0.0302938
Adh7	142.933	1.56359	0.352427	4.43662	9.13814e-06	0.000585459
Celf3	31.4774	1.53102	0.503957	3.038	0.00238151	0.0477815
Spon1	5201.91	1.51366	0.272728	5.55008	2.85544e-08	3.71263e-06
Myo7a	384.484	1.48412	0.182378	8.13759	4.03238e-16	2.32511e-13
AI506816	72.0861	1.47159	0.369239	3.98547	6.7348e-05	0.00296734
Atp8b5	47.8613	1.45937	0.377085	3.87013	0.000108779	0.00437159
Lyve1	1097.48	1.45661	0.264753	5.50179	3.75947e-08	4.61648e-06
Lix1	53.0143	1.44457	0.434541	3.32436	0.000886222	0.0230905
Cyp2f2	737.632	1.44281	0.346276	4.16664	3.09128e-05	0.0015588
Cpa3	649.135	1.43665	0.197425	7.27692	3.41519e-13	1.07839e-10
Gm5578	115.798	1.43028	0.403642	3.54344	0.000394947	0.01212
Cma1	622.786	1.41726	0.215102	6.58875	4.43556e-11	9.48781e-09
Padi4	37.6593	1.41413	0.441413	3.20364	0.00135703	0.0314633
Gjc1	367.374	1.39034	0.231794	5.99815	1.9958e-09	3.00776e-07
Mcpt4	1274.04	1.38384	0.195036	7.09534	1.29038e-12	3.47821e-10
X9030025P20Rik	110.606	1.38054	0.319606	4.31951	1.56377e-05	0.000897779
Lep	5767.95	1.37494	0.176111	7.80721	5.84664e-15	2.67373e-12
Adra1a	408.047	1.35914	0.31544	4.3087	1.64217e-05	0.000926745
Trem2	346.488	1.35108	0.258918	5.21816	1.80708e-07	1.9327e-05
Slc18a2	72.6641	1.34526	0.306046	4.39562	1.10456e-05	0.000678653
H2.T22	620.419	1.34141	0.35354	3.79423	0.000148102	0.00561181
Mtus2	30.3611	1.3328	0.430743	3.0942	0.00197347	0.041973
Gm15519	346.267	1.32769	0.321522	4.12938	3.63744e-05	0.00178007
Alox5	257.3	1.3096	0.229851	5.6976	1.21505e-08	1.67854e-06
Npl	339.236	1.29729	0.240066	5.40389	6.52128e-08	7.65355e-06
Slc9a5	261.329	1.25963	0.31481	4.00124	6.30121e-05	0.00281369
Cd209d	251.179	1.25682	0.265096	4.74099	2.12681e-06	0.000171986
Car12	79.1294	1.25165	0.287771	4.34947	1.36469e-05	0.000807972
Grem2	467.562	1.22885	0.155003	7.92792	2.22838e-15	1.09455e-12
D430019H16Rik	103.801	1.22776	0.316851	3.87487	0.00010668	0.00432028
Wfdc21	109.913	1.22357	0.380681	3.21417	0.00130821	0.0305988
Pkp2	723.678	1.22317	0.18816	6.5007	7.99492e-11	1.53665e-08
Mfsd2a	181.85	1.22051	0.310992	3.92456	8.6888e-05	0.00370517
Prelp	7360.69	1.21828	0.237249	5.13503	2.82106e-07	2.83432e-05
Zfp970	391.727	1.21497	0.272636	4.45638	8.33544e-06	0.000541886
Pcnx4	263.092	1.20841	0.196418	6.15224	7.63976e-10	1.2207e-07
Il1rl1	98.1696	1.19104	0.268526	4.43546	9.18744e-06	0.000585788
Pop4	371.685	1.11374	0.161753	6.88543	5.76117e-12	1.4416e-09
Hif3a	110.779	1.10788	0.302063	3.66773	0.000244711	0.00842951
Cavin3	1224.44	1.10719	0.206102	5.37205	7.78459e-08	9.05607e-06
Gipc2	151.205	1.10616	0.30524	3.6239	0.000290189	0.0095496
Gm15821	58.4694	1.09759	0.361279	3.03806	0.0023811	0.0477815
H2.T23	985.604	1.08823	0.325182	3.34652	0.000818335	0.0216622
Asb2	417.847	1.08774	0.312474	3.48105	0.000499452	0.0144308
Phf24	77.3728	1.06357	0.324565	3.27691	0.0010495	0.0261269
Esr1	898.503	1.05414	0.140406	7.50781	6.01259e-14	2.34526e-11
Usp35	324.567	1.04732	0.189076	5.53915	3.03938e-08	3.90492e-06
Tfap2b	699.691	1.03072	0.227147	4.53767	5.68788e-06	0.000392878
Mtmr9	1148.24	1.01568	0.212063	4.78952	1.67184e-06	0.000141223
Parvg	144.605	0.994712	0.255017	3.90057	9.59661e-05	0.00400221
Zfp605	168.217	0.990055	0.262148	3.7767	0.000158922	0.00592028
Cbs	99.8699	0.989801	0.296945	3.33329	0.000858269	0.0224504
C7	130.328	0.975527	0.269362	3.62163	0.000292758	0.0096103
Hmga2.ps1	346.426	0.967858	0.213553	4.53217	5.83818e-06	0.000399103
Adam11	137.625	0.966797	0.231036	4.18462	2.85642e-05	0.00146829
Ehd3	273.234	0.960968	0.238374	4.03135	5.54578e-05	0.00253614
Ptgfr	159.642	0.945055	0.289674	3.26248	0.00110442	0.026943
Npr3	1794.9	0.943921	0.266796	3.53799	0.000403187	0.0123204
Scg3	625.656	0.939872	0.233707	4.02159	5.78071e-05	0.00261651
Paqr6	211.934	0.939154	0.230947	4.06654	4.77167e-05	0.00222042
Ccdc80	22306.1	0.936611	0.175274	5.3437	9.10664e-08	1.04114e-05
Coro2a	1042.74	0.929741	0.196667	4.72749	2.27317e-06	0.00018052
Mthfd1l	197.469	0.928914	0.277508	3.34734	0.000815915	0.0216622
Hcn4	213.811	0.921696	0.217898	4.22994	2.33751e-05	0.00124
Ret	129.013	0.910847	0.292012	3.11921	0.00181338	0.0394247
Vars	2291.06	0.900813	0.184819	4.87404	1.09341e-06	9.66716e-05
Ttc38	516.447	0.899276	0.173063	5.19622	2.03378e-07	2.14064e-05
En1	71.0425	0.885702	0.288991	3.0648	0.00217814	0.0449946
Stxbp4	174.098	0.884106	0.201186	4.39447	1.11045e-05	0.000678653
Cd209b	451.922	0.868883	0.244068	3.56001	0.000370844	0.0114642
C4b	18594.9	0.862963	0.234711	3.6767	0.000236273	0.00818133
Nek6	725.725	0.858045	0.199551	4.29988	1.70891e-05	0.000956268
Sbsn	321.675	0.857207	0.259247	3.30653	0.0009446	0.0243329
Lpgat1	3171.04	0.85562	0.24991	3.42372	0.000617712	0.0173195
Loxl2	1296.42	0.854968	0.191536	4.46374	8.05414e-06	0.000528782
Fcna	851.924	0.853187	0.233269	3.65752	0.000254665	0.00870457
Ccrl2	139.405	0.848475	0.256766	3.30447	0.000951545	0.0243807
Gem	291.494	0.847304	0.258985	3.27163	0.0010693	0.0263098
Srpx2	861.954	0.847121	0.21159	4.00359	6.23882e-05	0.0028031
Fxyd2	302.779	0.844615	0.239094	3.53256	0.00041155	0.0125183
Fmo2	1136.36	0.838139	0.271838	3.08323	0.0020477	0.0428598
Synpo2	1704.65	0.834946	0.162436	5.14016	2.74501e-07	2.77895e-05
Alg8	232.273	0.831943	0.244107	3.40811	0.000654145	0.0182637
Prrg3	285.568	0.82982	0.196409	4.22497	2.38971e-05	0.00126264
Dmrt2	1030.08	0.82898	0.21967	3.77375	0.000160813	0.00595726
Nfam1	366.282	0.827186	0.205912	4.01718	5.88977e-05	0.00265681
X4930522L14Rik	95.132	0.825789	0.249659	3.30767	0.000940746	0.0243329
Lynx1	588.05	0.823677	0.171492	4.80299	1.56313e-06	0.000133743
F3	1242.82	0.821458	0.2444	3.36112	0.000776275	0.0209673
Cd200	1561.08	0.815702	0.213067	3.82839	0.000128986	0.00501645
Rap1gap2	381.455	0.810137	0.173477	4.66999	3.0121e-06	0.000225686
Thbs2	3942.76	0.804715	0.176241	4.56599	4.97148e-06	0.000350701
Slc35f3	302.292	0.803943	0.210435	3.82039	0.00013324	0.00513671
Ggt1	448.558	0.790127	0.208165	3.79568	0.000147242	0.00560302
Cd209f	1153.05	0.786493	0.185647	4.23651	2.27021e-05	0.00121893
F13a1	3685.92	0.778624	0.188072	4.14002	3.47268e-05	0.00171207
Mtcl1	197.799	0.770056	0.227453	3.38556	0.000710342	0.0193707
Ccl24	129.247	0.76859	0.22059	3.48424	0.000493534	0.0142909
H2.K1	18417	0.766879	0.154446	4.96535	6.85761e-07	6.31567e-05
Slc26a11	265.127	0.760357	0.173298	4.38756	1.14628e-05	0.000697338
Iqgap2	538.344	0.745088	0.207403	3.59247	0.000327564	0.0103927
Polr3h	537.625	0.741439	0.188353	3.93644	8.27007e-05	0.00354944
Gm36860	293.519	0.740847	0.221042	3.3516	0.000803448	0.0214393
Kcnip3	176.841	0.740627	0.242842	3.04983	0.0022897	0.0465023
Tlcd4	1363.37	0.725496	0.193293	3.75335	0.000174485	0.00633979
Cldn4	1416.08	0.697892	0.225691	3.09225	0.00198645	0.0420835
Eps8l1	392.134	0.688871	0.211111	3.26307	0.00110211	0.026943
Asph	3078.93	0.679427	0.206283	3.29366	0.000988923	0.0250288
Wnt7b	259.772	0.678673	0.207015	3.27838	0.00104406	0.0260759
Dsp	947.802	0.669154	0.143528	4.6622	3.12853e-06	0.000233093
Sema5a	413.146	0.668662	0.173138	3.86203	0.000112449	0.00450543
Phgdh	2636.63	0.660801	0.174624	3.78413	0.000154244	0.00579487
Mapre3	538.759	0.657267	0.152925	4.29797	1.72371e-05	0.000960496
Hspa12a	1208.73	0.643942	0.15454	4.16684	3.08858e-05	0.0015588
AI661453	390.158	0.642875	0.185517	3.46531	0.00052962	0.0152361
Unc5a	842.932	0.642269	0.149056	4.30891	1.64064e-05	0.000926745
Dennd2a	1061.74	0.639111	0.189703	3.369	0.000754417	0.0204185
C1qtnf9	685.235	0.636773	0.193583	3.28941	0.00100397	0.025265
Dbn1	1293.95	0.630639	0.162798	3.87374	0.000107176	0.00432028
Csrp1	7643.51	0.628981	0.153905	4.0868	4.37362e-05	0.00207896
Folr2	509.34	0.62739	0.188443	3.32933	0.000870552	0.0227269
Fam120c	159.54	0.621176	0.201543	3.08211	0.00205541	0.0428598
Nxt2	257.62	0.618901	0.191287	3.23546	0.00121446	0.0289159
Zmat3	481.227	0.617718	0.171665	3.5984	0.000320182	0.0102261
Slc11a1	343.257	0.608971	0.194836	3.12555	0.0017747	0.0389027
Gpc1	1069.16	0.605448	0.170047	3.56047	0.000370189	0.0114642
Col18a1	4090.14	0.604281	0.178173	3.39154	0.000695012	0.0190833
Sgpp1	653.842	0.602983	0.142059	4.24461	2.18974e-05	0.00118612
B3galnt1	378.07	0.601288	0.168283	3.57308	0.000352801	0.0109832
Adamtsl4	823.047	0.600197	0.132238	4.53878	5.65815e-06	0.000392871
C5ar1	419.041	0.59848	0.178116	3.36005	0.000779271	0.0210055
Gpsm3	265.927	0.589927	0.186963	3.15532	0.00160323	0.0360665
Nav2	716.706	0.584379	0.140061	4.17231	3.01525e-05	0.00153212
Mras	447.633	0.578632	0.173341	3.33811	0.000843499	0.0221954
Thbd	1843.86	0.574092	0.168592	3.40522	0.000661097	0.018419
Rps3a1	13085.8	0.573518	0.171254	3.34893	0.000811234	0.0216036
Riok2	437.094	0.570395	0.161496	3.53195	0.000412501	0.0125185
Cyp2d22	1200.07	0.567553	0.162756	3.48714	0.00048821	0.0141677
Ptprs	3735.04	0.563684	0.144822	3.89225	9.9319e-05	0.00410028
Cand2	436.008	0.562437	0.153997	3.65225	0.000259952	0.00883971
Daglb	570.045	0.561292	0.175766	3.19341	0.00140604	0.0324858
Ddx51	538.525	0.560718	0.165581	3.38637	0.000708226	0.019366
Dcun1d1	403.205	0.558835	0.157366	3.55117	0.00038352	0.011801
Zfp36l1	3466.91	0.557153	0.126302	4.4113	1.02754e-05	0.000645838
Vipr1	736.553	0.556904	0.179716	3.09879	0.0019431	0.0417148
Rtn4rl1	430.228	0.556066	0.155279	3.58106	0.000342197	0.0107575
Stk19	549.48	0.544911	0.152168	3.58098	0.000342305	0.0107575
Gask1b	653.475	0.544275	0.161359	3.37306	0.000743367	0.0201606
Cd320	743.048	0.542138	0.178066	3.04458	0.00233004	0.0471551
Adamts10	1228.86	0.537889	0.131984	4.0754	4.59347e-05	0.00216023
Arhgdib	692.37	0.536096	0.151858	3.53026	0.000415158	0.0125704
Adam12	1222.46	0.533421	0.136467	3.9088	9.27575e-05	0.0038806
Itga9	312.761	0.530885	0.172015	3.08628	0.0020268	0.0427335
Plekha2	582.879	0.526929	0.135528	3.88797	0.000101085	0.00412489
Camk2n1	524.264	0.519519	0.160033	3.24633	0.00116903	0.0280864
Enah	649.877	0.51907	0.159487	3.25463	0.00113539	0.0274272
Mturn	970.13	0.515509	0.169414	3.0429	0.00234311	0.0472254
Rsph3b	306.032	0.505364	0.164809	3.06636	0.00216682	0.0448305
Arrb1	3843.73	0.500609	0.137391	3.64368	0.000268766	0.00900937
Ctsd	12897	-0.500485	0.162193	-3.08574	0.00203045	0.0427425
Ndufs4	1162.14	-0.50176	0.15825	-3.17068	0.00152082	0.0345362
Atp5a1	26838.8	-0.502197	0.130067	-3.86107	0.00011289	0.00450948
Blvrb	1464.82	-0.502505	0.153214	-3.27977	0.00103891	0.0259963
Mcat	681.127	-0.505341	0.158621	-3.18584	0.00144335	0.0331572
Cyp4f13	846.367	-0.507392	0.155002	-3.27345	0.00106243	0.0261895
Glrx5	1350.62	-0.508042	0.146758	-3.46177	0.00053664	0.0154046
Dld	3108.87	-0.510587	0.16626	-3.07102	0.00213328	0.0442579
Prkar2b	7876.06	-0.511048	0.166811	-3.06364	0.00218661	0.0450992
Rbpms2	735.337	-0.51381	0.148455	-3.46105	0.00053807	0.0154123
Dbi	11614.6	-0.519125	0.155674	-3.33469	0.000853957	0.0223818
Mpdu1	1527.05	-0.519126	0.118851	-4.36787	1.25465e-05	0.000756326
Bckdha	2362.89	-0.520829	0.151103	-3.44685	0.000567166	0.0160379
Mgst1	15433.1	-0.521251	0.141352	-3.6876	0.000226383	0.00790076
Gatd3a	3025.06	-0.5233	0.154586	-3.38518	0.000711319	0.0193707
Ndufa1	606.573	-0.525775	0.144436	-3.64019	0.000272433	0.00907792
Micos13	934.887	-0.528687	0.146203	-3.61612	0.000299047	0.00979249
Chchd2	7791.82	-0.532509	0.117767	-4.52171	6.13407e-06	0.00041718
Gprc5b	3234.31	-0.539679	0.142363	-3.79086	0.000150124	0.00567222
Cox5b	2120.25	-0.544231	0.173967	-3.12836	0.00175782	0.0386728
Sdhb	3508.06	-0.545282	0.149661	-3.64344	0.000269018	0.00900937
Cyc1	4447.78	-0.548116	0.156382	-3.50498	0.000456645	0.0134878
Dhx40	713.11	-0.548639	0.151785	-3.61457	0.000300848	0.00982721
Hmgcs1	1177.27	-0.549532	0.136618	-4.0224	5.76083e-05	0.00261644
Paox	705.959	-0.550655	0.13936	-3.95131	7.77257e-05	0.00335765
Cox7b	2271.96	-0.553092	0.139326	-3.96976	7.19447e-05	0.00313859
Trp53i11	681.483	-0.553288	0.153312	-3.6089	0.000307498	0.00997075
Ndrg1	3030.78	-0.556749	0.111159	-5.00857	5.48357e-07	5.2349e-05
Sntb1	1353.5	-0.557788	0.178312	-3.12816	0.00175902	0.0386728
Ifi27	5462.84	-0.560734	0.148002	-3.78869	0.000151443	0.00570578
Oplah	3313.03	-0.561015	0.154057	-3.64162	0.000270933	0.00905065
Zfand6	1503.6	-0.565921	0.134891	-4.19538	2.72411e-05	0.00140572
Cox6c	2205.38	-0.56694	0.125944	-4.50151	6.7471e-06	0.000449649
Irs2	1873.99	-0.56747	0.183999	-3.0841	0.00204171	0.0428598
Csrnp1	224.201	-0.568147	0.183986	-3.08799	0.00201516	0.0425558
Mtfp1	229.496	-0.572679	0.185069	-3.0944	0.00197212	0.041973
Tmem135	1532.62	-0.573443	0.185341	-3.09398	0.0019749	0.041973
X1810058I24Rik	1028.95	-0.576618	0.136841	-4.21378	2.51129e-05	0.00131058
Lsm10	387.364	-0.576877	0.181124	-3.18499	0.0014476	0.0331572
Rsad1	279.277	-0.578646	0.171257	-3.37882	0.000727969	0.0197834
Ctsl	6138.48	-0.57882	0.136371	-4.24446	2.19122e-05	0.00118612
Cnst	1529.34	-0.581943	0.166406	-3.49714	0.000470279	0.0137534
Fahd1	400.915	-0.587514	0.193066	-3.04307	0.00234179	0.0472254
Emc6	1541.85	-0.590328	0.120556	-4.8967	9.74591e-07	8.73313e-05
Ephx2	5639.51	-0.593567	0.181232	-3.27518	0.00105595	0.0261269
St3gal6	988.435	-0.596444	0.160457	-3.71716	0.000201474	0.00714425
Stom	2027.56	-0.597681	0.141238	-4.23174	2.31889e-05	0.00123507
Acadvl	3217.59	-0.598759	0.153693	-3.8958	9.78748e-05	0.0040563
Hadhb.ps	1622.66	-0.600615	0.171294	-3.50634	0.000454314	0.0134489
Derl1	4086.23	-0.602384	0.150626	-3.99921	6.35549e-05	0.00282841
Decr1	3096.98	-0.602983	0.149145	-4.04293	5.2788e-05	0.00243928
X1600014C10Rik	2540.3	-0.60318	0.145277	-4.15192	3.29695e-05	0.00163761
Adcy3	817.875	-0.612634	0.167177	-3.66459	0.000247738	0.00851165
Coq8a	2773.26	-0.613725	0.169973	-3.61072	0.000305353	0.00992545
Akap7	414.976	-0.615549	0.158301	-3.88846	0.00010088	0.00412489
Psmb8	1134.93	-0.620791	0.132324	-4.69144	2.71285e-06	0.000207965
Decr2	441.629	-0.623854	0.15949	-3.91155	9.17054e-05	0.00384872
Ddhd2	2100.04	-0.629831	0.14469	-4.35298	1.34301e-05	0.0007987
Clcn2	503.091	-0.631606	0.165575	-3.81461	0.000136396	0.00521292
Immp2l	312.355	-0.634436	0.205799	-3.08279	0.0020507	0.0428598
Lss	569.322	-0.638873	0.211147	-3.02572	0.0024804	0.0495407
Akr7a5	775.785	-0.639594	0.16183	-3.95227	7.74134e-05	0.00335509
A530016L24Rik	2885.85	-0.643293	0.15665	-4.10656	4.01597e-05	0.0019297
Pim3	2666.6	-0.644456	0.14855	-4.33831	1.43582e-05	0.000842558
Car5b	3945.83	-0.645687	0.207136	-3.11721	0.00182569	0.0396273
Gm5805	552.39	-0.651825	0.204453	-3.18814	0.00143189	0.0329684
Tspo	5987.4	-0.651976	0.174141	-3.74396	0.000181141	0.00654577
Uqcr10	2311.57	-0.654468	0.151627	-4.31631	1.58662e-05	0.000906971
Cldn5	714.694	-0.655295	0.18573	-3.52822	0.000418369	0.0126388
Chst1	6147.23	-0.658005	0.200939	-3.27464	0.00105795	0.0261276
Ralgapa2	2080.59	-0.663733	0.180284	-3.6816	0.00023177	0.00804643
Sh3bp5	1765.36	-0.66587	0.190453	-3.49624	0.000471858	0.0137534
Mfge8	25441.2	-0.667576	0.207447	-3.21806	0.00129061	0.0302938
Naga	1378.41	-0.669152	0.144826	-4.62038	3.83032e-06	0.000279108
Slc1a5	31353.1	-0.670276	0.141238	-4.74572	2.07765e-06	0.000169041
Gpat4	3989.82	-0.672567	0.166075	-4.04979	5.12636e-05	0.00237713
Slc25a25	1044.39	-0.672896	0.176242	-3.81802	0.00013453	0.0051714
Ak2	6416.63	-0.673466	0.143938	-4.67886	2.88474e-06	0.000217372
Pdhx	1043.47	-0.674601	0.162094	-4.16179	3.15763e-05	0.00158623
Ndufb3	1450.49	-0.675889	0.119435	-5.65907	1.52197e-08	2.08087e-06
Clec16a	1051.16	-0.679774	0.146123	-4.65208	3.28611e-06	0.000242113
Slc43a1	1558.17	-0.686541	0.212274	-3.23422	0.00121976	0.02899
Mtarc2	3523.9	-0.687085	0.108159	-6.35256	2.11756e-10	3.90043e-08
Abhd5	2238.36	-0.689642	0.199837	-3.45102	0.000558474	0.0158937
Plbd1	1090.84	-0.689715	0.158813	-4.34293	1.40595e-05	0.000828697
Tob2	1779.81	-0.691525	0.190009	-3.63943	0.000273247	0.0090822
Arxes2	1180.5	-0.693248	0.168964	-4.10294	4.07942e-05	0.00195311
H2.Ab1	3687.16	-0.69375	0.176933	-3.92098	8.8189e-05	0.00372472
Uqcrq	2733.97	-0.694266	0.185119	-3.75038	0.000176568	0.00639795
Isoc2a	2572.77	-0.695971	0.163875	-4.24697	2.16677e-05	0.00118612
Pecr	363.188	-0.697381	0.215181	-3.24091	0.00119149	0.0285227
Ccdc159	135.382	-0.698421	0.230305	-3.03259	0.00242469	0.0485743
Apmap	2852.07	-0.701443	0.149713	-4.68524	2.79635e-06	0.000211915
Tmem205	877.64	-0.702387	0.156452	-4.48948	7.13976e-06	0.000473438
Hvcn1	187.247	-0.702409	0.214781	-3.27035	0.00107413	0.0263798
Cebpa	17466.8	-0.706098	0.194711	-3.62638	0.00028742	0.00948201
Pgrmc2	3768.04	-0.707292	0.149975	-4.71608	2.40438e-06	0.00018757
Tbc1d24	433.841	-0.711448	0.20234	-3.51609	0.000437949	0.0130765
Gpat3	1809.12	-0.712563	0.227787	-3.1282	0.00175881	0.0386728
Aco2	15241.2	-0.712779	0.169038	-4.21668	2.47926e-05	0.0012996
Bmf	804.823	-0.714763	0.203208	-3.5174	0.000435803	0.0130466
Gpt	2754.2	-0.715526	0.213458	-3.35207	0.000802093	0.0214393
Amdhd2	551.071	-0.716211	0.143945	-4.9756	6.50473e-07	6.03256e-05
Aamdc	737.445	-0.721231	0.182468	-3.95264	7.72921e-05	0.00335509
Snrpg	378.126	-0.723584	0.201638	-3.58854	0.000332538	0.0105253
Pmvk	689.056	-0.727973	0.191808	-3.79533	0.000147448	0.00560302
Klb	571.391	-0.728217	0.23622	-3.08279	0.00205068	0.0428598
Gyg	1834.09	-0.730975	0.165489	-4.41706	1.00055e-05	0.000633671
Apod	1802.39	-0.73554	0.182327	-4.03419	5.47912e-05	0.00251433
Acat2	1596.23	-0.740607	0.192352	-3.85027	0.000117985	0.00467081
Sccpdh	767.519	-0.741833	0.178914	-4.14632	3.37868e-05	0.00167194
Tuba8	339.214	-0.742016	0.198951	-3.72964	0.000191754	0.00687308
Rdh11	368.764	-0.742648	0.227961	-3.25779	0.00112283	0.0272729
Cadps2	493.805	-0.744728	0.145455	-5.12	3.05541e-07	3.02395e-05
Fcgbp	22226.9	-0.746925	0.208243	-3.5868	0.000334763	0.0105705
Slc25a22	2757.41	-0.760886	0.153387	-4.96057	7.02874e-07	6.42863e-05
Fah	2360.24	-0.761433	0.147279	-5.17002	2.34066e-07	2.40634e-05
Pex11a	1311.71	-0.762504	0.13769	-5.53784	3.06222e-08	3.90492e-06
Cbr1	2081.31	-0.76616	0.199331	-3.84365	0.000121217	0.0047744
Acbd4	2905.3	-0.773283	0.144824	-5.33945	9.32285e-08	1.05675e-05
Mmp11	384.27	-0.773993	0.227576	-3.40103	0.000671336	0.0184715
Coa4	131.697	-0.774945	0.219206	-3.53524	0.000407408	0.0124208
Slc13a4	173.826	-0.776781	0.235125	-3.30369	0.000954196	0.0243807
Dhrs7	2348.98	-0.778194	0.188763	-4.1226	3.74612e-05	0.00181318
Map6	353.638	-0.780882	0.222505	-3.5095	0.000448944	0.0133496
Hsd17b12	3580.58	-0.789662	0.15177	-5.20302	1.96071e-07	2.08024e-05
Rab3d	2315.36	-0.790029	0.125712	-6.28442	3.29078e-10	5.81898e-08
Nmnat3	412.853	-0.791273	0.186364	-4.24584	2.17776e-05	0.00118612
Car11	245.231	-0.799296	0.184552	-4.331	1.48433e-05	0.000867189
Gm20544	238.456	-0.801358	0.222728	-3.59792	0.000320769	0.0102261
Mvd	349.911	-0.809461	0.237894	-3.40262	0.000667442	0.0184715
Chrnb2	114.047	-0.811554	0.254265	-3.19176	0.00141409	0.032615
Rhpn2	463.854	-0.817969	0.219001	-3.73501	0.000187706	0.00674624
Nr4a1	622.316	-0.820946	0.248471	-3.30399	0.00095318	0.0243807
Pdha1	10645.5	-0.822776	0.218069	-3.77301	0.00016129	0.0059583
Mdh1	8029.83	-0.824499	0.120826	-6.82384	8.86386e-12	2.13732e-09
Slc36a2	5611.24	-0.83914	0.182845	-4.58936	4.44607e-06	0.000320455
Cox8b	299.786	-0.839581	0.225967	-3.7155	0.000202802	0.00715309
Igfals	1153.94	-0.840231	0.229919	-3.65447	0.000257714	0.00878613
Ndufa12.ps	586.131	-0.846717	0.227503	-3.72179	0.000197818	0.00705233
Slc5a6	2906.79	-0.852128	0.205192	-4.15284	3.28381e-05	0.00163722
Inha	89.9268	-0.854544	0.282185	-3.02831	0.00245927	0.0491928
P2rx5	222.847	-0.854873	0.258803	-3.30318	0.00095596	0.0243807
Aldh4a1	1412.41	-0.856217	0.167945	-5.0982	3.42899e-07	3.36854e-05
Alas2	441.737	-0.856274	0.234902	-3.64524	0.000267147	0.00900937
Pfkl	5184.73	-0.857803	0.178355	-4.80952	1.51293e-06	0.000130289
Sh2b2	2069.02	-0.862572	0.216935	-3.97618	7.00322e-05	0.00306524
Adora2a	232.774	-0.863365	0.241456	-3.57566	0.000349351	0.0109014
Ucp3	1100.16	-0.868005	0.148236	-5.85555	4.75428e-09	6.85339e-07
Fn3k	114.064	-0.872781	0.235559	-3.70514	0.000211272	0.00743207
Ciart	210.404	-0.877339	0.23295	-3.76621	0.000165746	0.00607975
Hbb.bt	1192.59	-0.882471	0.242977	-3.63191	0.000281336	0.0093277
Ptger3	1698.39	-0.885983	0.229612	-3.85861	0.000114035	0.00454154
Mrap	2632.43	-0.886467	0.197996	-4.47721	7.56256e-06	0.000498979
C130074G19Rik	5519.67	-0.889399	0.144875	-6.13908	8.30031e-10	1.31046e-07
Gm3226	179.214	-0.896425	0.24208	-3.70301	0.000213054	0.00747494
Pepd	3784.62	-0.897965	0.19032	-4.71819	2.37958e-06	0.000186734
Mmp28	688.85	-0.902288	0.24027	-3.75531	0.000173125	0.00630763
Enpep	1956.77	-0.903015	0.250515	-3.60464	0.000312587	0.010111
Gm9108	89.1042	-0.903536	0.285609	-3.16354	0.00155864	0.0351715
Pmm1	1423.45	-0.910631	0.138688	-6.56604	5.1672e-11	1.07074e-08
Gm2a	4077.5	-0.915608	0.134485	-6.80825	9.87961e-12	2.3397e-09
Etfb	151.177	-0.916554	0.214147	-4.28003	1.8687e-05	0.00103694
C2cd2l	1335.7	-0.924289	0.15761	-5.86442	4.50707e-09	6.56844e-07
Taldo1	7031.14	-0.930162	0.148284	-6.27285	3.545e-10	6.10569e-08
Gpx8	1259.19	-0.931566	0.14533	-6.40999	1.45528e-10	2.75714e-08
Sowahc	1168.55	-0.932029	0.185802	-5.01626	5.26878e-07	5.10033e-05
Rims4	160.111	-0.934783	0.225017	-4.15428	3.26314e-05	0.00163305
Dnajb13	359.225	-0.938263	0.239194	-3.92261	8.75954e-05	0.00372337
Ehhadh	1331.13	-0.938989	0.160635	-5.84549	5.05067e-09	7.20237e-07
Kcnk2	761.796	-0.941089	0.167851	-5.60669	2.06231e-08	2.79086e-06
Ppp1r1a	1403.78	-0.949287	0.200611	-4.73197	2.22348e-06	0.000177637
Atp11b	955.293	-0.949995	0.131202	-7.2407	4.46383e-13	1.37673e-10
Mfsd3	230.413	-0.952675	0.201248	-4.73385	2.20304e-06	0.000177071
B330016D10Rik	94.8061	-0.954935	0.269533	-3.54293	0.000395713	0.01212
Ppp1r3b	485.265	-0.956487	0.29071	-3.29017	0.00100127	0.025245
Col9a1	271.704	-0.96886	0.317398	-3.0525	0.00226942	0.046232
Dbp	2980.28	-0.972486	0.129062	-7.53504	4.88198e-14	2.02328e-11
Fabp5	2279.95	-0.981953	0.20161	-4.87057	1.11279e-06	9.77335e-05
Uhrf1bp1	1836.35	-0.988828	0.1801	-5.49045	4.00916e-08	4.87793e-06
Hbb.bs	5835.16	-0.989084	0.217807	-4.54109	5.59628e-06	0.000390621
Col11a2	93.7042	-0.992988	0.252586	-3.93129	8.44914e-05	0.00361459
Il2rb	144.775	-0.995397	0.307868	-3.23319	0.00122416	0.0290427
Tspan33	104.864	-0.999929	0.24172	-4.13673	3.52289e-05	0.00173039
Trf	70614.7	-1.00383	0.159384	-6.29817	3.01186e-10	5.39773e-08
Pdhb	5153.75	-1.01002	0.190922	-5.29023	1.22165e-07	1.328e-05
Cyp1b1	1020.94	-1.01288	0.287243	-3.52621	0.000421557	0.012704
Ybx2	267.068	-1.01931	0.216506	-4.70801	2.50149e-06	0.000194004
Pex16	2344.01	-1.02406	0.173362	-5.90704	3.48316e-09	5.13263e-07
Pxylp1	222.689	-1.02793	0.226686	-4.53461	5.77106e-06	0.000396558
Tmem120a	4191.31	-1.02913	0.154841	-6.64638	3.00388e-11	6.63958e-09
Slc2a9	300.508	-1.03026	0.336989	-3.05726	0.00223372	0.045857
St6galnac5	859.93	-1.04275	0.275718	-3.78195	0.000155604	0.00581714
Stard10	1074.63	-1.0449	0.189125	-5.52493	3.29622e-08	4.12401e-06
Mpc1	859.841	-1.07211	0.251141	-4.26896	1.9639e-05	0.00108071
Fcor	303.134	-1.07408	0.263236	-4.08029	4.49791e-05	0.00212282
Chchd10	1333.02	-1.08651	0.165914	-6.54866	5.80559e-11	1.16657e-08
Vcp.rs	1925.75	-1.09319	0.117228	-9.32533	1.10643e-20	9.78229e-18
Ccn2	493.905	-1.09472	0.268847	-4.07193	4.66252e-05	0.00218496
Rtn4rl2	205.979	-1.09743	0.304781	-3.60072	0.000317337	0.0102261
X1700037H04Rik	3192.76	-1.09917	0.175999	-6.24534	4.22872e-10	7.18991e-08
Mfng	2461.95	-1.11328	0.181939	-6.11895	9.41959e-10	1.46968e-07
Hsd11b1	1948.33	-1.13459	0.28379	-3.99798	6.38852e-05	0.0028336
Clca3a2	1688.34	-1.13779	0.165983	-6.85481	7.14055e-12	1.75367e-09
Dipk1b	173.943	-1.16272	0.254478	-4.56905	4.89935e-06	0.000347461
Dgat1	5781.7	-1.16788	0.16465	-7.09311	1.31134e-12	3.47821e-10
Vnn3	344.689	-1.17055	0.178081	-6.57314	4.92644e-11	1.03705e-08
Gbe1	2010.95	-1.17861	0.228697	-5.15359	2.55553e-07	2.60703e-05
Bcat2	4963.8	-1.18321	0.179355	-6.59702	4.19508e-11	9.12052e-09
Gpd1	25497.1	-1.19043	0.165104	-7.21018	5.58774e-13	1.6842e-10
X9530082P21Rik	251.936	-1.20287	0.178794	-6.72766	1.72414e-11	3.94233e-09
Polr2k	72.7439	-1.20641	0.307774	-3.91978	8.86287e-05	0.00373141
Acaa1b	772.173	-1.21358	0.253195	-4.79307	1.64245e-06	0.000139629
Pim1	878.089	-1.21602	0.249374	-4.87631	1.0809e-06	9.62078e-05
Slc39a8	390.776	-1.21645	0.273654	-4.44521	8.78056e-06	0.000568038
Mpc2	2458.72	-1.22079	0.179797	-6.78984	1.1226e-11	2.61192e-09
Bglap3	532.29	-1.24039	0.222322	-5.57925	2.41551e-08	3.17174e-06
Gm9885	47.7893	-1.25831	0.388392	-3.23981	0.0011961	0.0285814
Gm44763	37.0174	-1.28336	0.400719	-3.20265	0.00136171	0.0315165
Sdsl	133.065	-1.28417	0.280855	-4.57237	4.8223e-06	0.000343835
Dio2	138.979	-1.30203	0.372266	-3.49758	0.000469502	0.0137534
Acsm3	802.842	-1.30488	0.284647	-4.58422	4.55685e-06	0.000326665
Adap1	371.261	-1.30725	0.23623	-5.5338	3.13358e-08	3.95786e-06
Cck	328.842	-1.30892	0.297172	-4.40458	1.05988e-05	0.000659911
Lrrc4c	43.9553	-1.31293	0.380842	-3.44745	0.000565899	0.0160362
Tlcd3b	515.343	-1.3138	0.266512	-4.9296	8.23987e-07	7.43382e-05
Gsta3	383.96	-1.31572	0.305843	-4.30193	1.69316e-05	0.000951471
Atp2c2	274.994	-1.32827	0.422781	-3.14174	0.00167948	0.0375603
Slc27a1	34742.8	-1.34816	0.167507	-8.04841	8.38777e-16	4.27841e-13
Zfp979	74.6467	-1.35472	0.376683	-3.59644	0.000322602	0.0102598
Apoc3	161.829	-1.35518	0.313193	-4.32698	1.51165e-05	0.000875611
X5930430L01Rik	136.619	-1.3561	0.328544	-4.12759	3.66584e-05	0.00178737
Rsph3a	311.085	-1.35695	0.300639	-4.51355	6.37526e-06	0.000427014
Sorcs2	330.871	-1.36272	0.389728	-3.49658	0.000471266	0.0137534
Ntn3	195.55	-1.36969	0.259148	-5.28536	1.25457e-07	1.35269e-05
Ptgds	34.9991	-1.3704	0.419418	-3.26739	0.00108545	0.0266085
Folr1	324.38	-1.39533	0.320392	-4.35506	1.33028e-05	0.000794691
Tst	2131.77	-1.39874	0.188863	-7.40609	1.30076e-13	4.31267e-11
Kcnk3	1545.3	-1.44469	0.229272	-6.30122	2.95317e-10	5.36507e-08
Mmp27	157.729	-1.44641	0.352205	-4.10673	4.01303e-05	0.0019297
Thrsp	41687.2	-1.4674	0.197426	-7.43267	1.06427e-13	3.7143e-11
Lax1	37.8684	-1.47778	0.453992	-3.25509	0.00113356	0.0274272
Nr4a3	50.6643	-1.47803	0.380134	-3.88819	0.000100994	0.00412489
Kcnj15	418.471	-1.50726	0.324852	-4.63985	3.4867e-06	0.000255473
B430219N15Rik	232.032	-1.52795	0.205452	-7.43702	1.02985e-13	3.7143e-11
Ugt1a6b	196.754	-1.53203	0.366446	-4.18076	2.90531e-05	0.00148766
Gm18736	61.7676	-1.53565	0.320955	-4.78462	1.71312e-06	0.000143794
Gm36266	30.5289	-1.53738	0.43206	-3.55826	0.000373326	0.0115141
Gm20633	25.8661	-1.54803	0.494606	-3.12983	0.0017491	0.0386609
Gzma	64.1692	-1.55104	0.365997	-4.23784	2.2568e-05	0.00121665
Tkt	36013.4	-1.55326	0.462786	-3.35633	0.000789834	0.0212007
Pygl	9323.34	-1.55618	0.263311	-5.91004	3.4202e-09	5.09648e-07
Hsd17b14	67.3837	-1.55876	0.314446	-4.95718	7.15251e-07	6.49703e-05
Gm32219	41.1683	-1.5791	0.406495	-3.88467	0.000102468	0.00416849
Dgat2	31062.9	-1.58737	0.173397	-9.15454	5.45887e-20	4.25856e-17
Dnase1l3	105.533	-1.58745	0.409741	-3.87427	0.000106943	0.00432028
Tmem221	27.4006	-1.61149	0.495391	-3.25297	0.00114207	0.0275385
Ccl5	73.838	-1.62565	0.431676	-3.7659	0.000165953	0.00607975
Slc25a48	109.949	-1.63321	0.263969	-6.18712	6.12746e-10	9.91004e-08
Gm5855	56.8252	-1.64175	0.52972	-3.09928	0.00193993	0.0417148
Igsf21	44.0142	-1.6585	0.393663	-4.213	2.51997e-05	0.00131058
Uchl1	25.1365	-1.66529	0.482321	-3.45267	0.000555078	0.0158311
B430306N03Rik	52.8087	-1.67232	0.358938	-4.65907	3.17637e-06	0.000235335
Actc1	219.685	-1.68564	0.224395	-7.51193	5.82632e-14	2.34147e-11
Gm6505	42.3799	-1.71646	0.440271	-3.89863	9.67378e-05	0.00402174
Cnmd	49.3826	-1.72162	0.469376	-3.6679	0.000244552	0.00842951
Gm4875	26.1023	-1.73544	0.485313	-3.57592	0.000348996	0.0109014
Gm9967	56.5468	-1.75003	0.473288	-3.69759	0.000217653	0.00761613
Gm8797	53.8477	-1.78089	0.387887	-4.59125	4.40589e-06	0.000319295
Alad	2787.28	-1.78196	0.181705	-9.80685	1.05202e-22	1.07322e-19
Agpat2	8267.19	-1.86292	0.131227	-14.1961	9.68463e-46	4.28125e-42
Slc25a1	17557.3	-1.8754	0.257384	-7.28638	3.18388e-13	1.02987e-10
Ighv1.81	87.6944	-1.8945	0.339204	-5.58513	2.3353e-08	3.09708e-06
Gm5627	34.3964	-1.91357	0.499699	-3.82945	0.000128431	0.00500958
Cd79a	26.2877	-1.91462	0.604399	-3.16781	0.00153592	0.03476
Ceacam10	64.8228	-1.93715	0.436375	-4.43919	9.02971e-06	0.000581321
Alox12e	145.117	-1.93862	0.354848	-5.46323	4.67538e-08	5.61575e-06
Mtarc1	412.213	-1.94694	0.292903	-6.64705	2.99032e-11	6.63958e-09
Hdhd3	372.735	-1.95631	0.231859	-8.43751	3.24177e-17	2.04726e-14
Fasn	348139	-1.9569	0.536205	-3.64955	0.000262703	0.0089104
Lpar3	25.2803	-1.97268	0.629555	-3.13346	0.00172759	0.0383773
Gzmb	49.2174	-2.03133	0.381638	-5.32266	1.02263e-07	1.13967e-05
Ubb.ps	1258.15	-2.03275	0.229711	-8.8492	8.81527e-19	6.49489e-16
Rnase1	33.3224	-2.1192	0.526466	-4.02533	5.68943e-05	0.00259289
Acaca	31873	-2.14926	0.475575	-4.51928	6.20514e-06	0.000418134
Gbp2b	71.031	-2.1513	0.451169	-4.76828	1.85802e-06	0.000154007
Gm19935	25.7216	-2.17293	0.502896	-4.32083	1.55443e-05	0.000896298
Dcstamp	14.6379	-2.17661	0.667905	-3.25887	0.00111857	0.0272191
Insl6	26.2417	-2.18129	0.546636	-3.99038	6.59672e-05	0.00291619
Gm8275	28.1549	-2.1948	0.536609	-4.09013	4.31129e-05	0.0020567
Sugct	115.991	-2.22671	0.275738	-8.07547	6.72197e-16	3.71445e-13
Zfp872	24.8958	-2.2408	0.529267	-4.23378	2.29791e-05	0.00122883
Adcy10	72.6665	-2.25628	0.477881	-4.72141	2.34212e-06	0.000184888
Iglv1	31.9402	-2.29446	0.562026	-4.08249	4.45565e-05	0.00211038
Ndufs5	231.226	-2.38597	0.695616	-3.43001	0.00060355	0.0169942
Aqp11	335.351	-2.40959	0.257399	-9.36129	7.87688e-21	7.46166e-18
Olfr920	16.8674	-2.42149	0.711267	-3.40447	0.000662921	0.0184312
Ighv8.5	40.253	-2.45789	0.584618	-4.20427	2.61924e-05	0.00135689
Cxcl17	44.5121	-2.62513	0.506948	-5.17831	2.23903e-07	2.31985e-05
Igkv4.68	25.6051	-2.65605	0.734992	-3.61371	0.000301847	0.00983562
Rpl30.ps10	57.8244	-2.67267	0.554438	-4.82051	1.43193e-06	0.000124119
Rprml	253.478	-2.67928	0.250964	-10.6759	1.31911e-26	1.94378e-23
Baiap2l2	88.6664	-2.71275	0.327191	-8.29103	1.12276e-16	6.76819e-14
Slc27a2	71.8859	-2.76	0.505282	-5.46229	4.70026e-08	5.61575e-06
AA914427	74.4292	-2.77665	0.535279	-5.1873	2.13365e-07	2.22807e-05
Slc4a1	34.8143	-2.78437	0.586006	-4.75144	2.01973e-06	0.00016637
Fgb	23.4804	-2.78454	0.593962	-4.68809	2.75772e-06	0.000210189
X4930458D05Rik	44.1174	-2.80484	0.427697	-6.55801	5.45292e-11	1.11256e-08
Elovl6	5088.27	-2.85436	0.809657	-3.52539	0.000422865	0.012704
Gm44751	18.9888	-2.90194	0.673453	-4.30905	1.63957e-05	0.000926745
Gm7329	19.6184	-2.9085	0.738753	-3.93704	8.24914e-05	0.00354944
Atp1a3	1494.36	-2.98044	0.593841	-5.01893	5.1961e-07	5.06696e-05
Slfn8	88.0758	-3.03715	0.56098	-5.41401	6.16287e-08	7.2975e-06
Pinc	168.576	-3.05057	0.794802	-3.83815	0.000123962	0.00484952
Nptx1	38.3212	-3.20359	0.861323	-3.71938	0.000199714	0.00710082
Igkv1.135	26.4657	-3.38439	0.770116	-4.39465	1.10953e-05	0.000678653
Mogat2	150.51	-3.47163	0.430476	-8.06463	7.34606e-16	3.89694e-13
Ighv1.84	16.1883	-3.47903	0.843184	-4.12607	3.69015e-05	0.00179263
Chrdl2	58.6107	-3.48385	0.50157	-6.94589	3.76086e-12	9.77971e-10
Ighv1.52	33.2613	-3.51396	0.722383	-4.8644	1.14804e-06	0.000100166
Smim40	12.4163	-3.51951	0.930652	-3.78177	0.000155714	0.00581714
Ighv1.66	98.0906	-3.52304	1.06391	-3.31141	0.000928269	0.0241386
Rpl30	1228.18	-3.57772	0.639276	-5.59651	2.18712e-08	2.92986e-06
H3f4	8.71276	-3.68752	1.05468	-3.49634	0.000471695	0.0137534
Ccdc144b	22.7558	-3.7231	0.696263	-5.34727	8.92922e-08	1.02973e-05
Atp13a4	31.6403	-3.7281	0.785485	-4.74624	2.0723e-06	0.000169041
Ighv1.63	35.2572	-3.80107	0.852735	-4.4575	8.2922e-06	0.00054173
Rarres1	178.529	-3.92306	0.369565	-10.6153	2.52867e-26	3.35352e-23
Pigr	174.639	-3.94119	0.837874	-4.7038	2.55359e-06	0.000196894
Ugt1a9	11.4472	-4.18958	1.08655	-3.85584	0.000115333	0.00457947
Ighv1.71	9.3444	-4.2294	1.13811	-3.71617	0.000202268	0.00715309
Sectm1a	62.1759	-4.24171	0.538574	-7.87583	3.38501e-15	1.60328e-12
Lalba	1033.61	-4.66922	0.76698	-6.0878	1.14471e-09	1.76525e-07
Gm43984	28.3088	-4.67037	0.749589	-6.23058	4.64721e-10	7.70391e-08
Mup2	33.5718	-4.67605	0.67604	-6.91682	4.61899e-12	1.17802e-09
Gm11642	9.28942	-4.78914	1.25253	-3.82356	0.000131541	0.00508599
Hemgn	5.16371	-4.88719	1.60439	-3.04614	0.00231799	0.0470049
Gm13453	53.7843	-4.89503	0.559661	-8.74643	2.20215e-18	1.5371e-15
Ighv1.33	25.6928	-4.92443	0.983223	-5.00846	5.48674e-07	5.2349e-05
X1190001M18Rik	5.35129	-4.92862	1.50467	-3.27555	0.00105455	0.0261269
Gm8130	5.61327	-5.00559	1.51246	-3.30956	0.000934412	0.0242508
Gm16046	5.71298	-5.0138	1.54242	-3.25061	0.00115158	0.0277173
Gm45627	16.8118	-5.10931	1.02485	-4.98543	6.1823e-07	5.81487e-05
Gdpd3	1088.22	-5.21743	0.238016	-21.9205	1.65497e-106	1.09741e-102
Lao1	896.503	-5.21991	0.797694	-6.54375	5.99945e-11	1.18753e-08
Gm35019	3.39454	-5.2823	1.69206	-3.12183	0.00179733	0.0392042
Gm35986	12.2396	-5.29179	1.2377	-4.2755	1.90711e-05	0.00105384
Meiob	12.7571	-5.32335	1.20535	-4.41644	1.0034e-05	0.000633671
X9830107B12Rik	13.2703	-5.33179	1.26389	-4.21856	2.45868e-05	0.00129393
Gm35082	3.81667	-5.43361	1.77933	-3.05373	0.00226012	0.0461845
AK157302	135.625	-5.6971	0.896579	-6.35426	2.09426e-10	3.90043e-08
Gm36684	5.16219	-5.87304	1.60382	-3.6619	0.000250349	0.00857913
Smim40.ps	5.77855	-6.03983	1.55199	-3.89168	9.95544e-05	0.00410028
Ighv1.30	5.83985	-6.06103	1.78154	-3.40212	0.000668641	0.0184715
Gm7049	270.096	-6.1126	0.451419	-13.5409	8.97329e-42	2.9751e-38
Syt1	6.1611	-6.14968	1.68649	-3.64643	0.000265905	0.008996
Gm11839	8.00167	-6.51088	1.43016	-4.55256	5.29977e-06	0.000371881
Gm12586	8.55108	-6.6234	1.50491	-4.4012	1.07653e-05	0.000667145
Gm4134	19.2901	-6.80981	1.28195	-5.31205	1.08397e-07	1.18807e-05
Wap	204.003	-7.25504	2.00001	-3.62749	0.000286184	0.00946478
H2.Ea	38.727	-8.78858	1.23833	-7.09711	1.27395e-12	3.47821e-10
Myh7	69.6458	-9.63822	2.83345	-3.40158	0.000669969	0.0184715

## Sheet: WTP12 vs WTV
	baseMean	log2FoldChange	lfcSE	stat	pvalue	padj
Unc5d	12.2121	6.86979	1.36201	5.04385	4.56262e-07	5.44945e-06
X5330426L24Rik	9.07328	6.44331	1.38764	4.64335	3.42798e-06	3.29962e-05
Ccl20	43.6519	6.28399	0.982864	6.39355	1.62075e-10	4.24564e-09
Glycam1	24393.8	6.21006	1.39352	4.45639	8.3352e-06	7.32888e-05
Acod1	6.57467	5.97736	1.42655	4.19007	2.7887e-05	0.000213166
Olfr1318	5.97289	5.84164	1.62285	3.59963	0.000318675	0.00176226
Gm28077	11.1515	5.75501	1.33388	4.31447	1.59983e-05	0.000131504
Gm28513	10.76	5.70445	1.33957	4.25842	2.05874e-05	0.000163544
Gm47922	8.87981	5.4134	1.39677	3.87567	0.000106333	0.000680471
Umodl1	14.9815	5.34252	1.29171	4.13602	3.53379e-05	0.00026228
Gm17641	8.08714	5.28707	1.44132	3.6682	0.000244264	0.00139985
H2bc15	3.84032	5.20489	1.94716	2.67307	0.00751604	0.0269669
X4933407L21Rik	3.75544	5.16747	1.589	3.25203	0.00114585	0.00540475
Gm36551	3.72384	5.15657	1.82881	2.81963	0.00480786	0.0183967
X4930412F09Rik	3.65124	5.12952	2.11893	2.42081	0.0154859	0.0491865
H1f5	12.3347	5.02482	1.33236	3.77137	0.000162357	0.000984085
C2cd4b	6.75578	5.00687	1.49521	3.3486	0.000812204	0.00399532
Gsdmc	6.66839	4.99998	1.84305	2.71288	0.0066701	0.0243061
ce..havana_tagene.ENSMUSG00000116946.Gm41442.ENSMUSG00000097576.D930030I03Rik.ENSMUSG00000116831.Gm30505.ENSMUSG00000097537.2610020C07Rik.ENSMUSG00000109857.Gm53058.ENSMUSG00000085826.Gm15638.ENSMUSG00000115852.Gm52969.ENSMUSG00000116846.1810044K17Rik.ENSMUSG00000120652.ce...havana_tagene	3.23993	4.95871	1.69666	2.92263	0.00347094	0.0139141
Rgs8	648.297	4.95314	1.37365	3.60582	0.000311169	0.00172896
Gm16041	3.22098	4.94428	1.77744	2.78169	0.00540769	0.0203171
Cuzd1	2.64125	4.65733	1.81232	2.56982	0.0101751	0.0347611
Gm15794	2.60367	4.63884	1.79556	2.58351	0.00978009	0.0336241
Gm8425	2.58232	4.62846	1.76047	2.6291	0.00856102	0.030026
Heatr4	5.14972	4.61429	1.6085	2.86869	0.00412178	0.0161177
Gm37849	2.54217	4.60838	1.80879	2.54776	0.0108416	0.036576
C230024C17Rik	13.7696	4.5923	1.07566	4.26927	1.96111e-05	0.000157024
X6530403H02Rik	2.48479	4.57011	1.87999	2.43092	0.0150606	0.0480472
Gm29705	4.96266	4.56396	1.70305	2.67988	0.00736489	0.0265315
Gm56003	2.44037	4.54675	1.76496	2.57612	0.00999146	0.0342442
Gm48805	2.39169	4.52097	1.84602	2.44904	0.0143239	0.0462033
Slc26a9	17.0932	4.4923	0.928959	4.83584	1.32584e-06	1.41669e-05
Gm3791	4.67873	4.45299	1.50905	2.95085	0.00316902	0.012888
H2ac14	2.27878	4.44936	1.80914	2.45938	0.0139178	0.0451241
Gm13869	4.47902	4.39894	1.49229	2.94777	0.00320078	0.0129893
Adm2	15.9567	4.35732	1.0447	4.1709	3.03398e-05	0.000229229
Trpm5	8.19335	4.34675	1.25249	3.47049	0.000519505	0.00270025
Agr3	4.18019	4.30581	1.59135	2.70575	0.00681494	0.0247684
Gm44985	4.05874	4.26056	1.66234	2.56299	0.0103775	0.035341
Gm14130	10.8498	4.23459	1.06204	3.98725	6.68449e-05	0.000456106
Gm33586	3.9847	4.21802	1.55991	2.70401	0.00685086	0.024881
Wfdc12	173.163	4.1168	0.305739	13.4651	2.51038e-41	9.50241e-38
Fbxo48	10.0212	4.11394	1.06406	3.86627	0.000110512	0.000703163
Gm6377	3.57056	4.07081	1.56511	2.60096	0.00929621	0.0322386
Fam3d	52.018	4.05624	0.641423	6.32382	2.55171e-10	6.38603e-09
Gm50009	6.24676	4.047	1.36022	2.97526	0.00292738	0.0120444
Pigr	3079.92	4.02481	0.904204	4.45122	8.53838e-06	7.48579e-05
Slc6a14	49.5365	4.01227	0.657467	6.10262	1.04345e-09	2.24735e-08
B230334C09Rik	6.46472	4.00978	1.33426	3.00523	0.00265378	0.0110905
Clec2f	3.48766	4.00656	1.63242	2.45437	0.0141132	0.04565
Gm28884	9.55404	3.98218	1.10617	3.59997	0.000318254	0.00176146
Wap	3658.01	3.96391	1.0813	3.66587	0.000246501	0.00141053
Tmprss4	254.635	3.91466	0.47399	8.25896	1.46942e-16	2.08946e-14
Olah	556.646	3.90902	1.22021	3.20355	0.00135745	0.00624526
Nlrp9b	45.0445	3.83316	0.553819	6.92133	4.47431e-12	1.78278e-10
Gm39307	6.01759	3.82401	1.33749	2.8591	0.00424847	0.0165363
X4930432E11Rik	24.439	3.81953	0.679121	5.62423	1.8634e-08	3.05013e-07
Rps23rg1	24.2359	3.8011	0.714982	5.31635	1.05867e-07	1.47058e-06
Gm13012	5.59581	3.78286	1.34221	2.81839	0.00482653	0.0184495
Gm30262	47.0624	3.75638	0.537541	6.98807	2.78686e-12	1.18348e-10
B230119M05Rik	8.03782	3.75196	1.11972	3.35081	0.000805749	0.00396485
Depdc1a	78.3446	3.72064	0.408578	9.1063	8.52413e-20	3.00149e-17
Gm38414	4.88028	3.67212	1.39453	2.63323	0.00845782	0.0297606
Prok1	10.4211	3.64404	1.15622	3.15168	0.00162336	0.00728956
Prss30	7.3272	3.61081	1.11384	3.24178	0.00118786	0.00556653
Tnfsf15	17.2628	3.60466	0.861809	4.18266	2.88117e-05	0.000219546
Atp12a	168.954	3.58628	0.493431	7.26806	3.64698e-13	1.8655e-11
Kcns1	101.138	3.57994	0.539119	6.64035	3.12933e-11	9.75734e-10
Aqp3	128.576	3.55399	0.463269	7.67155	1.69925e-14	1.33307e-12
Scrg1	9.12808	3.49382	0.958148	3.64643	0.000265912	0.00150399
ce..havana.ENSMUSG00000112842.Gm30232.ENSMUSG00000121448.ce...havana	7.00914	3.47632	1.12842	3.0807	0.00206513	0.00894397
Muc4	1110.23	3.47155	0.750762	4.62403	3.76347e-06	3.57965e-05
Atp13a4	387.223	3.47045	0.876676	3.95864	7.53772e-05	0.000507915
X1600002D24Rik	9.3295	3.45741	0.974131	3.54922	0.000386371	0.00208039
Il1a	12.7472	3.45031	0.860355	4.01033	6.06331e-05	0.000419966
Chrdl2	691.521	3.43383	0.386534	8.88365	6.47017e-19	1.81416e-16
Syt6	4.44671	3.43262	1.38527	2.47794	0.0132142	0.0432973
Lrrc7	8.68794	3.4206	1.14579	2.98537	0.00283233	0.0117266
Gm35572	71.8719	3.40696	1.38262	2.46412	0.0137349	0.0446745
Gm17546	23.1946	3.38041	0.674652	5.01059	5.42629e-07	6.4087e-06
Wbp2nl	6.45364	3.36776	1.25723	2.67871	0.00739068	0.0266086
Wfdc5	7.99243	3.32916	1.1211	2.96956	0.00298226	0.0122303
Gm5546	18.2279	3.30576	1.01861	3.24536	0.00117304	0.00550728
Gm49097	29.891	3.29049	0.528398	6.22729	4.74569e-10	1.10376e-08
Gm11684	22.9378	3.28892	0.746052	4.40843	1.04121e-05	8.91685e-05
ce..havana_tagene.ENSMUSG00000120270.ce...havana_tagene	11.6207	3.25477	1.06192	3.065	0.00217672	0.00937098
Hsd11b2	109.709	3.25097	0.429076	7.57668	3.54499e-14	2.48494e-12
Gm37139	7.6748	3.24683	1.05047	3.09082	0.00199602	0.00867694
Tmem59l	5.96376	3.24248	1.31208	2.47125	0.0134642	0.0439735
Gm38049	8.03861	3.21143	1.10705	2.9009	0.00372092	0.0147744
Tnfrsf13c	18.6431	3.19686	1.11621	2.86403	0.00418282	0.0163185
Mat1a	21.7815	3.18422	0.814973	3.90715	9.33923e-05	0.000611879
Gm18068	5.54786	3.18223	1.29717	2.45322	0.0141584	0.0457865
Rgs16	1730.09	3.16929	0.770319	4.11426	3.88417e-05	0.000284933
Dcx	5.75926	3.16052	1.29279	2.44473	0.0144962	0.0466397
Aire	36.9509	3.15219	0.727643	4.33206	1.4772e-05	0.000122622
Sapcd2	155.174	3.13803	0.841039	3.73114	0.000190619	0.00112961
Otoa	12.7038	3.13698	0.861018	3.64334	0.000269125	0.00151847
Car2	3681.92	3.12118	0.354542	8.80341	1.32721e-18	3.65369e-16
Ceacam20	16.6141	3.0822	0.783414	3.93432	8.34318e-05	0.000555271
Adamdec1	47.0668	3.07268	0.468738	6.55522	5.55614e-11	1.63034e-09
Stx19	50.1609	3.05381	0.628546	4.85853	1.18263e-06	1.27537e-05
Gm43445	33.3517	3.04861	0.49332	6.1798	6.4184e-10	1.45212e-08
Slc15a5	13.4119	3.02594	0.800787	3.7787	0.000157648	0.00095977
Rgs1	18.5933	3.01822	0.737868	4.09045	4.30529e-05	0.000310559
ce..havana_tagene.ENSMUSG00000120243.ce...havana_tagene	44.7469	3.00839	0.52222	5.76077	8.373e-09	1.49148e-07
Gm42477	17.6093	2.99683	0.731088	4.09914	4.14691e-05	0.00030071
C2cd4a	20.9098	2.98109	0.647088	4.60693	4.08649e-06	3.85204e-05
Gabbr2	40.9186	2.97761	0.554899	5.36604	8.04829e-08	1.14529e-06
Gm5177	5.14936	2.97489	1.20771	2.46325	0.0137685	0.0447551
A330087D11Rik	14.8517	2.97413	0.99889	2.97743	0.00290673	0.0119757
H4c11	12.7035	2.97144	0.944424	3.1463	0.0016535	0.00740263
Gm10252	4.93183	2.95031	1.21268	2.43288	0.0149792	0.0478382
Nek2	348.256	2.9432	0.765855	3.84303	0.000121523	0.000763793
Themis3	12.4462	2.93359	0.882171	3.32542	0.000882869	0.00429826
Gcg	14.3964	2.93287	0.997613	2.93989	0.00328333	0.013278
Tex36	6.22991	2.92504	1.16839	2.50347	0.0122982	0.0407366
Mki67	2178.12	2.92358	0.740866	3.94616	7.94131e-05	0.000532504
Gm42705	6.38151	2.9197	1.08626	2.68784	0.00719154	0.025975
Gm29684	8.29349	2.91603	0.93449	3.12045	0.00180576	0.00798511
Gdf15	25.0748	2.91505	0.694891	4.19497	2.72906e-05	0.000209219
Ccdc153	9.27623	2.90571	1.19819	2.42509	0.0153045	0.0487127
Lcn12	6.04125	2.90333	1.12482	2.58115	0.00984707	0.0338313
Igfbp2	1300.98	2.88274	0.322379	8.9421	3.8185e-19	1.15632e-16
Knl1	129.468	2.87932	0.557935	5.16068	2.46052e-07	3.14121e-06
Gm17173	13.4309	2.85986	0.735118	3.89034	0.000100104	0.000648832
Aox4	18.536	2.84263	0.757387	3.75321	0.000174586	0.00104671
Apol9a	262.764	2.83283	0.962428	2.94342	0.00324613	0.0131451
X9130230L23Rik	106.734	2.8322	0.530858	5.33514	9.5471e-08	1.33845e-06
Cdkn3	62.1797	2.82294	0.394351	7.15844	8.16013e-13	3.82516e-11
Gm42707	14.1403	2.82237	0.795933	3.54599	0.000391147	0.00210442
X2810459M11Rik	446.91	2.80504	0.360478	7.78146	7.16929e-15	6.23852e-13
Cenpe	313.793	2.80327	0.464435	6.03588	1.58097e-09	3.26147e-08
Gjb2	3793.27	2.79443	0.945587	2.95524	0.00312431	0.0127233
Gldc	394.605	2.77964	0.337981	8.22423	1.96456e-16	2.57712e-14
Tacr3	28.1031	2.76672	0.568232	4.869	1.12162e-06	1.21738e-05
Psrc1	318.033	2.75664	0.426091	6.46959	9.82689e-11	2.69545e-09
Gpr55	62.9405	2.75217	0.666174	4.1313	3.60717e-05	0.000266941
Mmp13	12.9457	2.74424	0.92071	2.98057	0.00287711	0.0118731
Ddias	95.4915	2.7291	0.357096	7.64248	2.13074e-14	1.62118e-12
Troap	147.084	2.72789	0.479681	5.68688	1.29383e-08	2.20111e-07
Tmem215	22.5775	2.71548	0.728412	3.72794	0.000193053	0.0011418
Sgo1	113.694	2.70783	0.419924	6.44839	1.13041e-10	3.06182e-09
X4930594M22Rik	7.38876	2.69983	1.1158	2.41963	0.0155363	0.0493155
Gm43534	20.558	2.69941	0.900112	2.99897	0.00270892	0.0113007
Gm7045	6.74091	2.69582	0.988526	2.72711	0.00638916	0.0234745
H2ac10	13.4996	2.69544	0.757336	3.55911	0.00037212	0.00201728
Cenpf	422.008	2.68891	0.835846	3.217	0.0012954	0.00599805
Gm11639	7.73999	2.68721	1.0787	2.49116	0.0127326	0.0420193
X1700012B07Rik	201.337	2.67667	0.503339	5.31783	1.0501e-07	1.46002e-06
Klhdc8a	51.0739	2.67027	0.366639	7.2831	3.26237e-13	1.69671e-11
ce..havana_tagene.ENSMUSG00000121007.ce...havana_tagene	7.80448	2.66262	1.01354	2.62705	0.00861279	0.0301608
Pif1	128.951	2.66212	0.435322	6.11529	9.6382e-10	2.08773e-08
Kif4	223.974	2.65288	0.401117	6.61373	3.74753e-11	1.14168e-09
Gtse1	261.467	2.65255	0.429783	6.17185	6.74959e-10	1.50953e-08
Lamp5	18.3602	2.6506	1.00881	2.62747	0.00860236	0.0301361
Gm12116	14.5189	2.64439	0.682369	3.87531	0.000106491	0.000680902
Ndc80	157.684	2.63618	0.353927	7.44838	9.44953e-14	5.746e-12
Kif18b	270.298	2.63328	0.90833	2.89904	0.00374312	0.014844
Acbd7	26.9147	2.63183	0.596166	4.41459	1.012e-05	8.716e-05
Gm29186	27.114	2.62903	0.570801	4.60587	4.10744e-06	3.86759e-05
Esco2	103.382	2.62703	0.396282	6.62919	3.37536e-11	1.03664e-09
Ube2c	633.655	2.62219	0.381995	6.86446	6.67448e-12	2.54555e-10
Cdc20	973.105	2.62134	0.647643	4.0475	5.17667e-05	0.00036609
Gm46193	6.2728	2.61666	1.06212	2.46362	0.0137543	0.0447279
Smim43	28.4277	2.61036	0.671694	3.88623	0.000101813	0.000657606
Gm11683	39.3235	2.60178	0.66229	3.92846	8.5491e-05	0.000567479
Aipl1	9.88945	2.59408	0.899636	2.88347	0.00393316	0.0154721
Gm12474	17.5854	2.5914	0.674391	3.84258	0.000121745	0.000764557
Ccna2	697.69	2.5869	0.616438	4.19652	2.71042e-05	0.000208211
Ipcef1	48.0787	2.58675	0.409094	6.32312	2.56338e-10	6.40464e-09
Wbscr25	15.5833	2.57842	0.658741	3.91417	9.07169e-05	0.000596675
Aspm	237.136	2.5778	0.312608	8.24611	1.6363e-16	2.23201e-14
X1810028F09Rik	6.80743	2.57625	1.04205	2.4723	0.0134249	0.0438545
Drd4	31.6828	2.57567	0.822582	3.1312	0.00174091	0.00772542
Npas4	9.2555	2.57391	0.943594	2.72777	0.00637643	0.0234501
Gm7784	33.9826	2.5712	0.652758	3.93898	8.18297e-05	0.00054653
Iqcd	43.0027	2.56941	0.581375	4.41954	9.89091e-06	8.53662e-05
Ect2	233.214	2.55931	0.463873	5.51727	3.44305e-08	5.30328e-07
Galnt14	13.0499	2.55181	0.848774	3.00647	0.00264304	0.0110694
Pimreg	181.259	2.54543	0.391301	6.50503	7.76773e-11	2.19027e-09
Sgo2a	55.3173	2.52371	0.47331	5.33206	9.71054e-08	1.3601e-06
Card14	316.725	2.5235	0.428513	5.88896	3.88622e-09	7.40142e-08
Plk1	522.55	2.52329	0.342104	7.37581	1.63354e-13	9.40435e-12
Bcl2l15	123.988	2.5163	0.370031	6.80023	1.04452e-11	3.75654e-10
Gm36723	16.0542	2.50533	0.723856	3.46109	0.000537985	0.00278293
Serpina3i	16.9805	2.50357	0.666096	3.75856	0.000170891	0.00102786
A330049N07Rik	33.5195	2.50152	0.441401	5.66723	1.45126e-08	2.44422e-07
Cenpi	89.6502	2.49534	0.46912	5.31919	1.04229e-07	1.45259e-06
Apol7a	96.2691	2.49517	0.483908	5.15629	2.51892e-07	3.20227e-06
B3galt5	11.2595	2.48971	0.780102	3.19151	0.0014153	0.00647598
Mab21l3	36.0853	2.48911	0.568893	4.37535	1.21235e-05	0.000102434
Dlgap5	239.146	2.4889	0.482988	5.15313	2.56178e-07	3.25129e-06
ce..havana_tagene.ENSMUSG00000084829.Gm14266.ENSMUSG00000120657.ce...havana_tagene	6.26079	2.48749	0.995778	2.49804	0.0124883	0.0412941
Cfap20dc	56.2441	2.47943	0.553497	4.47957	7.47952e-06	6.64597e-05
Col9a1	1274.56	2.46481	0.282026	8.73965	2.33834e-18	5.61981e-16
Gm55258	16.8747	2.4601	0.831003	2.96039	0.00307245	0.0125492
Ccnb2	452.528	2.45367	0.320212	7.66265	1.82133e-14	1.41419e-12
Gm15454	9.39054	2.44501	0.94973	2.57443	0.0100406	0.0343791
Dyrk3	213.472	2.4345	0.352827	6.89998	5.20111e-12	2.01407e-10
Cdca8	411.115	2.42815	0.704286	3.44767	0.000565434	0.00290408
Mastl	82.5764	2.4178	0.420205	5.75386	8.72273e-09	1.54469e-07
Fmod	1006.12	2.40685	0.344451	6.9875	2.79827e-12	1.18348e-10
Gm33651	26.8835	2.39775	0.912502	2.62767	0.0085972	0.030125
Fcamr	26.0048	2.38529	0.577483	4.1305	3.61978e-05	0.000267613
Nrk	14.9383	2.38012	0.661019	3.60069	0.000317376	0.00175764
Ddc	7.75241	2.37532	0.953874	2.49018	0.0127678	0.0421078
Ubd	393.527	2.37398	0.80512	2.94861	0.00319206	0.0129642
Muc15	11669.8	2.364	0.342249	6.90725	4.94123e-12	1.92629e-10
Itgb2l	36.3449	2.35726	0.417878	5.64103	1.69036e-08	2.81249e-07
Depdc1b	66.8887	2.35685	0.604289	3.9002	9.61117e-05	0.000627221
Cip2a	217.16	2.3554	0.354936	6.63614	3.22014e-11	9.97058e-10
Shcbp1	138.643	2.35286	0.501999	4.68699	2.77257e-06	2.75276e-05
Tmem108	11.5367	2.35171	0.711164	3.30684	0.00094355	0.00455703
C9	19.8381	2.34967	0.761876	3.08405	0.00204202	0.00885654
Melk	295.256	2.34371	0.79254	2.95722	0.00310428	0.0126485
Apln	1346.23	2.33927	0.662309	3.53198	0.000412454	0.00220358
Ltb4r2	15.3344	2.33472	0.767054	3.04375	0.00233647	0.00997082
Slc9a4	58.2297	2.32761	0.523509	4.44617	8.7416e-06	7.63742e-05
Ryr3	21.2697	2.3248	0.637248	3.6482	0.000264088	0.0014948
Rnase1	177.988	2.32453	0.336545	6.90703	4.94899e-12	1.92629e-10
Nuf2	197.065	2.32451	0.505278	4.60045	4.21584e-06	3.96226e-05
Kif14	115.164	2.32387	0.495785	4.68724	2.76908e-06	2.75276e-05
Ckap2l	372.388	2.31655	0.423829	5.46576	4.60929e-08	6.90545e-07
Efcab11	23.2609	2.31248	0.548446	4.21642	2.48207e-05	0.000192822
Gm4544	185.552	2.31169	0.283705	8.14822	3.69316e-16	4.58345e-14
Gm4353	35.5003	2.31129	0.886747	2.60648	0.00914771	0.0317949
Arntl	248.992	2.31099	0.234413	9.85861	6.29172e-23	5.29238e-20
Nusap1	391.681	2.30628	0.451303	5.11028	3.21689e-07	3.97932e-06
Gm10863	459.752	2.30576	0.350149	6.58508	4.54626e-11	1.36037e-09
Rspo1	2464.82	2.29847	0.845372	2.71889	0.00655015	0.0239151
Gm20275	77.0813	2.29792	0.65918	3.48603	0.000490254	0.0025602
Gpr35	144.182	2.2973	0.291539	7.87991	3.27622e-15	3.08107e-13
Npas2	154.731	2.29306	0.293893	7.80238	6.075e-15	5.47509e-13
Plcxd2	239.311	2.28797	0.278219	8.22363	1.97442e-16	2.57712e-14
Ticrr	160.17	2.28589	0.491574	4.65014	3.31702e-06	3.21119e-05
Phyhip	113.749	2.28518	0.311877	7.32716	2.35074e-13	1.27572e-11
Gm30624	14.3827	2.27801	0.78208	2.91275	0.00358256	0.0143235
Racgap1	739.825	2.2752	0.391091	5.81757	5.97076e-09	1.09447e-07
Wfdc18	10987.5	2.27345	0.626856	3.62674	0.00028702	0.00160954
Fanci	77.5631	2.2682	0.473867	4.78658	1.69649e-06	1.77149e-05
Pbk	257.832	2.26706	0.781068	2.90251	0.00370184	0.0147035
Ada	389.546	2.2659	0.268388	8.44264	3.10254e-17	5.21951e-15
Gm20752	98.2528	2.26306	0.643363	3.51754	0.000435564	0.00230994
Lef1	13.0773	2.26061	0.927774	2.4366	0.0148262	0.0474393
Cdca2	242.061	2.25487	0.487676	4.62371	3.76935e-06	3.58266e-05
Gm37447	11.2533	2.25367	0.781286	2.88456	0.00391958	0.0154307
Arhgef38	157.515	2.24279	0.461335	4.86151	1.16495e-06	1.25989e-05
Erfe	37.6567	2.24108	0.577646	3.87967	0.000104598	0.000671265
Ly6g6d	74.8956	2.24076	0.410387	5.46011	4.75846e-08	7.10894e-07
Tspear	42.9488	2.23776	0.438284	5.10572	3.2953e-07	4.07299e-06
Lpo	17.2051	2.23432	0.775209	2.88222	0.00394888	0.0155178
E2f8	145.157	2.23167	0.493	4.52671	5.99098e-06	5.4314e-05
Cyp4f18	54.838	2.22993	0.670947	3.32356	0.000888759	0.00432548
Stra6l	41.2183	2.22785	0.554268	4.01945	5.83344e-05	0.000407024
Gsg1l	35.8958	2.21947	0.669456	3.31532	0.00091537	0.00443934
Gm8437	34.4212	2.21841	0.579253	3.82978	0.000128259	0.000799794
Slc39a4	538.499	2.21619	0.860529	2.57539	0.0100129	0.0342997
Gm14319	32.6017	2.21464	0.536843	4.1253	3.70257e-05	0.0002732
Upb1	92.1449	2.21184	0.352153	6.2809	3.3662e-10	8.14177e-09
H4c12	18.0933	2.21017	0.653858	3.3802	0.000724318	0.00361467
Gm43154	21.8717	2.20781	0.640185	3.44871	0.000563268	0.00289394
H1f3	20.2933	2.20751	0.703248	3.13901	0.00169517	0.007549
Rpl17.ps8	30.3006	2.20713	0.846028	2.60882	0.00908551	0.0316166
Gm29590	29.4873	2.20541	0.775751	2.84294	0.00447002	0.0172663
Ogfrl1	4872.86	2.20261	0.341716	6.44575	1.15032e-10	3.11019e-09
Gm49984	25.266	2.2026	0.65406	3.36759	0.00075829	0.00376312
Epop	373.186	2.19396	0.308268	7.11706	1.10255e-12	5.04344e-11
Ccdc187	193.437	2.19142	0.37589	5.82994	5.54464e-09	1.0238e-07
Prr11	131.68	2.1887	0.455528	4.80476	1.5494e-06	1.62687e-05
Rgs20	145.535	2.18819	0.402964	5.43025	5.62767e-08	8.26465e-07
Gm21817	36.809	2.18756	0.562693	3.88766	0.000101214	0.000654628
Gm42600	8.4493	2.18557	0.905319	2.41414	0.0157722	0.0499179
Klk14	15.3595	2.18268	0.633755	3.44405	0.000573078	0.00293637
Diaph3	145.994	2.18075	0.391864	5.56508	2.62038e-08	4.15012e-07
Acot1	6287.74	2.16754	0.235184	9.21637	3.07335e-20	1.19317e-17
Fndc7	18.6258	2.16548	0.654839	3.3069	0.000943361	0.00455703
Prc1	449.947	2.16142	0.415138	5.20652	1.92418e-07	2.52243e-06
Pik3c2g	60.8635	2.15568	0.470043	4.58613	4.51539e-06	4.21501e-05
Clspn	289.193	2.15525	0.723984	2.97693	0.00291154	0.0119923
Kifc1	421.12	2.15347	0.380262	5.66311	1.48651e-08	2.5008e-07
Gchfr	11.5378	2.14879	0.763033	2.81611	0.00486083	0.0185572
Gm28512	39.6907	2.14705	0.435808	4.92659	8.36779e-07	9.33653e-06
Foxm1	479.88	2.1433	0.386349	5.54758	2.89649e-08	4.53993e-07
Ankle1	200.178	2.14288	0.83591	2.56353	0.0103615	0.0352943
Hpcal4	60.5454	2.14019	0.356373	6.00547	1.90778e-09	3.87208e-08
Gpr31c	21.065	2.13583	0.684852	3.11868	0.00181662	0.00802146
Hsh2d	34.6831	2.13188	0.726322	2.93517	0.00333367	0.0134457
Espl1	406.79	2.12258	0.405988	5.22817	1.71192e-07	2.2717e-06
Vdr	2097.23	2.12025	0.290945	7.28749	3.15791e-13	1.66599e-11
Col26a1	73.9632	2.11898	0.682979	3.10256	0.00191853	0.00839795
Aass	71.8478	2.11272	0.414737	5.09412	3.50356e-07	4.28147e-06
Actg2	650.871	2.10955	0.26353	8.00496	1.19508e-15	1.31121e-13
Phlda1	1620.62	2.09955	0.310232	6.76769	1.30853e-11	4.46379e-10
Gm8206	10.3388	2.08955	0.811998	2.57334	0.0100721	0.0344637
Mgam	35.9402	2.08746	0.41516	5.02807	4.95436e-07	5.88345e-06
Zc3h12d	64.8564	2.0756	0.399726	5.19255	2.07429e-07	2.69355e-06
Bspry	1304.8	2.07428	0.272648	7.60789	2.78616e-14	2.02814e-12
Spc24	235.767	2.07312	0.397307	5.21794	1.80925e-07	2.38831e-06
Syt9	231.172	2.07085	0.438119	4.72669	2.2821e-06	2.30049e-05
Ccl22	25.2866	2.06924	0.547474	3.77962	0.000157069	0.000956631
Fam83d	133.848	2.06274	0.365351	5.64593	1.64294e-08	2.74265e-07
Kcnj10	109.97	2.05642	0.555614	3.70116	0.000214618	0.00125319
Kcnn4	3319.4	2.05631	0.282367	7.2824	3.27924e-13	1.69671e-11
Ulbp1	148.031	2.05228	0.317922	6.4553	1.08005e-10	2.9412e-09
Kif22	414.815	2.05077	0.331976	6.17748	6.51333e-10	1.46318e-08
Aurka	318.994	2.046	0.334556	6.11557	9.62103e-10	2.08773e-08
Fam20a	4435.27	2.04361	0.33323	6.13271	8.6394e-10	1.89854e-08
Kntc1	211.984	2.02958	0.458386	4.42766	9.52592e-06	8.24183e-05
Ccnf	385.07	2.02596	0.292267	6.93189	4.15258e-12	1.67219e-10
Clca2	59.2616	2.02562	0.516812	3.91946	8.87485e-05	0.000585508
Gm15452	37.6037	2.02186	0.433427	4.66482	3.08883e-06	3.02314e-05
Cenpa	508.942	2.02087	0.277507	7.28223	3.28338e-13	1.69671e-11
Gm9993	9.68325	2.02061	0.759441	2.66065	0.00779891	0.0278039
Dnajc6	133.728	2.01563	0.371388	5.42729	5.72151e-08	8.37809e-07
Gm16001	208.233	2.01424	0.347932	5.78919	7.07286e-09	1.28098e-07
Bub1b	619.531	2.01355	0.312978	6.43352	1.2468e-10	3.34712e-09
Gm15726	15.3378	2.00078	0.602952	3.31831	0.000905652	0.00439925
Lct	18.2077	1.9993	0.605854	3.29997	0.000966964	0.00465971
Slc39a14	3774.59	1.99779	0.242376	8.24252	1.68616e-16	2.27948e-14
Rpgrip1	28.6578	1.99652	0.537744	3.71277	0.000205	0.00120354
Kif18a	87.8895	1.996	0.442962	4.50602	6.60552e-06	5.92501e-05
Gm15264	12.1638	1.99598	0.814087	2.4518	0.0142145	0.0459382
Arhgap8	657.002	1.99495	0.265077	7.52594	5.23442e-14	3.47607e-12
BC021767	28.8761	1.98884	0.51304	3.87657	0.00010594	0.000678528
Gm13874	12.3574	1.98701	0.729306	2.72452	0.00643948	0.023613
Arhgap11a	548.386	1.98586	0.27868	7.12596	1.03354e-12	4.74207e-11
Gm32369	9.7506	1.98531	0.781963	2.53889	0.0111206	0.0373923
Fam20c	2807.81	1.97755	0.319826	6.18321	6.28106e-10	1.42581e-08
Ifi44	374.705	1.97629	0.735965	2.68531	0.00724632	0.0261604
Mpped2	76.9873	1.97588	0.344473	5.73595	9.69646e-09	1.69141e-07
Adgrf1	49.6246	1.96835	0.430875	4.56826	4.91787e-06	4.54033e-05
Dnase1l3	423.673	1.96817	0.372009	5.29064	1.21886e-07	1.67618e-06
Slc24a1	10.9239	1.95805	0.722626	2.70964	0.00673571	0.0245145
Trpm2	124.708	1.9573	0.387626	5.04946	4.43054e-07	5.30718e-06
Plch1	16.0014	1.95467	0.773559	2.52685	0.0115089	0.0385182
Irx5	1401.68	1.95211	0.233461	8.36163	6.18586e-17	9.55715e-15
Fgfr4	48.2108	1.95149	0.509432	3.83072	0.00012777	0.000797103
Armcx4	2301.43	1.94895	0.27403	7.11217	1.14233e-12	5.194e-11
Kif23	370.245	1.94694	0.199588	9.75478	1.75985e-22	1.25762e-19
Zfp750	494.268	1.94691	0.236628	8.22774	1.90783e-16	2.5339e-14
B230216N24Rik	14.2408	1.93916	0.699876	2.77072	0.00559324	0.0209053
Ehf	4233.11	1.93834	0.250252	7.74555	9.51674e-15	7.87394e-13
Tmprss6	765.692	1.93438	0.278645	6.94209	3.86337e-12	1.57246e-10
Gm26901	19.0544	1.92694	0.744499	2.58824	0.00964672	0.0333016
Tent5c	721.857	1.92247	0.252642	7.60945	2.7526e-14	2.01339e-12
ce..havana_tagene.ENSMUSG00000086328.2700033N17Rik.ENSMUSG00000120177.ce...havana_tagene	22.6926	1.92228	0.78142	2.45999	0.0138942	0.0450669
Aurkb	372.663	1.91894	0.41932	4.57632	4.73226e-06	4.39061e-05
A530010L16Rik	86.361	1.91709	0.478742	4.00443	6.21667e-05	0.000428237
Ttpa	556.702	1.91514	0.253168	7.56472	3.88705e-14	2.67517e-12
Gm26708	26.8161	1.91404	0.556985	3.43643	0.000589435	0.00300874
Ggt6	48.6013	1.91372	0.554097	3.45377	0.000552805	0.00284985
Psca	11.7515	1.91333	0.755836	2.5314	0.0113607	0.0380894
Rassf10	526.989	1.91257	0.276859	6.90812	4.91114e-12	1.92143e-10
Gm42868	36.6396	1.9088	0.594253	3.2121	0.00131768	0.00607891
Edar	135.25	1.90684	0.349627	5.45393	4.92695e-08	7.32799e-07
ce..havana.ENSMUSG00000113536.Gm49327.ENSMUSG00000121309.ce...havana	13.669	1.90393	0.726228	2.62167	0.00875007	0.0305546
Rad51	271.667	1.8972	0.423715	4.47755	7.5506e-06	6.69734e-05
Trim59	219.767	1.89149	0.285326	6.62925	3.37396e-11	1.03664e-09
Cd22	44.5803	1.89041	0.521132	3.62751	0.000286166	0.00160535
ce..havana_tagene.ENSMUSG00000097183.Gm17501.ENSMUSG00000120291.ce...havana_tagene	9.40602	1.88322	0.762236	2.47065	0.0134867	0.0440185
Gm37233	35.7633	1.88185	0.482784	3.89792	9.70236e-05	0.000632017
Rtn4r	98.9136	1.88095	0.286598	6.56305	5.2719e-11	1.55902e-09
Hunk	312.331	1.87538	0.425356	4.40898	1.0386e-05	8.89955e-05
Hmgb2	2192.24	1.87403	0.326162	5.74571	9.15382e-09	1.60786e-07
Crabp2	783.184	1.87308	0.316598	5.91629	3.29294e-09	6.36762e-08
Fat2	471.347	1.87149	0.358121	5.22585	1.73358e-07	2.29844e-06
Myo5c	1015.41	1.87001	0.260088	7.18991	6.48332e-13	3.10645e-11
ce..havana_tagene.ENSMUSG00000105345.BC030343.ENSMUSG00000059631.1500035N22Rik.ENSMUSG00000121172.ce...havana_tagene	21.0876	1.86915	0.578291	3.23219	0.00122846	0.00573017
Gm38037	11.1691	1.86762	0.772136	2.41878	0.0155728	0.0494003
Car12	118.018	1.86688	0.295462	6.3185	2.64107e-10	6.56624e-09
Oip5	63.7555	1.86482	0.461241	4.04304	5.27622e-05	0.000372261
Lrguk	10.7646	1.86365	0.752346	2.47711	0.013245	0.0433793
Zwilch	165.323	1.86109	0.352547	5.27897	1.29914e-07	1.77529e-06
Fbxl22	146.676	1.86066	0.281901	6.60041	4.10018e-11	1.24162e-09
Ccdc13	57.0018	1.85998	0.502608	3.70066	0.00021504	0.00125469
Eldr	26.5692	1.85775	0.474785	3.91283	9.12216e-05	0.000599213
Opn1mw	8.67428	1.85587	0.7644	2.42788	0.0151874	0.0483806
Tmprss13	922.908	1.85581	0.225837	8.21748	2.07819e-16	2.68939e-14
Gm12530	27.2109	1.8554	0.658994	2.81551	0.00487004	0.018583
Mmp12	183.821	1.85438	0.331415	5.59534	2.20194e-08	3.54299e-07
Elf5	8207.7	1.85156	0.255241	7.25417	4.04146e-13	2.03295e-11
X3010003L21Rik	24.2702	1.85128	0.57411	3.22461	0.00126144	0.00586051
Nat8f2	173.844	1.85023	0.390176	4.74205	2.11569e-06	2.14991e-05
Thbs1	3805.98	1.84359	0.312976	5.89053	3.84949e-09	7.3407e-08
Ska3	84.9755	1.83526	0.465626	3.9415	8.0975e-05	0.000541538
Shisa8	63.6371	1.83388	0.538554	3.40519	0.000661174	0.0033325
Srcin1	750.478	1.82809	0.294816	6.20079	5.61796e-10	1.28686e-08
Esrp1	2429.08	1.82633	0.243227	7.50875	5.96935e-14	3.85683e-12
Alox12e	568.735	1.82334	0.25712	7.0914	1.32761e-12	5.96481e-11
Gpr137c	247.937	1.81913	0.290111	6.27046	3.59982e-10	8.63786e-09
Tnfrsf19	437.036	1.81619	0.24005	7.56587	3.85273e-14	2.67517e-12
Arhgdig	57.3404	1.8142	0.539316	3.36389	0.000768512	0.00380636
Ccdc116	15.3868	1.81032	0.625794	2.89283	0.00381787	0.0150852
Sftpd	155.242	1.81027	0.493157	3.67078	0.000241815	0.00138844
Bcl2l14	413.201	1.80995	0.276418	6.54788	5.83602e-11	1.70585e-09
Cracdl	723.488	1.80928	0.221497	8.1684	3.12509e-16	3.94308e-14
Shisa7	95.8847	1.80888	0.331296	5.46002	4.76089e-08	7.10894e-07
Tnfsf13os	86.0756	1.80446	0.338479	5.33108	9.76315e-08	1.36621e-06
Cyp1b1	3327.83	1.80035	0.279076	6.45112	1.11024e-10	3.01256e-09
Ptma.ps2	21.5862	1.79955	0.521568	3.45028	0.000560009	0.00287915
Brip1	85.5951	1.79675	0.35976	4.99431	5.90472e-07	6.86661e-06
Tlr12	63.3339	1.79579	0.438994	4.09069	4.3009e-05	0.00031039
Tedc1	249.75	1.79471	0.416183	4.3123	1.61563e-05	0.000132515
Vil1	13.4586	1.79271	0.634747	2.8243	0.00473843	0.0181862
Mybl2	297.943	1.7927	0.361432	4.95998	7.05001e-07	8.04402e-06
Gm40040	13.612	1.79109	0.692625	2.58595	0.00971112	0.0334553
Erbb4	86.5442	1.79065	0.392597	4.56103	5.09038e-06	4.67111e-05
Zfand4	34.5608	1.78888	0.421669	4.24238	2.21164e-05	0.0001745
Tlr2	588.48	1.78527	0.225345	7.92237	2.33029e-15	2.33645e-13
Relt	172.589	1.78493	0.263602	6.77131	1.27619e-11	4.39154e-10
Slc29a4	106.014	1.78485	0.487002	3.66497	0.000247363	0.00141386
Tmem44	587.692	1.78329	0.27013	6.60159	4.06767e-11	1.23424e-09
X2810032G03Rik	32.2425	1.78197	0.627054	2.84182	0.00448574	0.0173173
Zbed6	176.041	1.77741	0.524099	3.39137	0.000695443	0.0034832
Map3k9	148.031	1.7729	0.371442	4.77303	1.81477e-06	1.8771e-05
Ncaph	439.444	1.7719	0.30555	5.79906	6.66895e-09	1.2151e-07
Haspin	88.7606	1.77158	0.300342	5.89853	3.66761e-09	7.03818e-08
Exo1	160.065	1.76914	0.540677	3.27208	0.00106759	0.00507676
Cgn	2371.5	1.769	0.227966	7.75993	8.49793e-15	7.18811e-13
ce..havana_tagene.ENSMUSG00000120506.ce...havana_tagene	10.4965	1.76539	0.702164	2.51421	0.0119298	0.0397075
Ppfia3	107.812	1.76414	0.388571	4.54008	5.62332e-06	5.12291e-05
A230072E10Rik	12.8703	1.76333	0.717419	2.45788	0.0139761	0.0452838
Lamb3	2762.89	1.76087	0.211963	8.30743	9.77947e-17	1.46605e-14
Trim15	20.479	1.76044	0.651	2.70421	0.00684669	0.0248718
Gm17228	23.4373	1.75855	0.50106	3.50966	0.000448674	0.0023695
AI463229	52.5087	1.75667	0.373989	4.6971	2.63879e-06	2.63201e-05
A030005L19Rik	11.2527	1.75531	0.699232	2.51035	0.0120612	0.0401026
Slain1	233.348	1.7532	0.236536	7.41198	1.24431e-13	7.35939e-12
Ercc6l	162.304	1.75252	0.274327	6.38843	1.67602e-10	4.36776e-09
Gen1	80.8339	1.75222	0.356331	4.9174	8.77011e-07	9.71384e-06
Kifc5b	219.12	1.75212	0.317269	5.52249	3.3422e-08	5.18487e-07
Piwil2	60.8237	1.74993	0.352538	4.96381	6.91232e-07	7.90153e-06
Fhad1	20.5127	1.74966	0.607846	2.87846	0.00399617	0.0156914
Eme1	67.0172	1.74803	0.320667	5.45123	5.00238e-08	7.41832e-07
Sec14l2	543.087	1.74656	0.29063	6.00957	1.86011e-09	3.78548e-08
Col11a1	328.736	1.74514	0.293181	5.95243	2.64188e-09	5.21521e-08
ce..havana_tagene.ENSMUSG00000120947.ce...havana_tagene	81.5058	1.74377	0.460484	3.78683	0.000152582	0.000932681
Kcnk6	643.298	1.74062	0.284624	6.1155	9.62576e-10	2.08773e-08
Spo11	25.3381	1.73885	0.554713	3.13468	0.0017204	0.00765236
Frem2	185.881	1.73857	0.272424	6.38184	1.7497e-10	4.52857e-09
Slc7a5	1718.58	1.73611	0.295102	5.8831	4.02643e-09	7.63006e-08
Epb41l4b	3045.57	1.73531	0.222971	7.78268	7.10054e-15	6.21441e-13
Gm3052	22.7561	1.73445	0.573351	3.0251	0.00248548	0.0105002
Gpr179	48.6039	1.7321	0.379341	4.56608	4.9692e-06	4.56823e-05
Kif6	11.7683	1.72958	0.675027	2.56224	0.0103999	0.0354064
Lgr6	1312.66	1.72901	0.335775	5.14933	2.61422e-07	3.31507e-06
Ccl12	23.7486	1.7268	0.67577	2.55531	0.0106094	0.036001
Mest	439.922	1.72574	0.36689	4.7037	2.55494e-06	2.5568e-05
Rab11fip4	1202.2	1.72464	0.245472	7.02582	2.12809e-12	9.2325e-11
Ammecr1	324.615	1.72456	0.273111	6.3145	2.71031e-10	6.72734e-09
Sox9	1676.36	1.72176	0.228923	7.52114	5.43023e-14	3.57475e-12
Rmi2	46.7783	1.72106	0.635687	2.7074	0.00678122	0.0246517
ce..havana_tagene.ENSMUSG00000087138.Gm15545.ENSMUSG00000121231.ce...havana_tagene	47.8177	1.71747	0.406598	4.22399	2.40012e-05	0.000187611
Itgax	278.269	1.71711	0.311978	5.50396	3.71357e-08	5.66807e-07
Tnfrsf11a	604.365	1.71682	0.288502	5.95079	2.66857e-09	5.26104e-08
Gm37581	21.7264	1.71419	0.571881	2.99747	0.00272232	0.0113362
Camsap3	1230.52	1.71294	0.191718	8.93471	4.08258e-19	1.21205e-16
Arhgef39	71.2845	1.70911	0.328487	5.20298	1.96116e-07	2.56424e-06
Osbpl10	301.112	1.70654	0.268445	6.35716	2.05521e-10	5.25642e-09
Cldn8	998.47	1.70544	0.27326	6.24107	4.34596e-10	1.01547e-08
Fignl1	170.744	1.69683	0.429869	3.94732	7.90298e-05	0.00053052
Hhipl2	1219.44	1.69393	0.283775	5.96929	2.38294e-09	4.74113e-08
Tnip3	22.4022	1.69281	0.681122	2.48533	0.0129432	0.0425565
Ptpn22	119.393	1.68822	0.267791	6.30425	2.89586e-10	7.14108e-09
Il21r	63.0826	1.6876	0.369514	4.56709	4.94541e-06	4.5602e-05
Pard6b	546.104	1.68292	0.288376	5.83585	5.35175e-09	9.9181e-08
Fam110a	678.769	1.68149	0.249163	6.74853	1.4935e-11	5.03631e-10
H2ax	1431.6	1.6808	0.173811	9.67031	4.03155e-22	2.44167e-19
Gm37277	16.8614	1.67887	0.61261	2.74051	0.0061343	0.0226757
Vps37b	848.94	1.67528	0.254224	6.58978	4.40472e-11	1.32325e-09
Trim2	1142.18	1.67496	0.249461	6.71432	1.88948e-11	6.16564e-10
Mns1	18.1195	1.6735	0.624667	2.67902	0.00738375	0.0265931
Abhd17c	3107.83	1.67121	0.242441	6.89326	5.45268e-12	2.1061e-10
Tnfsf13	310.068	1.6694	0.307635	5.42655	5.74536e-08	8.39677e-07
Lama1	1306.35	1.66619	0.260418	6.39813	1.57286e-10	4.14169e-09
Fam181b	70.9604	1.66531	0.358751	4.64198	3.45094e-06	3.3154e-05
Efcab1	22.5003	1.66286	0.523538	3.1762	0.00149218	0.00678676
Smyd5	1733.62	1.66199	0.207025	8.02797	9.90963e-16	1.11971e-13
Mbnl3	66.9414	1.65963	0.367516	4.51582	6.30733e-06	5.69465e-05
Gm11611	58.5867	1.65928	0.436416	3.80205	0.000143502	0.000881811
Gm4739	104.209	1.65902	0.340797	4.86805	1.12707e-06	1.22242e-05
Hrob	96.1599	1.6563	0.452737	3.65842	0.000253771	0.00144503
Gm8275	104.944	1.65529	0.356171	4.64747	3.36025e-06	3.24681e-05
Chtf18	236.814	1.64784	0.309299	5.32767	9.94805e-08	1.38951e-06
Dtnb	797.634	1.64506	0.237905	6.9148	4.68533e-12	1.85708e-10
Tfap2c	1815.23	1.64474	0.244609	6.72395	1.76869e-11	5.82168e-10
Pask	224.366	1.64247	0.321257	5.11264	3.17688e-07	3.93949e-06
Smc2	364.866	1.63947	0.327845	5.00073	5.71125e-07	6.68269e-06
Large2	1083.64	1.63842	0.21786	7.52051	5.45629e-14	3.57635e-12
Gm16136	505.011	1.63812	0.291577	5.61813	1.9304e-08	3.13943e-07
Trps1	4353.56	1.63521	0.225366	7.2558	3.99294e-13	2.01523e-11
Shank2	769.291	1.63029	0.248642	6.55679	5.49775e-11	1.61634e-09
Ovol1	125.729	1.62762	0.401104	4.05785	4.95255e-05	0.000351884
Nsl1	157.164	1.62707	0.404647	4.02095	5.7963e-05	0.000404845
Slc28a3	1487.08	1.62106	0.316872	5.11583	3.12361e-07	3.87978e-06
Rasal1	779.282	1.62013	0.24954	6.49246	8.44474e-11	2.35908e-09
Cdkl5	273.906	1.61633	0.270624	5.9726	2.33495e-09	4.65178e-08
Vwa2	102.655	1.61574	0.425403	3.79815	0.00014578	0.00089435
Susd4	210.233	1.61255	0.409054	3.94215	8.07547e-05	0.000540304
Kcnk1	1069.96	1.61053	0.204145	7.88911	3.04345e-15	2.89817e-13
Mxd3	97.2822	1.60898	0.387306	4.15428	3.26315e-05	0.000244228
Prox1	79.0578	1.60866	0.323786	4.96828	6.75499e-07	7.74242e-06
Tmem51	724.077	1.60626	0.251404	6.38917	1.66791e-10	4.35412e-09
Dcstamp	52.4473	1.60113	0.363537	4.40432	1.06117e-05	9.0724e-05
Cx3cr1	212.254	1.60076	0.340432	4.70216	2.57424e-06	2.57272e-05
Asprv1	61.8417	1.6004	0.50016	3.19977	0.00137535	0.00631801
Tgfb2	912.155	1.59787	0.276209	5.78499	7.25178e-09	1.31025e-07
Rogdi	1696.53	1.5963	0.200932	7.94448	1.95009e-15	2.00859e-13
A930001C03Rik	13.1326	1.59323	0.640174	2.48874	0.0128196	0.0422329
Fam3c	3762.28	1.59132	0.25519	6.23582	4.49428e-10	1.04689e-08
Tmem151b	69.518	1.58772	0.310667	5.11069	3.20985e-07	3.97386e-06
Atp8a2	94.827	1.58342	0.344602	4.59491	4.32933e-06	4.06136e-05
Hook1	441.668	1.57431	0.242791	6.4842	8.92045e-11	2.4828e-09
Ccdc65	28.3956	1.57233	0.46499	3.38142	0.000721113	0.00359986
Polq	97.3947	1.57172	0.386855	4.06282	4.84832e-05	0.000345289
Abtb2	401.632	1.56947	0.181937	8.62642	6.32996e-18	1.36917e-15
Fhdc1	870.592	1.56497	0.202769	7.71801	1.1816e-14	9.56719e-13
Itga2	385.912	1.56351	0.271173	5.76572	8.13075e-09	1.45346e-07
Kank4os	32.8761	1.56214	0.451058	3.46327	0.000533656	0.00276337
Dact2	1071.03	1.56179	0.171749	9.09342	9.59698e-20	3.30245e-17
Arhgap27os3	27.3264	1.56092	0.422415	3.69523	0.000219689	0.00127689
Irx3	2632.04	1.55719	0.228961	6.80111	1.03818e-11	3.75654e-10
Nat8	57.2172	1.55566	0.420943	3.69564	0.000219331	0.00127579
Slc7a11	52.1498	1.55469	0.386885	4.01848	5.8574e-05	0.000408507
Tc2n	43.7672	1.55393	0.368069	4.22183	2.42322e-05	0.000189123
Frmpd1	69.6456	1.55201	0.396626	3.91304	9.11428e-05	0.000598956
Plxnb1	2932.41	1.55146	0.236562	6.55835	5.44066e-11	1.60579e-09
Cmpk2	627.355	1.54831	0.396744	3.90254	9.51879e-05	0.00062176
Klc3	1072.08	1.54461	0.220059	7.01907	2.23356e-12	9.60749e-11
X4931428F04Rik	300.168	1.54218	0.279221	5.52315	3.32975e-08	5.17616e-07
Slc25a43	43.1274	1.53927	0.473831	3.24857	0.00115987	0.00546068
Nfkbie	454.118	1.53555	0.300907	5.10306	3.34202e-07	4.11395e-06
Trim46	951.023	1.53283	0.235115	6.51949	7.05462e-11	2.01156e-09
Bcl11b	50.3843	1.53053	0.416703	3.67295	0.000239765	0.00137824
ce..havana_tagene.ENSMUSG00000120202.ce...havana_tagene	35.0394	1.52759	0.504077	3.03046	0.00244178	0.0103444
Gdpd5	793.43	1.5264	0.189813	8.04158	8.86838e-16	1.0096e-13
Cdcp1	1361.28	1.52494	0.240776	6.33347	2.39712e-10	6.01904e-09
Mcm5	1558.45	1.52157	0.565035	2.69287	0.00708402	0.0256111
Mad2l1	387.507	1.52112	0.273032	5.57123	2.52943e-08	4.01868e-07
Slfn9	464.081	1.52026	0.367379	4.13812	3.50158e-05	0.000260244
Art4	110.042	1.5198	0.341659	4.4483	8.6553e-06	7.57514e-05
Col9a2	913.351	1.51967	0.306226	4.96259	6.956e-07	7.94275e-06
Gm32219	129.978	1.51797	0.270553	5.61061	2.01616e-08	3.26489e-07
Gm45627	69.0918	1.516	0.343052	4.41917	9.90818e-06	8.54326e-05
Fgd1	536.812	1.5152	0.236928	6.39519	1.60346e-10	4.20763e-09
Smc4	888.924	1.51381	0.231467	6.54009	6.14798e-11	1.77986e-09
Anln	354.491	1.51259	0.283502	5.33538	9.53432e-08	1.33845e-06
Fkbp11	577.096	1.50792	0.228931	6.58679	4.49433e-11	1.3475e-09
Chaf1a	485.208	1.50766	0.310754	4.8516	1.22467e-06	1.31695e-05
Edaradd	36.9168	1.50664	0.442149	3.40754	0.000655511	0.00330939
Rab11fip1	826.597	1.50442	0.263774	5.70346	1.17402e-08	2.01084e-07
X4930520O04Rik	88.8	1.50256	0.321256	4.67714	2.90898e-06	2.87124e-05
Slc15a2	1111.29	1.50166	0.383066	3.9201	8.85109e-05	0.00058445
Creb3l1	1055.75	1.49886	0.198332	7.55735	4.1135e-14	2.80552e-12
Dlk2	100.285	1.4988	0.332037	4.51396	6.36281e-06	5.73448e-05
Gm4524	22.5244	1.49752	0.502938	2.97754	0.00290568	0.0119747
Bdh1	353.787	1.49465	0.344527	4.33827	1.43609e-05	0.000119603
Cspg5	165.685	1.49171	0.266726	5.59267	2.23609e-08	3.5903e-07
Ildr1	567.403	1.48853	0.200555	7.42206	1.15314e-13	6.87072e-12
Naaladl2	179.457	1.48728	0.287064	5.18101	2.20692e-07	2.84857e-06
Ube2t	86.8279	1.48717	0.43347	3.43086	0.000601669	0.0030673
Wfdc3	170.809	1.4847	0.480981	3.08682	0.00202312	0.00877961
Ap1m2	1334.34	1.47999	0.263006	5.62721	1.83149e-08	3.00766e-07
Grhl2	791.915	1.47733	0.194564	7.59306	3.12445e-14	2.25273e-12
Rnf128	190.715	1.47629	0.200711	7.35533	1.9046e-13	1.08412e-11
Fbxo5	145.022	1.47481	0.279646	5.27384	1.33596e-07	1.82069e-06
Slc2a9	829.087	1.4737	0.256514	5.74509	9.18705e-09	1.60879e-07
Dtl	236.536	1.46918	0.430317	3.41417	0.000639763	0.00323536
Ly6g6e	57.0221	1.46841	0.321162	4.57217	4.82705e-06	4.46738e-05
Atp2c2	803.471	1.46449	0.408384	3.58607	0.000335705	0.0018423
Bora	181.777	1.46243	0.250702	5.83335	5.43266e-09	1.00557e-07
Ctnnd2	154.915	1.46124	0.390711	3.73994	0.000184062	0.0010959
Gm50105	34.8477	1.46011	0.521697	2.79877	0.00512976	0.01938
Cdh6	31.1994	1.45681	0.544654	2.67474	0.0074787	0.0268584
Ceacam1	2137.92	1.45641	0.21469	6.78379	1.17065e-11	4.15154e-10
Adamts4	193.402	1.45234	0.3339	4.34961	1.36381e-05	0.000113959
Cnn1	2181.88	1.45154	0.172707	8.40468	4.29033e-17	6.91062e-15
Rims3	143.198	1.4505	0.371585	3.90354	9.4796e-05	0.000619735
Bard1	99.0518	1.4499	0.483853	2.99658	0.00273026	0.0113631
Chek2	340.881	1.44871	0.247655	5.84973	4.92373e-09	9.21511e-08
Gprin2	54.1168	1.44787	0.374452	3.86664	0.000110347	0.000702594
Tnf	89.6957	1.44715	0.302131	4.7898	1.66944e-06	1.74686e-05
Pole	411.059	1.44392	0.393668	3.66786	0.000244589	0.00140012
Tnfaip8l1	202.267	1.44325	0.249874	5.77591	7.65396e-09	1.37963e-07
Ajm1	27.1126	1.44259	0.558813	2.58153	0.00983634	0.0338098
Fam187b	87.4023	1.4404	0.334456	4.30668	1.65724e-05	0.000134904
Kctd14	939.099	1.44013	0.259229	5.55545	2.76899e-08	4.36722e-07
Cysrt1	71.7044	1.43845	0.380305	3.78235	0.000155352	0.000947697
Nalcn	40.5018	1.43685	0.563895	2.54807	0.0108319	0.0365514
Rab15	1682.51	1.43511	0.219463	6.53917	6.18622e-11	1.78751e-09
Ano9	405.059	1.43466	0.310744	4.61687	3.89568e-06	3.68883e-05
Zfp473	34.7549	1.43412	0.446024	3.21535	0.00130287	0.00602254
Slc37a1	427.277	1.43373	0.248399	5.77191	7.83799e-09	1.4061e-07
Kank4	974.318	1.43209	0.257329	5.56521	2.61831e-08	4.15012e-07
Rnf43	833.878	1.42971	0.21189	6.74738	1.50536e-11	5.06505e-10
Gm48582	23.3365	1.42949	0.519066	2.75397	0.00588778	0.0218604
Gm20554	503.075	1.42868	0.304854	4.68644	2.77996e-06	2.75828e-05
Tonsl	387.562	1.42702	0.300058	4.75581	1.97653e-06	2.02481e-05
Gm7592	43.0896	1.42663	0.555839	2.56662	0.0102694	0.035028
Gk5	353.012	1.42602	0.210711	6.76764	1.30901e-11	4.46379e-10
Fancd2	108.15	1.42476	0.396632	3.59215	0.000327958	0.00180765
A530001N23Rik	62.2056	1.42371	0.405614	3.51001	0.000448087	0.00236737
Fanca	306.904	1.42287	0.346695	4.1041	4.05899e-05	0.000295467
Micall2	265.239	1.4214	0.284921	4.98877	6.07658e-07	7.05564e-06
Syne4	1516.19	1.42093	0.243325	5.83964	5.23152e-09	9.71907e-08
Klra2	18.9151	1.42023	0.521478	2.72347	0.00645998	0.0236715
Cenpm	117.072	1.41636	0.513077	2.76052	0.00577093	0.0214951
Prss8	1514.52	1.41575	0.220613	6.41733	1.38681e-10	3.69028e-09
Gm43860	42.7349	1.41448	0.371618	3.80627	0.000141078	0.000869735
Pgm5	343.322	1.40978	0.204055	6.90883	4.8868e-12	1.92143e-10
Rnd1	124.147	1.40955	0.281328	5.01033	5.43377e-07	6.41252e-06
Spata13	1332.55	1.40671	0.207713	6.77239	1.26673e-11	4.37255e-10
Nos1ap	190.911	1.40472	0.196976	7.13143	9.93309e-13	4.58527e-11
Mal2	811.944	1.4044	0.264035	5.31899	1.04347e-07	1.45259e-06
Gk	417.195	1.40395	0.285788	4.91254	8.9902e-07	9.95034e-06
Myc	2534.39	1.40342	0.18818	7.45786	8.79414e-14	5.41269e-12
Kif24	99.3118	1.40153	0.434405	3.22633	0.00125391	0.00583425
Cdt1	578.014	1.40128	0.321746	4.35524	1.32921e-05	0.000111314
Plppr4	19.8831	1.40098	0.564754	2.4807	0.0131126	0.0430574
Phldb3	286.144	1.40011	0.271144	5.16371	2.42106e-07	3.09867e-06
Cldn34c1	19.6608	1.39787	0.546257	2.55899	0.0104977	0.0356619
Ap1s3	81.0297	1.39457	0.355033	3.928	8.56552e-05	0.000567822
Bnipl	292.062	1.39332	0.251097	5.54892	2.87438e-08	4.51165e-07
Pycr1	346.77	1.3924	0.202928	6.86157	6.81084e-12	2.57807e-10
Arnt2	92.0065	1.3909	0.299719	4.64068	3.4727e-06	3.33208e-05
G2e3	330.093	1.3909	0.199745	6.96335	3.32266e-12	1.3821e-10
Oas1b	254.649	1.3904	0.430671	3.22846	0.00124457	0.00579819
BC055324	106.657	1.39	0.293566	4.73487	2.192e-06	2.21704e-05
Sostdc1	116.25	1.38927	0.275967	5.0342	4.79861e-07	5.71193e-06
Prim1	320.313	1.38906	0.346759	4.00584	6.17983e-05	0.000426378
Fnbp1l	2018.07	1.38905	0.203329	6.83154	8.40074e-12	3.11754e-10
Rhov	337.662	1.38462	0.265599	5.21321	1.85605e-07	2.44369e-06
Dtx1	117.279	1.38395	0.228062	6.06831	1.29265e-09	2.71509e-08
Tmem51os1	52.8525	1.38098	0.42855	3.22245	0.001271	0.00589949
Blm	141.916	1.37896	0.418728	3.29321	0.000990494	0.00475572
Mms22l	189.977	1.37219	0.431939	3.17681	0.00148906	0.00677665
Npnt	557.866	1.37185	0.236519	5.80018	6.62425e-09	1.20841e-07
Rnf213	3817	1.36975	0.306901	4.46317	8.07567e-06	7.10894e-05
Wdhd1	205.721	1.36667	0.338196	4.04105	5.32121e-05	0.000374912
Mir205hg	34.0083	1.36652	0.420953	3.24625	0.00116937	0.00549687
X2810455O05Rik	44.1974	1.36651	0.435017	3.14129	0.00168205	0.00750603
Kcnk5	1281.97	1.36568	0.277451	4.92223	8.55648e-07	9.50504e-06
Stap2	1623.27	1.35957	0.188592	7.20907	5.63362e-13	2.7252e-11
Nuak2	326.498	1.35734	0.234426	5.79006	7.03596e-09	1.27583e-07
Myh11	8801.46	1.35719	0.212769	6.3787	1.78597e-10	4.59887e-09
Cldn3	3889.43	1.35707	0.185527	7.31466	2.58025e-13	1.38048e-11
Prrg4	80.839	1.35592	0.384764	3.52403	0.000425035	0.00226202
Gm49654	37.3715	1.35489	0.426859	3.17408	0.00150312	0.00683036
Atf3	201.956	1.35452	0.323977	4.18093	2.90319e-05	0.000221001
Gdap1l1	86.7662	1.35243	0.371523	3.64022	0.000272402	0.00153439
Tap1	2716.23	1.35208	0.271221	4.98516	6.19096e-07	7.17194e-06
Adgrg5	90.6082	1.34923	0.378046	3.56896	0.000358395	0.00194986
Inpp5j	219.299	1.34774	0.277551	4.85582	1.19888e-06	1.29014e-05
Bend6	22.7346	1.34472	0.542287	2.47973	0.0131482	0.0431556
Asb2	513.772	1.34012	0.218097	6.14459	8.01697e-10	1.77204e-08
Adam8	264.732	1.33936	0.169754	7.88998	3.02235e-15	2.89629e-13
Gm47097	19.1475	1.3392	0.544177	2.46096	0.0138567	0.0449743
Khdrbs3	753.331	1.33864	0.255021	5.24913	1.52821e-07	2.04767e-06
Stc1	195.592	1.33565	0.267303	4.99676	5.83024e-07	6.8009e-06
N4bp2	389.87	1.3344	0.236212	5.64917	1.61224e-08	2.69734e-07
Ier5	1304.93	1.33386	0.174222	7.65613	1.91616e-14	1.46609e-12
Gm13648	141.349	1.33289	0.318563	4.18407	2.86333e-05	0.000218406
Bcl9	1504.11	1.33262	0.221151	6.02585	1.68224e-09	3.44665e-08
Kpna2	1180.1	1.33153	0.202287	6.58239	4.62936e-11	1.38251e-09
Sox10	5137.13	1.33033	0.195439	6.80686	9.97532e-12	3.63068e-10
Dtx3l	1431.21	1.32987	0.278075	4.7824	1.73211e-06	1.80619e-05
Sap30	155.369	1.32939	0.242898	5.47305	4.42352e-08	6.65771e-07
Shtn1	718.002	1.32648	0.221866	5.97873	2.24881e-09	4.50983e-08
Itgb8	262.251	1.32545	0.243859	5.43533	5.46965e-08	8.06387e-07
Smim22	131.501	1.32479	0.336599	3.93581	8.29159e-05	0.000552323
St6gal1	1528.27	1.32369	0.23968	5.52274	3.33757e-08	5.183e-07
Lmo4	4477.6	1.32205	0.16147	8.1876	2.66487e-16	3.39065e-14
Chaf1b	328.324	1.31969	0.376801	3.50235	0.000461177	0.00242791
Ptpn18	556.631	1.31883	0.25055	5.26374	1.41158e-07	1.90998e-06
Zfp418	60.5812	1.31831	0.303313	4.34636	1.38413e-05	0.000115466
Acsl4	1054.13	1.31702	0.254138	5.18232	2.19139e-07	2.83105e-06
Amph	19.9054	1.31632	0.53272	2.47093	0.0134761	0.0439933
Lpcat2	140.495	1.31569	0.320848	4.10067	4.11963e-05	0.000299162
Dchs2	34.2779	1.31486	0.490115	2.68276	0.00730184	0.026342
Mybl1	39.5511	1.31475	0.369788	3.55542	0.000377379	0.00204141
Stkld1	57.1521	1.31466	0.482541	2.72445	0.0064409	0.023613
Omp	25.1325	1.31294	0.49516	2.65154	0.00801247	0.0284114
Etv6	1942.09	1.31282	0.186539	7.03777	1.9534e-12	8.52346e-11
Slc7a1	616.883	1.31279	0.281762	4.65922	3.17407e-06	3.09457e-05
Epsti1	255.665	1.31239	0.365741	3.58832	0.00033282	0.00183028
Ttc9	124.1	1.29985	0.300862	4.32043	1.55727e-05	0.000128494
Mylk	2876.68	1.29902	0.191566	6.78108	1.19277e-11	4.19995e-10
Stk26	98.7364	1.29899	0.359004	3.6183	0.00029654	0.00165802
Eda2r	68.7759	1.29793	0.43237	3.00189	0.00268312	0.0112018
Sertad4	732.826	1.29672	0.2467	5.25624	1.47033e-07	1.98239e-06
Col7a1	2027.06	1.29492	0.320032	4.04622	5.20505e-05	0.000367754
Cenpq	127.678	1.29296	0.236892	5.45802	4.81486e-08	7.17538e-07
Mycbpap	139.776	1.29203	0.24682	5.23472	1.6524e-07	2.20043e-06
BC016548	60.0742	1.287	0.47903	2.68667	0.00721673	0.0260597
Ptprf	7501.61	1.28317	0.184347	6.96063	3.38759e-12	1.39759e-10
Pold3	1022.77	1.27823	0.16973	7.53096	5.03675e-14	3.3744e-12
Pabpc4l	27.7166	1.27394	0.476245	2.67496	0.00747382	0.0268472
Cldn7	1203.35	1.27377	0.214523	5.93769	2.89067e-09	5.64015e-08
Spib	28.4792	1.27127	0.491466	2.58669	0.00969033	0.0334065
Gpsm2	440.768	1.27085	0.229029	5.54886	2.87546e-08	4.51165e-07
Usp43	232.851	1.26973	0.245806	5.16558	2.3969e-07	3.07294e-06
Mex3a	643.164	1.26922	0.321019	3.95371	7.69501e-05	0.000517593
Ccdc120	586.806	1.26712	0.241027	5.25715	1.46301e-07	1.97428e-06
Sidt1	896.333	1.2634	0.287663	4.39193	1.12351e-05	9.54608e-05
Ikzf1	419.538	1.26332	0.187852	6.72505	1.75528e-11	5.79012e-10
Cdkn1a	613.095	1.26213	0.392632	3.21454	0.00130653	0.00603485
Adamts17	125.394	1.26082	0.242301	5.20352	1.95549e-07	2.55904e-06
Skp2	178.524	1.25968	0.351146	3.58734	0.000334062	0.00183462
Ccsap	96.4171	1.25887	0.332744	3.7833	0.000154762	0.00094448
Tmtc4	423.459	1.25831	0.188417	6.67832	2.41703e-11	7.73706e-10
Zgrf1	95.6943	1.25742	0.269832	4.66002	3.16175e-06	3.08653e-05
Gm42743	63.1379	1.2569	0.417121	3.01327	0.00258445	0.0108487
Stum	70.0946	1.25672	0.299716	4.19303	2.75257e-05	0.000210595
Lbp	2091.51	1.25643	0.210067	5.9811	2.21638e-09	4.45345e-08
Bbox1	40.0272	1.25562	0.460685	2.72555	0.00641942	0.023557
Mpzl1	1737.66	1.25541	0.206303	6.08528	1.16286e-09	2.47636e-08
Cenpl	100.75	1.25433	0.340136	3.68772	0.000226269	0.00131161
Retreg1	850.584	1.25265	0.244239	5.12879	2.91607e-07	3.65498e-06
Pde4b	800.87	1.25109	0.204109	6.12954	8.81308e-10	1.9339e-08
Rtkn	612.254	1.24957	0.198059	6.3091	2.80668e-10	6.95515e-09
Card11	128.091	1.2481	0.266434	4.68446	2.80697e-06	2.78143e-05
Fzd5	361.736	1.24787	0.22172	5.62813	1.82178e-08	2.99496e-07
Igsf3	829.566	1.2433	0.20927	5.94113	2.8306e-09	5.53008e-08
Ccdc34	320.646	1.24304	0.22924	5.42243	5.87934e-08	8.58429e-07
Apobec3	1218.3	1.24203	0.230017	5.39973	6.67417e-08	9.6702e-07
Tspan2	328.094	1.24083	0.308867	4.01737	5.88524e-05	0.00041026
Wdr31	54.5736	1.24063	0.368111	3.37025	0.000750992	0.00373302
Kif26b	47.0268	1.2387	0.424678	2.9168	0.00353639	0.0141502
Fam72a	25.2937	1.23856	0.48218	2.56867	0.0102089	0.0348453
C2cd4d	39.9566	1.23855	0.437209	2.83285	0.00461354	0.0177699
Vcam1	946.713	1.23795	0.27905	4.43631	9.15135e-06	7.94499e-05
Fcho1	172.546	1.2362	0.325059	3.803	0.000142953	0.000879857
Jpt2	985.531	1.23599	0.227142	5.44149	5.28363e-08	7.80482e-07
Rad51ap1	159.941	1.22828	0.336895	3.64589	0.00026647	0.00150574
Apobr	313.301	1.22756	0.378218	3.24564	0.00117188	0.00550525
Atad2	360.226	1.22736	0.291549	4.20979	2.5561e-05	0.000197964
Tmc5	154.265	1.22588	0.321274	3.8157	0.000135795	0.000843691
X1300014J16Rik	48.3977	1.22453	0.335868	3.64585	0.000266509	0.00150574
Col4a5	856.578	1.22333	0.24857	4.92147	8.58981e-07	9.52809e-06
Tcte2	35.5811	1.22109	0.400264	3.05072	0.00228293	0.00977816
Strbp	973.644	1.21966	0.136143	8.95866	3.28653e-19	1.01554e-16
Palb2	122.49	1.21661	0.354866	3.42835	0.000607252	0.00308848
Rec114	58.0818	1.2162	0.308453	3.94291	8.05003e-05	0.00053884
Fblim1	1076.94	1.21536	0.177176	6.85964	6.90356e-12	2.60665e-10
Plk4	190.723	1.21487	0.287292	4.2287	2.35042e-05	0.000184202
Chadl	581.877	1.21423	0.33011	3.67827	0.000234821	0.00135342
Lig1	994.997	1.20961	0.294849	4.10248	4.0875e-05	0.0002974
Has2	118.611	1.20834	0.402262	3.00386	0.00266582	0.0111377
Rab4a	1147.33	1.20727	0.174033	6.93699	4.00551e-12	1.61726e-10
Tnfsfm13	83.1529	1.20711	0.304644	3.96238	7.42078e-05	0.000500481
Lbh	2074.98	1.20704	0.244145	4.94393	7.65615e-07	8.63799e-06
Hjurp	693.815	1.20243	0.213522	5.63142	1.78734e-08	2.94795e-07
Cxcr4	600.807	1.20053	0.252602	4.75264	2.00779e-06	2.04851e-05
Fbxo32	1752.54	1.19938	0.180065	6.66081	2.7233e-11	8.59032e-10
Rab17	251.582	1.19687	0.20024	5.9772	2.27e-09	4.54031e-08
Slc1a4	600.274	1.1958	0.219955	5.43658	5.43138e-08	8.01526e-07
Ttll10	171.459	1.19392	0.310218	3.84865	0.000118769	0.000749594
X1700025G04Rik	1083.52	1.19388	0.178129	6.70232	2.05137e-11	6.63671e-10
Ano1	6009.54	1.19285	0.183683	6.49409	8.3534e-11	2.33787e-09
Rps6ka6	83.9395	1.19201	0.396588	3.00566	0.00265007	0.0110877
Wnt5b	1227.69	1.19141	0.259014	4.59981	4.22878e-06	3.97196e-05
Pilra	33.3504	1.19007	0.430058	2.76724	0.00565333	0.0210934
Gm7694	670.277	1.1898	0.24487	4.8589	1.18038e-06	1.27385e-05
Wnt6	112.31	1.18958	0.28818	4.1279	3.66085e-05	0.000270385
Dscc1	56.8823	1.18817	0.427932	2.77654	0.00549403	0.0205802
Erbb3	2564.39	1.18789	0.176757	6.7205	1.81102e-11	5.94809e-10
Arhgef4	75.1891	1.18756	0.364206	3.2607	0.00111139	0.00526191
Ogdhl	23.8886	1.18588	0.482677	2.45687	0.0140152	0.0453913
Folr1	836.213	1.18546	0.319292	3.71277	0.000205002	0.00120354
Glrb	56.939	1.18481	0.390025	3.03777	0.00238332	0.0101279
H2.K2.1	34.3786	1.18263	0.447565	2.64237	0.00823286	0.0290704
Ezr	4177.11	1.18184	0.190686	6.19786	5.72371e-10	1.30911e-08
Tnik	391.399	1.18165	0.219576	5.38148	7.38771e-08	1.05925e-06
Ninl	197.435	1.17942	0.228033	5.17213	2.31442e-07	2.97223e-06
Pkp3	1603.33	1.17847	0.209216	5.63281	1.77301e-08	2.93127e-07
Cd276	794.04	1.17484	0.238153	4.93312	8.09259e-07	9.05616e-06
Gm20324	36.4415	1.1745	0.447642	2.62376	0.00869662	0.03041
Sass6	78.2499	1.17379	0.318288	3.68783	0.000226178	0.00131159
Rapgef5	770.391	1.16828	0.182227	6.41116	1.44415e-10	3.83611e-09
C1qtnf3	36.4904	1.16786	0.482359	2.42115	0.0154714	0.0491509
Ppip5k2	608.016	1.16746	0.270814	4.31095	1.62558e-05	0.000132864
Icam1	1028.74	1.16254	0.209312	5.55409	2.79057e-08	4.39211e-07
Tjp2	2004.8	1.16113	0.182066	6.37755	1.79942e-10	4.61309e-09
Relb	1294.44	1.16015	0.186666	6.21509	5.12945e-10	1.18572e-08
Mcm6	1995.16	1.15964	0.327902	3.53656	0.000405376	0.00217037
Actl6a	1065.73	1.15818	0.207035	5.59415	2.21701e-08	3.56346e-07
Gzmb	139.178	1.15752	0.264435	4.37733	1.20144e-05	0.000101569
Galnt10	1193.05	1.15261	0.169965	6.78144	1.18981e-11	4.19995e-10
Magi3	1060.76	1.15239	0.184222	6.25543	3.96428e-10	9.3933e-09
Rtl10	77.5115	1.15161	0.271935	4.23486	2.28696e-05	0.000179973
P3h2	292.482	1.14792	0.279527	4.10664	4.01459e-05	0.000293222
Fam210b	2028.43	1.14742	0.19081	6.01342	1.81646e-09	3.7066e-08
D7Ertd443e	96.6299	1.14695	0.296702	3.86567	0.000110784	0.000704065
Jmy	1134.54	1.14597	0.165332	6.93133	4.16893e-12	1.67432e-10
F2rl3	36.3867	1.14591	0.410973	2.78827	0.00529896	0.0199581
Cblc	435.75	1.14392	0.213825	5.34981	8.80482e-08	1.24244e-06
Dock8	1332.42	1.14319	0.193217	5.91658	3.28696e-09	6.36418e-08
Mir145a	51.9363	1.14316	0.324061	3.5276	0.000419349	0.00223412
Padi1	38.4684	1.13842	0.378504	3.00767	0.00263256	0.0110323
Cib1	1393.64	1.13553	0.205531	5.52484	3.29793e-08	5.1379e-07
Fam234b	1035.91	1.13383	0.197258	5.74797	9.03192e-09	1.59199e-07
Lsr	762.437	1.13271	0.184986	6.12323	9.16993e-10	2.00639e-08
Fmn1	185.676	1.13162	0.244886	4.621	3.81887e-06	3.6229e-05
Fermt1	202.803	1.13061	0.290213	3.89581	9.78717e-05	0.000636271
Il18r1	170.123	1.12855	0.290801	3.88084	0.000104096	0.000669462
Gm5436	52.6217	1.12812	0.357225	3.15802	0.00158842	0.00715171
Cdc45	241.102	1.12779	0.292543	3.85511	0.000115677	0.000732219
Spint2	5589.06	1.12592	0.178035	6.32418	2.54582e-10	6.38183e-09
Muc1	1178.4	1.12495	0.220497	5.10189	3.36285e-07	4.12952e-06
Enpp3	947.326	1.12286	0.171632	6.54224	6.06027e-11	1.76222e-09
Haus8	250.874	1.12274	0.248641	4.51552	6.31628e-06	5.69594e-05
Arhgef10l	1424.8	1.12251	0.165021	6.80219	1.03039e-11	3.74129e-10
Dnmt1	3227.64	1.1211	0.227341	4.93137	8.16545e-07	9.13096e-06
Osbpl7	1105.77	1.12082	0.213351	5.25343	1.49289e-07	2.00744e-06
Rassf7	519.562	1.11983	0.1787	6.26653	3.69177e-10	8.83051e-09
Atad5	155.647	1.11914	0.375977	2.97662	0.00291448	0.0119971
Pak3	96.4747	1.11834	0.361187	3.09629	0.00195962	0.00854568
Moxd1	434.34	1.11388	0.269182	4.13803	3.50294e-05	0.000260244
Slc52a2	858.095	1.11369	0.222901	4.99633	5.8432e-07	6.80817e-06
Sh3bp5	3725.02	1.11364	0.214567	5.19019	2.10077e-07	2.7256e-06
B4galt1	5045.36	1.11225	0.232654	4.78069	1.74698e-06	1.82044e-05
B930095G15Rik	205.653	1.11133	0.225865	4.92031	8.64082e-07	9.57765e-06
Hsd17b7	210.06	1.11119	0.277173	4.00903	6.09686e-05	0.000421711
Ass1	158.029	1.11049	0.28636	3.87794	0.000105345	0.000675575
Bst2	2920.84	1.11003	0.375008	2.96002	0.00307623	0.0125587
Mansc1	609.436	1.10928	0.226965	4.88742	1.02163e-06	1.11929e-05
Tfrc	1219.92	1.1086	0.178591	6.20749	5.38373e-10	1.23508e-08
Scnn1g	164.346	1.10838	0.352734	3.14226	0.0016765	0.00749007
Robo2	68.1739	1.10641	0.31445	3.51855	0.000433918	0.00230363
Lig3	1121.53	1.10014	0.197976	5.55692	2.74582e-08	4.3352e-07
Pitpnm3	318.023	1.09998	0.254967	4.3142	1.60178e-05	0.000131593
Gpm6b	790.115	1.09583	0.175107	6.25806	3.89803e-10	9.26532e-09
Tgif1	607.324	1.09581	0.18179	6.02787	1.66137e-09	3.41313e-08
Crybg3	798.192	1.09524	0.167539	6.5372	6.26814e-11	1.80773e-09
Dab2	2752.51	1.09516	0.198249	5.52416	3.31069e-08	5.15181e-07
Tmem184a	417.642	1.09467	0.20785	5.26663	1.38949e-07	1.88346e-06
Slc25a34	140.141	1.09458	0.311404	3.51497	0.000439802	0.00232996
Calml3	163.303	1.09386	0.376372	2.90633	0.00365691	0.0145556
Zfp937	68.8147	1.09314	0.387505	2.82097	0.00478794	0.018339
Pgm2l1	352.065	1.09266	0.206555	5.2899	1.22384e-07	1.67998e-06
Utp14b	91.4351	1.09071	0.279203	3.90652	9.36359e-05	0.000612945
Traf2	1313.57	1.08564	0.1718	6.31924	2.62856e-10	6.5459e-09
Rhbdl2	55.4	1.08396	0.315767	3.43278	0.000597431	0.00304672
Gm43660	38.3192	1.08338	0.357409	3.0312	0.00243587	0.010329
Mfsd6	1268.21	1.08283	0.20626	5.24982	1.52244e-07	2.04175e-06
Kctd1	465.545	1.08247	0.177468	6.09954	1.06373e-09	2.28779e-08
Ror1	292.368	1.0822	0.18616	5.8133	6.12516e-09	1.12006e-07
Nipal2	347.933	1.08212	0.217267	4.98058	6.33941e-07	7.31594e-06
Rhpn2	1001.31	1.07911	0.216	4.99591	5.85596e-07	6.81515e-06
Nme4	205.816	1.07717	0.23932	4.50096	6.76472e-06	6.05346e-05
Nectin4	1134.8	1.07692	0.181126	5.94572	2.75237e-09	5.39814e-08
Zbtb33	496.475	1.07629	0.184018	5.84884	4.95009e-09	9.253e-08
Slamf8	38.1872	1.07613	0.387107	2.77994	0.00543698	0.020417
Tgm1	333.284	1.0758	0.252985	4.25245	2.11448e-05	0.000167619
Apol10b	135.306	1.07461	0.273165	3.93393	8.35683e-05	0.000555935
Tmem221	69.83	1.07451	0.389263	2.76036	0.00577382	0.0215006
Map3k21	345.475	1.0741	0.208077	5.16205	2.44265e-07	3.12102e-06
Ncald	505.987	1.07351	0.224913	4.773	1.81499e-06	1.8771e-05
H2bc8	35.4335	1.0732	0.393226	2.72921	0.00634859	0.0233651
Zranb3	169.918	1.07099	0.225956	4.73983	2.13898e-06	2.17066e-05
ce..havana.ENSMUSG00000086278.Olfr75.ps1.ENSMUSG00000121512.ce...havana	125.326	1.07058	0.250778	4.26905	1.96311e-05	0.000157101
Epn3	548.744	1.07022	0.189741	5.64044	1.69612e-08	2.81899e-07
Pycard	148.387	1.07016	0.308917	3.46422	0.000531775	0.00275457
Agfg1	1878.99	1.06978	0.150053	7.12938	1.00822e-12	4.63997e-11
Macc1	196.026	1.06927	0.246977	4.32942	1.49502e-05	0.00012383
Gm28417	77.3386	1.06919	0.347164	3.07978	0.00207157	0.00896673
Ddx58	1662.33	1.06911	0.259538	4.11928	3.80054e-05	0.000279611
Slc41a1	2772.51	1.069	0.17985	5.94384	2.78422e-09	5.4465e-08
Tpd52	1587.17	1.06892	0.205748	5.19525	2.04441e-07	2.65704e-06
Gm11942	106.959	1.0661	0.252603	4.22047	2.43789e-05	0.000189975
Rab20	251.083	1.06142	0.222143	4.7781	1.76961e-06	1.8377e-05
Tmem255a	52.613	1.06095	0.372609	2.84736	0.00440839	0.0170622
Map3k1	1668.22	1.06092	0.163868	6.47421	9.53071e-11	2.6285e-09
Denn2b	1296.2	1.05968	0.187565	5.64965	1.60771e-08	2.69274e-07
Lin9	205.551	1.05951	0.191403	5.53547	3.10394e-08	4.85503e-07
Arhgap28	362.157	1.05828	0.170188	6.21827	5.02668e-10	1.16731e-08
Mid1	450.995	1.05673	0.259666	4.06957	4.70995e-05	0.000336383
Tmc4	2694.44	1.05576	0.192555	5.48293	4.18329e-08	6.32127e-07
Ctbp2	1383.38	1.05547	0.140649	7.50427	6.17731e-14	3.93542e-12
Hmgb3	783.672	1.05511	0.216418	4.87535	1.08615e-06	1.18397e-05
Clu	17423.3	1.05327	0.271638	3.87747	0.000105548	0.000676585
Clec5a	34.7545	1.05073	0.416789	2.52101	0.0117017	0.0390857
Tiam1	430.524	1.04826	0.224891	4.66122	3.14344e-06	3.07063e-05
Gm26725	41.0098	1.04761	0.417755	2.5077	0.0121519	0.0403667
Ctnnal1	652.672	1.0457	0.169266	6.17784	6.49841e-10	1.46318e-08
Srgap3	668.426	1.04565	0.191096	5.47186	4.45339e-08	6.696e-07
Gm5641	625.011	1.04527	0.168756	6.19394	5.86801e-10	1.33807e-08
Evl	931.732	1.04508	0.152059	6.87286	6.29281e-12	2.40605e-10
Miga1	271.632	1.0427	0.199123	5.23648	1.63672e-07	2.18532e-06
Nrtn	324.352	1.04173	0.224244	4.64553	3.39208e-06	3.26922e-05
Ydjc	84.343	1.04168	0.270047	3.85739	0.000114606	0.000726047
Crb3	226.858	1.04137	0.314442	3.31181	0.000926955	0.00448977
Lgr4	874.592	1.04095	0.183572	5.67052	1.42366e-08	2.40576e-07
Hivep3	873.139	1.04091	0.196176	5.30602	1.12042e-07	1.54925e-06
Ndrg1	5995.58	1.04028	0.207774	5.00675	5.53565e-07	6.51752e-06
Tssk4	37.2698	1.04023	0.381484	2.7268	0.00639527	0.0234855
Shisa2	1258.77	1.03606	0.282385	3.66896	0.000243543	0.00139658
Zfp7	388.206	1.03572	0.232765	4.44963	8.60171e-06	7.53695e-05
Ecrg4	342.585	1.03528	0.259903	3.98334	6.79536e-05	0.000462837
X2810408A11Rik	191.096	1.03521	0.2455	4.21674	2.47857e-05	0.000192649
Ncapg2	286.285	1.03521	0.252211	4.10451	4.05164e-05	0.000295074
Mfhas1	765.809	1.03389	0.155823	6.63499	3.24529e-11	1.0028e-09
Tmem144	99.7474	1.03224	0.275526	3.74644	0.000179364	0.00107088
Chd3	5893.73	1.03182	0.172957	5.96572	2.43554e-09	4.8331e-08
Snph	67.9503	1.03163	0.290086	3.55629	0.000376122	0.00203606
Gbp3	1105.7	1.03033	0.381669	2.69955	0.00694335	0.0251746
Fancb	68.6726	1.02896	0.285615	3.60262	0.000315028	0.00174847
Cdca7l	594.605	1.02812	0.261723	3.92826	8.55624e-05	0.000567583
Plek2	133.167	1.02568	0.304363	3.36991	0.000751927	0.00373521
Mcm3	1129.62	1.0243	0.269368	3.80258	0.000143196	0.000880996
N4bp2os	58.3374	1.02375	0.351589	2.91179	0.00359368	0.0143529
Rtp4	914.391	1.02138	0.373155	2.73714	0.00619765	0.0228542
Hipk4	60.1156	1.02114	0.333209	3.06455	0.00217999	0.0093824
Zfp101	308.277	1.01895	0.220267	4.62599	3.72815e-06	3.55466e-05
Rad51c	53.0834	1.01276	0.344032	2.9438	0.0032421	0.0131358
Bcl3	749.031	1.01019	0.174427	5.79147	6.97744e-09	1.26673e-07
Map2	646.256	1.0101	0.183847	5.49427	3.92334e-08	5.95223e-07
Six4	115.083	1.00967	0.272478	3.70551	0.000210963	0.00123567
Vav3	384.255	1.00949	0.155314	6.49967	8.0498e-11	2.26126e-09
Nr6a1	171.621	1.00828	0.222746	4.52659	5.99424e-06	5.4314e-05
Nudcd1	396.956	1.0044	0.194363	5.16765	2.3706e-07	3.04181e-06
Arhgef19	572.637	1.00398	0.221821	4.52608	6.00892e-06	5.44145e-05
Mcm7	1897.98	1.0034	0.242848	4.13182	3.59905e-05	0.000266554
Parp14	2410.91	1.00208	0.290914	3.44459	0.000571917	0.0029324
Rab11fip5	3188.69	1.00173	0.18666	5.3666	8.0233e-08	1.14281e-06
Mcm4	825.251	1.00043	0.249569	4.00864	6.1069e-05	0.000422213
Shroom2	293.225	0.998611	0.236916	4.21504	2.49734e-05	0.000193909
X4833438C02Rik	166.23	0.994493	0.20976	4.7411	2.1256e-06	2.15853e-05
Pdk3	175.145	0.994491	0.188634	5.27206	1.34903e-07	1.83354e-06
Greb1l	40.95	0.992778	0.354352	2.80167	0.00508385	0.0192437
Ltb	159.758	0.992337	0.273089	3.63375	0.000279335	0.0015711
Faxc	134.971	0.992237	0.296603	3.34533	0.000821841	0.00403747
Slfn8	255.304	0.990598	0.390547	2.53644	0.0111986	0.0376084
Muc20	437.888	0.990193	0.250369	3.95494	7.65552e-05	0.000515394
Arrdc4	1384.45	0.989402	0.145996	6.77691	1.22775e-11	4.28327e-10
Spns2	3263.04	0.987512	0.190063	5.19572	2.03931e-07	2.65269e-06
Cldn23	63.1405	0.987204	0.301235	3.27719	0.00104845	0.00500146
Bag2	306.112	0.983742	0.20704	4.75147	2.01947e-06	2.05815e-05
Gm38910	176.278	0.982318	0.245936	3.9942	6.4913e-05	0.000444526
Rfc5	470.496	0.981398	0.281317	3.48859	0.00048558	0.00253961
Rfc4	208.161	0.981373	0.320459	3.06239	0.00219574	0.00943408
Tuft1	402.857	0.981126	0.222565	4.40827	1.04198e-05	8.91839e-05
Sqle	733.883	0.981026	0.225013	4.35987	1.30142e-05	0.000109228
Ctxn1	160.948	0.979151	0.276984	3.53505	0.000407702	0.00218205
Ptk7	2189.54	0.978154	0.17502	5.58883	2.28605e-08	3.6589e-07
Prkch	972.935	0.978065	0.165587	5.90664	3.49161e-09	6.73458e-08
Cep170b	2675.74	0.977826	0.167652	5.83249	5.46074e-09	1.00954e-07
Trim33	875.027	0.97764	0.173613	5.63115	1.79009e-08	2.94926e-07
Patj	996.192	0.97666	0.170351	5.73323	9.85348e-09	1.71485e-07
Ahr	501.364	0.976451	0.237591	4.1098	3.95997e-05	0.000289932
Leo1	670.341	0.976226	0.142974	6.82798	8.61183e-12	3.18806e-10
Ctps	820.2	0.975657	0.251347	3.88172	0.000103722	0.000667712
Mir17hg	148.708	0.974297	0.27446	3.54986	0.000385433	0.00207755
Uck2	1152.77	0.973615	0.176602	5.51304	3.52681e-08	5.41027e-07
Dynlt1f	441.875	0.971745	0.199305	4.87567	1.08438e-06	1.18353e-05
Gstcd	266.109	0.971055	0.242356	4.00673	6.15651e-05	0.000425254
Acss1	1464.55	0.969671	0.169296	5.72768	1.01812e-08	1.76578e-07
Topbp1	1251.41	0.966711	0.253206	3.81788	0.000134602	0.000836623
Galnt7	269.473	0.966276	0.182	5.30921	1.10104e-07	1.52384e-06
Frrs1	633.676	0.964143	0.200125	4.81771	1.45217e-06	1.53222e-05
Crip2	4329.02	0.963891	0.160133	6.0193	1.75174e-09	3.57936e-08
Gm11847	579.762	0.962468	0.141015	6.82527	8.7758e-12	3.23295e-10
Brwd3	214.541	0.961291	0.217973	4.41015	1.03301e-05	8.87076e-05
Birc2	1353.72	0.958445	0.176442	5.43207	5.57031e-08	8.18836e-07
Rassf5	308.978	0.957472	0.193176	4.95647	7.17871e-07	8.16012e-06
Tmem47	542.44	0.956572	0.166996	5.7281	1.01564e-08	1.76351e-07
Jade3	162.985	0.956473	0.238159	4.0161	5.91679e-05	0.000412218
Igsf5	66.8725	0.956203	0.29473	3.24433	0.00117726	0.00552537
Nat8f4	205.607	0.955715	0.284815	3.35556	0.000792035	0.0039088
Gins1	157.072	0.953041	0.275537	3.45884	0.000542501	0.0028015
Amz1	166.16	0.953031	0.234183	4.0696	4.70936e-05	0.000336383
Cep164	970.665	0.952673	0.177402	5.37015	7.86723e-08	1.12375e-06
Ctse	116.827	0.951284	0.300068	3.17023	0.00152319	0.00690497
Mtbp	157.626	0.949817	0.355582	2.67116	0.00755889	0.0271078
X1110038B12Rik	666.966	0.949403	0.160829	5.90317	3.56592e-09	6.86044e-08
Slc16a1	1281.81	0.949112	0.204719	4.63618	3.54914e-06	3.40326e-05
Secisbp2l	2906.74	0.948868	0.161074	5.8909	3.84106e-09	7.33386e-08
Krt5	2912.83	0.948465	0.215423	4.4028	1.06864e-05	9.12078e-05
Cacna1d	105.932	0.948263	0.257276	3.68578	0.000228	0.00132064
Phf11d	609.033	0.947831	0.351308	2.69801	0.0069756	0.0252674
Fam199x	152.685	0.947666	0.256372	3.69645	0.000218634	0.00127369
Ppp1cb	4565.53	0.947365	0.15782	6.00283	1.93907e-09	3.92914e-08
Proser3	287.557	0.945254	0.200445	4.71577	2.40797e-06	2.41771e-05
Trim14	685.481	0.945165	0.236277	4.00025	6.32762e-05	0.000434917
Cobl	377.739	0.944923	0.233882	4.04016	5.34137e-05	0.000376072
Pawr	370.31	0.944174	0.202947	4.65232	3.28228e-06	3.18163e-05
Dctd	317.632	0.94307	0.24292	3.88223	0.000103505	0.000666596
Golph3	2581.78	0.941902	0.140814	6.689	2.247e-11	7.22331e-10
Csrp1	9526.61	0.940643	0.165833	5.67222	1.40962e-08	2.3847e-07
Fam189a2	625.323	0.939858	0.201445	4.66558	3.07747e-06	3.01397e-05
Plb1	874.708	0.936523	0.228854	4.09223	4.27251e-05	0.000308783
Limd2	1010.76	0.935253	0.18886	4.95209	7.34197e-07	8.3123e-06
Pola1	314.584	0.934839	0.241597	3.86941	0.000109097	0.000695217
Gm10069	68.7052	0.934567	0.289537	3.2278	0.00124745	0.0058098
Lxn	340.151	0.932435	0.234073	3.98352	6.79023e-05	0.000462837
Scin	91.9631	0.932001	0.277524	3.35828	0.000784303	0.00387569
Nans	1594.25	0.930841	0.182909	5.08911	3.59756e-07	4.38572e-06
Eln	3457.9	0.930689	0.298854	3.11419	0.00184451	0.00811615
Rnf208	182.079	0.930405	0.282127	3.29783	0.000974362	0.00468939
Tifab	242.102	0.930346	0.22689	4.10043	4.12387e-05	0.000299327
Rcc2	4804.89	0.929711	0.163656	5.68088	1.34003e-08	2.2746e-07
Kcnq1ot1	178.221	0.92863	0.216593	4.28745	1.80735e-05	0.000145947
Sec61b	1233.05	0.928007	0.128131	7.24265	4.40006e-13	2.17717e-11
Bach2	163.896	0.926653	0.209943	4.41383	1.01557e-05	8.74178e-05
Sinhcaf	290.447	0.926314	0.238714	3.88044	0.000104268	0.000669798
Nktr	1951.41	0.925646	0.15236	6.07537	1.23702e-09	2.6232e-08
Glipr1	79.2941	0.925317	0.332208	2.78535	0.00534693	0.0201187
Trib3	264.294	0.924918	0.372867	2.48056	0.0131177	0.0430647
Nbea	821.287	0.923812	0.175126	5.27511	1.32674e-07	1.80974e-06
Spint1	1115.01	0.923796	0.160475	5.75664	8.58033e-09	1.52303e-07
Siah1b	114.386	0.923788	0.279265	3.30792	0.000939906	0.00454378
Tcf19	365.874	0.923121	0.3389	2.72387	0.00645212	0.0236484
Hs6st1	2190.85	0.922888	0.160278	5.75805	8.50916e-09	1.51395e-07
Epcam	7945.18	0.922719	0.136286	6.77047	1.28362e-11	4.40709e-10
Syn1	33.948	0.92103	0.369575	2.49213	0.0126978	0.0419137
Tbc1d8	978.063	0.920901	0.202279	4.55263	5.2979e-06	4.84979e-05
Krt8	11675.2	0.920468	0.150663	6.10947	9.99652e-10	2.15609e-08
Lratd2	675.348	0.919085	0.200578	4.58217	4.60171e-06	4.28766e-05
Pafah1b3	410.799	0.918945	0.152467	6.02716	1.66862e-09	3.42338e-08
D030028A08Rik	184.495	0.915788	0.189555	4.83126	1.35674e-06	1.44563e-05
Esrrg	75.5186	0.915172	0.289416	3.16214	0.00156615	0.00707056
Lmtk3	103.639	0.915066	0.254292	3.59849	0.000320068	0.00176802
Ddx11	415.635	0.914969	0.22095	4.14107	3.45685e-05	0.0002572
Rnf122	403.519	0.914441	0.253242	3.61093	0.000305096	0.00170083
Cd82	2993.11	0.913884	0.211795	4.31496	1.59634e-05	0.000131288
Aifm3	76.1511	0.912426	0.376336	2.4245	0.0153296	0.0487542
Faim2	68.7383	0.910789	0.339723	2.68098	0.00734075	0.0264571
Lrrc75b	771.152	0.910692	0.25631	3.55309	0.000380733	0.00205661
Pnck	115.245	0.910494	0.282376	3.2244	0.00126237	0.00586307
Glipr2	397.629	0.90943	0.174541	5.21041	1.88421e-07	2.47431e-06
Plekhn1	626.299	0.909289	0.198897	4.57165	4.83906e-06	4.47576e-05
Mettl27	585.884	0.909103	0.166237	5.46873	4.53269e-08	6.80173e-07
Efcab7	67.6273	0.908203	0.28236	3.21647	0.00129777	0.00600538
Atad2b	602.121	0.905644	0.189495	4.77924	1.75961e-06	1.82983e-05
Ahcyl	1580.02	0.904225	0.168975	5.35123	8.73577e-08	1.23615e-06
Rpl13a	611.627	0.903502	0.166291	5.43327	5.53311e-08	8.14158e-07
Lcp1	2911.92	0.902448	0.186425	4.84082	1.29302e-06	1.3875e-05
Kif21a	512.635	0.900502	0.157025	5.73476	9.76517e-09	1.70143e-07
H2az1	4565.33	0.899312	0.219873	4.09015	4.311e-05	0.000310675
Pak4	958.224	0.898507	0.116257	7.72862	1.08719e-14	8.89795e-13
X9130008F23Rik	74.9963	0.897353	0.286499	3.13213	0.00173541	0.00770554
Mthfd2	163.817	0.89614	0.289486	3.09563	0.00196396	0.00855969
Gm4617	137.47	0.896037	0.248229	3.60972	0.000306532	0.00170638
Wdr72	45.8581	0.895486	0.370805	2.41498	0.0157362	0.0498455
Prim2	277.724	0.895397	0.174315	5.13665	2.79677e-07	3.52296e-06
Iqgap1	4440.26	0.895158	0.176089	5.08356	3.70432e-07	4.50137e-06
Zfp296	74.645	0.895097	0.310527	2.8825	0.00394528	0.0155098
Dut	444.102	0.894472	0.240162	3.72446	0.000195735	0.00115657
Casp1	324.399	0.893805	0.258241	3.46112	0.000537925	0.00278293
Dynlt1a	183.984	0.893109	0.286326	3.1192	0.00181343	0.00801202
Lamc2	1539.44	0.892505	0.135107	6.60591	3.95095e-11	1.20123e-09
E2f7	119.537	0.891085	0.270976	3.28842	0.00100751	0.00482743
Hmga1	527.295	0.888516	0.226801	3.9176	8.94346e-05	0.000589264
Cep295	293.525	0.888226	0.201274	4.41301	1.01942e-05	8.76991e-05
Rtn1	219.646	0.88774	0.214538	4.13792	3.50464e-05	0.000260244
Parp9	1894.79	0.886766	0.227738	3.89379	9.86887e-05	0.000641032
Timeless	502.756	0.885502	0.232622	3.80661	0.000140887	0.000869264
Hmgn2.ps	1095.31	0.883485	0.17579	5.0258	5.01327e-07	5.94875e-06
Zfp292	450.876	0.88326	0.217009	4.07016	4.69805e-05	0.000335851
Tiam2	308.296	0.882065	0.20309	4.34323	1.40402e-05	0.000117061
Rab25	762.22	0.880067	0.153036	5.75073	8.88578e-09	1.57172e-07
Amer1	452.305	0.878463	0.207444	4.2347	2.28853e-05	0.000180004
Ica1	297.991	0.877871	0.183381	4.78714	1.69178e-06	1.76901e-05
Mbd4	113.278	0.876791	0.241421	3.6318	0.000281454	0.00158243
Ltk	123.845	0.87668	0.275037	3.1875	0.00143508	0.00655859
Lrrc15	495.339	0.875492	0.284877	3.07323	0.00211753	0.00916042
Bin2	109.034	0.87369	0.291915	2.99296	0.00276286	0.0114767
Vgll4	3275.38	0.870025	0.148301	5.86662	4.44764e-09	8.38627e-08
Alg8	256.484	0.86816	0.205177	4.23127	2.32379e-05	0.000182303
Gm6548	382.628	0.867808	0.309625	2.80277	0.00506652	0.0191876
Cyba	1235.27	0.867594	0.204181	4.24913	2.14599e-05	0.000169851
Mgat4a	608.95	0.864395	0.141268	6.11882	9.42717e-10	2.05082e-08
Fchsd2	579.803	0.864223	0.170188	5.07805	3.81335e-07	4.63015e-06
Zbtb10	443.903	0.864181	0.190149	4.54476	5.49989e-06	5.02558e-05
Efhd2	3255.48	0.863566	0.159417	5.41704	6.05933e-08	8.83857e-07
Ents15	587.253	0.863471	0.160006	5.3965	6.79539e-08	9.81766e-07
Usp3	1042.82	0.862196	0.131661	6.54858	5.80854e-11	1.7011e-09
Tns3	1932.3	0.861896	0.139933	6.15935	7.30447e-10	1.62811e-08
Smarcc1	2009	0.860906	0.156595	5.49765	3.8488e-08	5.85675e-07
Ptger2	107.832	0.860558	0.299278	2.87544	0.00403463	0.0158301
Fpgs	941.795	0.860446	0.151023	5.69746	1.21607e-08	2.08051e-07
Cdc25a	496.741	0.85767	0.194174	4.41701	1.00074e-05	8.62391e-05
Lyn	1287.74	0.855441	0.167621	5.10341	3.33585e-07	4.11304e-06
Brca2	193.574	0.855318	0.29083	2.94096	0.00327196	0.0132356
Fbxl19	1370.24	0.853964	0.132789	6.431	1.2677e-10	3.3972e-09
Epha4	227.673	0.853087	0.247895	3.44133	0.000578865	0.00296101
Rad18	227.684	0.851663	0.243642	3.49555	0.000473079	0.00248539
Lair1	91.6255	0.850782	0.292488	2.90877	0.00362849	0.0144812
X1700001L05Rik	124.956	0.849348	0.259465	3.27345	0.00106242	0.0050556
Dhfr	198.402	0.848721	0.274526	3.09158	0.00199093	0.00865978
Trp53i11	1232.3	0.845336	0.179154	4.71849	2.37596e-06	2.39033e-05
Cadm1	357.225	0.842751	0.195999	4.29976	1.70979e-05	0.000138512
Sphk2	1107.48	0.841079	0.134831	6.23802	4.43146e-10	1.03385e-08
Snhg1	520.801	0.841013	0.181519	4.63319	3.60073e-06	3.44836e-05
Galnt12	120.372	0.840776	0.277351	3.03145	0.00243384	0.0103265
Pabpc1	17814.8	0.839895	0.123876	6.7801	1.20089e-11	4.2187e-10
ce..havana_tagene.ENSMUSG00000121246.ce...havana_tagene	78.9088	0.839724	0.282359	2.97395	0.0029399	0.0120861
Taf4b	152.105	0.839648	0.239123	3.51136	0.00044582	0.00235772
Dnajb13	715.365	0.838865	0.223823	3.74789	0.000178327	0.00106555
Lpcat4	545.931	0.838537	0.160788	5.21517	1.83649e-07	2.42004e-06
Sh3bp4	2146.68	0.838127	0.133276	6.28866	3.20228e-10	7.80767e-09
Zfp689	88.9192	0.836489	0.258762	3.23265	0.00122647	0.00572266
Clta	6105.74	0.836317	0.14781	5.65807	1.53085e-08	2.56968e-07
E530011L22Rik	64.1953	0.836306	0.324213	2.5795	0.00989444	0.0339786
Elovl7	212.968	0.832158	0.258029	3.22506	0.00125947	0.00585316
Itgal	240.67	0.831706	0.192202	4.32726	1.50977e-05	0.000124983
Far1	1024.85	0.83093	0.165419	5.02317	5.08243e-07	6.02137e-06
Frmd6	2266.1	0.830026	0.152889	5.42894	5.66893e-08	8.30912e-07
Elp4	138.744	0.830022	0.234568	3.53851	0.000402389	0.00215743
Casp7	671.687	0.829999	0.199006	4.17072	3.03645e-05	0.000229301
Zfp605	169.804	0.828588	0.284931	2.90803	0.00363708	0.0145033
Fbxw7	585.267	0.827255	0.163286	5.06631	4.05605e-07	4.89344e-06
Psd4	283.468	0.827086	0.23034	3.59072	0.000329762	0.00181693
Prkcd	2099.15	0.826572	0.130232	6.34691	2.19688e-10	5.55308e-09
Utp14a	596.073	0.826219	0.161888	5.10365	3.33167e-07	4.11123e-06
Mtcl1	220.447	0.825832	0.215387	3.83418	0.000125984	0.000786932
Lmntd2	104.518	0.825531	0.321211	2.57006	0.0101682	0.0347454
Serinc5	1391.98	0.823364	0.15777	5.21876	1.80121e-07	2.37977e-06
Rpl7a	6556.24	0.821013	0.220463	3.72404	0.000196058	0.00115777
Slmap	3351.4	0.82101	0.19747	4.15765	3.21535e-05	0.000241367
Plekha7	623.026	0.820598	0.192644	4.25965	2.04743e-05	0.000162731
Tceal9	1934.93	0.819427	0.209161	3.91769	8.94019e-05	0.000589264
Pik3c2b	648.868	0.819285	0.203711	4.02179	5.77565e-05	0.000403922
Zfp710	1195.84	0.818854	0.167198	4.8975	9.70639e-07	1.06806e-05
Pde9a	378.662	0.818249	0.178415	4.58622	4.51332e-06	4.21501e-05
Rnasel	883.662	0.817306	0.217394	3.75956	0.000170213	0.00102514
Vcan	826.313	0.816607	0.314923	2.59304	0.00951319	0.0329007
Chmp4c	362.41	0.816567	0.200341	4.07587	4.58418e-05	0.000329265
Emb	465.486	0.815216	0.215288	3.78663	0.000152706	0.000933058
Bzw2	1773.66	0.814941	0.144832	5.62682	1.8356e-08	3.01115e-07
Relch	577.991	0.81465	0.197604	4.12264	3.74547e-05	0.000276096
Tom1l1	705.993	0.814551	0.188382	4.32394	1.53266e-05	0.000126671
Ints2	325.794	0.813922	0.211757	3.84366	0.000121211	0.000762467
Gm49450	92.1998	0.813764	0.292518	2.78193	0.00540371	0.0203072
Trmt61b	155.045	0.812499	0.255102	3.185	0.00144752	0.00659552
Phgdh	3060.6	0.812245	0.152205	5.33653	9.47439e-08	1.33196e-06
Lsm4	1234.11	0.810972	0.152469	5.31893	1.0438e-07	1.45259e-06
Gm26981	69.4282	0.809732	0.31212	2.5943	0.00947845	0.032803
Aplnr	1521.59	0.809406	0.265946	3.0435	0.00233846	0.00997232
Zfp568	545.348	0.808973	0.143922	5.62092	1.89943e-08	3.09572e-07
Etv5	692.354	0.804223	0.27669	2.90658	0.00365402	0.01455
Fam83f	141.615	0.804186	0.244929	3.28335	0.00102582	0.00490587
Acad9	2386.98	0.803059	0.166344	4.82769	1.38124e-06	1.4676e-05
Cxadr	814.379	0.802889	0.172666	4.64994	3.32027e-06	3.21229e-05
Arhgap33	342.674	0.799654	0.217634	3.67432	0.000238488	0.00137194
Hmga1b	668.741	0.798482	0.171771	4.64854	3.34297e-06	3.23218e-05
Klf5	206.062	0.797005	0.189774	4.19975	2.67207e-05	0.000205683
Pim1	1827.28	0.795996	0.206963	3.84607	0.000120026	0.000755446
Gt.ROSA.26Sor	148.818	0.795946	0.222353	3.57964	0.000344063	0.00188203
Zkscan7	241.169	0.795522	0.196701	4.04432	5.24759e-05	0.000370414
Gbp7	858.882	0.795091	0.291519	2.72741	0.00638342	0.0234591
Rnf38	1239.24	0.794543	0.128579	6.1794	6.43462e-10	1.45212e-08
Cdc42se1	2851.05	0.79435	0.150027	5.29473	1.19193e-07	1.64213e-06
Tex9	68.6992	0.79399	0.284439	2.79142	0.00524769	0.0197945
Zdhhc9	1100.87	0.793009	0.185906	4.26564	1.99333e-05	0.000158848
Ercc2	780.252	0.792146	0.132521	5.97752	2.26561e-09	4.5375e-08
Mdn1	902.784	0.791473	0.170897	4.63129	3.63393e-06	3.47577e-05
Slc2a1	957.873	0.79141	0.207104	3.82132	0.000132742	0.000825397
Lrrcc1	243.871	0.79138	0.194685	4.06493	4.80478e-05	0.000342349
Arl4c	486.064	0.789779	0.159358	4.956	7.19609e-07	8.17374e-06
Zfp266	808.488	0.786099	0.196064	4.00939	6.08753e-05	0.000421451
Grap2	68.5891	0.785749	0.312042	2.51809	0.0117994	0.0393685
Enpp4	876.436	0.785411	0.186889	4.20255	2.63928e-05	0.000203677
Tmem254	461.725	0.783139	0.18306	4.27805	1.88536e-05	0.000151842
Vrk3	841.387	0.782374	0.150752	5.18981	2.10509e-07	2.72887e-06
Plxnb2	6539.29	0.781992	0.156342	5.00179	5.67996e-07	6.65122e-06
Ccser1	74.2523	0.78187	0.272376	2.87056	0.00409751	0.016027
Flnb	3888.8	0.780985	0.163646	4.7724	1.8204e-06	1.88141e-05
Fbrsl1	2433.06	0.780075	0.135275	5.76657	8.09008e-09	1.4479e-07
Zfp113	363.941	0.779992	0.170821	4.56613	4.96813e-06	4.56823e-05
Nav3	311.647	0.77939	0.174093	4.47687	7.57454e-06	6.71071e-05
Agbl5	518.325	0.778673	0.151655	5.1345	2.82898e-07	3.55761e-06
Zbtb17	993.67	0.778594	0.161452	4.82244	1.41813e-06	1.50153e-05
Usp1	789.024	0.778096	0.186505	4.17198	3.01961e-05	0.000228372
Tlnrd1	1921.75	0.776441	0.158968	4.88426	1.03816e-06	1.13657e-05
Rbm47	1362.66	0.77596	0.179776	4.31625	1.58703e-05	0.000130691
Snhg5	531.035	0.775324	0.209778	3.69593	0.000219083	0.00127533
Ccdc85c	588.148	0.773669	0.182751	4.23346	2.3012e-05	0.000180812
Zfp553	484.896	0.773291	0.157815	4.89998	9.58455e-07	1.05542e-05
Slc20a1	860.375	0.77316	0.205684	3.75897	0.000170615	0.00102674
Resf1	724.399	0.771746	0.182543	4.22774	2.36051e-05	0.000184897
Fam178b	109.031	0.771483	0.225079	3.4276	0.000608934	0.00309599
Armcx1	405.341	0.771303	0.206203	3.74049	0.00018366	0.00109394
Myo1e	1113.57	0.771222	0.17127	4.50295	6.70159e-06	6.00762e-05
Fhip1b	1717.11	0.770829	0.16501	4.67141	2.99133e-06	2.94293e-05
Csdc2	179.091	0.770823	0.242929	3.17304	0.00150854	0.00684881
X9430015G10Rik	491.798	0.77081	0.180499	4.27044	1.95089e-05	0.000156288
Cracr2b	1821.09	0.770767	0.196578	3.92091	8.82134e-05	0.000583083
Nipsnap1	408.8	0.770472	0.239103	3.22235	0.00127145	0.00589978
Nucb2	699.111	0.769088	0.241293	3.18737	0.00143574	0.00655962
Intu	144.485	0.768301	0.228376	3.36419	0.000767695	0.00380356
Bex3	924.951	0.767262	0.184387	4.16115	3.16646e-05	0.000238524
Ndor1	329.31	0.766495	0.198954	3.85263	0.000116856	0.000739066
Zfp995	84.7432	0.766054	0.26643	2.87526	0.004037	0.0158353
Paip2b	1303.85	0.764397	0.151054	5.06043	4.18316e-07	5.03475e-06
Kdm8	79.0134	0.763116	0.272622	2.79918	0.0051233	0.0193639
Galnt18	1218.38	0.763092	0.188882	4.04006	5.34382e-05	0.000376072
Mmp15	3624.45	0.760605	0.144778	5.2536	1.49152e-07	2.00739e-06
Xylb	129.611	0.759958	0.298993	2.54172	0.0110308	0.0371396
Pdgfa	434.11	0.759032	0.154182	4.92295	8.52484e-07	9.48381e-06
Btg3	377.796	0.758355	0.15581	4.86717	1.13205e-06	1.22694e-05
Mex3b	199.62	0.758033	0.213856	3.54459	0.000393223	0.00211202
Ptma	25747.5	0.756969	0.139062	5.44341	5.2271e-08	7.72886e-07
Boc	1836.61	0.75693	0.143196	5.28599	1.2503e-07	1.71474e-06
Dcaf4	861.175	0.756259	0.204864	3.69151	0.000222924	0.00129421
Piga	143.68	0.754724	0.264848	2.84965	0.00437668	0.0169699
Tada2a	532.565	0.754385	0.162382	4.64574	3.38858e-06	3.26793e-05
Snd1	5020.02	0.754249	0.172902	4.36229	1.28705e-05	0.000108082
Zfp668	297.917	0.7536	0.210846	3.57418	0.00035133	0.00191555
Pced1b	662.563	0.752897	0.156209	4.8198	1.43706e-06	1.51839e-05
Fzd6	674.857	0.752734	0.230948	3.25932	0.00111679	0.0052825
Aatf	570.231	0.752678	0.148324	5.07457	3.88382e-07	4.7044e-06
Cngb1	55.8081	0.752298	0.300363	2.50463	0.0122579	0.0406566
Irf6	836.167	0.75132	0.163598	4.59249	4.37991e-06	4.10373e-05
Ptbp3	2393.37	0.748712	0.146052	5.12635	2.95411e-07	3.69349e-06
X2610528J11Rik	172.526	0.748367	0.245955	3.04269	0.00234471	0.00998554
Tcf20	1446.35	0.747809	0.151378	4.94	7.81245e-07	8.7884e-06
Npm1	8937.42	0.747601	0.16328	4.57864	4.68e-06	4.3499e-05
Sdf2l1	425.151	0.747129	0.1769	4.22346	2.40579e-05	0.000187957
Lsm2	450.223	0.746706	0.161212	4.63184	3.62432e-06	3.46876e-05
Zfp81	184.328	0.746262	0.198125	3.76661	0.000165477	0.00100179
Zfp217	1081.21	0.745736	0.183041	4.07414	4.61839e-05	0.00033078
Clic1	2433.03	0.745609	0.135289	5.51122	3.56364e-08	5.45022e-07
Tlr5	393.145	0.745558	0.187898	3.9679	7.25091e-05	0.000490116
Rpl35a	361.136	0.744455	0.253563	2.93598	0.00332496	0.0134177
Gnb4	547.562	0.743523	0.191177	3.88918	0.000100582	0.000651376
Rps7.ps3	7304.4	0.743134	0.137644	5.39895	6.70322e-08	9.703e-07
Kctd4	184.864	0.742783	0.298561	2.48788	0.0128508	0.0423169
Dlg1	1459.03	0.742646	0.145061	5.11955	3.06268e-07	3.81348e-06
Spata5	309.508	0.74233	0.202104	3.67301	0.000239707	0.00137824
Nfkbid	67.0915	0.742308	0.268795	2.76161	0.00575167	0.0214286
Csnk1g1	467.307	0.741597	0.194913	3.80475	0.000141947	0.000874377
Limk2	1691.92	0.740627	0.122849	6.02876	1.65217e-09	3.39885e-08
Ssx2ip	454.269	0.739816	0.175401	4.21784	2.46649e-05	0.000191907
Bclaf3	132.162	0.7398	0.258251	2.86466	0.00417456	0.0162905
Bid	393.297	0.739162	0.202311	3.65359	0.000258596	0.00146919
Tmem229b	742.695	0.738652	0.186888	3.95237	7.738e-05	0.000520022
Dact3	235.729	0.738523	0.175129	4.21703	2.47539e-05	0.000192501
Mpzl3	232.629	0.738382	0.24693	2.99025	0.00278753	0.0115696
Dusp8	266.909	0.737403	0.28054	2.62852	0.00857579	0.0300639
Noc4l	1021.5	0.736445	0.16217	4.5412	5.59359e-06	5.10196e-05
Rbmx2	101.067	0.734972	0.279445	2.63012	0.00853558	0.0299924
Sat1	2289.48	0.732701	0.188203	3.89313	9.89571e-05	0.000642224
Hspbap1	145.273	0.732346	0.207385	3.53132	0.000413484	0.00220831
Phc2	2823.16	0.73215	0.115177	6.35674	2.0608e-10	5.26182e-09
Tia1	592.531	0.731663	0.195572	3.74113	0.000183192	0.00109158
Akap17b	159.926	0.731381	0.247805	2.95143	0.00316302	0.0128671
Auts2	488.629	0.730222	0.16965	4.30429	1.67523e-05	0.00013615
Cd2ap	1421.65	0.72982	0.171972	4.24382	2.19744e-05	0.00017356
Adar	1332.8	0.729783	0.242825	3.00538	0.00265246	0.011088
Bcor	863.033	0.728813	0.158572	4.59611	4.30455e-06	4.04062e-05
Alyref	1002.85	0.728765	0.164166	4.43921	9.02909e-06	7.84785e-05
Ttyh3	3048	0.728568	0.126192	5.77347	7.7656e-09	1.39477e-07
Tbc1d22b	701.751	0.728354	0.155935	4.67089	2.99894e-06	2.9485e-05
Ppil1	604.138	0.727216	0.190684	3.81373	0.000136883	0.000849564
A430033K04Rik	148.565	0.727208	0.201341	3.61182	0.000304055	0.00169628
Gm9118	219.041	0.726707	0.185852	3.91014	9.2244e-05	0.000605141
Zfp36l1	4048.76	0.726142	0.114564	6.33828	2.32338e-10	5.86306e-09
Plekhh1	378.415	0.72248	0.148232	4.87398	1.09375e-06	1.1914e-05
Pacc1	225.973	0.721686	0.194903	3.7028	0.000213231	0.0012475
Eogt	647.934	0.721615	0.165215	4.36775	1.25535e-05	0.000105596
Vamp8	1720.44	0.721305	0.167201	4.314	1.60325e-05	0.000131642
Gnl2	1280.85	0.720491	0.153862	4.68271	2.83101e-06	2.80342e-05
Traf6	791.104	0.720073	0.155036	4.64455	3.40814e-06	3.28261e-05
Hnrnpm	5635.9	0.719757	0.106226	6.77569	1.2381e-11	4.28973e-10
Mlh1	575.096	0.718744	0.168898	4.2555	2.08585e-05	0.000165523
Dstn	4832.3	0.718612	0.143175	5.01913	5.19056e-07	6.13987e-06
Gm43481	78.5541	0.7181	0.277738	2.58553	0.00972306	0.0334888
Ccr1	110.153	0.717927	0.247798	2.89723	0.00376473	0.0149094
Gar1	476.824	0.71772	0.248027	2.89371	0.00380714	0.0150506
Xylt1	186.936	0.716556	0.189797	3.77539	0.000159758	0.000971053
Wdr54	103.024	0.716169	0.277857	2.57747	0.00995263	0.0341552
Prdx4	1254.99	0.715923	0.169167	4.23205	2.3157e-05	0.000181763
Dlg3	778.796	0.715608	0.142848	5.00956	5.45541e-07	6.43305e-06
Gm9800	139.604	0.713663	0.268797	2.65503	0.00793017	0.0281856
Dnaaf3	176.683	0.713401	0.222727	3.20303	0.0013599	0.00625461
Dera	577.253	0.713316	0.222994	3.19881	0.00137998	0.0063349
Arid5a	724.331	0.712698	0.188028	3.79039	0.000150411	0.000919776
Tmem98	739.434	0.712372	0.156002	4.56642	4.96124e-06	4.56823e-05
Atp1a1	9143.47	0.712317	0.147083	4.84295	1.27925e-06	1.37467e-05
Prps2	413.588	0.711366	0.177239	4.01359	5.98011e-05	0.000415153
Cntrl	802.831	0.711124	0.143522	4.95479	7.24088e-07	8.21845e-06
Cx3cl1	1185.41	0.711001	0.12374	5.74594	9.1413e-09	1.60753e-07
Klf7	882.886	0.710982	0.17474	4.06879	4.72575e-05	0.000337194
Cacnb3	951.989	0.710559	0.179748	3.95308	7.71521e-05	0.000518721
Dcakd	1473.13	0.710267	0.127866	5.55479	2.7794e-08	4.37907e-07
Rasal3	138.388	0.709828	0.206955	3.42986	0.000603894	0.00307657
Alg6	133.197	0.709431	0.254198	2.79086	0.00525677	0.0198239
Serbp1	6979.95	0.709116	0.1385	5.11996	3.05608e-07	3.80841e-06
Pop1	173.647	0.708662	0.194873	3.63654	0.000276323	0.00155532
Fam110b	114.98	0.708612	0.269471	2.62964	0.00854755	0.0300066
Sema4c	1478.61	0.706857	0.203763	3.46902	0.00052236	0.00271229
Psmb8	1966.43	0.704229	0.227125	3.10062	0.00193113	0.00844089
Rnf169	674.717	0.703787	0.184969	3.8049	0.000141861	0.000874203
Ly6e	23404.6	0.703238	0.181915	3.86576	0.000110746	0.000704065
Neo1	2481.46	0.703051	0.142505	4.93352	8.07592e-07	9.05089e-06
Msh5	78.4362	0.70297	0.274363	2.56219	0.0104014	0.0354064
Cdin1	125.792	0.702254	0.243101	2.88873	0.00386803	0.0152534
Zfp120	270.979	0.702157	0.2102	3.34042	0.000836528	0.00409634
Mphosph9	193.508	0.701975	0.245992	2.85365	0.00432205	0.0167814
Zfp428	94.4542	0.701642	0.236122	2.97152	0.00296326	0.0121717
Pradc1	475.267	0.70101	0.210739	3.32643	0.000879657	0.00428674
Ttf2	353.413	0.700764	0.186252	3.76246	0.000168254	0.00101536
Mroh2a	134.996	0.700046	0.200571	3.49027	0.000482534	0.00252732
Bak1	783.948	0.699757	0.140359	4.98546	6.18133e-07	7.16627e-06
Rap1gap	744.661	0.69932	0.185588	3.76813	0.000164476	0.000996134
Med14	658.454	0.697973	0.158269	4.41005	1.03349e-05	8.87076e-05
Mnd1	154.455	0.697804	0.194132	3.59449	0.000325032	0.00179348
Taf1d	1067.93	0.697078	0.180001	3.87264	0.000107663	0.000687528
Lbr	483.924	0.696402	0.179934	3.87032	0.000108693	0.000693225
Eya2	715.031	0.696267	0.174585	3.98812	6.66003e-05	0.000455052
H1f0	3794.25	0.696129	0.162231	4.29098	1.77887e-05	0.000143724
Rlim	1350.9	0.695826	0.114975	6.05197	1.43084e-09	2.97179e-08
Tasor2	402.421	0.695665	0.240077	2.89767	0.00375942	0.014897
Acsl3	693.515	0.694947	0.183191	3.79357	0.000148494	0.000909529
Tmem63a	1350.41	0.693672	0.166917	4.1558	3.24157e-05	0.000242853
Gm4366	946.073	0.69326	0.126335	5.48748	4.07707e-08	6.16693e-07
Zkscan1	962.961	0.69186	0.163683	4.22681	2.37023e-05	0.000185466
Prdm11	192.425	0.691831	0.219565	3.15092	0.00162758	0.0073017
Larp7	527.725	0.691269	0.215356	3.20989	0.00132787	0.00611659
X4930562C15Rik	78.1822	0.691049	0.252839	2.73315	0.00627308	0.0231041
Hirip3	566.859	0.690795	0.200065	3.45285	0.000554707	0.00285629
Rfx7	445.683	0.690685	0.1665	4.14826	3.35016e-05	0.000249999
Farp1	1910.26	0.6899	0.172424	4.00117	6.30294e-05	0.000433589
Atrx	1876.98	0.68965	0.166089	4.15229	3.29166e-05	0.000245997
Ap5b1	195.121	0.689224	0.273841	2.51688	0.0118399	0.0394865
Mad1l1	643.324	0.689209	0.160468	4.29501	1.74688e-05	0.000141442
Rap1gap2	393.134	0.68845	0.183475	3.75229	0.000175224	0.00104989
Zbed4	167.184	0.688008	0.224985	3.05802	0.00222805	0.00956664
Msh2	749.294	0.68797	0.180025	3.82154	0.000132623	0.000824999
AU020206	1571.97	0.68653	0.213746	3.2119	0.00131861	0.00608136
Amot	392.761	0.686193	0.167441	4.09812	4.1652e-05	0.000301604
Mitd1	236.649	0.685754	0.27253	2.51625	0.0118611	0.039539
Helz	1083.9	0.685682	0.138989	4.93337	8.08224e-07	9.05127e-06
Gm20008	100.71	0.685076	0.279426	2.45172	0.0142174	0.0459382
Cttnbp2	97.5933	0.684433	0.247237	2.76832	0.00563456	0.0210441
X4933431E20Rik	203.512	0.683929	0.21037	3.25107	0.0011497	0.00542126
Atf7ip	1684.98	0.683923	0.128929	5.30463	1.12902e-07	1.55971e-06
Cldn1	268.504	0.683492	0.167017	4.09235	4.27018e-05	0.000308762
Anpep	5796.22	0.68344	0.225159	3.03537	0.00240241	0.0102005
Ackr4	179.986	0.682566	0.275479	2.47774	0.0132216	0.0433122
Snrpe	419.01	0.6816	0.262754	2.59406	0.009485	0.0328182
Kazn	652.199	0.681552	0.210495	3.23785	0.00120433	0.00563497
Cmtm8	352.924	0.681253	0.163159	4.1754	2.97462e-05	0.000225645
Nup93	616.752	0.681213	0.213825	3.18584	0.00144333	0.00658236
Fam83h	1047.96	0.681177	0.143878	4.73441	2.19692e-06	2.22053e-05
Ska2	114.401	0.680617	0.266295	2.55587	0.0105921	0.0359587
Cchcr1	476.914	0.679745	0.190632	3.56575	0.000362815	0.00197108
Uchl3	508.101	0.679041	0.178272	3.80902	0.000139519	0.00086223
Slc30a7	954.829	0.678602	0.152428	4.45194	8.50986e-06	7.46511e-05
Ppard	1458.7	0.678199	0.182129	3.72373	0.000196302	0.00115876
Cdc42ep5	318.029	0.678133	0.151721	4.46961	7.83639e-06	6.91842e-05
Gne	2324.35	0.677261	0.166189	4.07524	4.59662e-05	0.000329851
Stard5	798.536	0.676423	0.170616	3.96461	7.35171e-05	0.000496265
Zfp958	165.636	0.676193	0.238061	2.84042	0.00450542	0.0173844
Senp1	869.256	0.675256	0.15662	4.31142	1.62206e-05	0.000132755
Cep112	89.1226	0.674951	0.253043	2.66734	0.00764534	0.0273625
Flna	17471.8	0.674821	0.131173	5.14452	2.68206e-07	3.39257e-06
Ppfia4	146.382	0.674477	0.21951	3.07264	0.00212173	0.00917599
Knop1	1364.58	0.6735	0.135661	4.96459	6.88465e-07	7.8791e-06
Gm17828	121.106	0.673426	0.214435	3.14046	0.00168681	0.00751618
Arv1	158.431	0.673298	0.206949	3.25345	0.00114014	0.00538119
Rpl12	11924.7	0.673232	0.118006	5.70507	1.16296e-08	1.99416e-07
Dcp1a	745.466	0.672646	0.148221	4.53814	5.67524e-06	5.1671e-05
Man1a2	1532.76	0.672641	0.13611	4.94188	7.73729e-07	8.72303e-06
Lhfpl2	1248.52	0.67254	0.201154	3.3434	0.000827587	0.00406307
Alms1	187.235	0.672398	0.226412	2.9698	0.00297997	0.0122243
Fubp3	1064.21	0.672064	0.166253	4.04243	5.2901e-05	0.000372893
Smarcad1	505.884	0.671888	0.17863	3.76135	0.000168999	0.00101945
Mettl3	499.439	0.671726	0.1754	3.82969	0.000128307	0.000799794
Chfr	708.908	0.669963	0.148541	4.51029	6.47394e-06	5.83117e-05
Trf	132684	0.669091	0.237783	2.81387	0.0048949	0.0186449
Agrn	5599.88	0.668071	0.165782	4.02982	5.58186e-05	0.000391092
Eri1	474.014	0.66618	0.150021	4.44059	8.97116e-06	7.81412e-05
Slc11a2	1239.22	0.66469	0.163349	4.06913	4.71883e-05	0.000336859
Mvd	626.63	0.664434	0.235281	2.824	0.00474278	0.0181983
Ctc1	1068.28	0.663428	0.151765	4.37141	1.23449e-05	0.000104176
Lin54	222.414	0.661884	0.176562	3.74874	0.000177723	0.0010636
F2r	319.619	0.661212	0.20872	3.16794	0.00153522	0.00695325
Kdm5b	1529.99	0.661166	0.138863	4.76128	1.92369e-06	1.97603e-05
Cpox	601.947	0.660374	0.141918	4.65323	3.26782e-06	3.16964e-05
Fem1b	1334.59	0.659754	0.158261	4.16877	3.06253e-05	0.000231155
Dhx57	763.502	0.659649	0.160496	4.11006	3.95552e-05	0.000289746
Igfals	2075.57	0.657935	0.177814	3.70014	0.000215481	0.00125678
Tmem252	238.285	0.657918	0.244153	2.69469	0.00704535	0.0254839
Ptpre	342.466	0.657697	0.191939	3.4266	0.000611198	0.00310542
Nlrc5	1034.67	0.657324	0.25527	2.57501	0.0100236	0.0343287
Scly	1099.89	0.657233	0.190368	3.45244	0.000555544	0.00285911
Rn18s.rs5	32950.4	0.656516	0.117318	5.59606	2.19277e-08	3.532e-07
Tap2	3318.68	0.656286	0.172868	3.79645	0.000146784	0.000900146
Dis3	387.446	0.655485	0.160846	4.07524	4.59669e-05	0.000329851
Bmf	1400.49	0.655327	0.197594	3.31653	0.000911419	0.00442301
Acvr1b	1189.46	0.654633	0.159153	4.11322	3.90179e-05	0.000286087
Zbtb42	581.966	0.654306	0.189487	3.45304	0.000554303	0.00285563
Gtpbp3	970.1	0.654106	0.140416	4.65834	3.1877e-06	3.10585e-05
Polr1e	270.873	0.653978	0.186806	3.50083	0.00046381	0.00244008
Rps26	15089.3	0.653362	0.131911	4.95305	7.30593e-07	8.27987e-06
X2610005L07Rik.1	261.577	0.653077	0.211861	3.08257	0.0020522	0.0088956
Scrn2	343.455	0.652667	0.191048	3.41624	0.000634916	0.00321514
Prom2	1146.45	0.652559	0.110869	5.88587	3.95962e-09	7.53174e-08
Unc13b	838.035	0.652341	0.172069	3.79117	0.000149942	0.000917651
Golm1	411.068	0.652097	0.171986	3.79156	0.000149701	0.000916549
Uba52	437.642	0.651903	0.230196	2.83194	0.00462663	0.0178113
Ralbp1	2989.72	0.649768	0.12226	5.31465	1.0686e-07	1.48165e-06
Serp1	4527.52	0.649582	0.150652	4.31182	1.61918e-05	0.000132734
Rpl15	11896.1	0.648547	0.143838	4.50886	6.51761e-06	5.86352e-05
Erh	1250.13	0.648536	0.19102	3.39512	0.000685986	0.00344152
Spsb3	130.081	0.648441	0.24529	2.64357	0.00820371	0.0289877
Wdr43	1211.79	0.64834	0.167819	3.86332	0.000111856	0.000710109
Stx6	2132.55	0.647366	0.127202	5.08927	3.59437e-07	4.38536e-06
Ccdc88c	927.354	0.646732	0.18533	3.48962	0.000483713	0.00253072
Top2b	1783.31	0.646453	0.122162	5.29178	1.2113e-07	1.66729e-06
Ddx54	1849.51	0.646447	0.137234	4.71053	2.47079e-06	2.4775e-05
Xbp1	10989.2	0.646265	0.152781	4.23002	2.33674e-05	0.000183225
Scyl3	526.344	0.645036	0.149872	4.3039	1.6782e-05	0.000136244
Rhou	1596.83	0.644879	0.142811	4.51561	6.31349e-06	5.69594e-05
Zfp692	823.626	0.644207	0.200533	3.21248	0.00131595	0.00607466
Mis18a	228.04	0.643902	0.173352	3.71441	0.000203676	0.00119808
Rbm3	3328.7	0.643706	0.156976	4.10067	4.11956e-05	0.000299162
Dcun1d1	454.38	0.643624	0.150149	4.28658	1.81442e-05	0.00014644
Litaf	2247.07	0.643125	0.165016	3.89735	9.72506e-05	0.000633049
Ephb1	92.1563	0.641993	0.261808	2.45215	0.0142006	0.0459125
Ift88	257.079	0.641936	0.174829	3.6718	0.00024085	0.00138342
BC002059	185.982	0.64174	0.217358	2.95246	0.00315255	0.0128279
Jrk	270.666	0.641106	0.196318	3.26566	0.00109211	0.00518032
Vopp1	684.701	0.641081	0.162714	3.93993	8.15048e-05	0.000544841
Bbc3	415.615	0.640775	0.194719	3.29076	0.00099916	0.00478895
Zfp800	175.48	0.640696	0.207129	3.09323	0.00197994	0.00861939
Pik3c2a	387.188	0.640278	0.228599	2.80088	0.00509629	0.0192763
Alkbh8	270.894	0.640114	0.157609	4.06141	4.8777e-05	0.000346892
Exo5	282.034	0.640082	0.198256	3.22856	0.00124415	0.005798
Tulp3	563.666	0.639946	0.171159	3.7389	0.000184826	0.00109916
Chmp2b	1244.13	0.639849	0.15093	4.23938	2.24141e-05	0.000176664
Pbrm1	1000.42	0.639394	0.188548	3.39116	0.000695986	0.00348476
Il17re	626.984	0.637661	0.178405	3.57423	0.000351256	0.00191555
Zfp706	2628.95	0.637382	0.143422	4.44411	8.82578e-06	7.69765e-05
Rangap1	1960.63	0.63709	0.151788	4.19723	2.702e-05	0.00020767
Tbc1d25	509.8	0.637041	0.195885	3.25212	0.00114546	0.00540462
Creb1	774.8	0.636847	0.14773	4.31089	1.62602e-05	0.000132864
Cstf3	519.322	0.636697	0.136548	4.66281	3.1192e-06	3.0509e-05
Rdh10	401.318	0.635045	0.148815	4.26733	1.97827e-05	0.00015798
Prex1	1097.78	0.63486	0.168806	3.76087	0.00016932	0.00102098
Dll1	792.172	0.633508	0.176594	3.58736	0.000334043	0.00183462
Ip6k2	1389.61	0.632848	0.126975	4.98406	6.22647e-07	7.20659e-06
Ypel1	174.714	0.632742	0.229078	2.76213	0.0057426	0.0214001
Cfap410	968.222	0.632271	0.171905	3.67803	0.000235046	0.0013542
Chd7	877.183	0.631801	0.123781	5.10419	3.32213e-07	4.1028e-06
Itga10	120.31	0.630952	0.247384	2.55049	0.0107571	0.0363639
Hip1r	1508.35	0.630199	0.179681	3.50732	0.000452646	0.00238965
Gas1	1766.33	0.630148	0.129186	4.87783	1.07258e-06	1.1734e-05
E130308A19Rik	236.6	0.629814	0.21122	2.98179	0.0028657	0.0118324
Dnmt3a	1314.88	0.628342	0.150502	4.17497	2.98021e-05	0.000225842
Gprc5c	975.417	0.628004	0.211615	2.96767	0.00300068	0.0122911
Usp53	293.783	0.627703	0.177359	3.53917	0.000401387	0.00215282
Snrpd1	630.709	0.627625	0.151584	4.14044	3.46636e-05	0.000257781
Stxbp6	349.221	0.626695	0.1739	3.60377	0.000313632	0.00174136
Platr25	108.739	0.626692	0.243907	2.56938	0.0101879	0.0347971
Gm10131	277.336	0.626512	0.209408	2.99182	0.00277319	0.0115164
Calm2	7041.78	0.626153	0.127558	4.90879	9.16398e-07	1.01279e-05
Ntng1	153.325	0.626109	0.235449	2.65921	0.00783244	0.0279038
Tmem30b	427.24	0.624378	0.192542	3.24282	0.00118354	0.00554969
Gm14681	110.216	0.624232	0.254743	2.45044	0.0142683	0.0460925
Klhl29	189.808	0.62398	0.216406	2.88338	0.00393435	0.0154727
Hid1	1188.71	0.623837	0.156391	3.98897	6.6362e-05	0.000453833
Strip1	1651.45	0.623403	0.133783	4.65981	3.16502e-06	3.08773e-05
Hmgxb4	421.751	0.622929	0.182415	3.4149	0.000638066	0.00322893
Arhgap44	212.026	0.622277	0.183185	3.39698	0.000681336	0.00342273
Rest	674.931	0.621457	0.141773	4.38345	1.16814e-05	9.88641e-05
X2010315B03Rik	365.897	0.621447	0.152397	4.07781	4.54611e-05	0.000326841
Sestd1	1014.34	0.621055	0.115168	5.39261	6.94418e-08	1.0023e-06
Sertad2	748.361	0.620835	0.155651	3.98864	6.64532e-05	0.000454252
Rexo4	1309.63	0.620749	0.137026	4.53014	5.89435e-06	5.34729e-05
Rfx3	121.523	0.620391	0.254235	2.44023	0.0146781	0.0470564
Sec61g	358.361	0.619686	0.197397	3.13928	0.00169364	0.00754437
Pds5a	1558.2	0.619009	0.166668	3.71402	0.000203989	0.00119946
Eef1aknmt	564.146	0.618823	0.164348	3.76532	0.000166333	0.00100537
Snrpa1	336.187	0.618772	0.189671	3.26234	0.00110496	0.00523308
Dennd6a	1009.28	0.618607	0.154771	3.99693	6.41689e-05	0.000440227
Spats2	437.965	0.618482	0.139598	4.43045	9.40372e-06	8.14541e-05
Dapk1	4691.13	0.618259	0.133527	4.63022	3.65282e-06	3.48942e-05
Daam1	979.874	0.617652	0.12777	4.83409	1.33757e-06	1.42721e-05
Ncl	9445.27	0.61764	0.135429	4.56061	5.10061e-06	4.67767e-05
Lpp	2750.58	0.617392	0.123431	5.00191	5.67647e-07	6.65122e-06
Zscan2	213.437	0.617283	0.193593	3.18857	0.00142981	0.00653644
Nono	6846.55	0.615938	0.129659	4.75044	2.02978e-06	2.06677e-05
Mtmr12	729.88	0.615664	0.208052	2.95918	0.00308461	0.0125853
Pex26	655.457	0.614574	0.142675	4.3075	1.65108e-05	0.000134548
Rbm14	720.623	0.614126	0.128705	4.77158	1.8279e-06	1.88787e-05
Aplp1	204.887	0.61331	0.209108	2.93298	0.00335724	0.0135299
Hsp90ab1	39403.7	0.61306	0.0965801	6.34769	2.18573e-10	5.53414e-09
Zfp93	154.145	0.611551	0.212027	2.8843	0.00392279	0.0154393
Ostc	1453.76	0.610672	0.152607	4.00161	6.29135e-05	0.000432988
Etaa1	194.983	0.610397	0.232774	2.62227	0.00873452	0.0305144
Fjx1	189.086	0.610101	0.249543	2.44487	0.0144905	0.0466313
Pkmyt1	447.884	0.609984	0.198119	3.07889	0.00207777	0.00899099
Cmtm6	2420.63	0.609816	0.187267	3.25639	0.00112838	0.00533066
Cttnbp2nl	828.564	0.608074	0.144997	4.19371	2.74425e-05	0.000210171
Cnot1	3644.6	0.60751	0.128205	4.73857	2.15227e-06	2.18123e-05
Gas5	2427.07	0.606951	0.176317	3.44238	0.00057661	0.0029526
Arvcf	689.701	0.606371	0.127138	4.76941	1.84762e-06	1.90694e-05
Cks1b	738.668	0.606252	0.144028	4.20926	2.56213e-05	0.000198198
Fhip1a	720.431	0.605683	0.162626	3.7244	0.000195779	0.00115657
Sigirr	453.38	0.605144	0.204441	2.96	0.00307643	0.0125587
Fzd7	1874.84	0.605035	0.144787	4.17879	2.93067e-05	0.000222757
Rpl28.ps1	533.752	0.604336	0.199446	3.03007	0.00244495	0.010355
Aaas	568.277	0.604216	0.195435	3.09164	0.00199052	0.00865978
Ttll4	784.602	0.603583	0.1299	4.64651	3.37603e-06	3.25998e-05
Parp8	300.526	0.603235	0.191017	3.15801	0.00158848	0.00715171
Bcl10	606.39	0.602952	0.161669	3.72954	0.000191829	0.00113545
Ash2l	947.726	0.602366	0.168329	3.5785	0.000345578	0.00188963
Usb1	519.755	0.602077	0.149995	4.01397	5.97048e-05	0.000415045
Anp32b	3613.99	0.601532	0.136731	4.39937	1.08563e-05	9.24497e-05
Abcb7	285.391	0.601124	0.192542	3.12205	0.00179599	0.00794653
X2700049A03Rik	237.06	0.600575	0.185582	3.23618	0.00121143	0.00566468
Hus1	297.55	0.600563	0.153422	3.91445	9.06119e-05	0.000596243
Capn5	1133.07	0.599464	0.183575	3.26549	0.00109274	0.00518168
Cstf2t	903.534	0.599353	0.152862	3.92088	8.82269e-05	0.000583083
Prpf31	1177.85	0.599175	0.13953	4.29422	1.75305e-05	0.000141865
Srsf3	3748.44	0.598985	0.125785	4.76197	1.9171e-06	1.97059e-05
AI429214	141.698	0.598431	0.232324	2.57584	0.00999959	0.034262
Nop58	994.22	0.597939	0.178157	3.35625	0.000790068	0.00390036
Irf9	1360.91	0.597219	0.223181	2.67594	0.00745196	0.0267751
Uhrf2	1316.89	0.596483	0.106913	5.57912	2.41742e-08	3.84476e-07
Trp63	546.354	0.595621	0.196109	3.03719	0.00238794	0.0101447
Cog5	516.208	0.595494	0.14859	4.00763	6.13317e-05	0.000423835
Pde7a	867.255	0.595233	0.186517	3.1913	0.00141632	0.00647674
Nup205	1038.98	0.594897	0.182061	3.26757	0.00108475	0.00514705
Nup43	199.559	0.594797	0.239968	2.47865	0.0131881	0.0432398
Trmt44	206.647	0.594623	0.202382	2.93812	0.00330206	0.0133431
Eif3a	6347.73	0.594522	0.105755	5.62171	1.89076e-08	3.08824e-07
Ifngr2	1238.95	0.594154	0.142293	4.17556	2.97252e-05	0.000225599
Bcl2l11	537.468	0.593979	0.198652	2.99005	0.00278933	0.0115739
Actr3.ps	129.288	0.59397	0.205498	2.8904	0.00384749	0.0151864
Gnb1l	188.938	0.592819	0.190411	3.11337	0.00184964	0.008134
Elf1	704.358	0.592588	0.146924	4.0333	5.49997e-05	0.00038589
Stxbp2	2177.88	0.591297	0.131582	4.49375	6.9981e-06	6.24018e-05
Sclt1	151.364	0.591181	0.208952	2.82926	0.00466554	0.0179337
Pde8b	91.8241	0.590949	0.244019	2.42173	0.0154466	0.0490824
Kmt5c	1742.25	0.59027	0.131466	4.48991	7.12523e-06	6.3498e-05
Nxf7	205.714	0.589804	0.231166	2.55143	0.0107282	0.0363065
Cdkn1b	1231.51	0.589519	0.119341	4.93981	7.82006e-07	8.79016e-06
Rybp	356.547	0.588798	0.153043	3.84727	0.00011944	0.000752888
Irf2bp2	2255.78	0.587561	0.146718	4.0047	6.20967e-05	0.00042795
Shfl	974.459	0.587533	0.154069	3.81345	0.000137041	0.000849564
Slc35c2	1249.8	0.587527	0.163346	3.59683	0.000322114	0.00177868
Adgrl2	1133.93	0.587308	0.160665	3.65549	0.000256689	0.00145946
Gm51425	86.0594	0.58655	0.24117	2.4321	0.0150117	0.0479215
Hsph1	1399.34	0.586456	0.232178	2.52589	0.0115406	0.0385986
Reep4	588.109	0.585223	0.154887	3.77837	0.000157857	0.000960654
Klhl25	588.267	0.585037	0.183032	3.19636	0.00139171	0.00638157
Pdcl	648.207	0.584064	0.134857	4.33099	1.48443e-05	0.000123155
Srbd1	503.186	0.583735	0.146977	3.9716	7.13913e-05	0.000483977
Telo2	682.596	0.583572	0.131251	4.44625	8.73832e-06	7.63742e-05
Med19	442.736	0.582292	0.142181	4.09542	4.21396e-05	0.000304843
Esr1	793.169	0.582263	0.19081	3.05153	0.00227676	0.00975448
Inava	178.074	0.581508	0.221594	2.62421	0.00868508	0.0303837
Phf20l1	727.296	0.581364	0.197855	2.93833	0.00329982	0.0133376
Bok	291.815	0.580328	0.181274	3.20139	0.00136765	0.00628453
Itga3	1387.37	0.579985	0.160769	3.60756	0.000309089	0.00171866
Snhg17	880.765	0.579737	0.158459	3.65859	0.000253606	0.00144464
Shb	747.669	0.579648	0.164394	3.52597	0.000421932	0.0022463
Sox12	512.908	0.579499	0.183923	3.15077	0.00162839	0.00730318
Mdc1	982.752	0.57923	0.163011	3.55332	0.000380398	0.00205554
Hspa5	11163.6	0.57888	0.126557	4.57405	4.78391e-06	4.43288e-05
Hnrnpc	3459.38	0.577873	0.133438	4.33065	1.48669e-05	0.000123274
Prdm15	373.861	0.577607	0.164235	3.51694	0.000436546	0.00231434
Bcdin3d	150.708	0.577488	0.196676	2.93624	0.00332222	0.0134102
Taf1a	327.513	0.577466	0.189792	3.04263	0.00234519	0.00998554
X2410002F23Rik	1502.37	0.573689	0.157149	3.65062	0.000261611	0.0014841
Cdca4	463.254	0.573329	0.169847	3.37556	0.000736651	0.00366534
Spice1	497.124	0.573039	0.13414	4.27196	1.93763e-05	0.000155555
Plekhg1	402.883	0.572993	0.194756	2.94211	0.00325984	0.0131936
Ifrd1	1194.95	0.57237	0.176488	3.24312	0.00118229	0.00554556
Gm7367	206.531	0.572179	0.225229	2.54043	0.0110715	0.037252
Gtf2f2	342.101	0.571159	0.200648	2.84657	0.00441925	0.0170999
Ciapin1	837.715	0.570597	0.182874	3.12017	0.00180748	0.00799037
Rin3	659.952	0.570511	0.150901	3.7807	0.000156389	0.000953257
AY036118	1064.35	0.568682	0.173642	3.27502	0.00105655	0.00503056
Nsmf	2253.9	0.568608	0.173838	3.27091	0.00107203	0.00509468
Notch1	4001.56	0.568586	0.133467	4.26013	2.0431e-05	0.000162472
Zmynd19	709.136	0.56851	0.139938	4.06257	4.85346e-05	0.000345493
Zfp277	529.596	0.568435	0.144007	3.94727	7.90472e-05	0.00053052
Pnrc1	1737.92	0.56752	0.122863	4.61914	3.85328e-06	3.65326e-05
X5031439G07Rik	3002.87	0.566716	0.137721	4.11497	3.87228e-05	0.000284336
Actn1	1848.12	0.566672	0.144257	3.92821	8.55816e-05	0.000567583
ce..ensembl.ENSMUSG00002075400.ce...ensembl	9170.08	0.566501	0.128487	4.40901	1.03842e-05	8.89955e-05
Sae1	1491.06	0.566426	0.148703	3.80911	0.000139466	0.00086223
Smg9	734.507	0.566081	0.137749	4.10952	3.96476e-05	0.000290142
Wdr90	602.512	0.56572	0.168082	3.36574	0.000763374	0.00378463
Phf6	290.726	0.565699	0.201826	2.80291	0.0050644	0.0191844
Rhno1	512.037	0.565604	0.129993	4.35102	1.35504e-05	0.000113289
Rbm25	2262.23	0.565314	0.110217	5.12908	2.91154e-07	3.65233e-06
Rfx5	437.029	0.564762	0.177266	3.18595	0.00144279	0.0065819
Nudt21	881.608	0.564556	0.127705	4.42079	9.83389e-06	8.49857e-05
Tipin	335.415	0.564376	0.206842	2.72854	0.00636155	0.0234071
Zfp362	1198.08	0.564128	0.16161	3.49068	0.000481788	0.00252501
Zfp41	230.716	0.563558	0.228237	2.46918	0.0135422	0.0441616
Zfp507	570.843	0.562832	0.140216	4.01403	5.96897e-05	0.000415045
Rin1	184.298	0.562614	0.222728	2.52601	0.0115365	0.0385937
Psmb9	1491.43	0.562524	0.229855	2.44729	0.0143933	0.0463581
Xist	8991.46	0.561141	0.182082	3.08181	0.00205743	0.0089132
Rpf1	601.585	0.561131	0.175511	3.19713	0.00138801	0.0063665
Trabd	2602.23	0.559751	0.143296	3.90625	9.37401e-05	0.000613362
Flrt3	164.193	0.559676	0.220792	2.53486	0.0112491	0.0377559
Pdpn	386.523	0.559564	0.227244	2.46239	0.0138013	0.0448329
Ralb	1587.58	0.558542	0.144128	3.87533	0.00010648	0.000680902
Atr	364	0.558486	0.172005	3.24691	0.00116665	0.0054858
Ptprc	536.255	0.557458	0.197912	2.8167	0.00485201	0.0185376
Zfp64	595.899	0.557035	0.148136	3.7603	0.000169707	0.0010229
Hnrnpa1	8524.37	0.556729	0.14599	3.81348	0.000137024	0.000849564
Ints7	1005.78	0.555373	0.151746	3.65989	0.000252325	0.00143896
Zscan20	148.413	0.555229	0.21378	2.5972	0.00939879	0.0325571
Pa2g4	3576.25	0.55458	0.130261	4.25746	2.06759e-05	0.000164161
Atp2c1	1798.44	0.553828	0.109356	5.06444	4.09596e-07	4.93373e-06
Fyb	195.621	0.5536	0.187886	2.94648	0.00321418	0.0130402
Colgalt2	223.374	0.55284	0.19899	2.77823	0.00546557	0.0204939
Cep152	169.731	0.552429	0.210077	2.62965	0.00854722	0.0300066
Atp6v0a2	2210.88	0.552191	0.125497	4.40002	1.08243e-05	9.22805e-05
Trim28	4955.07	0.551882	0.111446	4.952	7.34553e-07	8.3123e-06
Sppl2a	2166.74	0.551865	0.140361	3.93175	8.43294e-05	0.000560506
Krr1	505.522	0.551371	0.162046	3.40255	0.000667592	0.00335926
Tubb5	10180.1	0.551276	0.191759	2.87483	0.00404241	0.0158483
Hhat	123.515	0.550807	0.215707	2.5535	0.0106647	0.0361334
Mad2l1bp	210.088	0.549612	0.17771	3.09274	0.00198316	0.00863093
Sf3a1	1639.71	0.549593	0.132428	4.15014	3.32279e-05	0.000248079
Arhgef26	157.709	0.548781	0.219614	2.49884	0.01246	0.0412094
Zfp810	330.089	0.548383	0.211505	2.59276	0.00952093	0.0329199
Nmral1	282.717	0.547932	0.202519	2.70559	0.00681833	0.0247748
Slc35c1	815.366	0.547696	0.163922	3.34119	0.000834192	0.00408886
Slc38a2	3501.68	0.547052	0.118211	4.62774	3.69676e-06	3.52917e-05
Atp6v1g2	200.764	0.546998	0.210125	2.6032	0.00923586	0.0320587
Nudt14	378.883	0.546216	0.203633	2.68236	0.00731054	0.026367
Suco	624.069	0.545511	0.157227	3.46957	0.000521293	0.00270768
Srsf6	5043.7	0.545308	0.116636	4.67531	2.93512e-06	2.89327e-05
Arfgef2	1994.27	0.54478	0.155895	3.49453	0.00047489	0.00249359
Ppan	1241.42	0.544375	0.115288	4.72189	2.33663e-06	2.35232e-05
Cbx1	1244.07	0.543862	0.145687	3.73308	0.000189151	0.00112283
Fubp1	1802.9	0.543828	0.138919	3.91472	9.05093e-05	0.000595826
Mapk13	676.445	0.5432	0.144366	3.76266	0.000168118	0.00101494
Cotl1	2338.24	0.543094	0.141095	3.84912	0.000118541	0.00074847
Ints12	361.349	0.543083	0.205198	2.64664	0.00812966	0.0287501
Vav1	202.13	0.543065	0.20354	2.6681	0.0076281	0.0273192
Tnk2	3478.18	0.542292	0.143994	3.76608	0.00016583	0.00100313
Tet3	1741.82	0.542085	0.125064	4.33444	1.46131e-05	0.00012157
Pmf1	529.467	0.54162	0.135587	3.99462	6.47976e-05	0.000443937
Casp12	519.807	0.541218	0.175373	3.0861	0.00202803	0.00879839
Il1rap	222.563	0.541124	0.185071	2.92387	0.00345709	0.0138769
Adck5	632.661	0.541072	0.162708	3.32541	0.000882873	0.00429826
Donson	206.692	0.541068	0.216943	2.49406	0.0126291	0.041714
Mphosph10	376.793	0.541035	0.17063	3.1708	0.00152018	0.00689754
Krtcap3	382.418	0.540551	0.198716	2.72022	0.00652379	0.0238303
Ctu2	422.971	0.540407	0.173418	3.11621	0.0018319	0.0080677
Ralgps1	192.56	0.540005	0.201655	2.67786	0.00740932	0.0266598
Slc38a3	214.011	0.539631	0.171761	3.14175	0.0016794	0.00749862
Sec24d	1332.09	0.53862	0.143948	3.74178	0.000182724	0.00108922
Arhgap25	192.208	0.538313	0.208077	2.58708	0.00967919	0.0333833
Larp4	957.95	0.5381	0.158548	3.39392	0.000689	0.0034555
Eif2d	1050.65	0.537674	0.168062	3.19927	0.00137778	0.00632727
Psme3ip1	1034.23	0.537236	0.137765	3.89965	9.63307e-05	0.000628141
Rpa3	242.841	0.537194	0.211022	2.54568	0.0109067	0.0367708
Rnf149	946.03	0.536758	0.178255	3.01118	0.00260234	0.0109177
Ube2s	1245.54	0.536288	0.131673	4.07287	4.64379e-05	0.000332443
Mta3	1297.43	0.536197	0.137897	3.88838	0.000100916	0.000652977
Cct3	3232.65	0.536122	0.127252	4.21309	2.51901e-05	0.000195291
Wdr46	854.758	0.53493	0.121986	4.38519	1.15883e-05	9.81312e-05
B4galt3	790.361	0.534714	0.148213	3.60773	0.000308883	0.00171815
Znrf3	310.571	0.534238	0.202168	2.64255	0.00822848	0.0290617
Nup155	578.089	0.533125	0.174975	3.04687	0.00231238	0.00988195
Hnrnpu	10179.7	0.532831	0.104129	5.11703	3.10387e-07	3.8616e-06
Rps3	17333.2	0.53256	0.13347	3.9901	6.60452e-05	0.000451871
Dgcr8	550.852	0.532398	0.150473	3.53816	0.00040292	0.00215951
Setd5	2285.18	0.531932	0.116439	4.56834	4.91603e-06	4.54033e-05
Pcna	753.36	0.531902	0.18316	2.90403	0.00368389	0.0146475
Trmo	149.55	0.531752	0.209504	2.53815	0.0111441	0.037463
Cse1l	1342.82	0.530782	0.14146	3.75217	0.00017531	0.00104999
Ifi30	1228.49	0.53045	0.179798	2.95025	0.00317513	0.012906
Cd3eap	426.405	0.530272	0.197748	2.68155	0.00732824	0.0264183
Prrc2c	3005.86	0.529229	0.129331	4.09204	4.27593e-05	0.000308883
Sf3b4	1039.78	0.529227	0.127284	4.15784	3.21275e-05	0.000241291
Hectd1	2994.61	0.529067	0.132067	4.00605	6.17424e-05	0.000426284
Ajuba	595.25	0.52891	0.154238	3.42919	0.000605395	0.00308214
Zfp629	1266.72	0.52863	0.154111	3.4302	0.000603141	0.00307377
Ranbp1	443.327	0.528501	0.189573	2.78785	0.00530599	0.0199796
Pacs1	1878.66	0.528461	0.109148	4.84169	1.28739e-06	1.38244e-05
Sft2d2	2454.9	0.528263	0.110929	4.76217	1.91527e-06	1.97005e-05
Niban2	4782.87	0.527206	0.137197	3.84268	0.000121697	0.000764557
Taf1c	361.401	0.527187	0.143068	3.68487	0.000228819	0.00132488
Isg20l2	581.878	0.525685	0.14393	3.65237	0.000259833	0.00147512
Riox2	396.109	0.525576	0.168072	3.1271	0.00176543	0.00782734
Zfp280d	299.105	0.525412	0.197164	2.66485	0.00770237	0.0275311
Gm7993	601.934	0.525271	0.169082	3.10661	0.00189244	0.00830292
Tmem183a	1436.96	0.524744	0.136239	3.85164	0.000117329	0.000741743
Ap4e1	225.935	0.524681	0.176745	2.96857	0.00299185	0.0122597
Arhgap27	832.829	0.524251	0.19456	2.69455	0.00704836	0.0254882
Rnps1	788.063	0.524087	0.136697	3.83392	0.000126117	0.000787435
Kdm5a	802.181	0.523986	0.177085	2.95895	0.00308685	0.0125911
Zfp276	719.587	0.523778	0.117908	4.44226	8.90173e-06	7.75942e-05
Smarca4	3519.99	0.523584	0.150883	3.47014	0.000520192	0.00270289
Chmp6	557.337	0.52317	0.176145	2.9701	0.00297701	0.0122154
Hltf	444.698	0.523129	0.147537	3.54574	0.000391513	0.00210508
Pidd1	217.692	0.523076	0.211043	2.47853	0.0131924	0.0432444
Ccdc77	245.476	0.522649	0.167885	3.11314	0.00185109	0.00813803
Cntrob	423.22	0.52054	0.139988	3.71846	0.000200443	0.00118182
X5830417I10Rik	217.541	0.519617	0.185616	2.79942	0.00511946	0.0193591
Pick1	488.061	0.518923	0.16632	3.12003	0.00180835	0.0079919
Cd320	800.333	0.518145	0.143844	3.60214	0.000315613	0.00175044
Vipr1	788.339	0.518009	0.160102	3.2355	0.0012143	0.00567109
Zmynd8	1473.42	0.517867	0.137534	3.76537	0.0001663	0.00100537
Polr1f	368.026	0.517204	0.157896	3.27559	0.0010544	0.00502352
S1pr2	910.912	0.516341	0.144351	3.57698	0.000347593	0.00189723
Pard3b	392.336	0.515926	0.140357	3.67582	0.000237085	0.00136439
Rps15a	7386.72	0.515731	0.122403	4.21338	2.51574e-05	0.000195237
Tfap4	295.623	0.515545	0.162206	3.17834	0.00148121	0.00674294
Ncoa3	1846.04	0.515004	0.146213	3.5223	0.000427824	0.00227526
Actn4	16059.7	0.51489	0.157942	3.25999	0.00111418	0.00527182
Meak7	337.404	0.514806	0.16223	3.1733	0.00150714	0.00684453
Ttc27	436.853	0.514771	0.188289	2.73393	0.00625826	0.0230607
Nkrf	162.375	0.51445	0.20481	2.51184	0.0120102	0.0399663
Eme2	154.201	0.514401	0.197743	2.60136	0.00928556	0.0322165
Vars	2109.3	0.513839	0.157721	3.2579	0.00112238	0.00530566
Larp4b	1089.73	0.513824	0.16231	3.1657	0.00154712	0.0070009
Wdr3	633.098	0.513706	0.125303	4.09973	4.13633e-05	0.000300087
Pdgfc	752.389	0.513646	0.158841	3.23371	0.00122195	0.00570509
Heatr1	662.278	0.513491	0.171408	2.99572	0.00273801	0.0113922
Ucp2	13050.4	0.512561	0.16367	3.13167	0.00173813	0.00771534
Lmbrd2	398.683	0.511876	0.177344	2.88635	0.00389734	0.0153551
Trim25	1845.56	0.511452	0.191035	2.67727	0.00742244	0.0266789
Snip1	478.134	0.511406	0.139663	3.66171	0.000250538	0.00142931
Cspp1	444.6	0.511246	0.156097	3.27518	0.00105596	0.00502935
Rrp15	405.121	0.510644	0.161596	3.16001	0.00157766	0.00711145
Cep89	417.617	0.509468	0.157456	3.23562	0.00121377	0.005671
Smyd3	305.698	0.50941	0.178404	2.85538	0.00429858	0.016697
Eif4a.ps4	3151.39	0.508697	0.123929	4.10474	4.04774e-05	0.000294932
Tprn	485.457	0.508138	0.168414	3.0172	0.00255122	0.0107389
Rps27l	832.761	0.507833	0.178597	2.84346	0.0044626	0.0172456
Foxp4	1669.82	0.50782	0.122159	4.15706	3.2237e-05	0.000241874
Ddi2	2478.35	0.50725	0.118834	4.26855	1.96748e-05	0.000157367
Agap1	1659.49	0.507045	0.146208	3.46797	0.000524408	0.00272107
Eef1e1	407.688	0.506063	0.180358	2.80588	0.00501792	0.019043
Suv39h1	376.247	0.504659	0.169909	2.97018	0.00297628	0.0122154
Ints4	1685.8	0.503835	0.133365	3.77786	0.000158181	0.000962243
Pot1a	326.714	0.503767	0.173322	2.90653	0.00365457	0.01455
Polr3d	625.028	0.503619	0.178184	2.82639	0.00470756	0.0180815
Tbc1d14	1489.14	0.50293	0.14247	3.53006	0.000415459	0.00221729
Tmem63b	2063.39	0.502566	0.141063	3.56272	0.000367039	0.00199116
Suz12	814.453	0.502487	0.142338	3.53023	0.000415206	0.00221672
Epm2aip1	954.058	0.501545	0.185761	2.69994	0.00693515	0.0251509
Fam102a	1619.57	0.501467	0.148858	3.36875	0.000755095	0.00374849
Kdm4a	2115.14	0.501373	0.126649	3.95877	7.53355e-05	0.000507861
Eef1b2	6418.76	0.501144	0.138369	3.62179	0.000292569	0.00163702
Zfp942	220.543	0.500756	0.1893	2.6453	0.00816187	0.0288466
Adss	1335.85	0.500607	0.123942	4.03904	5.36712e-05	0.000377268
Ifitm2	1388.21	-0.500242	0.137949	-3.62628	0.000287538	0.0015782
Wdcp	166.929	-0.501261	0.20678	-2.42412	0.0153454	0.0478674
S100a10	2395.61	-0.501333	0.132328	-3.78857	0.000151517	0.000905304
Vasn	736.683	-0.50152	0.169613	-2.95685	0.003108	0.012437
Slc18b1	544.651	-0.501664	0.166068	-3.02083	0.00252085	0.010409
Slc12a9	718.874	-0.502826	0.140317	-3.5835	0.000339024	0.00181756
Gabbr1	759.958	-0.503141	0.152311	-3.30337	0.000955294	0.00450501
Dtx2	836.458	-0.503161	0.139945	-3.59543	0.000323853	0.00174765
Glrx3	2584.07	-0.504274	0.134076	-3.76109	0.000169174	0.000995466
Vapb	2624.32	-0.504674	0.113928	-4.42975	9.43429e-06	7.98535e-05
Tgfbi	1557.51	-0.504831	0.114253	-4.41853	9.93727e-06	8.3584e-05
Manea	303.218	-0.507294	0.178906	-2.83553	0.004575	0.017282
Ccm2	1322.7	-0.507396	0.13907	-3.64851	0.000263769	0.00146022
Plcg1	2201.54	-0.508183	0.151385	-3.35689	0.00078824	0.00380965
Gas7	694.343	-0.508655	0.194293	-2.61798	0.00884524	0.0303089
Lactb	299.487	-0.509459	0.180689	-2.81954	0.0048092	0.0180101
X1810037I17Rik	1078.51	-0.509749	0.154677	-3.29557	0.000982215	0.00461722
Pld4	996.068	-0.510076	0.148543	-3.43387	0.000595025	0.0029701
Rnf13	1316.42	-0.510302	0.123634	-4.12753	3.66674e-05	0.000265349
Lsm10	428.996	-0.510436	0.171337	-2.97913	0.00289064	0.0116764
Ndufb11	1646.56	-0.511714	0.136138	-3.75879	0.000170736	0.00100349
Rsad1	309.35	-0.51194	0.152416	-3.35884	0.000782716	0.00378543
Mospd1	358.768	-0.51221	0.148098	-3.45859	0.000543015	0.00274575
Ggta1	613.094	-0.512295	0.164806	-3.10847	0.00188057	0.00807678
Psph	330.119	-0.512684	0.204983	-2.5011	0.0123808	0.0402429
Abcc3	367.836	-0.512972	0.175873	-2.91672	0.00353736	0.013888
St13	4160.16	-0.514175	0.12944	-3.9723	7.11809e-05	0.000471877
Zadh2	1611.71	-0.514561	0.16236	-3.16925	0.00152832	0.00677877
Ube2e2	405.506	-0.516083	0.169639	-3.04224	0.00234824	0.00980036
Ehhadh	1617.11	-0.516116	0.161444	-3.19688	0.00138922	0.00624263
Flad1	1093.85	-0.516469	0.171375	-3.01368	0.00258101	0.0106322
Coa5	2336.87	-0.516491	0.146763	-3.51922	0.000432819	0.00224859
Gba2	641.149	-0.516663	0.150121	-3.44164	0.000578205	0.00289789
Sys1	261.101	-0.516792	0.191879	-2.69332	0.00707442	0.0251297
Hgsnat	895.148	-0.517421	0.140723	-3.67687	0.000236112	0.00132852
Mageh1	196.78	-0.518239	0.205159	-2.52603	0.0115358	0.0378716
Lmbrd1	835.717	-0.518306	0.14314	-3.62098	0.000293491	0.0016061
Dab2ip	3401.93	-0.518453	0.129302	-4.00963	6.08129e-05	0.000412448
Bcorl1	417.621	-0.521112	0.171118	-3.04534	0.00232415	0.00972183
Wwp1	822.428	-0.521121	0.156664	-3.32637	0.000879857	0.00419345
Abcd1	1123.79	-0.521784	0.132958	-3.92442	8.69382e-05	0.000564182
Lamtor2	1004.74	-0.521918	0.125573	-4.15627	3.2348e-05	0.000237583
Frs3	135.555	-0.522456	0.212593	-2.45754	0.0139891	0.0444998
Ube2w	458.697	-0.522593	0.177746	-2.94011	0.00328094	0.0129953
Rtl8a	198.906	-0.522804	0.208495	-2.50752	0.0121583	0.039642
Sfrp1	500.767	-0.523562	0.142033	-3.6862	0.000227628	0.00128815
Iqce	479.897	-0.523639	0.16919	-3.09498	0.00196829	0.00840559
Slc49a4	808.137	-0.523942	0.147933	-3.54175	0.000397479	0.00208605
D3Ertd751e	152.512	-0.524021	0.213865	-2.45024	0.0142761	0.0451756
Mkrn2	583.295	-0.524257	0.193971	-2.70276	0.00687668	0.0244861
Selenok	1012.97	-0.524556	0.125998	-4.1632	3.13821e-05	0.000231063
Antxr1	1601.99	-0.524881	0.174615	-3.00593	0.00264772	0.010863
Cd99l2	1828.54	-0.526669	0.107882	-4.8819	1.05071e-06	1.1197e-05
Crebrf	648.074	-0.52728	0.145076	-3.6345	0.000278517	0.0015321
Inpp5f	520.348	-0.527933	0.167392	-3.15387	0.00161122	0.00707635
Oxsm	314.523	-0.528303	0.184661	-2.86093	0.004224	0.0161336
Rgma	1628.1	-0.529101	0.159846	-3.31006	0.000932764	0.00442135
Tango2	406.548	-0.529768	0.152506	-3.47375	0.00051323	0.00261213
Ndufv2	1708.82	-0.5299	0.118832	-4.45923	8.22553e-06	7.0799e-05
Actr8	953.835	-0.530346	0.127077	-4.17341	3.00078e-05	0.000222163
Camta2	1547.68	-0.530385	0.163106	-3.25178	0.00114686	0.00528687
Kxd1	1062.92	-0.531174	0.156582	-3.39231	0.000693055	0.00340193
Slc11a1	250.303	-0.531393	0.211756	-2.50947	0.0120914	0.03945
Gpr180	783.445	-0.532579	0.144818	-3.67756	0.000235475	0.00132558
Pag1	313.861	-0.532986	0.178262	-2.98991	0.00279059	0.0113545
Dnajc30	342.906	-0.53375	0.179693	-2.97035	0.00297461	0.0119714
Timm23	1461.95	-0.535729	0.167839	-3.19193	0.00141326	0.00633499
Fuom	381.389	-0.53648	0.146311	-3.6667	0.000245702	0.00137359
Ndufb6	588.681	-0.537693	0.145386	-3.69837	0.000216985	0.00123836
Aph1b	128.37	-0.537977	0.215615	-2.49508	0.0125929	0.040789
Bbs1	150.093	-0.538283	0.222616	-2.41799	0.0156065	0.0485279
Abhd12	1834.08	-0.54003	0.107144	-5.04024	4.64939e-07	5.42001e-06
Fars2	735.929	-0.540683	0.169542	-3.18908	0.00142725	0.00638996
Cuedc1	1750.6	-0.540852	0.140585	-3.84715	0.000119499	0.000735722
Ypel5	969.713	-0.541105	0.143672	-3.76625	0.000165719	0.000978286
Micu1	1119.05	-0.541576	0.147531	-3.67094	0.000241661	0.00135407
Cadps2	567.236	-0.542195	0.169699	-3.19504	0.00139813	0.00627671
Flot1	1742.57	-0.542952	0.1419	-3.8263	0.000130083	0.000793278
Ttc7b	638.699	-0.544138	0.188009	-2.89422	0.00380105	0.0147315
Mbnl1	1821.04	-0.544424	0.159916	-3.40443	0.000663018	0.00327299
Irak2	717.086	-0.545054	0.17022	-3.20206	0.00136448	0.00614431
Ankrd40	2006.33	-0.546618	0.132602	-4.12225	3.75196e-05	0.000270852
Fxyd5	440.407	-0.547289	0.151488	-3.61275	0.000302962	0.0016512
Trak1	4106.48	-0.547713	0.119228	-4.59381	4.35215e-06	3.9852e-05
Gdi1	3572.64	-0.547945	0.130211	-4.20813	2.57497e-05	0.000194937
Cers2	2813.64	-0.548636	0.136972	-4.00545	6.18992e-05	0.000418421
Prkca	439.511	-0.54915	0.194833	-2.81856	0.00482393	0.0180561
Amacr	352.492	-0.549498	0.163464	-3.36158	0.000774979	0.00375663
X1600014C10Rik	2803.68	-0.549902	0.127036	-4.32871	1.49983e-05	0.000121517
Atp6ap1	4057.55	-0.550143	0.109225	-5.03677	4.73456e-07	5.5106e-06
Gm14117	152.138	-0.551064	0.227683	-2.42031	0.0155073	0.048311
Crls1	796.023	-0.551155	0.174418	-3.15997	0.00157784	0.0069608
Tcn2	4831.97	-0.551312	0.144801	-3.80738	0.000140449	0.000848092
Slc35d1	191.931	-0.551723	0.178889	-3.08417	0.00204122	0.00867593
Cdr2	532.668	-0.551899	0.169703	-3.25215	0.00114535	0.00528155
Slc25a38	417.387	-0.553234	0.190908	-2.89791	0.00375653	0.0145819
Sod2	3172.67	-0.553342	0.107365	-5.15382	2.55233e-07	3.17322e-06
Plbd2	2219.7	-0.553847	0.120363	-4.60147	4.19526e-06	3.86791e-05
Chdh	1494.88	-0.553937	0.199233	-2.78035	0.00542999	0.0199803
Ptges2	970.184	-0.555879	0.156692	-3.54759	0.000388773	0.00204932
Prrg3	187.833	-0.557071	0.210005	-2.65265	0.00798629	0.0277939
Pkd1	2923.76	-0.557083	0.166884	-3.33814	0.000843411	0.00404555
Ptpn14	1532.11	-0.557464	0.175495	-3.17653	0.00149049	0.00662688
Tmem150a	336.621	-0.557909	0.171476	-3.25357	0.00113963	0.00526176
C5ar1	304.598	-0.558654	0.164326	-3.39968	0.000674648	0.00331994
Sun1	1543.12	-0.558724	0.146134	-3.82336	0.000131644	0.000801479
Heatr5b	915.78	-0.558893	0.162647	-3.43623	0.000589865	0.00294833
Ssbp2	335.855	-0.560051	0.160871	-3.48138	0.000498846	0.00254946
Triobp	1412.38	-0.560188	0.141958	-3.94615	7.94177e-05	0.00052087
Plekha4	442.067	-0.560333	0.151383	-3.70142	0.000214398	0.00122549
Cox6a1	7943.19	-0.560564	0.14068	-3.98466	6.75769e-05	0.000450818
Clpp	1205.51	-0.560774	0.134246	-4.17722	2.95096e-05	0.000219024
Rab5b	3225.54	-0.561231	0.124927	-4.49246	7.04066e-06	6.13514e-05
Tbkbp1	735.73	-0.561536	0.170932	-3.28514	0.00101932	0.00476888
Asap1	853.559	-0.561941	0.164456	-3.41697	0.000633217	0.0031353
Smim11	354.476	-0.562823	0.154584	-3.64089	0.000271693	0.00149959
Klhdc7a	4757.84	-0.56284	0.139609	-4.03154	5.54117e-05	0.000380842
Emc1	908.197	-0.563433	0.12717	-4.43054	9.39966e-06	7.96517e-05
Nkiras1	282.011	-0.564118	0.201677	-2.79714	0.00515569	0.0190803
Camkmt	199.495	-0.564257	0.193052	-2.92282	0.00346881	0.0136407
Cd34	3095.75	-0.565192	0.201785	-2.80096	0.00509502	0.0188984
Asah2	570.178	-0.565232	0.156552	-3.61052	0.000305587	0.00166373
Abca9	593.037	-0.565789	0.215692	-2.62314	0.00871244	0.0299191
Txnrd2	592.361	-0.566459	0.157018	-3.6076	0.000309041	0.00167871
Dgcr6	952.54	-0.566469	0.124325	-4.55635	5.20498e-06	4.66207e-05
Trap1	4495.97	-0.56667	0.114446	-4.95142	7.36755e-07	8.12693e-06
Cyb5r3	4219.16	-0.567322	0.146961	-3.86036	0.000113222	0.000701759
Trerf1	218.386	-0.567528	0.20988	-2.70406	0.00684974	0.024402
Gm10250	174.078	-0.567618	0.202245	-2.80659	0.00500695	0.0186185
Dock6	1408.13	-0.567954	0.174531	-3.25417	0.00113726	0.00525407
Zfyve26	996.191	-0.568287	0.178683	-3.18041	0.00147064	0.00655246
P4ha1	736.135	-0.568443	0.227566	-2.49793	0.0124922	0.0405161
Uqcrc1	6531.55	-0.568688	0.154352	-3.68437	0.000229273	0.00129498
Abhd16a	2102.41	-0.569409	0.153682	-3.70512	0.000211288	0.00121099
Jcad	947.891	-0.569757	0.199405	-2.85728	0.00427289	0.0162908
Stradb	416.355	-0.56979	0.174297	-3.26908	0.00107898	0.0050178
Sec22c	358.627	-0.571238	0.159624	-3.57864	0.000345383	0.00184756
Laptm4a	8169.81	-0.571403	0.11279	-5.06607	4.06118e-07	4.77958e-06
Snapin	830.293	-0.571747	0.154782	-3.69387	0.000220863	0.00125612
Tex2	1478.31	-0.571876	0.135102	-4.23291	2.30689e-05	0.000177278
Emc7	1038.31	-0.572433	0.120495	-4.7507	2.02718e-06	2.01898e-05
Mttp	189.586	-0.572816	0.206967	-2.76767	0.00564585	0.0206562
Nek7	1353.95	-0.573042	0.149111	-3.84307	0.000121506	0.000746525
Bfar	776.475	-0.574257	0.146055	-3.93179	8.43175e-05	0.000549589
Dhrs11	342.742	-0.574294	0.161235	-3.56183	0.000368274	0.00195311
Tbc1d2	282.647	-0.575765	0.190177	-3.02753	0.00246564	0.0102182
Adam9	1337.16	-0.576026	0.116191	-4.95759	7.13745e-07	7.91563e-06
Selenop	14475.2	-0.576321	0.133072	-4.3309	1.48504e-05	0.000120517
Txn2	2684.69	-0.576706	0.11748	-4.90897	9.15571e-07	9.87079e-06
Fam171a1	713.133	-0.576827	0.186113	-3.09934	0.00193951	0.00830093
Dmwd	1182.78	-0.578063	0.171996	-3.3609	0.000776897	0.00376345
Tbc1d20	3252.5	-0.57808	0.138687	-4.16823	3.0698e-05	0.000226365
Kif1a	175.211	-0.578193	0.219346	-2.63599	0.00838925	0.0289575
Mrpl55	444.057	-0.578355	0.151111	-3.82734	0.000129537	0.000790604
Surf1	984.584	-0.579091	0.13762	-4.20791	2.57741e-05	0.000195022
Micos13	1002.09	-0.579163	0.129225	-4.48183	7.40062e-06	6.42699e-05
Pex11a	1497.94	-0.579676	0.126654	-4.57684	4.72047e-06	4.2643e-05
Ift57	230.027	-0.58069	0.173018	-3.35623	0.000790128	0.00381503
Tnks1bp1	3889.71	-0.580913	0.139049	-4.17775	2.94401e-05	0.000218618
Ndufa6	1668.33	-0.581013	0.143707	-4.04303	5.2764e-05	0.00036417
Fcrls	588.555	-0.581046	0.160463	-3.62105	0.000293406	0.0016061
Umad1	197.684	-0.581701	0.218998	-2.65619	0.00790299	0.02753
Agpat1	2501.79	-0.581767	0.137697	-4.22499	2.38956e-05	0.000182586
Tmx2	620.586	-0.582867	0.165232	-3.52757	0.000419389	0.00218561
Mrpl30	1019.55	-0.58297	0.120865	-4.82332	1.41188e-06	1.45727e-05
Whamm	767.549	-0.583351	0.158861	-3.67208	0.000240586	0.0013501
Ddrgk1	2117.89	-0.583625	0.128248	-4.55075	5.34556e-06	4.7793e-05
Arhgap23	952.643	-0.58368	0.162855	-3.58405	0.000338313	0.00181507
Ak3	2583.18	-0.583923	0.124394	-4.69415	2.67716e-06	2.61001e-05
Dlg4	471.959	-0.583946	0.205894	-2.83615	0.00456604	0.017257
Mrps16	486.089	-0.584175	0.14673	-3.9813	6.85405e-05	0.000456628
Mcee	427.544	-0.584635	0.157616	-3.70924	0.000207881	0.00119378
Marchf6	1592.07	-0.58468	0.144056	-4.0587	4.9347e-05	0.000343152
Kdsr	828.852	-0.585533	0.164663	-3.55595	0.000376611	0.00199018
Mtg1	543.988	-0.585992	0.129475	-4.5259	6.01391e-06	5.31571e-05
Gstm5	603.964	-0.586018	0.132887	-4.40988	1.03426e-05	8.65984e-05
Pros1	1413.78	-0.586066	0.144096	-4.06719	4.7583e-05	0.000331823
Bmp2k	268.506	-0.58685	0.21949	-2.6737	0.00750194	0.0264294
Sav1	1253.62	-0.587315	0.174047	-3.37447	0.000739586	0.0036028
Rab13	356.525	-0.587512	0.183083	-3.20899	0.00133204	0.00601843
Efemp2	1087.88	-0.588646	0.164249	-3.58387	0.000338541	0.00181563
Ftl1	9451.1	-0.589078	0.114395	-5.14951	2.61165e-07	3.22525e-06
Serinc1	3589.38	-0.589091	0.112838	-5.22067	1.78278e-07	2.29971e-06
Pirb	333.72	-0.58916	0.189727	-3.1053	0.00190086	0.00815205
Rhob	6718.28	-0.589488	0.130395	-4.52078	6.16118e-06	5.43287e-05
Kifc2	322.543	-0.589576	0.184568	-3.19435	0.00140145	0.00628971
Zfp503	1157.25	-0.589615	0.157369	-3.7467	0.000179178	0.00104689
Uqcrc2	4746.08	-0.589844	0.125897	-4.68512	2.79793e-06	2.70809e-05
Efnb1	1135.21	-0.591017	0.194266	-3.04231	0.00234773	0.00980036
Pigyl	387.17	-0.591548	0.196266	-3.01401	0.00257821	0.0106251
Alpk1	134.448	-0.591601	0.223641	-2.64532	0.00816142	0.0282848
Gatb	465.415	-0.592549	0.153905	-3.85009	0.000118074	0.00072877
Tigar	240.435	-0.592606	0.209907	-2.82319	0.00475491	0.0178702
Rgl3	481.301	-0.595451	0.15966	-3.72948	0.000191872	0.00111163
Msn	3981.24	-0.595493	0.16604	-3.58645	0.000335206	0.00180102
Cept1	820.408	-0.595645	0.12883	-4.62349	3.77328e-06	3.50071e-05
Cox7b	2441.07	-0.596501	0.124571	-4.78844	1.68086e-06	1.71098e-05
Diaph2	353.62	-0.596509	0.142465	-4.18705	2.82604e-05	0.000210918
Dennd4b	734.728	-0.597136	0.184401	-3.23824	0.0012027	0.00551329
Cyp4f13	897.477	-0.59773	0.146906	-4.06878	4.72597e-05	0.000329724
Fn3krp	331.901	-0.597874	0.147003	-4.06708	4.76056e-05	0.000331824
Ltbp3	7734.43	-0.599882	0.121521	-4.93643	7.9566e-07	8.69223e-06
Acox3	1284.05	-0.599903	0.136101	-4.40779	1.04431e-05	8.73911e-05
Rabac1	3852.09	-0.600048	0.143815	-4.17237	3.01448e-05	0.000222731
Apip	572.935	-0.600511	0.154513	-3.88648	0.00010171	0.000643088
Klhl22	1087.61	-0.60119	0.128183	-4.6901	2.73074e-06	2.65524e-05
Ndufa12.ps	679.46	-0.601466	0.182432	-3.29694	0.00097745	0.00459775
Tbc1d31	334.793	-0.6016	0.207024	-2.90594	0.00366154	0.014292
Dysf	1270.38	-0.601654	0.250149	-2.40518	0.0161645	0.0499894
Ndufb1	212.648	-0.602561	0.195732	-3.0785	0.00208044	0.00882738
Dennd1a	788.031	-0.602847	0.133393	-4.51934	6.20336e-06	5.4668e-05
Mdh2	6400.22	-0.603868	0.145065	-4.16276	3.14429e-05	0.000231396
Dnhd1	165.058	-0.60391	0.207587	-2.90918	0.00362373	0.0141706
Fer1l5	208.054	-0.604421	0.23887	-2.53034	0.0113953	0.0374852
Tmod2	203.57	-0.605275	0.244611	-2.47444	0.0133445	0.0428554
Prdx6	3027.24	-0.605848	0.133521	-4.53748	5.69291e-06	5.05618e-05
Lpin2	558.088	-0.606776	0.202545	-2.99576	0.0027376	0.0111574
Plcl2	331.574	-0.606969	0.218099	-2.783	0.00538582	0.0198326
Rmnd1	465.856	-0.607812	0.188935	-3.21703	0.00129524	0.00587371
Cyc1	4757.59	-0.608039	0.161903	-3.75557	0.000172946	0.00101406
Smim10l1	1672.35	-0.609502	0.153438	-3.9723	7.11807e-05	0.000471877
Sh3bgrl	2375.06	-0.609547	0.155354	-3.9236	8.72339e-05	0.000565604
Plvap	2845.03	-0.611004	0.171744	-3.55764	0.000374201	0.00197886
Trim24	641.334	-0.611538	0.170129	-3.59456	0.000324937	0.00175094
Acad8	942.178	-0.611539	0.130713	-4.67847	2.89019e-06	2.78279e-05
Hprt	1194.11	-0.612018	0.127029	-4.81796	1.45034e-06	1.49383e-05
Il3ra	456.434	-0.612102	0.162233	-3.77298	0.000161309	0.000956839
Ucp3	1279.06	-0.612332	0.175435	-3.49036	0.000482374	0.00246956
Fyco1	1524.64	-0.612501	0.138278	-4.42949	9.44564e-06	7.99039e-05
Ndufa7	1457.24	-0.612631	0.122608	-4.99666	5.83322e-07	6.63698e-06
Plcd3	513.378	-0.612808	0.202095	-3.03228	0.00242711	0.0100783
Xpnpep3	490.667	-0.612955	0.164718	-3.72123	0.000198255	0.00114384
Stx17	675.362	-0.61321	0.15126	-4.05402	5.03445e-05	0.000349267
Catsperg1	118.514	-0.614217	0.232896	-2.63731	0.00835673	0.0288655
Glis2	360.998	-0.615056	0.15749	-3.90537	9.40821e-05	0.000602077
Tpp1	2730.82	-0.615147	0.133992	-4.59091	4.4132e-06	4.0361e-05
Cep20	450.277	-0.616298	0.145089	-4.24773	2.15949e-05	0.000167431
Sulf2	3464.73	-0.616447	0.185259	-3.32749	0.000876334	0.00418156
Hagh	1211.01	-0.617401	0.142693	-4.32677	1.51309e-05	0.000122524
Mapk6	1854.39	-0.617521	0.198601	-3.10935	0.00187501	0.00805758
Fam219a	349.571	-0.617554	0.143829	-4.29365	1.75757e-05	0.00013882
Ctsl	6605.32	-0.617657	0.144395	-4.27755	1.88965e-05	0.0001483
Osgepl1	188.455	-0.618794	0.206339	-2.99892	0.0027094	0.0110853
Cpxm1	1893.01	-0.619421	0.251412	-2.46377	0.0137485	0.0438925
Fgfr1	5026.76	-0.619477	0.149678	-4.13873	3.49227e-05	0.000254469
Pou6f1	684.141	-0.619591	0.156963	-3.94736	7.90183e-05	0.000518942
[truncated: 1,892 more rows]

## Sheet: MTP12 vs WWTV
	baseMean	log2FoldChange	lfcSE	stat	pvalue	padj
Nr1h5	70.359	9.41457	1.2353	7.6213	2.51139e-14	6.15565e-13
Gm6278	255.99	8.10788	0.667688	12.1432	6.23266e-34	1.12219e-31
Gm8532	14.7716	7.16263	1.31553	5.44467	5.19004e-08	5.23454e-07
Gm28077	24.8567	6.94265	1.257	5.5232	3.32885e-08	3.48513e-07
Gm43205	38.6324	6.70807	1.09081	6.14962	7.76703e-10	1.05078e-08
Unc5d	10.0931	6.61316	1.39342	4.74598	2.07495e-06	1.56065e-05
Rbm44	13.5993	6.065	1.34597	4.50605	6.60447e-06	4.5391e-05
Pramel25	13.1933	6.02042	1.36516	4.41004	1.0335e-05	6.78641e-05
AV205837	6.41667	5.96014	1.49917	3.97563	7.01927e-05	0.000382117
Gm15918	5.9991	5.8626	1.63883	3.57731	0.000347142	0.00159707
Pax8	5.99766	5.86223	1.48687	3.94266	8.05817e-05	0.000433015
H2bc22	5.41085	5.71374	1.52774	3.73999	0.00018403	0.000906109
Glycam1	16502.2	5.65141	1.52323	3.71015	0.000207133	0.00100997
X6530403H02Rik	4.24075	5.36222	1.60518	3.34058	0.000836047	0.00348967
Gsdmc	7.892	5.26793	1.421	3.70721	0.000209557	0.00101907
Gm24598	3.92843	5.25229	2.0025	2.62287	0.00871922	0.0273054
Gm13869	7.65905	5.21691	1.441	3.62035	0.000294204	0.00138008
Tnfrsf13c	68.6045	5.18055	0.563342	9.19611	3.71156e-20	1.79236e-18
Gm36888	3.65564	5.14804	1.76344	2.91932	0.00350799	0.0124086
Fam3d	100.175	5.11756	1.11172	4.60329	4.15863e-06	2.96865e-05
Gm42605	7.03083	5.09729	1.43282	3.55751	0.000374381	0.00170998
Gm38509	3.5096	5.0892	1.66809	3.05092	0.00228144	0.00846628
ce..havana_tagene.ENSMUSG00000113211.4921525O09Rik.ENSMUSG00000120037.ce...havana_tagene	3.36148	5.02708	1.68457	2.9842	0.0028432	0.0102866
Clec2f	6.65256	5.00149	1.44565	3.45969	0.000540797	0.00237488
Gm17641	6.57624	4.99902	1.45804	3.42859	0.000606734	0.00262259
Cd300ld3	3.2277	4.96801	1.8672	2.66067	0.00779857	0.0247483
A430073I11Rik	3.20934	4.96056	1.7307	2.86622	0.00415407	0.0144211
Gm33148	3.07015	4.89625	1.88592	2.59621	0.00942577	0.0292417
Gm39307	11.6888	4.88153	1.20924	4.03685	5.41738e-05	0.000303523
X4930431L21Rik	2.93127	4.8291	1.83237	2.63544	0.00840287	0.0264225
Gm44985	5.85696	4.82728	1.46566	3.29358	0.000989198	0.00404556
X4632404M16Rik	2.91066	4.81989	1.88034	2.5633	0.0103682	0.0317001
Wfdc12	271.62	4.8179	0.276106	17.4495	3.47329e-68	7.23634e-65
Cd300ld4	2.77801	4.75197	1.7731	2.68003	0.00736163	0.0236249
X4930579P08Rik	2.77442	4.75032	1.78062	2.66779	0.00763528	0.0243341
Gm56346	2.63504	4.67554	1.81644	2.57401	0.0100526	0.0309234
Gm11042	2.63102	4.67359	1.79901	2.59787	0.00938048	0.0291198
Gm44267	2.63058	4.67337	1.80329	2.59158	0.00955356	0.0295816
H2ac14	2.62989	4.67304	1.81351	2.57679	0.00997232	0.0307217
Gm15794	2.62518	4.67067	1.94392	2.40271	0.0162742	0.0462792
Gm42991	2.62228	4.66929	1.8699	2.49708	0.0125222	0.0372322
Gm48139	2.62184	4.66907	1.86992	2.49693	0.0125273	0.0372396
Trpm5	9.9206	4.65479	1.23194	3.7784	0.000157837	0.000788858
Gm6755	2.4885	4.593	1.84765	2.48587	0.0129237	0.0381846
H2.Eb1	1584.35	4.57865	0.157491	29.0724	8.02005e-186	1.16964e-181
H2.M2	62.2534	4.57763	0.562465	8.13852	4.00135e-16	1.22596e-14
Olah	854.558	4.57571	1.18094	3.87462	0.00010679	0.000554246
Gsg1l	160.688	4.57516	0.356545	12.8319	1.08633e-37	2.59722e-35
Gm3791	4.89182	4.54029	1.57385	2.88483	0.00391626	0.0136835
ce..havana_tagene.ENSMUSG00000120467.ce...havana_tagene	2.33906	4.50387	1.8632	2.41727	0.0156372	0.0447778
Gm33586	4.56382	4.4457	1.58994	2.79614	0.00517162	0.0173841
Gm49503	12.5367	4.44366	1.06562	4.17002	3.04577e-05	0.000180274
X4933427I22Rik	4.38956	4.39814	1.57682	2.78925	0.00528301	0.017708
Gm15442	4.16859	4.29734	1.59333	2.69708	0.00699513	0.0226152
D730003K21Rik	4.13518	4.29656	1.62174	2.64935	0.00806476	0.0254636
Klk1b11	4.15803	4.29396	1.59305	2.69544	0.00702962	0.0227022
Gm43534	53.5547	4.2461	1.23919	3.4265	0.000611415	0.00264125
Rpl35a	2622.98	4.22099	0.258216	16.3468	4.58777e-60	6.08255e-57
Upk1b	6.88549	4.20596	1.33684	3.14621	0.00165403	0.00638329
X4930558J18Rik	3.84675	4.18685	1.5987	2.61891	0.00882109	0.027577
Fbxo48	10.165	4.1633	1.16808	3.56423	0.000364928	0.00167204
Magee2	3.73876	4.13065	1.67237	2.46994	0.0135136	0.0396383
BC107364	9.74391	4.06862	1.08148	3.76208	0.000168507	0.000837026
Gm16120	3.52218	4.06689	1.64073	2.47871	0.013186	0.0388337
Gm38188	3.55366	4.06637	1.63784	2.48277	0.0130367	0.0384561
Depdc1a	97.143	4.065	0.37159	10.9395	7.46307e-28	7.88706e-26
Igsf23	3.57951	4.06446	1.67201	2.43089	0.015062	0.0433605
Syt6	6.49559	4.04348	1.39726	2.89385	0.00380545	0.0133603
Gm38312	6.02011	4.00808	1.37864	2.90727	0.00364604	0.012847
Vmn2r97	3.37896	4.00399	1.66786	2.40067	0.0163652	0.0465064
Gm43803	3.41025	4.00336	1.65583	2.41773	0.0156175	0.04473
Gm47922	3.4363	4.00145	1.62872	2.4568	0.0140181	0.0408717
Faddos	3.40466	4.00118	1.64347	2.43459	0.0149088	0.0430043
Gm13985	6.05159	3.96832	1.33818	2.96546	0.00302228	0.0108395
Gm4651	9.34665	3.96796	1.13429	3.49818	0.000468437	0.00208856
Slc26a9	11.7715	3.95109	0.972882	4.06122	4.88159e-05	0.000276586
Zfp981	3.25723	3.93355	1.64988	2.38415	0.0171186	0.0483551
Gm6576	9.01042	3.9181	1.21063	3.23642	0.00121039	0.00485888
Drd4	71.1555	3.90668	1.23671	3.15893	0.00158349	0.00614847
Umodl1	5.57469	3.89563	1.41039	2.7621	0.00574308	0.019053
Entpd8	96.5214	3.89081	0.40225	9.6726	3.94231e-22	2.35634e-20
ce..havana_tagene.ENSMUSG00000120117.ce...havana_tagene	5.42809	3.85607	1.41905	2.71737	0.00658034	0.0214501
Lpo	47.1101	3.8559	0.542913	7.10224	1.2275e-12	2.4159e-11
Gm8730	1370.37	3.82372	0.139035	27.5018	1.67246e-166	1.21955e-162
Shisa8	210.828	3.81889	0.347325	10.9951	4.03323e-28	4.3896e-26
Nlrp9b	43.7755	3.80217	0.49725	7.6464	2.06678e-14	5.11746e-13
Gm38414	5.13078	3.76983	1.42004	2.65474	0.007937	0.0251037
Sapcd2	225.162	3.7434	0.777273	4.81607	1.46412e-06	1.13518e-05
Rps23rg1	22.5767	3.70824	0.705861	5.2535	1.49238e-07	1.3934e-06
Slco4c1	5.37577	3.70329	1.36233	2.71835	0.00656092	0.0213963
X2700099C18Rik.1	5.03426	3.69598	1.53133	2.41357	0.015797	0.0451466
Spock1	21.8623	3.66589	0.75135	4.87908	1.06584e-06	8.50808e-06
Slc6a14	38.966	3.65058	0.578632	6.30898	2.80879e-10	4.06383e-09
Gldc	671.837	3.64792	0.220073	16.5759	1.04082e-61	1.51794e-58
ce..havana_tagene.ENSMUSG00000120694.ce...havana_tagene	4.70347	3.63995	1.45345	2.50435	0.0122677	0.0366087
Otoa	17.0242	3.61778	0.760111	4.75953	1.94041e-06	1.47161e-05
Gm31597	12.527	3.61147	0.914473	3.94924	7.83991e-05	0.000422533
Akr1cl	65.0141	3.59545	0.622459	5.7762	7.64073e-09	8.77421e-08
Adam28	4.55422	3.59203	1.46731	2.44804	0.0143635	0.0417564
H1f5	4.58149	3.5431	1.41329	2.50699	0.0121765	0.0363823
Gm11514	7.16055	3.53226	1.17914	2.99562	0.00273884	0.00994463
X4930432E11Rik	19.8976	3.53009	0.731107	4.82842	1.37622e-06	1.07273e-05
Tmprss4	194.472	3.50268	0.327535	10.6941	1.0851e-26	9.89069e-25
Gm7180	36.6328	3.49605	0.507541	6.88821	5.64993e-12	1.01727e-10
Chrdl2	711.426	3.49198	0.257654	13.553	7.61011e-42	2.46635e-39
X1600002D24Rik	9.43407	3.49117	1.01124	3.45237	0.000555688	0.00243295
ce..havana_tagene.ENSMUSG00000120270.ce...havana_tagene	13.3469	3.48125	0.848307	4.10376	4.06497e-05	0.000234786
Gm47757	6.18482	3.46079	1.34999	2.56357	0.0103603	0.0316826
Muc4	1083.63	3.45056	0.682733	5.05405	4.32548e-07	3.7305e-06
AAdacl4fm3	8.80453	3.42278	1.11606	3.06683	0.00216342	0.00807844
Lcn12	8.26317	3.41882	1.08493	3.15119	0.00162604	0.0062919
X4930480K02Rik	8.65649	3.41068	1.06036	3.21652	0.00129756	0.00517461
Prok1	8.67527	3.38422	1.04765	3.23028	0.00123668	0.00495487
Gm14130	6.07221	3.37737	1.26702	2.66561	0.00768497	0.0244604
Nek2	450.013	3.37282	0.722241	4.66994	3.01286e-06	2.19369e-05
Gm11684	23.9453	3.36053	0.661571	5.07962	3.78187e-07	3.29676e-06
Stx19	60.4395	3.34765	0.49748	6.72922	1.7057e-11	2.85602e-10
Aqp3	110.632	3.33388	0.449228	7.42136	1.15925e-13	2.58115e-12
Col9a1	2102.76	3.30618	0.21804	15.1632	6.19879e-52	5.6502e-49
Wbp2nl	6.12807	3.30414	1.30147	2.53877	0.0111243	0.0336311
Tacr3	38.8635	3.30248	0.531463	6.21393	5.16766e-10	7.1708e-09
Tmem215	31.7654	3.28791	0.626301	5.24973	1.52326e-07	1.42041e-06
Gm30262	34.1619	3.2798	0.573061	5.7233	1.04473e-08	1.18295e-07
Gm17546	21.2584	3.26044	0.655325	4.97531	6.51448e-07	5.4383e-06
Klhdc8a	72.346	3.25808	0.353197	9.22452	2.84824e-20	1.39392e-18
Zfp960	45.3979	3.25458	0.505073	6.44378	1.16533e-10	1.77588e-09
Pif1	184.643	3.25371	0.336414	9.67172	3.97623e-22	2.36691e-20
Wap	2290.7	3.24932	0.911637	3.56426	0.000364877	0.00167204
Igfbp2	1594.09	3.23204	0.460593	7.01713	2.2647e-12	4.31179e-11
Pigr	1820.01	3.2204	0.804705	4.00196	6.28202e-05	0.000346116
Myl10	7.05197	3.21518	1.17146	2.7446	0.00605852	0.0199953
Cdkn3	77.6326	3.19917	0.377331	8.47842	2.28267e-17	8.0025e-16
Gm5874	16.8192	3.19699	0.96495	3.31312	0.00092262	0.00379991
Mki67	2517.5	3.17675	0.749755	4.23705	2.26476e-05	0.000137736
Slpi	943.003	3.15152	0.210704	14.9571	1.39943e-50	1.13385e-47
Plppr4	53.3	3.13432	0.417404	7.50908	5.95436e-14	1.39164e-12
Ube2c	853.553	3.13189	0.535247	5.85129	4.87761e-09	5.75062e-08
Tnfsf15	12.3962	3.09991	0.807667	3.8381	0.00012399	0.000632925
Usp29	6.47114	3.09738	1.29883	2.38474	0.017091	0.0482865
Mest	961.952	3.09404	0.493645	6.26774	3.66316e-10	5.20698e-09
Esco2	135.798	3.09089	0.360527	8.57326	1.00593e-17	3.70468e-16
Gm12034	5.60725	3.08996	1.26099	2.45042	0.0142691	0.0415204
Gm5648	5.04332	3.08422	1.2869	2.39662	0.016547	0.0469314
Gm37525	7.96073	3.07957	1.21637	2.53176	0.011349	0.0342112
Hsd11b2	97.296	3.07113	0.338799	9.06476	1.24879e-19	5.63849e-18
Acbd7	34.3179	3.04895	0.606201	5.0296	4.91515e-07	4.18951e-06
Cenpf	516.511	3.03987	0.853618	3.56116	0.000369223	0.00168907
Knl1	140.308	3.03436	0.872223	3.47888	0.000503516	0.00222659
Cdc20	1234.06	3.03201	0.609625	4.97357	6.57305e-07	5.48092e-06
BC048644	7.79143	3.03071	1.11978	2.70654	0.00679894	0.0220837
Aire	33.5068	3.00627	0.68839	4.3671	1.25909e-05	8.09992e-05
Gm27002	8.39287	3.0015	0.954645	3.1441	0.00166601	0.00642101
Troap	170.506	2.99744	0.697199	4.29925	1.71373e-05	0.000107037
Gm12320	14.981	2.99041	0.875692	3.41492	0.000638017	0.00274398
Zfp268	60.0097	2.9892	0.392852	7.60897	2.76296e-14	6.71583e-13
Cenpe	346.321	2.98829	0.724983	4.12187	3.75805e-05	0.00021853
Ndc80	191.241	2.96718	0.279278	10.6245	2.29298e-26	2.01451e-24
Nwd1	7.89542	2.94712	1.00482	2.93298	0.00335725	0.0119362
Apol11b	17.861	2.94538	0.668687	4.40472	1.05923e-05	6.94284e-05
Ect2	290.382	2.94524	0.640385	4.59917	4.24174e-06	3.02501e-05
Cfap20dc	74.1069	2.94505	0.448127	6.57192	4.96693e-11	7.97772e-10
Kif4	264.233	2.94133	0.321789	9.14054	6.21385e-20	2.90458e-18
Rpl34	952.109	2.94049	0.847434	3.46988	0.0005207	0.00229839
Cdca8	551.676	2.93857	0.681789	4.31009	1.63189e-05	0.000102452
Kcns1	66.3356	2.92487	0.526893	5.55118	2.83754e-08	2.99658e-07
Gm13446	9.04144	2.92475	1.0058	2.90787	0.00363899	0.0128284
Wfdc18	15991.2	2.92371	0.608949	4.80125	1.57679e-06	1.21736e-05
Lrrc7	6.29593	2.92187	1.22469	2.3858	0.0170422	0.0481674
Pimreg	224.172	2.91316	0.315409	9.23614	2.55551e-20	1.25911e-18
Erfe	55.4606	2.90265	0.433553	6.69502	2.15636e-11	3.58183e-10
Pbk	370.018	2.89559	0.766341	3.77847	0.000157796	0.000788858
Sgo1	125.583	2.88456	0.338556	8.52018	1.59305e-17	5.72244e-16
Ccna2	822.457	2.87976	0.585596	4.91765	8.75882e-07	7.14821e-06
Gal3st3	7.84408	2.86337	0.964316	2.96933	0.00298453	0.0107234
Aspm	277.142	2.85727	0.321925	8.87559	6.9562e-19	2.89029e-17
Kif18b	301.992	2.83712	0.886729	3.19954	0.00137647	0.00543629
Plk1	623.647	2.83632	0.263685	10.7565	5.52319e-27	5.23053e-25
Nup62cl	34.8566	2.83449	0.499029	5.68001	1.34687e-08	1.49489e-07
A330087D11Rik	13.4116	2.82286	0.977906	2.88664	0.00389384	0.0136214
Ccnb2	550.527	2.79991	0.260411	10.7519	5.8054e-27	5.4273e-25
Gchfr	16.6021	2.79811	0.680165	4.11388	3.8907e-05	0.000225704
Ubd	499.579	2.7949	0.767219	3.6429	0.000269582	0.00127649
Slc15a5	11.4942	2.79436	0.820078	3.40742	0.00065579	0.00281378
Gtse1	281.916	2.79225	0.326052	8.56383	1.09176e-17	4.01063e-16
Gjb2	3745.24	2.79153	0.930525	2.99995	0.0027002	0.00982037
Gm29084	6.98681	2.78683	1.11739	2.49404	0.0126297	0.0374677
Xkr6	129.197	2.78668	0.473716	5.88259	4.03896e-09	4.85208e-08
Gm49097	21.507	2.78575	0.610589	4.5624	5.05719e-06	3.56645e-05
Melk	375.361	2.76909	0.768829	3.6017	0.000316143	0.00146882
Slc9a4	74.5614	2.76634	0.46515	5.9472	2.72767e-09	3.35699e-08
Gcg	12.7219	2.74707	0.778254	3.52979	0.000415895	0.001879
Ccdc153	8.36838	2.74681	0.982535	2.79564	0.0051797	0.0174017
Cdca2	316.37	2.73226	0.699758	3.90457	9.43919e-05	0.000499859
X4933406J09Rik	9.55869	2.7193	0.881078	3.08633	0.00202644	0.00761691
Pglyrp1	303.296	2.71734	0.817624	3.32346	0.000889078	0.00367839
Ckap2l	464.448	2.7132	0.581519	4.66572	3.07544e-06	2.23479e-05
Gm17088	13.2156	2.71279	0.787405	3.44523	0.000570583	0.00248919
Kif15	213.546	2.71202	1.05732	2.56499	0.010318	0.031593
X1700012B07Rik	202.469	2.71128	0.697426	3.88755	0.000101263	0.000530846
Gm42477	14.5542	2.7073	0.763422	3.54626	0.000390735	0.00177357
Ceacam19	23.8123	2.70512	0.606503	4.4602	8.18846e-06	5.49818e-05
Gm5546	12.3753	2.69395	0.999161	2.69621	0.00701336	0.0226691
Galnt14	13.9052	2.67548	0.850626	3.1453	0.00165915	0.00640093
Ly6g6d	95.8231	2.67448	0.343467	7.78672	6.87704e-15	1.78778e-13
Nuf2	238.841	2.67401	0.717739	3.72561	0.000194845	0.000955168
Racgap1	917.443	2.66324	0.539337	4.93799	7.89319e-07	6.47437e-06
Wfdc3	323.626	2.65219	0.590612	4.49059	7.10273e-06	4.8337e-05
Gm13523	7.94086	2.65016	0.996061	2.66064	0.00779919	0.0247483
X4930594M22Rik	7.00107	2.63597	1.05244	2.50463	0.0122581	0.0365886
Cip2a	253.66	2.63526	0.293508	8.9785	2.74483e-19	1.207e-17
E2f8	180.394	2.62613	0.681791	3.85182	0.000117244	0.000603987
Gm43445	25.5071	2.6244	0.588323	4.46081	8.16495e-06	5.48836e-05
Kif14	135.003	2.61064	0.415843	6.27794	3.43086e-10	4.89586e-09
Cenpi	95.0538	2.60935	0.412137	6.33126	2.43173e-10	3.54998e-09
Fanci	93.3911	2.60665	0.413025	6.31111	2.77037e-10	4.01348e-09
Smim43	28.0825	2.60012	0.620094	4.19311	2.75161e-05	0.000164465
Cd70	7.43305	2.59782	1.01147	2.56836	0.0102182	0.031327
Fcrl1	19.9974	2.58949	0.651041	3.97745	6.96579e-05	0.000379488
Dlgap5	249.585	2.58519	0.705834	3.66261	0.000249663	0.00119396
Sftpd	236.282	2.56507	0.37183	6.89851	5.25508e-12	9.5087e-11
Shcbp1	154.964	2.55963	0.415744	6.15674	7.4256e-10	1.00552e-08
Prc1	558.586	2.55654	0.588881	4.34136	1.41603e-05	8.99415e-05
Sox14	34.278	2.55124	0.543084	4.69768	2.63128e-06	1.944e-05
B3galt5	11.4894	2.54461	0.758137	3.3564	0.000789655	0.00331691
Psrc1	276.308	2.53905	0.343765	7.38601	1.51302e-13	3.31319e-12
Nusap1	442.185	2.53607	0.645532	3.92865	8.54235e-05	0.000456845
Gpx2	9.54248	2.53366	0.901136	2.81163	0.00492913	0.0167061
Ticrr	182.774	2.52854	0.39679	6.3725	1.85975e-10	2.76761e-09
Spc24	302.895	2.52593	0.329429	7.66759	1.75254e-14	4.37655e-13
Sycp1	19.5407	2.51884	0.636128	3.95964	7.50614e-05	0.000406045
Gm15452	49.4369	2.51777	0.405193	6.21375	5.17358e-10	7.17219e-09
Ankle1	244.983	2.51255	0.804728	3.12224	0.00179483	0.00684692
Kifc1	509.038	2.50038	0.302651	8.26159	1.43745e-16	4.63801e-15
Foxm1	582.016	2.49628	0.30532	8.17596	2.93519e-16	9.18601e-15
C9	21.3709	2.49099	0.736474	3.38232	0.000718766	0.003049
Muc15	12410.2	2.48938	0.445542	5.58731	2.30618e-08	2.4676e-07
Gm12116	13.019	2.48575	0.7346	3.38382	0.000714845	0.00303679
Mastl	84.6572	2.48179	0.368286	6.73877	1.59738e-11	2.6932e-10
Aass	88.0115	2.4792	0.329147	7.5322	4.98918e-14	1.17929e-12
Ceacam20	11.2839	2.47907	0.875143	2.83275	0.00461489	0.0157656
X9530056K15Rik	9.62174	2.47777	0.964242	2.56966	0.0101799	0.0312491
Pclaf	296.754	2.47692	0.842652	2.93944	0.00328811	0.0117189
Iqcd	40.4226	2.47443	0.429607	5.75976	8.42355e-09	9.62767e-08
Phyhip	125.24	2.47393	0.333866	7.40996	1.26334e-13	2.80007e-12
Alox8	19.7563	2.46824	0.701776	3.51714	0.000436222	0.00196111
Hpcal4	72.3322	2.46821	0.351533	7.02126	2.19879e-12	4.20276e-11
Opn1mw	12.0897	2.4668	0.735127	3.35561	0.000791898	0.00332155
Car2	2447.94	2.46669	0.44682	5.52055	3.37946e-08	3.53305e-07
Iqcg	31.0628	2.46547	0.667939	3.69116	0.000223234	0.00108192
Fam83d	166.716	2.46471	0.315126	7.82135	5.22585e-15	1.37322e-13
Arntl	268.917	2.46332	0.214637	11.4767	1.72708e-30	2.3762e-28
Fmod	1017.65	2.4482	0.486175	5.03565	4.76234e-07	4.07354e-06
Bub1b	784.881	2.44781	0.246786	9.91878	3.44943e-23	2.33983e-21
Tmem121	19.2177	2.44547	0.616803	3.96476	7.34705e-05	0.000398918
Gm43965	7.68334	2.4383	1.02113	2.38785	0.0169473	0.0479176
Card14	298.359	2.43725	0.346379	7.03636	1.97321e-12	3.81661e-11
Gm33651	27.378	2.43696	0.813386	2.99607	0.00273488	0.00993411
Atp12a	81.7054	2.42483	0.468581	5.17483	2.28114e-07	2.06892e-06
Gm43154	24.4848	2.41744	0.603383	4.00648	6.16304e-05	0.000340257
ce..havana_tagene.ENSMUSG00000086328.2700033N17Rik.ENSMUSG00000120177.ce...havana_tagene	30.0028	2.41696	0.667228	3.62239	0.00029189	0.00137055
Bdh1	581.569	2.41696	0.297945	8.1121	4.97536e-16	1.51168e-14
Kif22	503.868	2.41093	0.280284	8.60174	7.85136e-18	2.9285e-16
Tmprss6	991.687	2.41075	0.239607	10.0613	8.19354e-24	5.71744e-22
Gm13874	15.5406	2.40612	0.70639	3.40622	0.000658693	0.00282444
AI506816	127.754	2.39132	0.282017	8.47934	2.26483e-17	7.99765e-16
Sgo2a	50.2813	2.38182	0.466664	5.10394	3.32654e-07	2.92254e-06
Mab21l3	33.2389	2.36904	0.579923	4.08509	4.406e-05	0.000252285
Nkx3.1	11.3098	2.36424	0.956256	2.47239	0.0134212	0.0394149
Espl1	460.193	2.36032	0.521352	4.5273	5.97417e-06	4.14695e-05
Depdc1b	66.2439	2.35814	0.540568	4.36234	1.28678e-05	8.25989e-05
Gm17173	9.71769	2.35301	0.862957	2.72668	0.00639745	0.0209655
Fam43b	7.65765	2.34716	0.968359	2.42385	0.0153568	0.0441048
Bcl2l15	110.836	2.34305	0.354201	6.61503	3.71467e-11	6.05982e-10
Eldr	34.4072	2.33926	0.460725	5.07735	3.82735e-07	3.33441e-06
Ddias	74.8691	2.33913	0.364658	6.41458	1.41211e-10	2.1297e-09
Kntc1	248.758	2.3344	0.65677	3.55437	0.000378889	0.00172571
Pramel13	9.13593	2.3337	0.893264	2.61255	0.00898684	0.0280291
H2ac10	10.6659	2.33293	0.976424	2.38926	0.0168822	0.0477521
Prr11	141.083	2.32594	0.394405	5.89734	3.69408e-09	4.47834e-08
Arhgef38	163.542	2.32557	0.411856	5.64657	1.63678e-08	1.78808e-07
Exo1	214.526	2.31775	0.785398	2.95105	0.00316691	0.0113035
Aurkb	459.551	2.31375	0.580678	3.98456	6.76046e-05	0.00036913
Dyrk3	196.624	2.30934	0.309234	7.46795	8.14563e-14	1.85329e-12
Faim2	140.492	2.30167	0.274382	8.38856	4.92112e-17	1.65368e-15
Cenpa	589.699	2.29922	0.201932	11.3861	4.90343e-30	6.44249e-28
Gm12000	12.4164	2.28609	0.787689	2.90227	0.0037047	0.0130317
Tmem108	10.9432	2.28085	0.762597	2.9909	0.00278159	0.0100837
A330049N07Rik	29.0618	2.27985	0.483189	4.71835	2.3777e-06	1.76921e-05
X2810032G03Rik	42.291	2.27905	0.556874	4.09258	4.26591e-05	0.000245324
Kif18a	101.973	2.27757	0.407859	5.58423	2.34744e-08	2.50622e-07
Ipcef1	39.617	2.27616	0.408607	5.57053	2.53969e-08	2.69382e-07
Gm4544	179.261	2.27256	0.275476	8.24958	1.58956e-16	5.09497e-15
Aurka	357.65	2.2681	0.268166	8.45781	2.72436e-17	9.46e-16
Bspry	1435.84	2.26259	0.186506	12.1314	7.19649e-34	1.27992e-31
Ctse	227.699	2.26094	0.329544	6.86082	6.84668e-12	1.21771e-10
Plekhg4	66.2347	2.25841	0.382286	5.90765	3.47022e-09	4.22451e-08
Crlf1	52.7229	2.25571	0.419593	5.37594	7.61861e-08	7.47207e-07
Diaph3	150.964	2.25496	0.304755	7.39927	1.36935e-13	3.02127e-12
Rnf223	38.7623	2.25469	0.419178	5.37882	7.49761e-08	7.36827e-07
Gm4739	142.492	2.24936	0.283874	7.9238	2.30364e-15	6.32698e-14
Npas2	148.676	2.24424	0.254204	8.8285	1.06088e-18	4.274e-17
Ska3	105.239	2.23868	0.408449	5.48094	4.23078e-08	4.33694e-07
Clspn	299.142	2.23562	0.686595	3.25609	0.00112956	0.00456077
Plch1	18.5493	2.23049	0.650146	3.43075	0.000601923	0.00260488
Cftr	9.36388	2.22614	0.903464	2.464	0.0137396	0.0401883
Ulbp1	161.39	2.22204	0.26815	8.28655	1.16578e-16	3.78656e-15
Efcab11	21.7842	2.22158	0.596771	3.72267	0.00019713	0.000965395
Ccdc187	194.646	2.21904	0.328535	6.75433	1.43494e-11	2.43357e-10
Ccnf	424.584	2.21871	0.227958	9.73298	2.18106e-22	1.33649e-20
Hmgb2	2615.74	2.21269	0.434533	5.0921	3.54112e-07	3.09429e-06
Gm49502	27.2164	2.21218	0.561604	3.93904	8.1808e-05	0.000438474
Gm55258	14.4648	2.2057	0.778721	2.83246	0.00461916	0.0157765
Capn9	41.6219	2.20514	0.468443	4.70739	2.50904e-06	1.86028e-05
Crabp2	930.901	2.20312	0.273237	8.06302	7.44349e-16	2.21542e-14
Upb1	90.4623	2.19924	0.344014	6.39288	1.62793e-10	2.43754e-09
Fut7	9.0665	2.19496	0.900227	2.43823	0.0147592	0.0426319
Aox4	12.488	2.19209	0.837148	2.61852	0.0088313	0.0275971
Nrg1	95.1969	2.18985	0.425903	5.14167	2.72302e-07	2.43486e-06
Ada	368.515	2.18606	0.173011	12.6354	1.34764e-36	2.97788e-34
Kif23	418.008	2.18459	0.169704	12.8729	6.39308e-38	1.55394e-35
Mmp16	40.6448	2.1841	0.443663	4.92288	8.52793e-07	6.9699e-06
Gm12474	13.5019	2.17002	0.767781	2.82635	0.0047082	0.0160544
Rad51	311.699	2.16426	0.351427	6.1585	7.34371e-10	9.96286e-09
Efcab1	29.112	2.16011	0.524413	4.1191	3.80359e-05	0.000221002
Epop	361.036	2.15421	0.26776	8.04532	8.60169e-16	2.54456e-14
Rgs20	141.123	2.15135	0.369137	5.82804	5.60807e-09	6.53844e-08
X6330549D23Rik	15.3427	2.14427	0.70215	3.05386	0.00225916	0.00840221
Arhgdig	68.1416	2.14359	0.50525	4.24264	2.20909e-05	0.000134688
Arhgef39	89.4458	2.14324	0.311426	6.88204	5.90024e-12	1.05972e-10
Tedc1	299.315	2.142	0.352184	6.08206	1.18651e-09	1.55892e-08
Coro2a	2078.79	2.13714	0.136374	15.6711	2.38491e-55	2.6755e-52
Mcm5	2147.51	2.1369	0.552726	3.86612	0.000110582	0.000572703
Fignl1	214.979	2.13641	0.371243	5.75475	8.677e-09	9.90183e-08
E130008D07Rik	13.3867	2.13426	0.73775	2.89293	0.00381671	0.0133869
Capn6	271.736	2.13187	0.787755	2.70626	0.00680464	0.0220955
Slc9a5	446.297	2.13177	0.18835	11.3182	1.06699e-29	1.34896e-27
Gm50295	8.55293	2.13159	0.869274	2.45215	0.0142007	0.0413461
Eme1	81.6731	2.13022	0.29962	7.10973	1.16267e-12	2.30385e-11
Gm29590	28.0383	2.12915	0.710626	2.99616	0.00273402	0.00993347
Gabbr2	24.253	2.12812	0.636345	3.34429	0.000824939	0.00344923
A030005L19Rik	13.6402	2.12581	0.716341	2.9676	0.00300139	0.0107734
Zwilch	188.817	2.12164	0.30638	6.92484	4.36456e-12	8.04712e-11
Treml1	20.7299	2.11834	0.762001	2.77997	0.00543647	0.0181473
Ecrg4	591.237	2.11182	0.236739	8.92047	4.64326e-19	1.97427e-17
Gm12863	22.0715	2.10556	0.620542	3.3931	0.000691067	0.00294952
Ncaph	519.878	2.09832	0.258562	8.11537	4.84309e-16	1.47765e-14
Rgs1	10.6421	2.09418	0.815316	2.56855	0.0102126	0.0313164
Arhgap11a	575.795	2.09402	0.252433	8.29535	1.08267e-16	3.5403e-15
X8430422M14Rik	52.9823	2.09352	0.413358	5.06467	4.09114e-07	3.54517e-06
Kbtbd6	16.8805	2.08922	0.646784	3.23016	0.00123721	0.00495563
Gm10863	402.039	2.08866	0.306155	6.82223	8.96358e-12	1.56484e-10
Oip5	71.2281	2.08537	0.399781	5.21628	1.82556e-07	1.67869e-06
Mat1a	11.1454	2.0832	0.829156	2.51243	0.0119901	0.0359064
Cenpm	164.966	2.08291	0.699401	2.97813	0.00290011	0.0104587
Wbscr25	11.5596	2.08215	0.742135	2.80562	0.00502197	0.0169813
Gm11683	28.6252	2.0701	0.6229	3.32333	0.000889512	0.00367914
Apln	1140.82	2.06845	0.636285	3.25082	0.00115074	0.00463858
Mybl2	340.7	2.05846	0.303354	6.78568	1.15543e-11	1.98946e-10
Tc2n	56.7232	2.05725	0.390427	5.26924	1.3699e-07	1.28978e-06
Kcnn4	3271.12	2.051	0.231668	8.8532	8.50461e-19	3.48402e-17
Uhrf1	1541.29	2.04934	0.67522	3.03507	0.00240477	0.00887205
Rspo1	2113.53	2.04732	0.846446	2.41873	0.0155748	0.0446341
X9130230L23Rik	66.5678	2.04608	0.532765	3.84051	0.000122781	0.000627415
Apol7a	73.4036	2.04167	0.339343	6.01654	1.78184e-09	2.25969e-08
ce..havana_tagene.ENSMUSG00000097183.Gm17501.ENSMUSG00000120291.ce...havana_tagene	10.1388	2.04125	0.790999	2.5806	0.00986279	0.030455
Rims3	194.219	2.04114	0.316851	6.44197	1.1793e-10	1.79529e-09
Col9a2	1193.07	2.04087	0.438189	4.65751	3.20049e-06	2.32103e-05
Rmi2	55.1067	2.04064	0.564163	3.6171	0.00029792	0.00139348
H4c12	16.2114	2.0351	0.658855	3.08884	0.00200937	0.00756054
Fam20c	2864.28	2.03422	0.265462	7.66297	1.8168e-14	4.52154e-13
Kpna2	1688.11	2.03364	0.158765	12.8091	1.4583e-37	3.43029e-35
X3010003L21Rik	26.4596	2.0299	0.564494	3.59597	0.000323187	0.00149821
Chtf18	287.228	2.0294	0.23396	8.67413	4.16709e-18	1.59509e-16
Elf5	8927.59	2.02669	0.199875	10.1398	3.67785e-24	2.61648e-22
Fcamr	20.9455	2.02553	0.602827	3.36005	0.000779294	0.00327812
Fam20a	4322.42	2.01874	0.489697	4.12242	3.74913e-05	0.000218099
Hhipl2	1436.4	2.01655	0.222534	9.06173	1.28394e-19	5.7793e-18
Myo5c	1085.04	2.01153	0.225777	8.90936	5.13296e-19	2.16032e-17
Cracdl	797.847	2.009	0.191076	10.5142	7.43441e-26	6.17437e-24
Trim59	230.215	1.99582	0.262853	7.59289	3.12849e-14	7.54147e-13
Ercc6l	182.689	1.99139	0.262452	7.58764	3.25778e-14	7.8144e-13
Pask	267.311	1.98533	0.265103	7.4889	6.94557e-14	1.60598e-12
Fat2	494.733	1.97963	0.31641	6.25655	3.93582e-10	5.57823e-09
Kifc5b	245.334	1.97933	0.254617	7.77374	7.62032e-15	1.97047e-13
Nrk	11.705	1.97706	0.750337	2.63489	0.00841638	0.0264593
Tmem44	644.672	1.97393	0.204461	9.65435	4.71136e-22	2.77058e-20
Ryr3	17.2381	1.97165	0.599498	3.28884	0.00100602	0.00410977
Lao1	4592.58	1.9661	0.679261	2.89447	0.00379798	0.0133437
Calml3	252.446	1.96079	0.313451	6.2555	3.96241e-10	5.61046e-09
Ppfia3	118.849	1.96076	0.349305	5.61332	1.98478e-08	2.14574e-07
Plcxd2	196.163	1.95873	0.305278	6.41622	1.39696e-10	2.11122e-09
Dnajc6	128.26	1.95469	0.261147	7.48502	7.15377e-14	1.6508e-12
Vars	4175.02	1.95087	0.139935	13.9412	3.55673e-44	1.46492e-41
Zfp473	45.0869	1.94868	0.432245	4.50827	6.53586e-06	4.4983e-05
Hunk	320.491	1.94651	0.628346	3.09783	0.00194945	0.00735978
Slc28a3	1746.18	1.94351	0.263032	7.38889	1.48057e-13	3.24702e-12
Rpgrip1	27.425	1.93981	0.504562	3.84455	0.000120776	0.000618687
Gm21817	31.5906	1.93607	0.57592	3.36169	0.000774668	0.00326148
Tshb	35.41	1.93393	0.621242	3.113	0.00185195	0.00703906
Gm6087	25.574	1.93244	0.638477	3.02665	0.00247284	0.00909327
Mxd3	114.449	1.93092	0.346585	5.57127	2.52893e-08	2.68819e-07
Nat8f2	179.448	1.92816	0.371717	5.18717	2.13514e-07	1.94254e-06
Mgam	32.3932	1.92623	0.449207	4.28807	1.8023e-05	0.00011205
Ehf	4154.83	1.92611	0.233301	8.25588	1.50783e-16	4.85436e-15
Gm15792	24.3029	1.92562	0.529026	3.63993	0.000272715	0.00128923
Actg2	579.029	1.92075	0.257068	7.47177	7.91209e-14	1.80297e-12
Gm27572	27.205	1.91948	0.530722	3.61674	0.000298342	0.001395
Anln	434.717	1.91935	0.256776	7.47482	7.73112e-14	1.76725e-12
Vwa2	119.535	1.91865	0.379042	5.06184	4.1522e-07	3.59262e-06
Rgs16	817.435	1.91687	0.761745	2.51642	0.0118555	0.0355617
Syt9	209.819	1.91488	0.393712	4.86365	1.15238e-06	9.16374e-06
Acot1	5390.23	1.91302	0.225166	8.49604	1.96173e-17	6.99509e-16
Cspg5	203.756	1.90244	0.226268	8.40791	4.17376e-17	1.4123e-15
Gm6525	13.1679	1.8972	0.666145	2.84802	0.00439921	0.0151281
Col25a1	20.6552	1.89647	0.581964	3.25874	0.0011191	0.00452515
Gdf15	13.6861	1.89643	0.700302	2.70801	0.00676875	0.0220052
Hspa1l	16.7903	1.89344	0.622159	3.04333	0.00233976	0.00865847
Shisa7	99.2324	1.89226	0.29546	6.40447	1.50894e-10	2.26404e-09
Gen1	86.1883	1.88996	0.321411	5.88018	4.09812e-09	4.91504e-08
Tent5c	700.865	1.8896	0.213879	8.83492	1.00169e-18	4.06928e-17
Fam228a	14.0143	1.88753	0.779504	2.42145	0.0154587	0.0443537
Sec14l2	579.015	1.88556	0.200419	9.40811	5.05157e-21	2.74896e-19
Osbpl10	327.78	1.88287	0.211266	8.91235	4.99632e-19	2.11207e-17
Krt71	12.9026	1.88247	0.78401	2.40108	0.0163466	0.0464624
Fndc7	15.6831	1.88198	0.687121	2.73894	0.00616383	0.0202691
Slc39a14	3489.33	1.87677	0.190161	9.86936	5.65264e-23	3.74719e-21
Ccdc13	56.7746	1.87319	0.496325	3.77412	0.000160572	0.000800862
Smc2	408.609	1.87231	0.303565	6.16775	6.927e-10	9.45027e-09
Muc20	674.694	1.87187	0.227223	8.238	1.75119e-16	5.60073e-15
Polq	113.076	1.87043	0.343186	5.4502	5.03144e-08	5.09573e-07
X1110032F04Rik	36.449	1.86911	0.697674	2.67906	0.00738297	0.02368
Gm26901	18.294	1.86691	0.70174	2.66041	0.00780464	0.0247603
Car12	116.317	1.86334	0.277022	6.72633	1.74001e-11	2.9068e-10
Abtb2	463.363	1.86155	0.159967	11.6371	2.66909e-31	3.85406e-29
Dtl	287.417	1.85945	0.362318	5.1321	2.86523e-07	2.54951e-06
Ptchd4	17.2262	1.85808	0.632564	2.93738	0.00330996	0.011791
ce..havana_tagene.ENSMUSG00000109669.Gm45472.ENSMUSG00000109921.Gm33326.ENSMUSG00000120359.ce...havana_tagene	23.1912	1.85039	0.508773	3.63696	0.000275871	0.00130162
C2cd4d	54.1971	1.8502	0.411105	4.50055	6.77793e-06	4.64736e-05
Thbs1	3766.95	1.84705	0.425625	4.33962	1.42729e-05	9.05813e-05
Ttpa	529.248	1.84303	0.217139	8.48779	2.10603e-17	7.45495e-16
Mad2l1	454.104	1.84283	0.227771	8.09074	5.93028e-16	1.77592e-14
Esrp1	2420.3	1.8414	0.203469	9.05002	1.42944e-19	6.39479e-18
Large2	1193.13	1.84129	0.200326	9.19148	3.87473e-20	1.85885e-18
Zfand4	35.0794	1.84022	0.436183	4.21892	2.45479e-05	0.000147936
Dnph1	134.387	1.83813	0.401195	4.58163	4.61366e-06	3.27424e-05
Phlda1	1386.76	1.838	0.265781	6.91545	4.66368e-12	8.54406e-11
Bcl2l14	413.791	1.83374	0.25198	7.27732	3.40526e-13	7.14566e-12
Rab11fip4	1259.48	1.83286	0.205267	8.92917	4.29198e-19	1.83024e-17
Ccdc116	15.3921	1.83107	0.661736	2.76707	0.0056563	0.0188036
Cda	82.9393	1.82341	0.383888	4.74984	2.03579e-06	1.53595e-05
Gm8437	27.2464	1.82229	0.600004	3.03712	0.00238849	0.00882312
Mybl1	50.7748	1.82179	0.430255	4.23421	2.29356e-05	0.000139372
Cdt1	711.185	1.821	0.285006	6.38935	1.66592e-10	2.49188e-09
Gpr55	36.3484	1.81799	0.677107	2.68494	0.00725428	0.0233289
Relt	173.6	1.81616	0.230471	7.88019	3.26888e-15	8.84478e-14
Hrob	103.616	1.81439	0.390306	4.64865	3.34122e-06	2.42068e-05
Smc4	1021.82	1.80114	0.201015	8.96023	3.23997e-19	1.40213e-17
Ap1s3	98.6038	1.79073	0.316726	5.65388	1.56862e-08	1.72006e-07
Slc6a13	94.2283	1.78815	0.373091	4.79279	1.64478e-06	1.2625e-05
Armcx4	2083.41	1.7876	0.240517	7.43232	1.06707e-13	2.37952e-12
Luzp2	25.3701	1.787	0.557275	3.20667	0.0013428	0.00533026
Dtnb	849.374	1.78494	0.19782	9.02307	1.82885e-19	8.10699e-18
Tspear	32.886	1.78354	0.471325	3.7841	0.000154263	0.000772586
H2ax	1493.06	1.78243	0.140297	12.7048	5.56417e-37	1.28806e-34
Fgfr4	43.5721	1.78103	0.412909	4.31338	1.60781e-05	0.000101157
Chaf1a	552.436	1.7765	0.256984	6.91289	4.74882e-12	8.66793e-11
Lgr6	1329.36	1.77548	0.464937	3.81876	0.000134123	0.000679419
Etv6	2434.08	1.77387	0.162433	10.9207	9.18167e-28	9.49684e-26
Gm42706	13.534	1.77337	0.678884	2.61219	0.00899649	0.0280532
Fbxo5	167.607	1.7722	0.228907	7.74203	9.78449e-15	2.51227e-13
Kcnk1	1151.74	1.77188	0.159778	11.0896	1.40906e-28	1.593e-26
Nsl1	167.375	1.76667	0.353392	4.99917	5.7578e-07	4.85106e-06
Slc7a5	1723.71	1.76375	0.165439	10.661	1.54851e-26	1.3687e-24
Vdr	1697.69	1.75677	0.224338	7.83089	4.84421e-15	1.28685e-13
Pole	477.933	1.75495	0.319	5.50142	3.76735e-08	3.90679e-07
Sptbn4	51.6874	1.7532	0.482709	3.63201	0.000281227	0.00132518
Lsm5	64.9694	1.75193	0.545728	3.21026	0.00132615	0.00526848
Tmprss13	861.652	1.75033	0.170266	10.28	8.67333e-25	6.65747e-23
Rnf128	216.785	1.74552	0.207294	8.42049	3.74918e-17	1.27455e-15
Irx5	1237.51	1.74416	0.206734	8.43675	3.26294e-17	1.12233e-15
Amph	24.4669	1.73817	0.533568	3.25764	0.00112343	0.00454107
Brip1	81.8625	1.73593	0.355854	4.87821	1.07055e-06	8.54101e-06
Lama1	1339.45	1.73547	0.217864	7.96587	1.64069e-15	4.61928e-14
Fkbp11	641.713	1.73282	0.164004	10.5657	4.29798e-26	3.70898e-24
Gm26770	24.1962	1.73077	0.500729	3.4565	0.000547241	0.00239957
Chst10	71.4299	1.72504	0.454771	3.7932	0.000148716	0.000748145
A530010L16Rik	77.0054	1.72382	0.444058	3.88197	0.000103614	0.000540258
Slc2a9	932.068	1.72019	0.196119	8.77113	1.76878e-18	6.97188e-17
Zfp750	431.76	1.71708	0.181417	9.46483	2.94037e-21	1.6182e-19
Haspin	85.1011	1.71551	0.306621	5.59489	2.20758e-08	2.36731e-07
Fanca	352.701	1.71374	0.228503	7.49984	6.38966e-14	1.48623e-12
Shank2	794.804	1.71358	0.194638	8.80391	1.32126e-18	5.23622e-17
ce..havana_tagene.ENSMUSG00000087138.Gm15545.ENSMUSG00000121231.ce...havana_tagene	47.0111	1.7082	0.41287	4.13738	3.51292e-05	0.00020534
ce..havana_tagene.ENSMUSG00000120243.ce...havana_tagene	20.8775	1.70788	0.534324	3.19633	0.00139188	0.00549071
Gm37277	16.941	1.70714	0.605608	2.81889	0.00481906	0.016394
Prim1	373.196	1.70663	0.290367	5.87751	4.16489e-09	4.97875e-08
Gpr35	102.651	1.7063	0.279311	6.10897	1.00278e-09	1.33436e-08
Arhgap8	555.349	1.70599	0.21436	7.95851	1.74122e-15	4.88346e-14
Klk14	11.6247	1.70469	0.698488	2.44054	0.0146653	0.0424194
Zfp114	12.8517	1.70156	0.688122	2.47275	0.0134077	0.0393911
Trim15	19.6103	1.69887	0.621193	2.73486	0.00624075	0.0204943
Bbox1	49.7168	1.69877	0.426133	3.98649	6.70589e-05	0.000366699
AI463229	49.9311	1.68718	0.353783	4.76897	1.85171e-06	1.40873e-05
Bora	201.578	1.68424	0.236563	7.11962	1.08228e-12	2.15628e-11
Gdap1l1	101.247	1.683	0.312189	5.39095	7.00874e-08	6.91112e-07
Cgn	2234.53	1.67957	0.175617	9.56378	1.1353e-21	6.54434e-20
Klhdc9	17.5293	1.67834	0.672262	2.49656	0.0125405	0.0372715
Chaf1b	389.5	1.67593	0.315983	5.30385	1.13386e-07	1.08009e-06
Fhdc1	910.307	1.67334	0.194858	8.58748	8.88962e-18	3.29051e-16
Stra6l	29.9894	1.672	0.553022	3.02339	0.00249956	0.00917303
X4930513N10Rik	14.2856	1.66719	0.668545	2.49376	0.0126399	0.0374905
A530001N23Rik	69.7073	1.66614	0.397302	4.19362	2.74537e-05	0.000164159
Lamb3	2595.48	1.66596	0.170637	9.76316	1.62032e-22	1.00972e-20
Stk26	117.367	1.65841	0.32454	5.11002	3.22126e-07	2.84203e-06
Adgrf1	41.4238	1.65762	0.43888	3.77694	0.00015877	0.000792981
Ly6g6e	62.1269	1.65728	0.3224	5.14043	2.74116e-07	2.44957e-06
Gm17228	21.8944	1.65615	0.592768	2.79392	0.00520733	0.0174864
Vps37b	830.86	1.65602	0.207454	7.98259	1.4329e-15	4.07357e-14
Fgd1	569.86	1.65347	0.207188	7.98056	1.45672e-15	4.12547e-14
Wdr31	66.336	1.65143	0.307664	5.36765	7.97707e-08	7.79641e-07
Rps6ka6	104.644	1.65059	0.396017	4.16797	3.07318e-05	0.000181602
Fbxl22	129.235	1.64778	0.279572	5.89393	3.77118e-09	4.55289e-08
Skp2	215	1.64606	0.308234	5.34029	9.27957e-08	8.98031e-07
Bex4	46.3678	1.63062	0.473989	3.44021	0.000581258	0.00253047
Plk4	232.304	1.62889	0.269171	6.05152	1.43481e-09	1.8469e-08
Trim2	1101.37	1.62789	0.21417	7.60093	2.94004e-14	7.11071e-13
X2810459M11Rik	226.104	1.62764	0.343823	4.73396	2.20182e-06	1.65012e-05
Erbb4	78.4124	1.62747	0.381974	4.26068	2.03809e-05	0.000125205
Hook1	448.53	1.62671	0.230917	7.04456	1.86044e-12	3.61286e-11
Rad51ap1	193.617	1.62625	0.275836	5.8957	3.73097e-09	4.51556e-08
Igsf9b	88.4473	1.62199	0.415695	3.90187	9.54524e-05	0.000503829
Bard1	106.941	1.62132	0.429991	3.7706	0.000162858	0.000811175
Sap30	177.965	1.6194	0.232301	6.97113	3.14395e-12	5.93161e-11
Plek2	176.634	1.6192	0.298225	5.42944	5.65319e-08	5.6703e-07
Fam110a	649.353	1.6189	0.189246	8.55445	1.18435e-17	4.31815e-16
Mms22l	212.972	1.61686	0.37729	4.28544	1.82379e-05	0.000112991
Mns1	17.3042	1.60773	0.610874	2.63185	0.00849219	0.0266803
BC055324	117.86	1.60621	0.264937	6.06261	1.33934e-09	1.73617e-08
Gm11611	56.3397	1.60567	0.411286	3.90402	9.46096e-05	0.000500648
Zc3h12d	49.5431	1.60253	0.406086	3.94627	7.93768e-05	0.00042717
Gm42868	30.7364	1.60113	0.576683	2.77645	0.00549558	0.0183278
Tnfsf13os	76.367	1.60032	0.318764	5.02038	5.15681e-07	4.38014e-06
Alg8	360.512	1.59477	0.156214	10.2089	1.80994e-24	1.34675e-22
Ajm1	28.9119	1.59347	0.608139	2.62024	0.0087869	0.0274878
Pycr1	379.442	1.5924	0.179687	8.86208	7.85338e-19	3.23542e-17
Gm2974	23.4094	1.59058	0.564661	2.81687	0.00484938	0.0164636
Blm	156.117	1.5881	0.381071	4.16747	3.07995e-05	0.000181928
Gm43860	46.0857	1.58795	0.379955	4.1793	2.92413e-05	0.000173638
Tnip3	20.9742	1.58643	0.622926	2.54675	0.0108733	0.033032
Wdhd1	227.711	1.58631	0.288235	5.50352	3.72288e-08	3.86437e-07
Stmn4	28.411	1.57931	0.497038	3.17744	0.00148584	0.00581886
Gpr137c	215.938	1.57887	0.247201	6.38698	1.69189e-10	2.52553e-09
Slc1a4	717.001	1.57478	0.169753	9.27691	1.74466e-20	8.83476e-19
Bnipl	316.765	1.57389	0.223943	7.02807	2.09413e-12	4.02381e-11
Emid1	1110.05	1.57341	0.634856	2.47837	0.0131986	0.0388472
Ccdc106	23.2257	1.56876	0.549386	2.85549	0.00429711	0.0148329
Ap1m2	1379.22	1.56698	0.210227	7.45377	9.07116e-14	2.03843e-12
Chek2	357.802	1.5645	0.199054	7.85966	3.85188e-15	1.03264e-13
Slc7a1	692.269	1.5639	0.222683	7.02302	2.17129e-12	4.16112e-11
Cysrt1	75.6155	1.56315	0.366432	4.26587	1.99126e-05	0.000122585
Gm7592	45.6239	1.56268	0.591014	2.64407	0.00819146	0.0258301
Smyd5	1624.84	1.56053	0.147313	10.5932	3.20297e-26	2.79713e-24
Nlrc4	56.3134	1.55979	0.348858	4.47113	7.7808e-06	5.25592e-05
Prr32	39.1657	1.55788	0.468712	3.32374	0.000888198	0.00367579
Dlk2	102.117	1.55743	0.315566	4.93535	8.00078e-07	6.55893e-06
Ccsap	110.6	1.55345	0.320825	4.84205	1.28504e-06	1.01084e-05
Smim22	145.811	1.5513	0.296122	5.23873	1.61687e-07	1.50194e-06
Ptpn22	109.765	1.55078	0.266601	5.81685	5.99672e-09	6.97418e-08
X1700010I14Rik	50.1239	1.54737	0.384275	4.02673	5.65575e-05	0.000315183
Zgrf1	109.301	1.54715	0.340596	4.54248	5.55951e-06	3.88499e-05
Micall2	279.382	1.54658	0.247548	6.2476	4.16811e-10	5.87889e-09
Etnk2	33.2365	1.54586	0.464207	3.33011	0.000868115	0.00360803
Mpped2	60.2303	1.54368	0.36932	4.17979	2.91782e-05	0.000173334
Tonsl	406.553	1.54316	0.269901	5.71753	1.08086e-08	1.21912e-07
Susd4	200.508	1.54148	0.36847	4.18346	2.87108e-05	0.000170906
Cenpq	142.899	1.54098	0.245042	6.28864	3.20267e-10	4.58369e-09
Inpp5j	239.122	1.54088	0.265016	5.8143	6.08893e-09	7.07577e-08
Lig1	1155.76	1.53328	0.252663	6.06846	1.29141e-09	1.68311e-08
Apobr	360.436	1.53007	0.232025	6.59442	4.26933e-11	6.9491e-10
Ube2t	87.7313	1.52754	0.398341	3.83477	0.000125684	0.000640899
Frmpd1	67.9311	1.52599	0.386194	3.95137	7.77066e-05	0.000418955
Ovol1	117.635	1.5193	0.362621	4.18977	2.79242e-05	0.000166616
Rogdi	1610.02	1.51884	0.137153	11.074	1.67651e-28	1.86643e-26
Pabpc4l	30.9927	1.51766	0.471094	3.22157	0.00127491	0.00508985
Cdkl5	256.916	1.51637	0.276244	5.48925	4.03635e-08	4.14842e-07
Pard6b	494.549	1.51444	0.253377	5.97701	2.27276e-09	2.83299e-08
Ogfrl1	3313.16	1.51358	0.401995	3.76518	0.000166431	0.000827713
X4931428F04Rik	292.292	1.51322	0.266536	5.67736	1.36787e-08	1.51588e-07
Gpsm2	489.959	1.50465	0.163445	9.20587	3.38921e-20	1.64761e-18
Dut	589.226	1.5046	0.183925	8.18048	2.82718e-16	8.86701e-15
Ccdc34	361.012	1.50277	0.203033	7.40157	1.34583e-13	2.97387e-12
Sidt1	998.496	1.50179	0.248514	6.04309	1.51189e-09	1.94268e-08
Septin3	145.461	1.49891	0.250331	5.98773	2.12784e-09	2.66373e-08
Tspan2	368.025	1.49261	0.275802	5.4119	6.23591e-08	6.20781e-07
Tmc5	174.374	1.49132	0.238718	6.24723	4.17803e-10	5.8815e-09
Arhgef19	715.397	1.48457	0.196067	7.57177	3.6817e-14	8.78787e-13
Epb41l4b	2639.81	1.48437	0.186544	7.95725	1.75907e-15	4.92404e-14
Rassf10	415.124	1.48419	0.259074	5.72884	1.01117e-08	1.14584e-07
Tfap2c	1649.43	1.48275	0.215563	6.87852	6.04793e-12	1.08357e-10
Mcm3	1395.44	1.4823	0.233887	6.33768	2.33246e-10	3.41876e-09
Cenpl	111.398	1.47954	0.298033	4.96435	6.89325e-07	5.712e-06
Cldn8	876.225	1.4776	0.248971	5.93481	2.94187e-09	3.60238e-08
Slitrk1	39.3125	1.47485	0.415864	3.54648	0.00039042	0.00177269
Adamts4	193.19	1.47466	0.303813	4.85384	1.21095e-06	9.56173e-06
Ammecr1	281.576	1.47323	0.24382	6.04228	1.5195e-09	1.94902e-08
Dynlt1b	316.287	1.47321	0.301055	4.89349	9.90615e-07	7.97743e-06
Gm15821	75.5977	1.46938	0.348014	4.22218	2.41946e-05	0.000146049
Mal2	829.404	1.46907	0.212398	6.9166	4.626e-12	8.48623e-11
Spsb4	30.7096	1.46863	0.487322	3.01368	0.00258102	0.00943636
Tmem51	666.756	1.46835	0.199784	7.34971	1.98631e-13	4.26632e-12
Cdc45	281.667	1.46799	0.257775	5.69486	1.23472e-08	1.3788e-07
Gm4524	21.9369	1.46794	0.553246	2.65332	0.00797046	0.0251877
Tnk2os	18.3303	1.46593	0.585757	2.50263	0.0123276	0.0367433
Fancb	83.9324	1.46493	0.284514	5.14889	2.62038e-07	2.35029e-06
Kctd14	938.695	1.46184	0.216053	6.76614	1.32265e-11	2.25608e-10
Kif24	101.278	1.46177	0.362531	4.03213	5.52741e-05	0.000308894
Tnfrsf19	358.052	1.45973	0.235967	6.18614	6.16539e-10	8.47465e-09
Ccne2	115.924	1.45956	0.338498	4.31185	1.61891e-05	0.000101768
Camsap3	1064.8	1.45804	0.162394	8.97838	2.7477e-19	1.207e-17
Cldn7	1303.23	1.45705	0.172612	8.44121	3.14061e-17	1.08281e-15
Rfc4	259.24	1.45691	0.278129	5.23827	1.62089e-07	1.50472e-06
Arnt2	93.874	1.45524	0.263891	5.51454	3.49693e-08	3.64801e-07
Cd276	901.134	1.45515	0.21975	6.62187	3.54679e-11	5.79507e-10
Ctnnd2	152.316	1.45107	0.356974	4.06491	4.80509e-05	0.000272569
E2f7	154.338	1.45079	0.220636	6.57552	4.84849e-11	7.81331e-10
Folr1	940.345	1.44948	0.223555	6.48377	8.94569e-11	1.38353e-09
Tnfsf13	273.078	1.4431	0.220591	6.54197	6.07155e-11	9.58307e-10
Syne4	1514.01	1.44133	0.203678	7.07653	1.47813e-12	2.88582e-11
Ggt6	37.4409	1.44124	0.542053	2.65886	0.00784062	0.0248476
BC016548	64.2406	1.44108	0.410208	3.51305	0.000443	0.00198669
ce..havana_tagene.ENSMUSG00000120539.ce...havana_tagene	37.6216	1.44033	0.551126	2.61343	0.0089638	0.0279692
H2ac8	23.1977	1.44026	0.531766	2.70845	0.00675975	0.0219907
Rnd1	124.528	1.43952	0.242074	5.9466	2.73773e-09	3.3653e-08
Jpt2	1076.53	1.43794	0.186244	7.72073	1.15666e-14	2.92353e-13
Uck2	1424.68	1.43699	0.14185	10.1303	4.05278e-24	2.86921e-22
Cib1	1594.34	1.43349	0.162575	8.81743	1.17114e-18	4.67943e-17
H2az1	5817.62	1.43116	0.175161	8.17058	3.06915e-16	9.56421e-15
Wnt6	124.87	1.4308	0.246487	5.80477	6.44561e-09	7.46053e-08
Cnn1	2129.31	1.42776	0.1628	8.77001	1.7865e-18	7.02273e-17
Abhd17c	2701.53	1.423	0.205809	6.91419	4.70536e-12	8.59938e-11
Trim10	23.7569	1.4219	0.52081	2.73017	0.00633009	0.0207643
Ano9	397.7	1.4213	0.274371	5.1802	2.21648e-07	2.01152e-06
Itgb2l	21.4668	1.4182	0.538901	2.63166	0.00849692	0.0266894
Fam187b	85.2715	1.41445	0.310973	4.54846	5.40393e-06	3.79263e-05
Srcin1	597.534	1.41419	0.255554	5.5338	3.1336e-08	3.2878e-07
Tcf19	457.165	1.41246	0.298383	4.73371	2.20453e-06	1.6513e-05
Map3k9	121.167	1.40921	0.342148	4.11873	3.80974e-05	0.000221264
Pycard	172.705	1.40386	0.263265	5.33249	9.68749e-08	9.34807e-07
Creb3l1	991.608	1.3996	0.140862	9.93596	2.90357e-23	1.98806e-21
Rtn4r	75.7573	1.3994	0.316402	4.42286	9.7405e-06	6.42204e-05
Irx3	2397.44	1.39759	0.196608	7.10853	1.17287e-12	2.32091e-11
Lmtk3	128.912	1.39631	0.248762	5.61303	1.9882e-08	2.14784e-07
Asb2	521.396	1.39585	0.275894	5.05936	4.20663e-07	3.63661e-06
Slain1	191.288	1.39339	0.229838	6.06247	1.34046e-09	1.73617e-08
Klc3	980.755	1.39337	0.184628	7.54691	4.45715e-14	1.05868e-12
Trps1	3798.89	1.39335	0.207834	6.70414	2.02595e-11	3.37288e-10
Htr2a	17.5829	1.39217	0.568612	2.44837	0.0143504	0.0417319
Tnfrsf11a	505.236	1.3911	0.20652	6.73591	1.62906e-11	2.74027e-10
X4930520O04Rik	82.6738	1.3869	0.339834	4.0811	4.48224e-05	0.000255947
Edaradd	34.2868	1.38588	0.442465	3.13219	0.00173508	0.00664333
Padi3	42.3902	1.38421	0.494604	2.79862	0.00513215	0.0172828
Rnf43	805.059	1.38349	0.187468	7.37988	1.58432e-13	3.44863e-12
Tnfaip8l1	193.811	1.38182	0.232048	5.95487	2.60278e-09	3.21414e-08
Rhov	333.246	1.38101	0.242107	5.70414	1.16933e-08	1.30979e-07
G2e3	324.126	1.38007	0.227632	6.06272	1.33836e-09	1.73617e-08
Fancd2	104.424	1.37834	0.366728	3.75847	0.000170956	0.000848034
Col11a1	268.476	1.37605	0.263732	5.21761	1.81248e-07	1.66876e-06
Apof	24.4314	1.36768	0.536505	2.54925	0.0107956	0.0328416
Cldn3	3860.36	1.36653	0.154554	8.84174	9.42402e-19	3.8391e-17
F5	33.0993	1.36644	0.467458	2.92314	0.00346521	0.0122811
Klf14	36.6485	1.36448	0.406471	3.35688	0.000788261	0.00331202
Slc37a1	407.938	1.364	0.200752	6.79446	1.08721e-11	1.88312e-10
Pgm5	331.386	1.36385	0.185395	7.35643	1.88899e-13	4.06929e-12
Prom2	1571.75	1.36277	0.110631	12.3182	7.22894e-35	1.35163e-32
Gm11942	121.887	1.3615	0.252473	5.39265	6.94251e-08	6.85972e-07
Mylk	2929.88	1.36083	0.170529	7.98005	1.46271e-15	4.13413e-14
Zranb3	193.203	1.36064	0.206604	6.58573	4.52652e-11	7.31871e-10
X2810455O05Rik	43.5182	1.35846	0.427879	3.17487	0.00149906	0.00585963
Ceacam1	2010.89	1.35843	0.170958	7.94596	1.92685e-15	5.3222e-14
Rtkn	637.981	1.35739	0.181037	7.49786	6.48677e-14	1.50642e-12
Jph4	18.9067	1.3493	0.530176	2.545	0.0109277	0.0331674
Sass6	84.2308	1.3474	0.29465	4.57288	4.81057e-06	3.40405e-05
Gdpd5	715.712	1.34631	0.147382	9.13487	6.54882e-20	3.05138e-18
Kank4	919.931	1.34102	0.234811	5.71108	1.12264e-08	1.25847e-07
Cdcp1	1224.87	1.33938	0.188574	7.1027	1.22342e-12	2.4144e-11
Galnt10	1290.57	1.33857	0.147934	9.04841	1.45068e-19	6.46993e-18
Myh11	8609.51	1.33761	0.183602	7.28539	3.20751e-13	6.75986e-12
Arhgef37	181.207	1.33629	0.232063	5.75829	8.49695e-09	9.70396e-08
Npnt	541.556	1.33522	0.193659	6.89469	5.39811e-12	9.73127e-11
Kcnk5	1247.65	1.33467	0.234173	5.69951	1.20151e-08	1.34377e-07
Ikzf1	429.099	1.3331	0.174053	7.65916	1.87158e-14	4.64993e-13
Glrb	60.5359	1.33193	0.35292	3.77404	0.000160623	0.000800862
Col7a1	2038.43	1.33055	0.478968	2.77795	0.0054703	0.018256
Dusp9	52.8928	1.3301	0.475	2.80022	0.00510682	0.0172283
Hjurp	729.682	1.32966	0.172278	7.71812	1.18059e-14	2.96858e-13
Gm16136	426.45	1.32944	0.260768	5.09817	3.42953e-07	3.00398e-06
Pip5k1b	49.2912	1.32852	0.386601	3.43641	0.000589473	0.00256159
Plxnb1	2587.72	1.32824	0.197341	6.73067	1.68888e-11	2.83437e-10
Khdrbs3	740.677	1.32756	0.214849	6.17907	6.44806e-10	8.8382e-09
Gm8493	27.2542	1.32646	0.522714	2.53763	0.0111605	0.0337267
Epn3	613.184	1.32468	0.162401	8.1569	3.43745e-16	1.06437e-14
Pold3	1033.35	1.32376	0.119341	11.0923	1.36783e-28	1.55848e-26
Ly96	38.6177	1.32362	0.396809	3.33566	0.000850962	0.0035428
Nrm	84.0582	1.31956	0.343755	3.83866	0.000123709	0.000631713
Strbp	1009.38	1.31866	0.129693	10.1675	2.76959e-24	2.01959e-22
Fam72a	25.9294	1.31636	0.48636	2.70656	0.00679847	0.0220837
Actl6a	1136.92	1.31561	0.171656	7.66424	1.79896e-14	4.4848e-13
X9030025P20Rik	114.812	1.31473	0.295656	4.44683	8.71451e-06	5.81925e-05
Ydjc	94.9947	1.3145	0.255821	5.13837	2.77137e-07	2.47354e-06
Chadl	603.825	1.31392	0.297957	4.40976	1.03485e-05	6.79221e-05
Myc	2393.97	1.31374	0.182673	7.19178	6.39516e-13	1.30443e-11
Lix1	53.3173	1.31256	0.399817	3.28289	0.0010275	0.00417992
Tfrc	1329.58	1.31244	0.186919	7.02144	2.19601e-12	4.20276e-11
Nuak2	315.108	1.30973	0.217705	6.01609	1.78677e-09	2.262e-08
Slc26a8	25.1368	1.30967	0.480341	2.72655	0.00640006	0.0209655
Celf3	30.2756	1.30819	0.483402	2.70621	0.0068056	0.0220955
Nanos1	25.8856	1.30811	0.49282	2.65433	0.00794666	0.0251288
Haus5	46.4143	1.30543	0.399138	3.27063	0.00107309	0.00435447
Spata13	1250.88	1.30416	0.189824	6.87035	6.40466e-12	1.14608e-10
Gm20324	38.3105	1.30246	0.40699	3.20023	0.00137317	0.00542864
Homer2	351.936	1.30086	0.223838	5.8116	6.18802e-09	7.1852e-08
Gstcd	307.741	1.30078	0.226264	5.74895	8.97996e-09	1.02236e-07
Rap1gap2	514.785	1.3002	0.158873	8.1839	2.74813e-16	8.63764e-15
Gk5	327.349	1.30016	0.2347	5.53967	3.03046e-08	3.18876e-07
Dtx1	111.08	1.29994	0.246932	5.26435	1.40683e-07	1.32199e-06
Gm49654	35.9174	1.29975	0.438095	2.96683	0.00300884	0.0107975
H2bc8	38.9592	1.29906	0.387097	3.35591	0.00079103	0.00331971
Rab15	1552.45	1.2983	0.198875	6.52821	6.65607e-11	1.04379e-09
Tgfb2	772.906	1.29373	0.22168	5.83603	5.34579e-09	6.26712e-08
Tmem117	72.2295	1.29233	0.346515	3.72951	0.000191852	0.000942077
Enpp3	1015.07	1.29076	0.148426	8.69635	3.42728e-18	1.32231e-16
Tiam1	478.01	1.29014	0.189944	6.7922	1.10437e-11	1.90831e-10
Zfp853	32.6185	1.28894	0.534576	2.41114	0.0159028	0.0453867
Etv5	857.576	1.28857	0.256148	5.03058	4.88995e-07	4.17047e-06
Acsl4	1026.9	1.28819	0.244289	5.27325	1.34029e-07	1.26435e-06
Gins1	181.701	1.28623	0.218265	5.89299	3.79264e-09	4.57123e-08
Slc25a43	37.378	1.28213	0.530828	2.41533	0.0157208	0.0449642
Faxc	153.265	1.28202	0.277743	4.61585	3.9148e-06	2.8042e-05
Dact2	918.048	1.28095	0.152144	8.4193	3.78741e-17	1.28455e-15
Stc1	187.995	1.27996	0.263364	4.86005	1.17355e-06	9.31175e-06
Ptpn18	539.228	1.27895	0.178839	7.15143	8.58766e-13	1.73466e-11
Gm7392	23.4615	1.27757	0.508474	2.51255	0.0119862	0.0359019
Atad5	166.046	1.27715	0.359766	3.54994	0.000385316	0.0017517
Nos1ap	176.827	1.27596	0.201374	6.33626	2.35414e-10	3.44706e-09
Tlr2	447.476	1.27594	0.151516	8.42112	3.7289e-17	1.27061e-15
Dnajb13	865.955	1.2756	0.228882	5.57316	2.50157e-08	2.66299e-07
Nrarp	106.479	1.27552	0.316822	4.02599	5.67366e-05	0.000316061
X3110009E18Rik	36.5121	1.27461	0.394665	3.2296	0.00123964	0.00495993
Mcm4	927.857	1.27183	0.216353	5.87851	4.13969e-09	4.95269e-08
Mtbp	181.392	1.27029	0.320116	3.96821	7.2415e-05	0.00039348
Nudcd1	444.539	1.2679	0.200815	6.3138	2.72269e-10	3.95101e-09
Rpl13.ps6	23.8633	1.26706	0.525713	2.41018	0.0159448	0.0454799
Cldn1	346.441	1.26584	0.155854	8.12193	4.58809e-16	1.40278e-14
Prr7	93.8352	1.26568	0.282646	4.47796	7.53582e-06	5.11174e-05
Gins2	301.804	1.26444	0.306416	4.12655	3.68238e-05	0.000214558
Atp2c2	717.019	1.26057	0.273002	4.61744	3.8851e-06	2.78566e-05
Dctd	364.845	1.26048	0.218372	5.77214	7.82711e-09	8.96705e-08
Atad2	361.373	1.2578	0.262093	4.79906	1.59411e-06	1.22838e-05
Meltf	335.673	1.25744	0.260961	4.81851	1.44633e-06	1.12258e-05
Dscc1	58.1325	1.25722	0.398884	3.15186	0.00162236	0.00627932
Slc29a4	79.8663	1.25612	0.453382	2.77057	0.0055959	0.0186241
Phldb3	263.149	1.25422	0.221344	5.66639	1.45835e-08	1.60899e-07
Rfc5	529.037	1.25334	0.238443	5.25634	1.46954e-07	1.37384e-06
Mcm7	2110.39	1.25213	0.208459	6.00661	1.89447e-09	2.38592e-08
Leo1	753.641	1.24972	0.136271	9.17086	4.69263e-20	2.22199e-18
Gm6204	26.435	1.24706	0.473912	2.63141	0.00850313	0.0267032
Trim46	814.337	1.24669	0.194213	6.41921	1.36987e-10	2.07243e-09
X1700025G04Rik	1098.19	1.24644	0.158199	7.87896	3.30108e-15	8.91537e-14
Mycbpap	134.715	1.24257	0.245262	5.0663	4.05621e-07	3.52328e-06
Epha7	103.57	1.24232	0.30629	4.05602	4.99158e-05	0.000281941
Kcnk6	492.814	1.24197	0.200877	6.18273	6.30029e-10	8.65192e-09
Gm28417	83.0611	1.24025	0.292837	4.23529	2.28256e-05	0.000138761
Pop4	423.667	1.23947	0.145927	8.49378	2.00018e-17	7.1148e-16
Sox10	4852.09	1.23927	0.174485	7.10247	1.22546e-12	2.41515e-11
Mtcl1	263.776	1.2375	0.190238	6.50501	7.76893e-11	1.21179e-09
N4bp2	367.136	1.23734	0.240108	5.15328	2.55975e-07	2.30015e-06
Rab6b	92.2941	1.23679	0.256984	4.81272	1.48891e-06	1.15318e-05
X2810408A11Rik	207.419	1.23152	0.222694	5.53012	3.20003e-08	3.35267e-07
Prim2	320.968	1.23117	0.177724	6.92745	4.28509e-12	7.93832e-11
Ncapg2	310.305	1.23001	0.247238	4.97498	6.52544e-07	5.44434e-06
Mpzl1	1695.11	1.22923	0.176827	6.95162	3.61118e-12	6.76064e-11
Rab11fip1	711.998	1.22884	0.222902	5.51291	3.5295e-08	3.67673e-07
Gpm6b	830.688	1.22594	0.170286	7.19931	6.05166e-13	1.23783e-11
Rims2	35.3506	1.22466	0.491242	2.49298	0.0126677	0.0375576
Piwil2	45.7037	1.22226	0.44888	2.72292	0.00647079	0.021145
Pde9a	450.876	1.22155	0.19801	6.16914	6.86625e-10	9.38495e-09
Cxcr4	599.218	1.21944	0.236035	5.16634	2.38722e-07	2.15975e-06
AY036118	1408.19	1.21767	0.160355	7.59362	3.11084e-14	7.51134e-13
Adamts17	121.121	1.21696	0.246042	4.94614	7.57013e-07	6.22338e-06
Dnmt1	3337.1	1.2162	0.179357	6.7809	1.19426e-11	2.0539e-10
Lmo4	4198.85	1.21619	0.154013	7.89665	2.86504e-15	7.79548e-14
Asprv1	50.3605	1.21474	0.482055	2.51992	0.011738	0.035231
Mcm6	2023.64	1.21428	0.443043	2.74077	0.00612953	0.020179
Itga2	320.052	1.21329	0.240215	5.05086	4.3983e-07	3.78213e-06
Mfhas1	823.169	1.21275	0.175781	6.89919	5.22991e-12	9.47491e-11
Rasal1	626.803	1.2115	0.214065	5.65953	1.51788e-08	1.66944e-07
Dhfr	231.915	1.20949	0.254461	4.75315	2.00276e-06	1.51338e-05
Tnfsfm13	82.2379	1.20946	0.308968	3.9145	9.05904e-05	0.000482179
Mbnl3	52.7273	1.20932	0.394011	3.06925	0.00214599	0.00802285
Gm50105	30.4241	1.20911	0.497732	2.42924	0.0151307	0.0435325
Arhgef4	74.9778	1.20753	0.377667	3.19733	0.00138705	0.00547595
Ptprf	7140.62	1.2073	0.144802	8.33758	7.58284e-17	2.50767e-15
Pgm2l1	367.13	1.20652	0.222146	5.4312	5.59758e-08	5.61838e-07
Slc38a3	284.783	1.20638	0.186938	6.45336	1.09396e-10	1.67062e-09
Fam178b	131.57	1.20621	0.216227	5.57846	2.42658e-08	2.58693e-07
Mthfd2	187.155	1.20542	0.243647	4.94742	7.52052e-07	6.18609e-06
Ica1	342.8	1.20468	0.173806	6.93116	4.17405e-12	7.7547e-11
Ildr1	486.189	1.20278	0.185223	6.49369	8.37575e-11	1.30087e-09
Pnck	130.183	1.19828	0.28632	4.18513	2.85003e-05	0.000169791
Hirip3	705.868	1.19796	0.160662	7.45643	8.88957e-14	2.0007e-12
Ddx11	468.842	1.19732	0.205441	5.82803	5.60861e-09	6.53844e-08
Phgdh	3611	1.19731	0.130383	9.18301	4.19221e-20	1.99801e-18
Retreg1	818.141	1.1965	0.201473	5.93874	2.87218e-09	3.52417e-08
Rtl10	78.1111	1.1948	0.311601	3.8344	0.000125873	0.000641638
Gm7390	44.2331	1.19266	0.382935	3.11453	0.00184237	0.00700629
Utp14b	94.6809	1.18946	0.277491	4.28646	1.8154e-05	0.000112615
Prox1	63.1141	1.18757	0.344265	3.44958	0.000561467	0.00245604
Snph	72.2068	1.18585	0.297293	3.98883	6.64007e-05	0.000363919
Aifm3	85.4508	1.18251	0.360096	3.28388	0.00102389	0.00416758
C4a	88.9818	1.1823	0.260955	4.53067	5.87977e-06	4.08531e-05
Csrp1	10533.2	1.18162	0.147106	8.0324	9.55828e-16	2.78239e-14
Ass1	161.696	1.1815	0.21205	5.57181	2.52109e-08	2.68181e-07
Adam8	242.011	1.18109	0.193805	6.09419	1.09991e-09	1.45168e-08
Mtus2	30.2433	1.17959	0.448827	2.62816	0.00858492	0.0269368
Sqle	795.405	1.17797	0.193292	6.09425	1.0995e-09	1.45168e-08
Zfp599	56.9186	1.17668	0.482094	2.44077	0.0146558	0.0424141
Dynlt1f	480.328	1.17571	0.181073	6.49301	8.41399e-11	1.30542e-09
Fam181b	54.5919	1.17432	0.406276	2.89044	0.00384698	0.0134834
Rcc2	5320.45	1.17421	0.138485	8.47895	2.27243e-17	7.99863e-16
Pkp3	1577.37	1.16954	0.177446	6.59101	4.36853e-11	7.08683e-10
Sostdc1	102.995	1.16891	0.289655	4.03551	5.44827e-05	0.000305019
Fam3c	3007.1	1.16756	0.213023	5.4809	4.23167e-08	4.33694e-07
Gm11847	630.087	1.16688	0.13695	8.5205	1.58871e-17	5.72092e-16
Itga10	151.07	1.1664	0.224468	5.19629	2.03306e-07	1.85545e-06
Grhl2	670.669	1.16579	0.174261	6.6899	2.2333e-11	3.70539e-10
Miga1	284.056	1.16361	0.207225	5.6152	1.9633e-08	2.1241e-07
X9130008F23Rik	83.7337	1.16089	0.297369	3.90387	9.4668e-05	0.000500775
Gprin2	46.4045	1.16018	0.40106	2.89277	0.00381855	0.0133902
Phf19	162.678	1.15843	0.239765	4.83152	1.35497e-06	1.05786e-05
Sv2a	35.8128	1.15739	0.422883	2.73691	0.00620198	0.0203853
Ier5	1180.72	1.15332	0.140297	8.22051	2.02648e-16	6.43881e-15
Bex1	53.2995	1.15329	0.358924	3.2132	0.00131266	0.00522772
Siah1b	125.737	1.15196	0.267903	4.2999	1.70872e-05	0.000106855
Cyb561	1125.69	1.15187	0.126413	9.11196	8.09084e-20	3.7223e-18
Ggt1	568.385	1.15156	0.16697	6.8968	5.31886e-12	9.61218e-11
Brca2	219.357	1.15032	0.230578	4.98885	6.07393e-07	5.09386e-06
Nans	1744.43	1.1502	0.107868	10.663	1.51684e-26	1.34888e-24
B4galt1	5073.21	1.14977	0.173455	6.62867	3.38733e-11	5.56316e-10
Ppil1	723.344	1.14854	0.160822	7.14169	9.21924e-13	1.84943e-11
Pola1	343.096	1.14755	0.223367	5.1375	2.78417e-07	2.48193e-06
Acss1	1570.28	1.14489	0.155787	7.3491	1.99553e-13	4.27982e-12
Gm16153	29.3135	1.14318	0.453765	2.51933	0.0117579	0.035276
Scn8a	36.1153	1.1431	0.447618	2.55375	0.010657	0.0324946
Gk	362.414	1.13961	0.221487	5.14524	2.67181e-07	2.392e-06
Igsf3	779.426	1.13895	0.190322	5.98432	2.17298e-09	2.71557e-08
Gm7993	780.108	1.13746	0.151209	7.52243	5.37674e-14	1.26475e-12
Prss8	1305.31	1.13715	0.180772	6.29048	3.16483e-10	4.53397e-09
Sgpp1	891.481	1.13688	0.143004	7.95	1.86506e-15	5.20077e-14
Emb	532.902	1.13564	0.192648	5.89489	3.74933e-09	4.53402e-08
Ccdc120	544.272	1.13498	0.190745	5.95023	2.67761e-09	3.30095e-08
Nat8	45.7984	1.13439	0.444292	2.55325	0.0106722	0.0325341
Pilra	32.0071	1.1325	0.460777	2.4578	0.0139792	0.0407746
Rab4a	1092.51	1.13098	0.171673	6.58797	4.45895e-11	7.21746e-10
Alox12e	394.503	1.12929	0.24011	4.7032	2.5611e-06	1.896e-05
Lsr	751.804	1.12865	0.153009	7.37633	1.62708e-13	3.53641e-12
Spint2	5519.98	1.12566	0.152421	7.38516	1.52272e-13	3.32445e-12
Nipal2	350.941	1.12549	0.207325	5.42865	5.67817e-08	5.69144e-07
X1110038B12Rik	715.1	1.12487	0.135895	8.27744	1.25856e-16	4.07885e-15
Hsd17b7	209.084	1.12427	0.238286	4.71815	2.38001e-06	1.77002e-05
Fnbp1l	1751.21	1.12347	0.180658	6.21878	5.01027e-10	6.97085e-09
Bag2	322.603	1.12133	0.193698	5.78906	7.07802e-09	8.14726e-08
Tmem184a	417.916	1.12098	0.190074	5.8976	3.68834e-09	4.4751e-08
Gm9800	165.616	1.11734	0.248364	4.49879	6.83407e-06	4.67706e-05
Tmtc4	390.592	1.11579	0.159614	6.9906	2.73707e-12	5.18408e-11
Nme4	207.069	1.1155	0.228381	4.88438	1.03756e-06	8.30923e-06
Ttc9	111.797	1.11286	0.360245	3.08918	0.00200709	0.00755391
Mir17hg	156.847	1.11283	0.258602	4.30325	1.6831e-05	0.000105349
Naaladl2	147.397	1.11266	0.293432	3.79189	0.000149506	0.000751603
Gm20554	425.886	1.11172	0.256872	4.32791	1.50534e-05	9.5286e-05
Sox9	1218.07	1.11151	0.178435	6.22925	4.68678e-10	6.54627e-09
Gm13648	125.423	1.11106	0.303905	3.65594	0.000256243	0.00122166
Fam210b	1968.05	1.10952	0.133024	8.34081	7.37814e-17	2.44552e-15
Gm5527	64.7863	1.10927	0.377714	2.93681	0.00331608	0.0118071
Tmem254	529.202	1.10884	0.177397	6.25061	4.08845e-10	5.77771e-09
Crb3	231.692	1.10835	0.250119	4.4313	9.36661e-06	6.20076e-05
F2r	385.982	1.10807	0.181924	6.09087	1.123e-09	1.48082e-08
Gm4617	149.76	1.10767	0.261159	4.24137	2.2216e-05	0.000135338
Topbp1	1320.2	1.1075	0.226095	4.89836	9.66411e-07	7.79543e-06
Ppip5k2	583.798	1.10711	0.252046	4.39248	1.12067e-05	7.29308e-05
Usp1	905.338	1.1065	0.175213	6.31517	2.69873e-10	3.92015e-09
Timeless	549.955	1.10563	0.193331	5.71882	1.07268e-08	1.21084e-07
Slc52a2	843.047	1.10106	0.157399	6.99535	2.64597e-12	5.01805e-11
Lhfpl2	1494.35	1.09904	0.18268	6.01618	1.78576e-09	2.262e-08
Crip2	4552.02	1.09843	0.14398	7.62903	2.36525e-14	5.817e-13
Pradc1	562.073	1.09802	0.151638	7.24104	4.45272e-13	9.22421e-12
Rab25	832.305	1.09776	0.145581	7.54055	4.67983e-14	1.10977e-12
Zfp605	189.987	1.0972	0.244764	4.48268	7.37128e-06	5.00479e-05
Tgm1	332.137	1.09702	0.177658	6.17489	6.6211e-10	9.06687e-09
Tmem45a	181.128	1.0969	0.243411	4.50635	6.59516e-06	4.53483e-05
Nap1l3	58.5723	1.09679	0.331934	3.30426	0.000952291	0.00390997
Nrtn	328.923	1.0964	0.206576	5.3075	1.11136e-07	1.06283e-06
Gm43775	33.633	1.09468	0.442758	2.47242	0.0134202	0.0394149
Moxd1	424.963	1.09265	0.246848	4.42641	9.58157e-06	6.32869e-05
Zfp937	68.0373	1.09185	0.359736	3.03514	0.00240425	0.00887205
Slc41a1	2767.25	1.09124	0.120562	9.05133	1.41243e-19	6.33813e-18
Tmem151b	53.5697	1.08995	0.34324	3.17549	0.00149584	0.00585019
Mex3a	583.101	1.08977	0.289854	3.75973	0.000170099	0.000844358
Stap2	1404.9	1.08674	0.156869	6.92768	4.27786e-12	7.93744e-11
Rpl13a	657.314	1.08557	0.13597	7.98389	1.41798e-15	4.03902e-14
Relb	1233.12	1.08508	0.139434	7.78203	7.13709e-15	1.8488e-13
Rap1gap	874.627	1.084	0.191362	5.66466	1.47319e-08	1.62273e-07
Hmgb3	784.782	1.08385	0.192032	5.64412	1.66033e-08	1.81244e-07
Apobec3	1115.67	1.08318	0.201045	5.38776	7.13422e-08	7.02061e-07
Shisa2	1271.42	1.08299	0.250837	4.31751	1.578e-05	9.94108e-05
Gar1	554.918	1.07975	0.222122	4.86105	1.16766e-06	9.2751e-06
Acad9	2672.54	1.07807	0.138711	7.77203	7.72351e-15	1.99362e-13
St6gal1	1340.87	1.07752	0.178355	6.04143	1.5275e-09	1.95584e-08
Ephb1	110.488	1.077	0.274186	3.928	8.56553e-05	0.000457917
Tbc1d8	1037.49	1.07688	0.214697	5.0158	5.28135e-07	4.47549e-06
Fpgs	1026.37	1.07512	0.144038	7.46412	8.3861e-14	1.89911e-12
Dusp8	307.334	1.07475	0.242643	4.42934	9.452e-06	6.24877e-05
Cd320	1009.75	1.07469	0.127295	8.44251	3.10603e-17	1.07342e-15
Gnmt	64.0133	1.07371	0.301447	3.56184	0.000368258	0.00168518
Vcan	917.476	1.0731	0.267194	4.01619	5.91457e-05	0.000327728
Lsm2	515.449	1.07256	0.15196	7.0582	1.68675e-12	3.28432e-11
Fjx1	229.466	1.07227	0.215879	4.96697	6.80062e-07	5.64165e-06
Cdca7l	599.812	1.07185	0.231423	4.63155	3.62947e-06	2.61136e-05
Zbed4	195.486	1.06495	0.248399	4.28727	1.80882e-05	0.00011235
Cx3cr1	160.81	1.06464	0.322966	3.29646	0.000979133	0.00401002
Glipr2	421.684	1.06459	0.17679	6.02176	1.72536e-09	2.19186e-08
Dcun1d1	540.68	1.0617	0.153471	6.91796	4.58205e-12	8.4162e-11
Ninl	184.23	1.06007	0.230887	4.59131	4.40464e-06	3.13506e-05
Lbh	1911.13	1.05943	0.21917	4.83383	1.33929e-06	1.0473e-05
Gm5641	620.836	1.05785	0.144053	7.34348	2.08109e-13	4.45023e-12
Tpd52	1559.89	1.05749	0.15853	6.67059	2.54777e-11	4.20325e-10
Gm17828	141.941	1.05653	0.228944	4.61478	3.93508e-06	2.81734e-05
Fhip1b	1928.9	1.0555	0.180158	5.85874	4.6639e-09	5.51649e-08
Esr1	964.033	1.05359	0.149896	7.02881	2.08306e-12	4.00782e-11
Lrrc75b	812.803	1.05335	0.237211	4.44058	8.97179e-06	5.96919e-05
Myef2l	52.9973	1.05312	0.386287	2.72627	0.0064054	0.0209736
Shtn1	621.312	1.0508	0.176436	5.9557	2.58959e-09	3.20055e-08
Noc4l	1161.37	1.0487	0.123685	8.47876	2.27608e-17	7.99863e-16
C130036L24Rik	29.9218	1.04572	0.434681	2.40571	0.0161409	0.0459496
Ror1	283.167	1.04124	0.198009	5.25855	1.45194e-07	1.35912e-06
Gemin6	119.337	1.03941	0.303661	3.42293	0.0006195	0.0026738
Slc16a1	1320.2	1.03938	0.184601	5.63041	1.79784e-08	1.95378e-07
Mfsd6	1227.66	1.0391	0.171556	6.05688	1.38789e-09	1.79124e-08
Clic1	2741.01	1.03799	0.111994	9.26827	1.89193e-20	9.54739e-19
Cdh24	170.511	1.03654	0.283148	3.66075	0.000251476	0.0012005
Arhgef10l	1349.83	1.03363	0.129004	8.01238	1.12508e-15	3.24271e-14
Ncald	490.219	1.03345	0.219881	4.70005	2.60101e-06	1.92359e-05
Il21r	44.9395	1.03314	0.397982	2.59594	0.00943332	0.0292589
Evl	914.711	1.03276	0.167467	6.16694	6.96223e-10	9.48945e-09
Lin9	200.463	1.03251	0.190604	5.41706	6.05855e-08	6.05192e-07
Wdr72	48.24	1.03241	0.40716	2.53564	0.0112243	0.0338913
D030028A08Rik	192.005	1.02995	0.196132	5.25131	1.51023e-07	1.40916e-06
Sinhcaf	301	1.02991	0.218247	4.71903	2.36969e-06	1.76415e-05
Erbb3	2350	1.02946	0.127219	8.09205	5.86694e-16	1.76056e-14
Col4a5	771.624	1.02844	0.226424	4.5421	5.56974e-06	3.89028e-05
Lbr	554.248	1.02732	0.160182	6.41345	1.42259e-10	2.14329e-09
Palb2	110.527	1.02482	0.336622	3.04442	0.00233129	0.00863337
Sec61b	1271.76	1.02282	0.115845	8.82922	1.05412e-18	4.25853e-17
ce..havana_tagene.ENSMUSG00000121246.ce...havana_tagene	84.7275	1.02154	0.270653	3.77436	0.000160416	0.000800378
Rnase1	88.4868	1.02044	0.34014	3.00007	0.00269919	0.00981914
X4933431E20Rik	233.45	1.01916	0.196444	5.18801	2.12552e-07	1.93499e-06
Ahcyl	1644.51	1.01825	0.139994	7.27349	3.50319e-13	7.33006e-12
Cpox	696.4	1.01674	0.142333	7.14334	9.10877e-13	1.82978e-11
Xylb	143.831	1.01621	0.2832	3.5883	0.000332837	0.00153952
Slc2a1	1046.15	1.01583	0.176318	5.76132	8.34609e-09	9.54661e-08
Eln	3550.29	1.01542	0.199188	5.09779	3.43636e-07	3.00815e-06
Frem2	127.683	1.01429	0.291198	3.48315	0.000495557	0.00219672
Uchl3	582.6	1.01375	0.164448	6.16452	7.06966e-10	9.62688e-09
Mnd1	175.576	1.01309	0.197443	5.13106	2.88122e-07	2.56062e-06
Shroom2	291.697	1.01276	0.222951	4.54251	5.55894e-06	3.88499e-05
Galnt18	1346.07	1.01178	0.165356	6.11882	9.42726e-10	1.25789e-08
Ciapin1	1003.91	1.00992	0.157523	6.41126	1.44318e-10	2.17206e-09
Srgap3	649.473	1.00985	0.178056	5.67155	1.41508e-08	1.56463e-07
Mroh2a	153.032	1.00928	0.208886	4.83174	1.35345e-06	1.05781e-05
Galnt7	271.423	1.00902	0.197237	5.11575	3.12499e-07	2.76211e-06
Vgll4	3444.64	1.00787	0.134702	7.48225	7.3061e-14	1.68063e-12
Pde4b	704.299	1.00576	0.162225	6.19978	5.65406e-10	7.81601e-09
Nt5dc2	486.345	1.0057	0.161137	6.24127	4.34028e-10	6.08057e-09
Bok	347.2	1.00492	0.176313	5.69962	1.20073e-08	1.34377e-07
Pdgfa	478.47	1.00429	0.173233	5.79737	6.73634e-09	7.78469e-08
Ano1	5425.72	1.00351	0.148534	6.75609	1.41761e-11	2.40961e-10
Golph3	2621.99	1.00279	0.13629	7.35775	1.87032e-13	4.03502e-12
Rps13	2946.79	0.999633	0.189477	5.27574	1.32224e-07	1.25055e-06
Zfp101	301.463	0.997371	0.23261	4.28775	1.80495e-05	0.000112158
Rapgef5	701.82	0.997087	0.175556	5.6796	1.3501e-08	1.49732e-07
Cep170b	2665.31	0.996277	0.115379	8.63486	5.88007e-18	2.2045e-16
Ptger2	113.157	0.995734	0.255596	3.89573	9.79019e-05	0.000515452
Lsm4	1324.82	0.995499	0.130723	7.61532	2.63031e-14	6.42554e-13
Smyd3	372.617	0.994728	0.162012	6.13984	8.26032e-10	1.11442e-08
X4930579G24Rik	53.0346	0.993667	0.36023	2.75842	0.00580811	0.0192469
Erh	1438.47	0.993247	0.169216	5.86971	4.36558e-09	5.20161e-08
Tlnrd1	2090.98	0.992707	0.126835	7.82676	5.00615e-15	1.32504e-13
Tmem144	96.685	0.992344	0.277304	3.57854	0.000345516	0.0015911
Ovgp1	41.1645	0.991875	0.397456	2.49556	0.0125758	0.0373427
Cd82	3061.95	0.99105	0.134637	7.36089	1.82682e-13	3.947e-12
Pik3c2b	691.989	0.988432	0.182437	5.41794	6.02902e-08	6.02654e-07
P3h2	268.351	0.987584	0.185077	5.33607	9.4985e-08	9.17392e-07
Tjp2	1825.22	0.987544	0.1205	8.19541	2.4975e-16	7.88388e-15
Prps2	462.069	0.987067	0.169143	5.8357	5.35664e-09	6.27321e-08
Nr6a1	167.63	0.986496	0.259313	3.80427	0.000142222	0.000717706
Rassf7	481.888	0.985049	0.167787	5.87084	4.3358e-09	5.17457e-08
Pafah1b3	418.1	0.985042	0.160503	6.13722	8.398e-10	1.12986e-08
Elovl7	225.597	0.984989	0.218904	4.49964	6.80671e-06	4.66271e-05
Epcam	8067.38	0.983483	0.109636	8.97042	2.95377e-19	1.28975e-17
Ctnnal1	626.503	0.983454	0.14484	6.78995	1.12169e-11	1.93365e-10
Arhgap28	344.869	0.98076	0.169496	5.78631	7.1948e-09	8.27516e-08
Rad51c	51.6859	0.980609	0.348792	2.81144	0.00493205	0.0167121
Nectin4	1070.95	0.978917	0.171087	5.72177	1.05422e-08	1.19185e-07
Hid1	1371.42	0.977538	0.124789	7.83355	4.74269e-15	1.26218e-13
Tmem54	152.407	0.976678	0.207018	4.71783	2.38373e-06	1.77188e-05
Ppp1cb	4570.06	0.976613	0.142249	6.86553	6.62455e-12	1.18204e-10
Osbpl7	1020.64	0.975201	0.179178	5.44265	5.24948e-08	5.29083e-07
BC034090	308.578	0.974453	0.174324	5.58988	2.27227e-08	2.4331e-07
Cep89	504.322	0.973973	0.13985	6.96441	3.2979e-12	6.19004e-11
Gm7658	62.9497	0.972866	0.344472	2.82423	0.00473947	0.0161572
Tmem200a	60.526	0.972648	0.365176	2.66351	0.00773309	0.0245707
Magi3	962.383	0.971213	0.191726	5.06564	4.07029e-07	3.5292e-06
Rps10.ps1	71.1028	0.969948	0.295062	3.28727	0.00101164	0.00412752
Ccdc85c	634.164	0.969352	0.15903	6.09539	1.0917e-09	1.44346e-08
Bex3	1000.28	0.969243	0.157129	6.16845	6.89634e-10	9.41725e-09
Tnfrsf11b	66.442	0.968732	0.365232	2.65237	0.00799284	0.025253
Ackr4	201.572	0.966756	0.293501	3.29388	0.000988158	0.00404471
Fam83f	150.473	0.965726	0.218471	4.42038	9.85268e-06	6.49187e-05
Snrpd1	721.925	0.962826	0.141503	6.80428	1.01556e-11	1.7632e-10
Elp4	145.533	0.961881	0.223922	4.29561	1.74212e-05	0.000108577
Pak4	973.66	0.961542	0.11308	8.50318	1.84463e-17	6.59363e-16
Gm8399	47.9689	0.96141	0.389612	2.46761	0.0136018	0.0398306
Sertad4	616.663	0.958977	0.226978	4.22498	2.38965e-05	0.000144479
Tspoap1	85.8845	0.958638	0.339765	2.82147	0.00478034	0.0162889
Cldn23	61.4411	0.957911	0.358052	2.67534	0.0074654	0.0238919
Fam110b	126.883	0.957756	0.24015	3.98816	6.6588e-05	0.000364397
Nmral1	333.751	0.957544	0.203857	4.69714	2.63832e-06	1.94822e-05
Tex9	73.0148	0.957409	0.288585	3.31759	0.000907961	0.00374694
Sytl3	51.4041	0.957209	0.385104	2.48559	0.0129338	0.0382066
Greb1l	39.7857	0.956655	0.375541	2.5474	0.0108528	0.0329814
Agfg1	1756.88	0.951563	0.135558	7.0196	2.22504e-12	4.24738e-11
Tex30	94.8716	0.951546	0.286345	3.32308	0.000890288	0.0036813
Rtn1	222.975	0.950049	0.247212	3.84306	0.000121509	0.000622003
Wdr90	703.275	0.949643	0.150545	6.30804	2.82598e-10	4.08464e-09
Cdc42ep5	353.877	0.948512	0.153214	6.19075	5.98796e-10	8.26192e-09
Ctbp2	1300.3	0.948406	0.135931	6.97711	3.01315e-12	5.6922e-11
Scnn1g	150.447	0.947724	0.33266	2.84892	0.00438673	0.0150922
Btg3	405.875	0.947215	0.158262	5.98512	2.1623e-09	2.70454e-08
Fbxl19	1410.94	0.946558	0.127111	7.44671	9.57001e-14	2.14392e-12
Tmem47	533.192	0.946351	0.173417	5.45709	4.83991e-08	4.92669e-07
Polr3h	632.472	0.946006	0.159683	5.92429	3.13643e-09	3.83418e-08
Dab2	2536.47	0.945351	0.129883	7.27845	3.37666e-13	7.09586e-12
Gm7694	590.103	0.943724	0.227636	4.14575	3.38698e-05	0.000198536
Pcna	889.229	0.943098	0.15585	6.05132	1.43662e-09	1.84759e-08
Tmem229b	803.3	0.942767	0.176041	5.35537	8.53799e-08	8.3012e-07
Tiam2	313.029	0.942517	0.194775	4.83901	1.30488e-06	1.02369e-05
X4732496C06Rik	75.0306	0.941057	0.342938	2.74411	0.0060676	0.0200113
Ents15	599.993	0.938776	0.155463	6.03859	1.55466e-09	1.98539e-08
Traf2	1211.33	0.936886	0.129285	7.24667	4.27158e-13	8.88683e-12
Haus8	227.374	0.936204	0.209178	4.47563	7.61849e-06	5.16301e-05
Rab17	219.759	0.935741	0.191405	4.88881	1.01449e-06	8.15168e-06
Ezr	3675.08	0.934649	0.150297	6.21867	5.01401e-10	6.97085e-09
Cep295	296.041	0.934457	0.216008	4.32602	1.51828e-05	9.60636e-05
Csdc2	189.978	0.931429	0.253262	3.67773	0.000235321	0.00113228
Rad18	233.236	0.930978	0.202901	4.58833	4.46807e-06	3.17555e-05
Atp1a1	9946.69	0.930831	0.120276	7.73915	1.00083e-14	2.55623e-13
Rangap1	2202.03	0.930645	0.124271	7.48884	6.94852e-14	1.60598e-12
Selenoh	507.82	0.930144	0.1651	5.63383	1.7625e-08	1.92253e-07
Gm38910	169.93	0.930091	0.247622	3.7561	0.000172584	0.000855527
Mis18a	255.301	0.930084	0.189931	4.89696	9.73301e-07	7.84667e-06
Dynlt1a	184.527	0.929119	0.208706	4.45181	8.51486e-06	5.70392e-05
Cep112	98.3473	0.926997	0.268803	3.44861	0.000563482	0.00246337
Kdm8	83.9181	0.926243	0.276926	3.34473	0.000823622	0.00344471
Il18r1	152.839	0.925594	0.253404	3.65264	0.000259558	0.00123665
Frrs1	614.543	0.923266	0.172009	5.36755	7.98138e-08	7.79641e-07
Lxn	334.604	0.922231	0.216052	4.26855	1.96749e-05	0.000121224
Bcl9	1222.13	0.921595	0.186965	4.92925	8.25463e-07	6.75564e-06
Gm11914	93.1684	0.920294	0.359924	2.55692	0.0105605	0.0322071
Sdf2l1	453.406	0.919944	0.164145	5.60445	2.08922e-08	2.24533e-07
Cblc	387.913	0.9197	0.176182	5.22016	1.7877e-07	1.64699e-06
Lyar	572.023	0.919657	0.135411	6.7916	1.10894e-11	1.91394e-10
Ssx2ip	486.067	0.919584	0.160493	5.72973	1.00589e-08	1.14074e-07
Wdr46	996.525	0.919258	0.114102	8.05645	7.8539e-16	2.32807e-14
Mbd4	113.95	0.918474	0.26038	3.52743	0.000419612	0.00189228
Rpl22l1	258.326	0.91814	0.168293	5.45561	4.88053e-08	4.94976e-07
Il20rb	74.7445	0.918003	0.322351	2.84784	0.00440175	0.0151332
Limd2	990.252	0.91668	0.171123	5.35686	8.46802e-08	8.23867e-07
Lin54	245.66	0.916622	0.190903	4.8015	1.57485e-06	1.21651e-05
Cracr2b	1918.23	0.91543	0.169794	5.39141	6.99073e-08	6.89803e-07
Gm10131	310.876	0.914751	0.197257	4.63735	3.52896e-06	2.54029e-05
Ptma	27267.2	0.914382	0.107313	8.52069	1.58603e-17	5.72092e-16
Gm5518	231.877	0.912655	0.247481	3.68778	0.000226219	0.00109317
Jmy	1004.69	0.9118	0.186799	4.88119	1.05448e-06	8.43119e-06
Cdc42se1	2966.23	0.911105	0.124631	7.31043	2.66295e-13	5.63664e-12
Mphosph9	209.498	0.911073	0.275006	3.31292	0.000923268	0.00380151
Lad1	774.04	0.909055	0.148199	6.13403	8.56784e-10	1.14953e-08
Smarcc1	2026.18	0.907507	0.136648	6.64122	3.11089e-11	5.12069e-10
Zfp692	913.002	0.907309	0.175851	5.15953	2.47575e-07	2.23292e-06
Fmn1	165.317	0.906191	0.217685	4.16285	3.14306e-05	0.000185505
Cyba	1241.92	0.906082	0.173107	5.23423	1.65673e-07	1.53603e-06
Rec114	49.5175	0.905388	0.362815	2.49546	0.0125795	0.0373427
Aatf	602.339	0.904042	0.141071	6.40841	1.47045e-10	2.21084e-09
X9930014A18Rik	99.5735	0.901612	0.346307	2.6035	0.00922766	0.0287065
Dnajc9	637.166	0.900809	0.154432	5.83305	5.44232e-09	6.35984e-08
Nucks1	1995.27	0.897885	0.142888	6.28381	3.30365e-10	4.72357e-09
Cep164	935.151	0.897609	0.155992	5.75419	8.70567e-09	9.92677e-08
Nup205	1170	0.897116	0.1785	5.02586	5.01177e-07	4.26439e-06
Rac3	396.549	0.896422	0.179125	5.00445	5.60211e-07	4.73082e-06
Dact3	249.269	0.894671	0.209028	4.28015	1.86764e-05	0.000115463
Hmgn2.ps	1085.66	0.891994	0.198228	4.49984	6.80031e-06	4.66051e-05
Snd1	5269	0.891961	0.129161	6.90579	4.99232e-12	9.0783e-11
Samd12	78.0562	0.891189	0.311802	2.85819	0.00426062	0.0147174
Igsf5	64.0373	0.888589	0.30419	2.92116	0.00348731	0.0123534
Prpf31	1318.74	0.888211	0.131985	6.72964	1.70078e-11	2.85106e-10
Dtymk	1008.74	0.888167	0.134072	6.62454	3.48337e-11	5.70802e-10
Cerox1	216.698	0.887877	0.224078	3.96235	7.42156e-05	0.000402323
Actn1	2096.55	0.887869	0.163588	5.42747	5.7159e-08	5.72532e-07
ce..havana.ENSMUSG00000086278.Olfr75.ps1.ENSMUSG00000121512.ce...havana	113.636	0.885327	0.25281	3.50195	0.00046187	0.00206306
Denn2b	1181.77	0.885055	0.163473	5.41408	6.16038e-08	6.14521e-07
Ovol2	79.7716	0.88488	0.326404	2.711	0.00670812	0.0218324
Capn5	1265.38	0.883528	0.1697	5.2064	1.92537e-07	1.76601e-06
Recql4	183.696	0.880832	0.359608	2.44942	0.0143087	0.0416273
Alox12	142.446	0.88056	0.23629	3.72661	0.000194073	0.000952661
Rnf208	175.973	0.879753	0.248118	3.54571	0.000391555	0.00177619
Fblim1	908.983	0.879194	0.181835	4.83513	1.33061e-06	1.04163e-05
Hipk4	55.5827	0.876717	0.34132	2.56861	0.0102109	0.0313164
Anp32b	4019.09	0.875479	0.120522	7.26405	3.75678e-13	7.83819e-12
Pabpc1	17868.2	0.874727	0.132082	6.6226	3.52927e-11	5.77675e-10
Dll1	868.511	0.874633	0.176552	4.95397	7.27146e-07	6.00832e-06
Larp7	564.92	0.87405	0.18667	4.68233	2.83628e-06	2.07965e-05
G0s2	9400.6	0.873943	0.216792	4.03125	5.54805e-05	0.000309892
Tnf	67.2893	0.873131	0.299293	2.91731	0.00353065	0.0124796
Spire2	79.6039	0.872717	0.29842	2.92445	0.00345061	0.0122383
Rpl15.ps3	122.178	0.871877	0.266677	3.26942	0.0010777	0.00437074
Gins3	109.857	0.871504	0.258495	3.37145	0.000747736	0.00315995
Tbc1d22b	738.218	0.871341	0.146355	5.95362	2.62276e-09	3.23607e-08
Itgb8	208.926	0.871068	0.262603	3.31705	0.000909744	0.00375324
Rab20	227.422	0.870832	0.192044	4.53454	5.77286e-06	4.01485e-05
Timm8a1	328.787	0.870142	0.181626	4.79084	1.66081e-06	1.27413e-05
Mad1l1	687.726	0.870029	0.136645	6.36707	1.92676e-10	2.86149e-09
Prkch	914.277	0.868191	0.144613	6.00354	1.93064e-09	2.42728e-08
Hs6st2	48.9726	0.867355	0.362871	2.39026	0.0168365	0.0476532
Snrpe	448.893	0.867008	0.244971	3.53922	0.000401308	0.00181781
Hs6st1	2109.43	0.866645	0.143428	6.04239	1.51848e-09	1.94902e-08
Plcxd1	65.9722	0.866527	0.303534	2.8548	0.00430646	0.0148519
X4930522L14Rik	103.93	0.866075	0.250004	3.46424	0.000531733	0.00234213
Bmp7	382.27	0.865965	0.241826	3.58094	0.000342362	0.00157807
Rfx3	133.372	0.863939	0.290997	2.96889	0.00298876	0.010736
Clu	15788.1	0.863897	0.2379	3.63134	0.000281956	0.00132775
Lpcat2	112.204	0.863821	0.308374	2.80121	0.00509107	0.017187
Nup93	659.682	0.863308	0.199697	4.32309	1.53858e-05	9.71789e-05
Gnb4	569.863	0.863137	0.144725	5.96398	2.46173e-09	3.05548e-08
Rab11fip5	2956.57	0.862799	0.139298	6.19393	5.86838e-10	8.10459e-09
X9430015G10Rik	505.717	0.862182	0.192718	4.4738	7.68405e-06	5.20019e-05
Tmem252	257.006	0.860231	0.234633	3.66628	0.000246103	0.00117832
Snhg1	518.977	0.860161	0.15211	5.65486	1.55972e-08	1.71287e-07
Trim33	819.175	0.859793	0.184066	4.67112	2.99556e-06	2.18218e-05
Nat8f4	194.598	0.859128	0.222812	3.85585	0.000115328	0.000594959
Pkmyt1	492.436	0.858216	0.184765	4.64492	3.40211e-06	2.45869e-05
Tipin	375.877	0.85753	0.19691	4.35494	1.33106e-05	8.51413e-05
Pold1	972.424	0.856024	0.18007	4.75384	1.99591e-06	1.50977e-05
Ttf2	373.627	0.855816	0.163659	5.22925	1.70197e-07	1.57491e-06
Stum	57.3438	0.855536	0.321183	2.6637	0.00772859	0.0245617
Krt8	11196	0.855449	0.119354	7.16734	7.64709e-13	1.55112e-11
Gnai3	2620.41	0.854216	0.207969	4.10742	4.00104e-05	0.00023146
Jade3	153.747	0.854085	0.234096	3.64843	0.000263844	0.00125298
Plb1	832.488	0.853458	0.204649	4.17034	3.0414e-05	0.000180088
Rpp38	146.503	0.851406	0.231455	3.67849	0.00023462	0.00112927
Zfp296	72.2925	0.850808	0.311973	2.72719	0.00638772	0.0209392
Adamts5	2117.97	0.850279	0.168979	5.03187	4.85718e-07	4.14737e-06
Lgr4	791.587	0.850031	0.194453	4.3714	1.23452e-05	7.95242e-05
Fam234b	896.497	0.846561	0.180978	4.6777	2.90106e-06	2.12181e-05
Pop1	182.051	0.845754	0.197779	4.27625	1.90068e-05	0.000117257
Clta	6055.04	0.845648	0.114301	7.39844	1.37791e-13	3.03557e-12
Dock8	1146.99	0.844796	0.155071	5.44781	5.09928e-08	5.15013e-07
Eri1	505.96	0.844662	0.158907	5.31544	1.06399e-07	1.01952e-06
Ube2s	1401.9	0.842462	0.115166	7.31518	2.57027e-13	5.44838e-12
Sae1	1657.58	0.84203	0.123068	6.84197	7.81132e-12	1.37751e-10
Eya2	752.197	0.840942	0.148562	5.66056	1.50882e-08	1.66073e-07
Ints2	325.713	0.840899	0.199135	4.22275	2.41338e-05	0.000145742
Eef1aknmt	613.346	0.840195	0.147023	5.71473	1.09879e-08	1.23648e-07
Cep41	121.214	0.838615	0.244074	3.4359	0.000590587	0.00256496
Galnt12	118.755	0.837082	0.240532	3.48013	0.000501164	0.0022182
Cks1b	805.261	0.835793	0.12145	6.88177	5.91121e-12	1.06038e-10
Atp8a2	65.2325	0.835678	0.341969	2.44373	0.0145365	0.0421555
Tubb5	11350.8	0.835196	0.165673	5.04122	4.62561e-07	3.97057e-06
Dcakd	1534.41	0.832013	0.120315	6.91528	4.66924e-12	8.54406e-11
Borcs5	240.529	0.831145	0.187492	4.43297	9.29444e-06	6.15857e-05
Heatr1	748.737	0.830979	0.157558	5.27412	1.33395e-07	1.25918e-06
Snrpa1	364.014	0.830894	0.164482	5.05157	4.38187e-07	3.77244e-06
Efhd2	3167.26	0.829728	0.135672	6.11568	9.61434e-10	1.28051e-08
Sphk2	1087.09	0.828324	0.126161	6.56561	5.18206e-11	8.30496e-10
Pcnx4	237.001	0.828041	0.184577	4.48615	7.25215e-06	4.92849e-05
Gm12663	120.797	0.827561	0.305841	2.70585	0.00681295	0.0221095
Itgax	177.704	0.826012	0.320126	2.58027	0.00987236	0.0304781
Gm9761	73.2504	0.825915	0.330328	2.50029	0.0124093	0.0369417
Donson	230.736	0.825868	0.189195	4.36517	1.27026e-05	8.16823e-05
Kcnc3	90.5571	0.825605	0.263955	3.12783	0.00176102	0.00672498
Exog	226.039	0.824701	0.206983	3.98438	6.76557e-05	0.000369171
Vrk1	440.882	0.824538	0.205285	4.01655	5.9056e-05	0.000327478
Fermt1	174.071	0.824534	0.285619	2.88683	0.00389143	0.0136163
Lrrcc1	244.357	0.824101	0.20908	3.94156	8.09523e-05	0.000434846
Taf4b	149.193	0.823723	0.223808	3.68049	0.000232783	0.00112154
Zbtb33	436.845	0.823547	0.202038	4.0762	4.57777e-05	0.000260892
Alyref	1032.46	0.823538	0.146734	5.61247	1.99465e-08	2.15321e-07
Npm1	9126.61	0.823496	0.146213	5.63216	1.77964e-08	1.93545e-07
Fam199x	142.58	0.823345	0.265424	3.102	0.00192215	0.00727201
Mgat4a	589.812	0.821318	0.140258	5.85577	4.74799e-09	5.60685e-08
Nup43	217.313	0.820409	0.227397	3.60782	0.000308783	0.00143875
Ints7	1111.79	0.819126	0.119014	6.88263	5.87592e-12	1.05665e-10
Cmtm8	369.696	0.817311	0.167656	4.87492	1.08851e-06	8.67007e-06
Hnrnpm	5805.78	0.816789	0.100755	8.10671	5.20094e-16	1.57693e-14
Nfkbie	317.562	0.81511	0.265785	3.0668	0.00216363	0.00807844
Fxyd3	1018.87	0.814653	0.183298	4.44442	8.81295e-06	5.8796e-05
Pawr	345.209	0.814613	0.174642	4.66447	3.0942e-06	2.2473e-05
Tmem238	616.719	0.813851	0.130881	6.21824	5.02758e-10	6.98307e-09
Fbxo32	1448.05	0.813375	0.164393	4.94774	7.50797e-07	6.17924e-06
Nudt14	419.315	0.811831	0.188475	4.30736	1.65212e-05	0.000103499
Casq2	71.4523	0.811377	0.318206	2.54985	0.0107769	0.0327985
Man1a2	1607.23	0.811065	0.133461	6.07719	1.22309e-09	1.60409e-08
Eogt	665.188	0.810126	0.160764	5.03921	4.67447e-07	4.00543e-06
Ctps	751.727	0.809377	0.216199	3.74366	0.00018136	0.00089447
Cbwd1	157.467	0.807584	0.203389	3.97063	7.16824e-05	0.00038979
Cttnbp2	101.627	0.806763	0.264484	3.05033	0.00228588	0.00847847
Bcl10	653.823	0.806653	0.147818	5.45706	4.84088e-08	4.92669e-07
Calm2	7509.37	0.804458	0.118948	6.76309	1.35076e-11	2.30134e-10
Proser3	266.519	0.804428	0.213037	3.77601	0.000159362	0.000795666
Srbd1	545.972	0.804028	0.134576	5.97453	2.30749e-09	2.86892e-08
Amer1	431.827	0.802153	0.18705	4.28844	1.7993e-05	0.00011195
Tmem17	69.0007	0.801979	0.315177	2.54453	0.0109424	0.0332041
Cdc25a	478.752	0.801944	0.171856	4.66637	3.06573e-06	2.22885e-05
Pmf1	583.534	0.799724	0.126479	6.323	2.56535e-10	3.73384e-09
Vamp8	1758.2	0.799206	0.134993	5.92036	3.21246e-09	3.92383e-08
Arl4c	481.912	0.799175	0.165695	4.82317	1.41293e-06	1.09958e-05
Eaf2	55.7207	0.799167	0.317799	2.51469	0.0119136	0.0357139
Pbdc1	401.675	0.799069	0.163447	4.88886	1.01423e-06	8.15168e-06
Suv39h1	420.707	0.79848	0.156817	5.09181	3.54661e-07	3.09723e-06
Plekha7	609.334	0.797646	0.173653	4.59333	4.36233e-06	3.10645e-05
X2810001G20Rik	76.3889	0.797645	0.324267	2.45984	0.0138999	0.0405756
Myo7a	297.789	0.79753	0.190045	4.19653	2.7103e-05	0.000162329
Etaa1	208.666	0.796128	0.23107	3.4454	0.000570216	0.00248834
Aaas	609.436	0.795886	0.165185	4.81816	1.44888e-06	1.12396e-05
Srsf3	4024.75	0.794363	0.136292	5.8284	5.59613e-09	6.53434e-08
Vav3	344.258	0.794277	0.16241	4.89057	1.00542e-06	8.09222e-06
Cacna1d	97.6069	0.794213	0.274414	2.89422	0.00380102	0.013348
Zfp57	75.1622	0.793585	0.29883	2.65564	0.00791578	0.0250529
Plekhh1	385.46	0.793487	0.203153	3.90586	9.38902e-05	0.000497564
Esrrg	70.6748	0.793404	0.30103	2.63563	0.00839804	0.026413
Ncl	10058.8	0.793176	0.121169	6.54601	5.90944e-11	9.35758e-10
Ctxn1	146.254	0.792974	0.252342	3.14245	0.00167538	0.00644689
Rnf122	377.55	0.792216	0.216047	3.66687	0.00024554	0.00117601
Kif21a	482.051	0.79181	0.205281	3.85721	0.00011469	0.000592083
Hivep3	770.569	0.791607	0.150914	5.24542	1.5593e-07	1.45216e-06
Alg6	136.267	0.789623	0.218475	3.61424	0.000301225	0.00140668
Map2	577.663	0.789007	0.190984	4.13127	3.60758e-05	0.000210452
Lpcat4	527.092	0.788032	0.183354	4.29786	1.72453e-05	0.000107619
Msh5	80.3	0.786608	0.274495	2.86565	0.0041615	0.0144434
Utp14a	578.266	0.785592	0.151518	5.18481	2.1624e-07	1.96612e-06
Ska2	118.306	0.785333	0.240914	3.2598	0.0011149	0.00451282
H2.K1	19919.9	0.784294	0.119683	6.55312	5.6348e-11	8.9616e-10
Lig3	959.402	0.783888	0.15343	5.10909	3.23714e-07	2.8526e-06
Zbtb17	983.595	0.783659	0.125806	6.22912	4.69065e-10	6.54627e-09
Rpusd2	114.957	0.783483	0.264207	2.96541	0.0030228	0.0108395
Lamc2	1448.15	0.783419	0.144823	5.40951	6.31985e-08	6.27852e-07
Zmynd19	767.428	0.783413	0.155563	5.03598	4.75422e-07	4.06899e-06
Krt5	2671.95	0.782886	0.204322	3.83162	0.000127302	0.000647364
Rps7.ps3	7337.54	0.782303	0.131206	5.96241	2.48544e-09	3.07966e-08
Ttyh3	3079.7	0.78131	0.116133	6.7277	1.7236e-11	2.88269e-10
Ranbp1	487.359	0.78036	0.160765	4.85403	1.20979e-06	9.55774e-06
Gtf2f2	369.626	0.780265	0.164912	4.73142	2.22957e-06	1.66664e-05
Atp1b1	1357.15	0.777124	0.144807	5.36663	8.02222e-08	7.82582e-07
Rbmx2	101.649	0.777008	0.282265	2.75276	0.00590951	0.0195429
Vipr1	868.26	0.776947	0.153622	5.05754	4.247e-07	3.66902e-06
Mdn1	885.751	0.776829	0.194074	4.00274	6.2612e-05	0.00034523
Cdca4	499.032	0.77629	0.154813	5.01437	5.32069e-07	4.5036e-06
Usp53	309.07	0.776055	0.252559	3.07276	0.00212086	0.00793297
Tnik	320.602	0.775291	0.236167	3.2828	0.00102781	0.00418002
Dera	585.894	0.774908	0.186587	4.15305	3.2807e-05	0.000192615
Nop58	1058.43	0.772627	0.152381	5.07037	3.97036e-07	3.45076e-06
ce..havana_tagene.ENSMUSG00000078956.Gm14221.ENSMUSG00000085087.Gm13528.ENSMUSG00000121187.ce...havana_tagene	85.0149	0.772614	0.305839	2.52621	0.0115301	0.0346639
Nfatc2ip	169.67	0.77121	0.232639	3.31505	0.000916256	0.0037769
Atf3	151.652	0.770655	0.22376	3.44412	0.000572915	0.00249862
Gm14681	115.895	0.769647	0.254717	3.02158	0.0025146	0.00921892
Spint1	1028.1	0.769344	0.138988	5.53534	3.10624e-08	3.26145e-07
Mvd	647.678	0.768921	0.197727	3.8888	0.00010074	0.000528488
Muc1	989.514	0.768357	0.13598	5.65054	1.59948e-08	1.74995e-07
Pa2g4	3866.62	0.768136	0.113337	6.77744	1.22326e-11	2.10131e-10
Nek6	748.44	0.767978	0.134208	5.7223	1.05094e-08	1.18906e-07
Hnrnpd	1823.23	0.766969	0.139535	5.49659	3.87196e-08	3.9992e-07
Dctpp1	624.475	0.766308	0.183198	4.18296	2.87738e-05	0.00017121
Zfp710	1152.85	0.764299	0.134467	5.6839	1.3166e-08	1.46463e-07
Fbl	2138.16	0.764279	0.119146	6.41465	1.41144e-10	2.1297e-09
Gm10156	79.0445	0.764254	0.29528	2.58824	0.00964691	0.0298326
Rps27l	916.464	0.764139	0.146297	5.22319	1.75863e-07	1.62225e-06
Scrn2	355.898	0.763817	0.187375	4.07641	4.57356e-05	0.000260754
Setmar	84.2636	0.763715	0.30738	2.48459	0.01297	0.0382827
Nsmf	2418.89	0.763629	0.164383	4.64542	3.3939e-06	2.45397e-05
Kcnip3	191.452	0.763239	0.21834	3.49565	0.000472917	0.00210543
Irf2bp2	2399.98	0.762501	0.142244	5.36053	8.29791e-08	8.07856e-07
Prex1	1144.96	0.761645	0.14386	5.29435	1.19438e-07	1.13403e-06
Rassf5	279.366	0.760296	0.196815	3.863	0.000112005	0.000579455
Telo2	726.422	0.759316	0.132852	5.71548	1.09394e-08	1.23259e-07
Rpl15	12319.1	0.75913	0.119857	6.3336	2.39503e-10	3.50343e-09
Pdk3	155.548	0.758817	0.207499	3.65696	0.000255226	0.00121721
Crybg3	676.395	0.758807	0.189586	4.00244	6.26934e-05	0.000345548
Zfp7	338.42	0.757326	0.203294	3.72528	0.000195101	0.000956098
Zfp36l1	4051.47	0.756979	0.116991	6.47038	9.77578e-11	1.50232e-09
Srebf2	3321.7	0.756959	0.101661	7.44592	9.62704e-14	2.15339e-12
Alkbh8	281.223	0.756753	0.186648	4.05445	5.0253e-05	0.000283078
Sclt1	160.344	0.75673	0.219063	3.4544	0.000551527	0.00241691
Nle1	567.064	0.756676	0.138315	5.47068	4.48306e-08	4.5721e-07
Nudt1	188.136	0.755959	0.255727	2.95612	0.00311541	0.0111415
Brwd3	193.194	0.755432	0.248969	3.03424	0.00241146	0.00889222
Pex26	686.884	0.753754	0.135921	5.54554	2.93046e-08	3.09022e-07
Irf6	826.364	0.752972	0.152955	4.92282	8.53077e-07	6.9699e-06
Rbm47	1331.38	0.751524	0.147428	5.09757	3.44049e-07	3.00996e-06
Cmpk2	424.006	0.75137	0.2062	3.64389	0.000268549	0.00127242
Flnb	3789.93	0.751086	0.116726	6.43459	1.23808e-10	1.875e-09
Mpzl3	231.253	0.750326	0.197657	3.79609	0.000146995	0.000740512
Dnaaf3	177.299	0.749888	0.227399	3.29768	0.000974878	0.00399708
Eif5a	10804.8	0.749595	0.109739	6.83071	8.44943e-12	1.48466e-10
Serinc5	1330.66	0.748901	0.150082	4.98996	6.03912e-07	5.06758e-06
Dis3	398.171	0.748637	0.157447	4.75484	1.98607e-06	1.50311e-05
Serbp1	7011.2	0.748346	0.130278	5.74422	9.23457e-09	1.0497e-07
Prdx4	1256.89	0.747924	0.12458	6.00357	1.93022e-09	2.42728e-08
Ttll10	137.952	0.746365	0.302471	2.46756	0.0136037	0.0398306
Cep152	181.964	0.746287	0.222493	3.3542	0.000795941	0.00333659
Dcaf4	847.087	0.746097	0.1569	4.75523	1.98217e-06	1.50093e-05
Zfp81	181.991	0.745805	0.226227	3.29671	0.000978252	0.00400753
Spns2	2892.41	0.745761	0.155928	4.78274	1.72922e-06	1.32105e-05
Hspbap1	144.179	0.745258	0.23753	3.13753	0.0017038	0.00654764
Casp7	638.983	0.74496	0.142782	5.21747	1.81379e-07	1.66891e-06
Pak6	152.9	0.744918	0.278769	2.67217	0.00753624	0.0240658
Paip2b	1276.53	0.744181	0.114519	6.49834	8.12089e-11	1.26379e-09
Nbea	748.828	0.743498	0.16316	4.55687	5.19222e-06	3.65284e-05
Rpl7a	6254.53	0.742389	0.161117	4.60777	4.07007e-06	2.90685e-05
Reep4	620.862	0.742158	0.14164	5.23976	1.60788e-07	1.49454e-06
Arrb1	4567.41	0.741841	0.115945	6.39821	1.57206e-10	2.35631e-09
Vrk3	816.22	0.740983	0.137895	5.37354	7.72052e-08	7.56694e-07
Gm5805	967.456	0.740912	0.164284	4.50994	6.48467e-06	4.46776e-05
Tns3	1808.89	0.740294	0.121928	6.07156	1.26673e-09	1.65538e-08
Acsl3	698.338	0.739915	0.190103	3.89219	9.93439e-05	0.000521914
Myo1e	1084.13	0.739137	0.162815	4.53972	5.63293e-06	3.93065e-05
Tmem98	738.747	0.738779	0.143385	5.1524	2.57177e-07	2.30952e-06
Msc	149.764	0.738764	0.23039	3.20658	0.00134322	0.00533049
Rn18s.rs5	33684.6	0.737677	0.0888466	8.30281	1.01676e-16	3.33223e-15
Tceal9	1844.2	0.737428	0.161399	4.56898	4.90103e-06	3.46134e-05
Lratd2	615.477	0.737341	0.188286	3.91607	9.00057e-05	0.000479242
Sec61g	372.369	0.737159	0.165889	4.4437	8.84256e-06	5.89666e-05
Gm4202	69.1822	0.73689	0.293676	2.50919	0.0121007	0.0361781
Ccn1	699.257	0.73616	0.263545	2.79329	0.00521742	0.0175119
Rbm14	749.515	0.736127	0.121296	6.06886	1.28825e-09	1.68049e-08
Arhgap33	329.277	0.736118	0.201027	3.66179	0.000250463	0.00119606
Cdkn1a	473.951	0.733719	0.254614	2.88169	0.00395552	0.0138041
Phf6	308.36	0.73367	0.207558	3.53477	0.000408131	0.00184564
Nucb2	679.365	0.732655	0.172553	4.24598	2.17644e-05	0.000132815
Rpl12	12075.1	0.732059	0.108901	6.72227	1.78915e-11	2.98547e-10
Grwd1	674.591	0.731766	0.123773	5.91216	3.37641e-09	4.11375e-08
Slc35c2	1312.02	0.731084	0.11919	6.13375	8.58321e-10	1.15053e-08
Nap1l1	3606.85	0.730749	0.12051	6.06379	1.32947e-09	1.72808e-08
Trmo	160.569	0.729252	0.207557	3.51351	0.000442228	0.00198384
Eif3g	2027.44	0.72803	0.112413	6.4764	9.39338e-11	1.4466e-09
Tcf20	1415.95	0.727331	0.128359	5.66637	1.45851e-08	1.60899e-07
Snrpg	671.916	0.726963	0.192197	3.78238	0.000155333	0.00077768
Impdh2.ps	587.82	0.726779	0.143468	5.06578	4.06727e-07	3.52868e-06
Fzd6	659.391	0.726564	0.200916	3.61626	0.000298892	0.00139713
Map3k1	1416.77	0.726444	0.138855	5.23167	1.67984e-07	1.55548e-06
Cstf2t	941.713	0.725817	0.132018	5.49786	3.84429e-08	3.98075e-07
Exosc8	560.19	0.72556	0.135885	5.3395	9.32039e-08	9.01383e-07
Prmt1	2670.86	0.725112	0.130418	5.55992	2.69903e-08	2.85651e-07
Mthfd1	1361.1	0.725051	0.136654	5.30575	1.12212e-07	1.0703e-06
Slc26a11	280.384	0.724723	0.167034	4.33878	1.43273e-05	9.08475e-05
Snhg5	513.042	0.723943	0.196484	3.68448	0.000229168	0.00110595
Chd3	5069.13	0.723859	0.132674	5.45593	4.87167e-08	4.94422e-07
Mansc1	505.765	0.723612	0.167772	4.31306	1.6101e-05	0.000101258
Zfp267	411.069	0.722819	0.187947	3.84587	0.000120124	0.000615776
Camkk1	182.054	0.721575	0.201898	3.57396	0.000351622	0.00161513
X4833438C02Rik	145.257	0.720612	0.218028	3.30514	0.000949306	0.00389881
Fubp3	1073.22	0.720204	0.132162	5.44941	5.05359e-08	5.11461e-07
Atad2b	547.813	0.719933	0.203021	3.54611	0.00039097	0.00177409
Aplp1	211.743	0.719766	0.211807	3.39821	0.00067829	0.00290264
Rnf169	670.616	0.719176	0.154328	4.66004	3.16144e-06	2.295e-05
Fam189a2	559.903	0.719059	0.170256	4.22339	2.40656e-05	0.000145391
Zfp955b	229.408	0.718925	0.187772	3.82872	0.000128811	0.000654156
Dlg3	770.129	0.718464	0.12915	5.563	2.65171e-08	2.80847e-07
Cd2ap	1397.06	0.718123	0.160456	4.47551	7.62292e-06	5.16362e-05
Hmgb1	1903.18	0.7177	0.140734	5.09971	3.40181e-07	2.98328e-06
H2bc21	242.649	0.717069	0.176154	4.0707	4.68711e-05	0.000266811
Slc7a4	254.964	0.716957	0.189307	3.78726	0.000152316	0.00076362
Vopp1	698.275	0.716408	0.147403	4.86019	1.17275e-06	9.31054e-06
Begain	307.314	0.716014	0.230689	3.1038	0.0019105	0.00723895
Pick1	523.632	0.715787	0.163436	4.37962	1.18885e-05	7.68535e-05
Taf1d	1063.46	0.715692	0.150208	4.76467	1.89167e-06	1.43613e-05
Wnt5b	975.621	0.714298	0.228449	3.12672	0.00176765	0.00674855
Fchsd2	535.967	0.713511	0.164267	4.34361	1.40162e-05	8.9224e-05
Cep97	147.773	0.713466	0.222965	3.1999	0.00137476	0.005432
Tuft1	353.34	0.713297	0.160541	4.44308	8.86791e-06	5.90816e-05
Hsp90ab1	40588.8	0.712762	0.0937091	7.60611	2.82471e-14	6.8545e-13
Itgb3bp	76.3371	0.712577	0.280863	2.5371	0.0111774	0.0337638
Cdk18	573.001	0.712522	0.149375	4.77001	1.84217e-06	1.40221e-05
Rpf1	633.487	0.71247	0.15035	4.73873	2.15059e-06	1.61505e-05
Rnf149	1006.31	0.712457	0.148792	4.78826	1.68232e-06	1.2886e-05
Glt28d2	75.8808	0.712432	0.274693	2.59355	0.00949893	0.0294312
Polr1e	274.267	0.712007	0.182956	3.89169	9.955e-05	0.00052277
Ptk7	1920	0.710881	0.163889	4.33759	1.44056e-05	9.12647e-05
Knop1	1369.2	0.710364	0.121408	5.85103	4.88529e-09	5.75501e-08
Exosc2	434.914	0.71033	0.147119	4.82827	1.37726e-06	1.07297e-05
Eef1b2	6916.5	0.709688	0.117883	6.02029	1.74104e-09	2.20986e-08
H1f0	3767.89	0.709063	0.137112	5.17141	2.32334e-07	2.10326e-06
Ankrd33b	166.352	0.70903	0.249658	2.84001	0.00451126	0.0154514
Rpl28.ps1	551.144	0.708854	0.176674	4.01222	6.01508e-05	0.000332414
Gpr19	94.0474	0.707141	0.282537	2.50283	0.0123204	0.0367296
Prkcd	1967.13	0.706626	0.112682	6.271	3.58736e-10	5.10919e-09
Serp1	4579.77	0.706237	0.133358	5.2958	1.185e-07	1.12586e-06
Sh3bp5	3060.52	0.706116	0.183427	3.84958	0.000118319	0.000608451
Cbx3	801.415	0.705598	0.139689	5.05121	4.39027e-07	3.77744e-06
Hnrnpa1	8962.74	0.705494	0.133546	5.28276	1.27253e-07	1.20509e-06
Hmgb1.ps2	220.226	0.704539	0.189649	3.71496	0.000203233	0.000992948
Sox12	534.177	0.704538	0.163545	4.3079	1.6481e-05	0.000103291
Faap24	119.265	0.704267	0.2289	3.07675	0.00209272	0.00783373
Sytl4	133.357	0.704013	0.220407	3.19416	0.0014024	0.00552772
Shc4	185.971	0.703947	0.289979	2.42758	0.0152001	0.0437061
Gm10052	634.268	0.703567	0.161903	4.3456	1.38892e-05	8.86092e-05
Senp1	868.361	0.702659	0.143827	4.88545	1.03192e-06	8.27806e-06
Taf1a	340.955	0.701798	0.180646	3.88493	0.000102359	0.000535245
Tlr5	381.088	0.701766	0.179006	3.92036	8.84185e-05	0.000471824
Ppfia4	146.132	0.699757	0.224852	3.11208	0.00185774	0.00705923
Cdin1	124.127	0.699629	0.234355	2.98534	0.0028326	0.0102508
Ndor1	315.7	0.698883	0.172192	4.05874	4.93383e-05	0.000279004
Eme2	164.486	0.69881	0.204734	3.41325	0.000641926	0.00275998
Zfp706	2664.82	0.69851	0.128229	5.44737	5.11201e-08	5.15941e-07
Map3k13	79.1888	0.698254	0.285803	2.44313	0.0145604	0.0421875
X2610528J11Rik	166.728	0.697624	0.207546	3.3613	0.000775772	0.00326518
Cse1l	1421.83	0.697456	0.148816	4.68671	2.77634e-06	2.04083e-05
Nubp1	358.346	0.697455	0.187713	3.71555	0.000202762	0.000990979
Cchcr1	474.816	0.697389	0.152169	4.58299	4.58376e-06	3.25461e-05
Pbx3	136.37	0.697	0.283201	2.46115	0.0138492	0.040452
Tom1l1	662.263	0.695122	0.157867	4.4032	1.06665e-05	6.98208e-05
Ppan	1305.68	0.694761	0.126926	5.47377	4.4056e-08	4.5057e-07
Rps3a1	14782.6	0.694462	0.200461	3.46433	0.000531554	0.00234205
Zfp266	767.569	0.694385	0.181792	3.81967	0.000133629	0.000677341
Hsph1	1445.43	0.694089	0.205139	3.3835	0.000715679	0.00303856
Spata5	299.178	0.692883	0.217848	3.18058	0.00146979	0.0057622
Nudt21	918.75	0.692594	0.139124	4.97824	6.41636e-07	5.36253e-06
X4933421O10Rik	225.838	0.692361	0.20401	3.39376	0.000689393	0.00294324
Itga3	1435.9	0.691947	0.168871	4.09749	4.17654e-05	0.000240753
Rpl21	715.781	0.691167	0.240826	2.86999	0.00410487	0.0142753
Rnf38	1169.88	0.69102	0.140912	4.9039	9.39529e-07	7.5954e-06
Cct3	3406.21	0.690917	0.114727	6.02228	1.71975e-09	2.18665e-08
Slmap	3127.97	0.690688	0.192499	3.58801	0.00033321	0.00154075
Cntrl	785.766	0.689844	0.130829	5.27287	1.34309e-07	1.26617e-06
Hspbp1	884.888	0.689804	0.123332	5.59307	2.23084e-08	2.39049e-07
Slc39a11	779.165	0.689633	0.136404	5.05581	4.28563e-07	3.69832e-06
Relch	540.888	0.689577	0.142002	4.85609	1.19724e-06	9.4764e-06
Slc20a1	819.756	0.689175	0.158617	4.3449	1.3934e-05	8.88168e-05
Hnrnpc	3580.15	0.689	0.125242	5.50134	3.7691e-08	3.90679e-07
Ppard	1446.82	0.688249	0.113	6.09071	1.12412e-09	1.48095e-08
Mettl27	525.007	0.688042	0.154866	4.44284	8.87811e-06	5.91226e-05
Ss18l2	393.747	0.687405	0.155388	4.42379	9.69836e-06	6.39715e-05
Arid5a	707.662	0.687335	0.148827	4.61834	3.86831e-06	2.77498e-05
Sbsn	320.915	0.687227	0.206463	3.32857	0.000872916	0.00362386
Bzw2	1657.18	0.68721	0.134482	5.11004	3.22096e-07	2.84203e-06
Trp53i11	1135.59	0.686974	0.191013	3.59647	0.00032256	0.00149625
Chmp4c	338.294	0.685345	0.175196	3.91187	9.15854e-05	0.000486942
Tmem86b	94.3123	0.684541	0.268876	2.54593	0.0108986	0.0330861
Rgs11	321.97	0.684071	0.271118	2.52315	0.0116308	0.0349451
Klhl25	605.697	0.683654	0.133297	5.12881	2.91587e-07	2.58825e-06
Atp5g1	1354.2	0.683476	0.111345	6.13838	8.33652e-10	1.12262e-08
Ttll11	83.2721	0.683389	0.270302	2.52824	0.0114634	0.0344991
Zfp629	1334.8	0.68321	0.145547	4.69408	2.67812e-06	1.97461e-05
Aldh16a1	1069.92	0.682899	0.113991	5.99083	2.08769e-09	2.61796e-08
Dstn	4697.71	0.681798	0.126495	5.38993	7.04867e-08	6.9458e-07
Idi1	273.308	0.68055	0.230334	2.95462	0.00313052	0.0111901
Jpt1	1791.81	0.680054	0.118383	5.74454	9.21708e-09	1.04853e-07
Cntrob	446.588	0.679982	0.168444	4.03685	5.41737e-05	0.000303523
Gnl3	1053.53	0.679951	0.15884	4.28073	1.86282e-05	0.000115214
Rrp15	429.311	0.679623	0.153613	4.42424	9.67812e-06	6.38668e-05
Rps26	15066.3	0.679476	0.10883	6.24346	4.2799e-10	6.00751e-09
Dgcr8	578.068	0.677645	0.145673	4.65184	3.28989e-06	2.38468e-05
Far1	946.598	0.677374	0.167079	4.05421	5.03049e-05	0.000283261
Parp1	2739.58	0.67692	0.123137	5.4973	3.85657e-08	3.98613e-07
Nsmce2	302.843	0.676176	0.153979	4.39136	1.12643e-05	7.3206e-05
Ssr2	3970.76	0.675296	0.11458	5.89367	3.77721e-09	4.5564e-08
Stard5	788.17	0.675231	0.120074	5.62347	1.87163e-08	2.02943e-07
Rbm3	3331.03	0.674854	0.110557	6.10414	1.03355e-09	1.3728e-08
Tmem63a	1322.71	0.674627	0.140691	4.79511	1.62588e-06	1.25062e-05
Kcnq1ot1	157.21	0.673475	0.244304	2.75671	0.00583864	0.0193348
Abcg2	1086.52	0.672594	0.155733	4.3189	1.56806e-05	9.88698e-05
Ash2l	964.184	0.671973	0.144848	4.63917	3.49818e-06	2.51938e-05
Bcl6b	396.574	0.671874	0.188726	3.56005	0.000370789	0.00169517
Fzd5	274.315	0.671858	0.177853	3.77761	0.000158342	0.000791115
Pkp2	603.589	0.670802	0.131281	5.10967	3.22721e-07	2.84557e-06
Tia1	569.999	0.670349	0.208336	3.21763	0.00129253	0.005156
Cd3eap	446.426	0.669209	0.188842	3.54374	0.000394488	0.00178838
Trim28	5138.17	0.668882	0.105206	6.35783	2.04619e-10	3.02961e-09
Pus1	1081.38	0.665841	0.123302	5.40007	6.66135e-08	6.6043e-07
Irs2	3106.94	0.665652	0.129872	5.12544	2.96837e-07	2.63058e-06
Nav3	292.984	0.665109	0.20074	3.31329	0.000922048	0.00379863
Fscn1	2197	0.664848	0.180376	3.68591	0.00022789	0.00110015
Rps20	6370.75	0.662097	0.120032	5.51598	3.46836e-08	3.62079e-07
X9930104L06Rik	330.236	0.662034	0.163254	4.05524	5.00834e-05	0.000282341
Gt.ROSA.26Sor	138.759	0.661965	0.249947	2.64842	0.00808684	0.0255223
G3bp1	4003.53	0.661239	0.126121	5.24291	1.58061e-07	1.47012e-06
Rnaseh2b	214.196	0.661001	0.186164	3.55063	0.00038431	0.00174821
Pgp	2348.62	0.66047	0.148376	4.45133	8.53402e-06	5.71074e-05
Trp63	554.405	0.659673	0.191922	3.4372	0.000587763	0.00255498
Zfp428	91.6241	0.659639	0.27585	2.3913	0.0167889	0.0475528
Cnot9	924.737	0.658714	0.153668	4.28661	1.81422e-05	0.000112612
Cmtm6	2440.17	0.658017	0.133978	4.91139	9.0432e-07	7.33923e-06
Gli3	174.996	0.657843	0.244321	2.69254	0.00709097	0.022849
A430033K04Rik	142.392	0.657177	0.256886	2.55825	0.0105202	0.0321177
Aplnr	1406.95	0.656341	0.235938	2.78184	0.00540524	0.0180513
Pfn1	7825.73	0.656152	0.102898	6.37672	1.80924e-10	2.6952e-09
Chfr	695.935	0.65605	0.150533	4.35819	1.31142e-05	8.39587e-05
Rps15a	7729.52	0.65505	0.1118	5.85913	4.65294e-09	5.50799e-08
Bcl3	631.718	0.654383	0.160339	4.08125	4.47946e-05	0.000255889
Atr	374.051	0.653657	0.199035	3.28413	0.00102299	0.00416505
Slc11a2	1217.75	0.653511	0.114665	5.69933	1.2028e-08	1.34419e-07
Ssrp1	3836.32	0.653169	0.109159	5.98365	2.18188e-09	2.72436e-08
Srsf7	2330.54	0.653007	0.123056	5.3066	1.1169e-07	1.06603e-06
Ptbp3	2267.79	0.652438	0.155557	4.1942	2.73837e-05	0.000163875
Kctd1	379.114	0.652285	0.202874	3.21522	0.00130344	0.00519524
Eef1e1	427.948	0.651987	0.165355	3.94296	8.04827e-05	0.000432643
Suz12	855.697	0.651908	0.161565	4.03496	5.46125e-05	0.000305629
Rpa3	251.596	0.651552	0.205833	3.16543	0.00154853	0.0060352
Fem1b	1313.32	0.651444	0.175645	3.70886	0.000208195	0.00101345
Wdr77	406.235	0.651263	0.180037	3.61739	0.000297586	0.00139236
Nup155	599.677	0.650884	0.178398	3.64851	0.00026377	0.00125298
Bcdin3d	153.491	0.650552	0.226905	2.86706	0.004143	0.0143929
Csnk1g1	443.762	0.649664	0.189959	3.42001	0.00062618	0.00269944
Zbtb10	399.318	0.649061	0.1822	3.56236	0.000367533	0.00168239
Smg9	750.954	0.648911	0.137219	4.72901	2.25622e-06	1.68569e-05
B930095G15Rik	165.064	0.648837	0.218945	2.96347	0.00304187	0.0109026
Tnk2	3588.51	0.647561	0.1218	5.3166	1.05722e-07	1.01384e-06
Ywhaz	5352.68	0.647238	0.120455	5.37327	7.73231e-08	7.5734e-07
Prmt3	463.803	0.647152	0.160882	4.02252	5.75776e-05	0.000320012
Pgap4	232.938	0.64695	0.190491	3.39623	0.000683209	0.00292111
Bcl7c	738.991	0.646895	0.118733	5.44833	5.08436e-08	5.14218e-07
Lyn	1161.44	0.646441	0.152944	4.22664	2.37203e-05	0.000143602
Ostc	1457.42	0.646427	0.157344	4.10836	3.98479e-05	0.000230612
Helz	1052.67	0.646296	0.130997	4.93366	8.07034e-07	6.61224e-06
Ctc1	1047.06	0.645869	0.135985	4.74956	2.03856e-06	1.53645e-05
Dennd6a	1008.13	0.64551	0.155341	4.15545	3.24654e-05	0.000190841
Kazn	634.557	0.645184	0.186035	3.46807	0.000524208	0.00231178
Fbrsl1	2266.99	0.645125	0.118226	5.45669	4.85095e-08	4.92986e-07
Piga	135.387	0.644663	0.259805	2.48133	0.0130891	0.0385874
Rnps1	818.197	0.644449	0.1308	4.92697	8.3514e-07	6.83101e-06
Smarcad1	493.872	0.64424	0.178029	3.61874	0.000296045	0.00138738
Gm4332	177.441	0.643408	0.209424	3.07227	0.00212438	0.00794409
Smchd1	780.268	0.642619	0.200541	3.20442	0.00135334	0.00536773
Rpl14.ps1	3154.91	0.642127	0.123702	5.19091	2.09274e-07	1.90753e-06
Tuba1c	2784.2	0.64209	0.152972	4.19744	2.69947e-05	0.000161747
Naa50	2058.35	0.641854	0.142605	4.50092	6.76585e-06	4.64126e-05
Abat	225.695	0.641161	0.20193	3.17516	0.00149754	0.00585525
Mif	2754.9	0.64058	0.109488	5.85068	4.89554e-09	5.76244e-08
Gm4366	913.134	0.640207	0.123025	5.20388	1.95173e-07	1.78794e-06
Bach2	142.578	0.639644	0.249293	2.56584	0.0102928	0.0315356
Gas5	2430.12	0.639036	0.154305	4.14137	3.45233e-05	0.000202204
Zfp958	161.059	0.638981	0.243417	2.62505	0.00866367	0.0271547
Got2	2694.52	0.638683	0.131437	4.85923	1.17845e-06	9.34555e-06
Spats2	436.157	0.638581	0.143708	4.44359	8.84705e-06	5.89695e-05
Psd4	257.992	0.637811	0.222117	2.87151	0.00408512	0.014219
Cstf3	512.796	0.636652	0.143405	4.43954	9.01503e-06	5.99249e-05
Tra2b	2494.22	0.635571	0.110483	5.75267	8.78426e-09	1.00086e-07
Dph6	192.087	0.635523	0.223924	2.83812	0.00453797	0.0155247
Tmc4	2207.38	0.635442	0.15568	4.08171	4.47061e-05	0.000255583
Polr2f	523.104	0.635011	0.131428	4.83163	1.35419e-06	1.05782e-05
Hspa5	11280.7	0.634548	0.141939	4.47057	7.80122e-06	5.26727e-05
Gnl2	1218.7	0.632721	0.135353	4.6746	2.94526e-06	2.15091e-05
Sdk2	262.397	0.632069	0.175145	3.60883	0.00030758	0.0014336
Mtmr12	725.782	0.631051	0.191706	3.29176	0.000995618	0.00406839
Hus1	297.237	0.628871	0.193658	3.24733	0.00116494	0.00469064
Gm4204	653.468	0.628328	0.137954	4.55463	5.2479e-06	3.68845e-05
Bcas2	1022.85	0.62831	0.121983	5.15081	2.59358e-07	2.32767e-06
Pfdn4	182.398	0.628205	0.259285	2.42283	0.0154001	0.0442202
Wdr43	1186.76	0.627911	0.142336	4.41145	1.02679e-05	6.74537e-05
Krtcap2	854.931	0.627897	0.132634	4.73406	2.20071e-06	1.65012e-05
Smarca4	3628.7	0.627304	0.135601	4.62611	3.72606e-06	2.67821e-05
Pidd1	224.54	0.627277	0.202807	3.09297	0.00198164	0.00746585
Snrpd2	1015.74	0.62634	0.115767	5.41036	6.28989e-08	6.25302e-07
Stxbp6	344.62	0.62617	0.169861	3.68637	0.000227474	0.0010985
Usp3	929.422	0.626087	0.123582	5.06615	4.0594e-07	3.52395e-06
Ddx54	1810.6	0.62602	0.126032	4.96715	6.79455e-07	5.64165e-06
Rbm12b1	109.284	0.624991	0.236911	2.63809	0.00833755	0.026251
Ttc27	451.611	0.6247	0.17048	3.66436	0.000247962	0.00118644
Rpl14	6568.22	0.624213	0.124779	5.00256	5.65739e-07	4.77199e-06
Stk19	609.814	0.624027	0.140277	4.44853	8.64592e-06	5.77609e-05
Map3k21	278.974	0.622943	0.221014	2.81856	0.0048239	0.0164067
Hgh1	332.802	0.622911	0.176017	3.53892	0.000401765	0.00181911
Phc2	2659.77	0.622151	0.11888	5.23344	1.66382e-07	1.54162e-06
Zfp292	397.319	0.621548	0.250789	2.47837	0.0131985	0.0388472
Resf1	670.884	0.621314	0.156854	3.96109	7.46073e-05	0.000404037
Fbxw7	528.686	0.62098	0.174293	3.56285	0.000366846	0.00167977
Cbx1	1268.67	0.620624	0.126604	4.90208	9.48258e-07	7.65747e-06
Dlg1	1367.39	0.62003	0.144438	4.2927	1.76513e-05	0.00010987
Pctp	214.118	0.619528	0.212778	2.91162	0.0035956	0.0126846
Armcx1	375.169	0.619066	0.178276	3.47251	0.000515607	0.00227936
Trim14	587.001	0.618857	0.130746	4.73327	2.20936e-06	1.65407e-05
Abcb7	283.93	0.618746	0.211645	2.92352	0.00346103	0.0122722
Intu	133.816	0.618497	0.247036	2.50367	0.0122912	0.0366649
Hmgn5	901.436	0.618305	0.131426	4.7046	2.54362e-06	1.88401e-05
Mettl3	482.179	0.617485	0.152703	4.04371	5.26118e-05	0.000295339
Rpl41	15243.5	0.61592	0.108295	5.68743	1.28965e-08	1.43684e-07
Usp35	287.486	0.615265	0.198387	3.10133	0.0019265	0.00728445
Jund	2024.93	0.615231	0.131171	4.6903	2.728e-06	2.00935e-05
Pds5a	1536.07	0.614771	0.169252	3.63227	0.000280939	0.00132425
Msh2	717.412	0.613768	0.15551	3.94681	7.91984e-05	0.000426367
Akap17b	150.213	0.613685	0.252231	2.43303	0.0149731	0.0431727
Alpl	949.734	0.613446	0.216593	2.83225	0.0046222	0.0157801
Scly	1066.58	0.613205	0.124094	4.94147	7.75345e-07	6.36333e-06
Chmp6	571.243	0.61306	0.154031	3.98011	6.88821e-05	0.000375543
Sf3a1	1661.96	0.612555	0.110227	5.55723	2.7409e-08	2.89661e-07
Isg20l2	595.642	0.612257	0.134926	4.53774	5.68606e-06	3.96394e-05
Larp4	975.461	0.612142	0.184066	3.32567	0.000882055	0.00365627
Tead3	912.03	0.612056	0.127005	4.81914	1.4418e-06	1.11966e-05
Macc1	157.981	0.610618	0.228079	2.67722	0.00742358	0.0237842
Dcxr	614.327	0.610143	0.189895	3.21305	0.00131332	0.00522889
Gm2000	340.266	0.609933	0.153909	3.96295	7.40299e-05	0.000401507
Riox1	257.242	0.60959	0.180953	3.36878	0.000755004	0.00318507
Snai2	265.568	0.609379	0.213951	2.84822	0.00439639	0.0151219
Rps25	6456.65	0.609005	0.101444	6.00339	1.93243e-09	2.42744e-08
Pdgfc	772.972	0.608849	0.151441	4.02038	5.81055e-05	0.000322823
Cep43	340.447	0.608829	0.163159	3.7315	0.000190347	0.000935
Akt1	6254.95	0.608366	0.105341	5.77523	7.68482e-09	8.81096e-08
Gtpbp3	939.515	0.607949	0.121658	4.99719	5.81709e-07	4.8897e-06
Rpl10a	15581.3	0.607844	0.11791	5.15517	2.53402e-07	2.27843e-06
Med14	625.509	0.606743	0.202643	2.99415	0.00275215	0.00998939
Gabpb1	462.642	0.606582	0.136637	4.43936	9.02248e-06	5.99302e-05
Klhl29	186.115	0.606559	0.219283	2.76611	0.00567299	0.018848
Sf3b4	1060.15	0.60643	0.113039	5.36476	8.10554e-08	7.89654e-07
Spsb3	126.163	0.606295	0.248182	2.44295	0.0145679	0.0421961
Rpl21.ps15	961.528	0.605593	0.189147	3.2017	0.00136618	0.00540836
Rpl4	27054.7	0.605336	0.100837	6.0031	1.93591e-09	2.42971e-08
Shb	745.773	0.605	0.153846	3.9325	8.40665e-05	0.000450083
Usp37	383.255	0.604701	0.160017	3.77897	0.00015748	0.000787887
Stx6	2067.58	0.603817	0.127865	4.72231	2.33175e-06	1.73768e-05
Ptges3	1214.73	0.603455	0.176049	3.42778	0.000608545	0.00262964
Tbc1d25	496.203	0.602378	0.156628	3.84591	0.000120105	0.000615776
Spast	763.513	0.602111	0.175967	3.42172	0.000622263	0.00268335
Rpl36a	4463.41	0.601747	0.131124	4.58913	4.45096e-06	3.16493e-05
Kmt5c	1728.84	0.601697	0.125861	4.78065	1.74725e-06	1.33344e-05
Ttc7	1279.67	0.60155	0.133471	4.50698	6.5757e-06	4.52359e-05
Terf1	329.758	0.601461	0.177751	3.38373	0.000715092	0.00303696
Gria3	132.133	0.601184	0.226403	2.65537	0.00792209	0.0250629
Mettl25	112.531	0.601167	0.243343	2.47045	0.0134944	0.039598
Kpnb1	5136.08	0.600814	0.12926	4.6481	3.35003e-06	2.42586e-05
Slc30a6	335.956	0.60055	0.186363	3.22247	0.00127091	0.0050753
Cdkn2aipnl	756.8	0.600425	0.154605	3.88361	0.000102918	0.000537013
Hnrnpa2b1	12188.9	0.599971	0.107527	5.57971	2.4092e-08	2.57029e-07
H3f3a	5778.69	0.599902	0.122145	4.9114	9.04292e-07	7.33923e-06
Eps8l2	770.83	0.599873	0.176876	3.39149	0.000695127	0.00296338
Srsf6	5094.15	0.59985	0.104872	5.71981	1.06644e-08	1.20472e-07
Niban2	4865.38	0.599719	0.119317	5.02628	5.00078e-07	4.25752e-06
Slc30a7	911.913	0.599304	0.157773	3.79852	0.00014556	0.000733534
Rpl8	21176.1	0.599235	0.095905	6.24821	4.15182e-10	5.86158e-09
Atf7ip	1605.15	0.598868	0.117726	5.08698	3.63813e-07	3.17525e-06
Rpl32	7075.84	0.598586	0.110884	5.39833	6.72652e-08	6.65985e-07
ce..ensembl.	636.116	0.597414	0.148224	4.03047	5.56662e-05	0.000310679
X2410002F23Rik	1498.15	0.596794	0.158265	3.77086	0.000162687	0.000810599
Arhgef26	158.786	0.596711	0.223752	2.66683	0.00765693	0.0243925
Eif4a.ps4	3226.31	0.596659	0.104442	5.71281	1.11123e-08	1.24856e-07
Immp1l	389.459	0.596023	0.204712	2.91152	0.00359679	0.0126858
Hmgxb4	411.816	0.595554	0.175671	3.39017	0.000698491	0.00297686
Gm10575	184.642	0.595262	0.242306	2.45666	0.0140237	0.0408798
Rfc2	1017.25	0.594609	0.14816	4.0133	5.9876e-05	0.00033102
Ppp1r13l	769.827	0.594583	0.166161	3.57836	0.000345759	0.00159121
Top2b	1722.28	0.593954	0.165286	3.59349	0.000326278	0.00151109
Nono	6698.97	0.593786	0.113675	5.22353	1.75545e-07	1.62034e-06
Apol10b	107.935	0.593765	0.240391	2.47	0.0135113	0.0396383
Ipo7	2750.95	0.593334	0.136673	4.34127	1.41659e-05	8.99415e-05
Psmg3	119.285	0.59324	0.235878	2.51503	0.0119023	0.0356872
Fkbp4	5555.06	0.592666	0.104748	5.65803	1.53124e-08	1.68286e-07
Zfp64	597.09	0.592653	0.126816	4.67335	2.96328e-06	2.16106e-05
Pbrm1	968.663	0.592543	0.2402	2.46687	0.0136298	0.039899
Gm15635	97.4645	0.591509	0.240998	2.45441	0.0141114	0.0411109
Sema4c	1390.56	0.591304	0.197391	2.99559	0.00273914	0.00994463
Ercc2	706.844	0.59095	0.122467	4.82537	1.39747e-06	1.08813e-05
Zfp472	127.001	0.590491	0.237342	2.48793	0.0128489	0.0379866
Fubp1	1814.17	0.589164	0.142501	4.13447	3.55781e-05	0.000207798
Spcs2	2176.13	0.587902	0.0989953	5.93869	2.87317e-09	3.52417e-08
Cln6	853.909	0.587875	0.117543	5.00134	5.69318e-07	4.79938e-06
Gm9118	203.965	0.587873	0.188578	3.1174	0.00182455	0.00694394
Gm8210	1453	0.587064	0.114507	5.12689	2.94574e-07	2.61318e-06
Tars	1719.36	0.586961	0.118099	4.97009	6.69222e-07	5.56756e-06
Cotl1	2351.01	0.586674	0.14891	3.93979	8.15539e-05	0.000437273
Tgfb1i1	1399.09	0.586588	0.142768	4.10868	3.97919e-05	0.000230379
Tsr1	563.843	0.586565	0.15003	3.90966	9.24258e-05	0.000491108
Cfap410	938.231	0.586347	0.126197	4.64627	3.37988e-06	2.44505e-05
Tfap4	300.519	0.586286	0.174695	3.35606	0.000790609	0.00331901
Rhou	1538.32	0.585747	0.119921	4.88442	1.03734e-06	8.30923e-06
Pigt	3067	0.585419	0.106964	5.47306	4.42325e-08	4.52058e-07
Pdcl	640.304	0.585101	0.149866	3.90416	9.4555e-05	0.000500541
Tulp3	543.852	0.584621	0.14299	4.08855	4.34081e-05	0.000249017
Lcp1	2505.5	0.584561	0.162165	3.60473	0.00031248	0.00145412
Fam83h	993.359	0.584271	0.16164	3.61465	0.00030075	0.00140491
Suco	626.195	0.584242	0.181496	3.21903	0.00128624	0.00513229
Dusp12	129.77	0.583562	0.215488	2.7081	0.006767	0.0220045
Nifk	830.961	0.582628	0.129579	4.49632	6.91406e-06	4.72294e-05
Lmbrd2	405.15	0.581535	0.196057	2.96615	0.00301556	0.0108189
Polr3d	637.36	0.581165	0.167613	3.4673	0.000525722	0.00231705
Ints4	1718.4	0.581114	0.120556	4.8203	1.43346e-06	1.11377e-05
Mdc1	971.46	0.581083	0.133414	4.35548	1.32777e-05	8.4968e-05
Adgrl2	1116.97	0.580903	0.11526	5.03993	4.65703e-07	3.99518e-06
Mars2	217.982	0.580801	0.179689	3.23225	0.00122818	0.00492487
Trabd	2590.71	0.580325	0.12413	4.67515	2.93742e-06	2.14733e-05
Neo1	2325.76	0.579543	0.149488	3.87686	0.000105811	0.000550339
Myo1d	704.888	0.578597	0.146801	3.94137	8.10163e-05	0.00043503
Hnrnpll	1217.74	0.578369	0.137257	4.21376	2.51149e-05	0.000151166
Pold2	954.644	0.578127	0.158936	3.63748	0.000275321	0.00130029
Dhx9	3551.53	0.578017	0.104824	5.51417	3.50426e-08	3.65304e-07
Sec23b	1367.81	0.577979	0.123116	4.69459	2.67136e-06	1.97062e-05
Cldn5	1169.71	0.57797	0.181941	3.17669	0.00148966	0.00582914
Ccdc77	247.961	0.577712	0.191092	3.02321	0.00250111	0.00917638
Slc38a2	3500.68	0.577352	0.130797	4.41411	1.01427e-05	6.67214e-05
Trub1	535.018	0.577296	0.129065	4.47291	7.71618e-06	5.2171e-05
Pde4c	302.855	0.576982	0.20172	2.86031	0.00423231	0.0146404
Nipsnap1	371.901	0.576549	0.219542	2.62615	0.00863577	0.0270789
Arrdc4	1140.79	0.576037	0.132591	4.34448	1.39607e-05	8.89484e-05
Rpl28	11030.1	0.575244	0.112087	5.13214	2.86461e-07	2.54951e-06
Wdr12	488.437	0.575088	0.148053	3.88435	0.000102605	0.000536147
Banf1	1170.04	0.575029	0.123211	4.66704	3.05571e-06	2.22267e-05
Tmem164	1180.86	0.574956	0.124971	4.6007	4.21081e-06	3.00443e-05
Larp4b	1103.5	0.574774	0.179619	3.19996	0.00137448	0.005432
Noa1	638.195	0.574458	0.133038	4.31801	1.57439e-05	9.92261e-05
Arfgef2	1993.06	0.574048	0.164036	3.49952	0.00046609	0.00207873
Pkp1	337.401	0.573454	0.223553	2.56518	0.0103123	0.0315821
Ears2	381.655	0.573342	0.17179	3.33746	0.00084547	0.00352295
Igfals	1978.44	0.573161	0.118266	4.84635	1.25753e-06	9.91334e-06
Sub1	1065.44	0.573071	0.129067	4.44012	8.991e-06	5.97924e-05
Nup62	1420.14	0.57249	0.127605	4.48641	7.24341e-06	4.92484e-05
Acvr1b	1134.91	0.572376	0.144081	3.97261	7.10891e-05	0.000386708
Rps9	13746.8	0.572185	0.116552	4.90926	9.14228e-07	7.40316e-06
Thap4	485.853	0.570946	0.139647	4.08848	4.34209e-05	0.000249017
Tmem30b	412.522	0.570502	0.168575	3.38427	0.000713676	0.00303271
Casp8ap2	298.961	0.569787	0.236221	2.41209	0.0158612	0.0453122
Zkscan8	418.221	0.569743	0.217517	2.61931	0.00881079	0.0275507
Auts2	450.598	0.56957	0.16121	3.53309	0.000410725	0.00185622
Tada2a	486.178	0.569393	0.160311	3.5518	0.000382606	0.00174155
X9130019O22Rik	143.907	0.568656	0.22725	2.50233	0.0123378	0.0367663
Ctu2	422.555	0.568526	0.161073	3.52962	0.000416164	0.00187963
Mmp17	173.779	0.568521	0.211064	2.6936	0.00706841	0.0227965
Tgif1	474.618	0.568474	0.18042	3.15084	0.00162799	0.00629779
Cnnm4	283.22	0.567841	0.191908	2.95892	0.00308719	0.0110514
Nktr	1649.44	0.567772	0.191141	2.97044	0.00297374	0.0106873
Rpl3.ps1	9644.47	0.567455	0.106118	5.34739	8.92315e-08	8.65836e-07
Eny2	803.388	0.567288	0.141697	4.00352	6.24079e-05	0.000344235
Hnrnpu	10194.9	0.56722	0.0966301	5.87002	4.35754e-09	5.19627e-08
Creb1	742.952	0.56712	0.19804	2.86367	0.00418767	0.0145101
Gm5898	216.069	0.566513	0.227884	2.48597	0.0129198	0.0381807
Mrto4	570.671	0.566297	0.151212	3.74504	0.000180362	0.000890152
Sf3a3	957.337	0.565786	0.139215	4.06412	4.82143e-05	0.000273389
Ruvbl2	1588.82	0.565554	0.119625	4.72774	2.27028e-06	1.69446e-05
Prelid1	3519.68	0.565438	0.104446	5.41369	6.17402e-08	6.15461e-07
Hnrnpf	4406.53	0.565149	0.115946	4.87423	1.09231e-06	8.69557e-06
Tap1	1871.5	0.564334	0.161468	3.49502	0.000474022	0.00210959
Dtx3l	997.612	0.563907	0.169299	3.33084	0.000865853	0.00360014
Rab7b	619.248	0.563836	0.135598	4.15814	3.20854e-05	0.000188835
Trmt61b	137.78	0.563285	0.225322	2.49992	0.0124223	0.0369727
Tmem183a	1441.6	0.563069	0.10829	5.19964	1.99678e-07	1.82692e-06
Mrpl48	820.133	0.563033	0.126017	4.46792	7.89827e-06	5.32048e-05
Noc2l	2327.87	0.562457	0.121105	4.64438	3.41103e-06	2.46392e-05
Xylt1	172.876	0.562063	0.198847	2.82661	0.00470435	0.016045
Gm7367	203.078	0.5619	0.205804	2.73028	0.00632814	0.0207626
Patj	820.945	0.561658	0.132346	4.24385	2.1972e-05	0.000134019
Ttll4	760.489	0.558865	0.170032	3.28681	0.00101329	0.00413248
Eif3e	2597.34	0.558837	0.130676	4.2765	1.89858e-05	0.000117177
Mybbp1a	3528.53	0.558778	0.115301	4.84625	1.2582e-06	9.91334e-06
Nr2f6	1115.61	0.558701	0.11008	5.07539	3.86702e-07	3.36696e-06
Jag2	2014.21	0.558281	0.143392	3.89339	9.88528e-05	0.00052027
Gm12715	275.089	0.557745	0.194932	2.86123	0.00422	0.0146117
Gprc5c	935.503	0.557528	0.187552	2.97265	0.00295239	0.0106184
Dnttip1	546.81	0.557304	0.14556	3.8287	0.000128822	0.000654156
Pacc1	208.112	0.557232	0.200887	2.77385	0.00553973	0.0184582
Cad	2060.37	0.556418	0.142955	3.89226	9.93148e-05	0.000521914
Lrwd1	657.481	0.555913	0.123235	4.51102	6.4518e-06	4.4498e-05
Limk2	1544.87	0.555801	0.106841	5.20214	1.97002e-07	1.80357e-06
Polr1b	906.617	0.555172	0.125222	4.4335	9.27167e-06	6.14685e-05
Npl	260.028	0.555119	0.225338	2.46349	0.013759	0.0402289
Eif4a1	11572.1	0.555109	0.103456	5.36567	8.0651e-08	7.8624e-07
Cdc25b	666.938	0.554531	0.135454	4.09388	4.24209e-05	0.000244146
C1qbp	1726.98	0.553915	0.10509	5.27087	1.3578e-07	1.27921e-06
Prdm11	179.39	0.553271	0.205422	2.69334	0.00707391	0.0228092
Kmt5a	2726.56	0.553123	0.118208	4.67922	2.87962e-06	2.1072e-05
Dph2	239.651	0.552964	0.197288	2.80282	0.00506579	0.0171096
Icam1	773.823	0.552337	0.15304	3.6091	0.000307259	0.00143257
Rlim	1255.62	0.55215	0.150208	3.67592	0.000236997	0.00113996
Ift88	244.505	0.552128	0.174626	3.16178	0.00156808	0.0061016
Flna	16386.5	0.552006	0.121684	4.53638	5.72273e-06	3.98569e-05
Fhip1a	695.564	0.551913	0.130591	4.22627	2.37599e-05	0.000143722
Zdhhc9	981.088	0.551654	0.16009	3.4459	0.00056916	0.00248448
Bid	358.777	0.551352	0.195967	2.8135	0.0049006	0.016621
Mad2l1bp	207.569	0.551139	0.195646	2.81702	0.00484714	0.0164636
Zfp568	482.288	0.551057	0.183129	3.00911	0.00262013	0.00956018
Znhit3	211.845	0.550815	0.205946	2.67456	0.00748267	0.0239419
Spice1	486.262	0.550339	0.137787	3.99412	6.49345e-05	0.000356687
Irag1	367.588	0.549898	0.165034	3.33202	0.000862165	0.00358637
Lrrn2	209.433	0.549472	0.207932	2.64255	0.00822832	0.0259351
Katnbl1	164.904	0.549435	0.200723	2.73727	0.00619507	0.0203672
Trmt6	325.595	0.549407	0.178346	3.08057	0.00206603	0.00774374
Mphosph10	373.37	0.549129	0.163259	3.36355	0.000769469	0.0032424
Elovl1	1857.09	0.54898	0.101702	5.39793	6.74139e-08	6.67004e-07
Rps3	17230.8	0.548892	0.112365	4.8849	1.03481e-06	8.29671e-06
Atp6v0a2	2179.48	0.54837	0.120226	4.56116	5.0872e-06	3.58241e-05
Yrdc	257.673	0.547741	0.177219	3.09076	0.00199644	0.00751578
Sec24d	1319.67	0.547454	0.121855	4.49266	7.03393e-06	4.79807e-05
Haus4	443.568	0.547158	0.146854	3.72586	0.000194653	0.000954869
Plxnb2	5843.93	0.54698	0.128824	4.24597	2.17654e-05	0.000132815
Pacs1	1868.88	0.546955	0.113082	4.83679	1.31953e-06	1.03351e-05
Mllt1	1975.67	0.546864	0.134965	4.0519	5.08027e-05	0.000285734
Pcnp	1025.19	0.546446	0.130454	4.1888	2.80437e-05	0.000167207
Setd5	2269.52	0.546311	0.103977	5.25417	1.48691e-07	1.38918e-06
Hmga1b	593.259	0.546309	0.136053	4.01543	5.93376e-05	0.000328542
Casp6	527.931	0.546105	0.138668	3.9382	8.20935e-05	0.000439843
Agbl5	463.604	0.545661	0.149619	3.647	0.000265319	0.00125834
Hira	255.92	0.54506	0.176676	3.08509	0.00203493	0.00764291
Cnot1	3505.87	0.544655	0.154869	3.51687	0.00043666	0.00196248
Cadm1	310.443	0.543232	0.179566	3.02525	0.00248427	0.00912611
Bop1	1590.41	0.543146	0.108237	5.01811	5.21819e-07	4.42969e-06
Iqgap1	3766.97	0.542397	0.13858	3.91396	9.07951e-05	0.000483092
Tbc1d14	1494.39	0.542052	0.134832	4.02019	5.81509e-05	0.000322952
Ncoa3	1843.13	0.541471	0.13454	4.02461	5.70707e-05	0.0003178
Gnl3l	828.043	0.54131	0.118097	4.58361	4.57027e-06	3.2466e-05
Dnmt3a	1252.23	0.541135	0.145247	3.72561	0.000194845	0.000955168
Rpl39	1550.95	0.54108	0.137437	3.93694	8.25263e-05	0.000441999
Zfp41	225.648	0.540526	0.226139	2.39024	0.0168374	0.0476532
F11r	2010.87	0.540194	0.141867	3.80776	0.000140234	0.000708408
Rwdd2b	191.424	0.540073	0.187102	2.88652	0.00389528	0.0136232
Hdgf	5543.71	0.539911	0.101732	5.30719	1.11326e-07	1.06394e-06
Tdp1	340.315	0.539602	0.156989	3.4372	0.000587764	0.00255498
Usb1	500.07	0.539313	0.138021	3.90748	9.32639e-05	0.000494784
Ankrd28	704.522	0.539224	0.202272	2.66584	0.00767963	0.0244488
Commd9	653.849	0.539167	0.12812	4.20829	2.5731e-05	0.000154747
Ring1	935.25	0.539001	0.129598	4.15904	3.19592e-05	0.000188168
Zfp668	268.674	0.538649	0.203673	2.64467	0.00817701	0.0257957
Eif2b4	1105.31	0.538604	0.123959	4.34501	1.39272e-05	8.88125e-05
Socs4	419.779	0.538501	0.215305	2.50111	0.0123806	0.0368712
Hmgn1	4374.28	0.538361	0.10013	5.37661	7.59006e-08	7.45114e-07
Ube2e1	646.935	0.536912	0.124972	4.29627	1.73696e-05	0.000108302
Itfg2	436.875	0.535851	0.142204	3.76818	0.000164443	0.000818791
Ralbp1	2814.83	0.535524	0.0996866	5.37207	7.78363e-08	7.61855e-07
Zfp952	189.706	0.535518	0.187623	2.85423	0.00431417	0.0148742
Lrrc59	4629.82	0.535514	0.135385	3.95548	7.63799e-05	0.000412696
Tamm41	309.841	0.535319	0.157678	3.395	0.000686275	0.00293164
Papss1	3016.9	0.53515	0.0994113	5.38319	7.31778e-08	7.1964e-07
Zfp553	432.692	0.534277	0.163253	3.27268	0.00106532	0.00432534
Arhgap27	824.896	0.532703	0.162634	3.27546	0.00105489	0.00428537
Scap	2299.61	0.531996	0.109539	4.85668	1.19368e-06	9.45604e-06
Dcp1a	694.082	0.531658	0.133045	3.99606	6.44042e-05	0.000354175
Gspt1	2385.64	0.531597	0.128369	4.14116	3.45559e-05	0.000202314
Tbcc	375.641	0.531417	0.152437	3.48614	0.000490048	0.00217626
Colgalt2	218.563	0.531376	0.209218	2.53981	0.0110911	0.0335448
Col4a1	29908.9	0.531163	0.13702	3.87654	0.000105952	0.000550483
Dhx16	1529.32	0.530513	0.106758	4.96931	6.71921e-07	5.58365e-06
Sox13	1259.91	0.529916	0.140655	3.76748	0.000164905	0.000820701
Slc35c1	799.421	0.52948	0.132157	4.00644	6.164e-05	0.000340257
Lpp	2618.08	0.528707	0.127081	4.1604	3.17693e-05	0.000187233
Def8	1176.37	0.528631	0.112057	4.7175	2.38758e-06	1.77384e-05
Iqgap2	527.651	0.528341	0.178461	2.96053	0.00307107	0.0109991
Col4a2	21487.5	0.528339	0.152323	3.46854	0.000523286	0.00230841
Ssr1	2863.6	0.528068	0.120317	4.38898	1.13883e-05	7.38495e-05
Purb	1793.9	0.527691	0.148234	3.55985	0.000371064	0.00169536
Hnrnpk	7002.65	0.527547	0.117301	4.49739	6.87923e-06	4.70355e-05
Sh3bp4	1855.96	0.527289	0.115776	4.55438	5.25406e-06	3.691e-05
Atrx	1731.37	0.526917	0.18835	2.79754	0.00514938	0.0173318
Rpn1	5561.2	0.526825	0.0956265	5.50919	3.60493e-08	3.74995e-07
Nme1	323.634	0.526105	0.205574	2.5592	0.0104912	0.0320427
Snrpa	1492.03	0.526072	0.111555	4.7158	2.40769e-06	1.78787e-05
Snrpd3	1227.58	0.525783	0.135607	3.87724	0.000105646	0.000549677
Snrpc	1079.25	0.525381	0.130807	4.01646	5.90781e-05	0.000327478
X2310033P09Rik	288.922	0.525333	0.196492	2.67356	0.00750514	0.0239928
Vbp1	354.354	0.525063	0.174775	3.00422	0.0026626	0.00970056
Rpl9	5467.11	0.525034	0.121811	4.31022	1.63089e-05	0.000102433
Polr1f	364.491	0.52438	0.154182	3.40105	0.000671276	0.00287526
Ift80	222.476	0.524187	0.179485	2.9205	0.00349467	0.0123675
Ppp1cc	2867.16	0.523928	0.102222	5.12541	2.96896e-07	2.63058e-06
Eif2d	1031.69	0.523827	0.117106	4.4731	7.70933e-06	5.21488e-05
Ralb	1545.15	0.523036	0.123587	4.23215	2.31472e-05	0.000140599
Rgl2	2102.67	0.522906	0.119167	4.38802	1.14388e-05	7.41435e-05
X2700049A03Rik	226.516	0.521523	0.209225	2.49264	0.0126797	0.0375755
Ctu1	360.145	0.521511	0.164163	3.17679	0.00148913	0.00582862
Atg4c	285.717	0.521368	0.176635	2.95167	0.0031606	0.0112838
Rps23	10628.4	0.521178	0.110119	4.73287	2.2137e-06	1.65647e-05
Rpl3	11042.6	0.520293	0.11395	4.56598	4.97165e-06	3.50782e-05
Lancl2	362.366	0.520235	0.185358	2.80665	0.00500603	0.0169392
Ilf3	2212.36	0.51975	0.108057	4.80997	1.50956e-06	1.1673e-05
Gm6136	1564.29	0.519394	0.121405	4.27818	1.88427e-05	0.000116343
Ifngr2	1186.2	0.519105	0.142302	3.64791	0.000264386	0.00125515
Lsm8	316.718	0.518185	0.183954	2.81692	0.00484867	0.0164636
Nav2	748.724	0.517963	0.167793	3.08691	0.0020225	0.00760407
Rad1	198.798	0.51777	0.211574	2.44722	0.0143962	0.0418153
Ppp4r1	1249.67	0.517764	0.106357	4.86817	1.12638e-06	8.96186e-06
Rbm19	469.448	0.517462	0.142137	3.64058	0.000272025	0.0012868
Pole3	962.516	0.517166	0.118523	4.36341	1.28049e-05	8.22313e-05
Srsf1	3661.04	0.516703	0.11328	4.5613	5.08389e-06	3.58181e-05
E130308A19Rik	222.968	0.516582	0.188173	2.74525	0.00604645	0.0199686
Cryl1	592.407	0.516431	0.132893	3.88607	0.000101882	0.000533325
Smap2	1007.73	0.516325	0.146328	3.52854	0.000417866	0.00188615
Dhx57	710.289	0.515827	0.152277	3.38742	0.000705537	0.00300337
Gne	2146.09	0.515816	0.132764	3.88522	0.000102238	0.000534805
Scrib	2620.25	0.515616	0.127095	4.05692	4.97244e-05	0.000280969
Bak1	716.68	0.515597	0.143622	3.58996	0.000330734	0.00153028
Rfx7	408.916	0.515092	0.195898	2.62939	0.00855375	0.0268448
Krr1	491.865	0.515028	0.167098	3.08218	0.00205488	0.00770793
Eprs	3105.47	0.514648	0.126029	4.08358	4.43481e-05	0.000253736
Atxn7l2	222.699	0.514266	0.209036	2.46018	0.0138867	0.0405533
Zmynd8	1452.86	0.514238	0.116078	4.43011	9.41835e-06	6.22936e-05
Gm3362	2163.4	0.5137	0.10925	4.70208	2.5753e-06	1.90554e-05
Top1	1659.82	0.513199	0.122889	4.17613	2.96509e-05	0.000175856
Gas1	1660.88	0.511948	0.129253	3.96083	7.469e-05	0.000404335
Sigirr	430.696	0.511507	0.213093	2.4004	0.0163772	0.0465313
Rnps1.ps	1050.9	0.511482	0.134745	3.79593	0.000147092	0.000740744
U2af1	1625.68	0.511442	0.101959	5.01617	5.27121e-07	4.4695e-06
Cbx5	1661.31	0.511354	0.1616	3.16432	0.00155444	0.00605664
Clns1a	999.196	0.511171	0.127057	4.02315	5.74251e-05	0.00031953
AI661453	396.607	0.509876	0.177296	2.87585	0.00402939	0.0140518
Cpsf2	710.843	0.509599	0.124852	4.08161	4.47242e-05	0.000255587
Gtf2e2	304.458	0.509444	0.15632	3.25898	0.00111813	0.00452337
Dph1	331.976	0.509385	0.153315	3.32248	0.000892217	0.00368823
Ggact	414.235	0.509316	0.170176	2.99288	0.00276358	0.0100259
Nop9	601.814	0.509246	0.13993	3.63928	0.000273401	0.00129164
Gemin5	851.081	0.509037	0.131144	3.88151	0.000103809	0.000540889
Rps10.ps2	4580.66	0.508842	0.118727	4.28581	1.82071e-05	0.000112897
X2610002M06Rik	417.926	0.507914	0.142949	3.5531	0.000380716	0.00173349
Poglut2	376.418	0.507524	0.14802	3.42876	0.000606346	0.00262169
Chmp2b	1162.92	0.507141	0.140285	3.61507	0.00030027	0.00140312
Psme3ip1	1008.9	0.50707	0.130153	3.89595	9.78165e-05	0.000515188
Mapk13	657.797	0.505085	0.133802	3.77487	0.000160094	0.000799045
Nvl	644.965	0.504834	0.143633	3.51475	0.000440162	0.00197578
Tbrg4	1430.79	0.504822	0.113851	4.43405	9.24772e-06	6.13598e-05
Ppfia1	1767.04	0.504689	0.11344	4.44894	8.62965e-06	5.76787e-05
Ube2i	2538.72	0.50436	0.106035	4.75657	1.96912e-06	1.49183e-05
Arfip1	166.9	0.504287	0.209729	2.40447	0.0161961	0.0460887
Trim45	162.142	0.503566	0.195452	2.57642	0.00998294	0.0307479
Cdk2	912.457	0.503215	0.128759	3.90818	9.29933e-05	0.000493528
Ptges3.ps	434.035	0.503111	0.17369	2.8966	0.00377234	0.0132568
Phf5a	778.347	0.502707	0.142233	3.53439	0.000408711	0.00184769
Gm10132	154.756	0.5024	0.20389	2.46407	0.0137368	0.0401881
Epha2	397.325	0.5022	0.194974	2.57573	0.0100029	0.0307918
Cacna1c	341.423	0.501193	0.161446	3.10441	0.00190658	0.007226
Gtf2ird1	555.637	0.501191	0.1762	2.84444	0.00444894	0.0152631
Alg14	379.452	0.500966	0.188432	2.65861	0.00784642	0.0248604
Stk38	2400.54	-0.500092	0.129439	-3.86354	0.000111757	0.000578374
Adrb1	175.776	-0.501202	0.203292	-2.46543	0.0136849	0.0400522
Rab5b	3237.76	-0.501293	0.102534	-4.88903	1.01333e-06	8.15135e-06
Iqce	476.479	-0.501491	0.146702	-3.41842	0.000629857	0.00271288
Fam20b	1412.47	-0.502049	0.132378	-3.79255	0.000149111	0.000749872
Asap1	856.526	-0.502246	0.13429	-3.74001	0.000184013	0.000906109
Pced1a	773.485	-0.502848	0.130283	-3.85967	0.000113541	0.000586776
Abcd1	1114.76	-0.503566	0.125401	-4.01563	5.9288e-05	0.000328392
Tnks1bp1	3923.06	-0.503616	0.135757	-3.70969	0.00020751	0.00101113
Mtrfr	249.238	-0.503706	0.172151	-2.92595	0.00343404	0.0121913
Hmga2.ps1	214.529	-0.503821	0.203741	-2.47285	0.0134039	0.0393911
Slc45a4	768.631	-0.50388	0.126959	-3.96884	7.22238e-05	0.000392588
Tom1	537.583	-0.503994	0.136604	-3.68946	0.000224734	0.00108735
ce..havana_tagene.ENSMUSG00000085881.Gm15912.ENSMUSG00000112964.E430024I08Rik.ENSMUSG00000120159.ce...havana_tagene	241	-0.503997	0.173549	-2.90406	0.0036836	0.01297
Rtf2	1961.32	-0.506307	0.105857	-4.78296	1.72735e-06	1.32032e-05
Srpx2	563.056	-0.506825	0.158309	-3.20148	0.00136723	0.00541053
Prkca	438.932	-0.507188	0.16803	-3.01843	0.00254085	0.00930113
Cox6c	2407.3	-0.507541	0.1135	-4.47172	7.75935e-06	5.24385e-05
Plekhg3	2188.78	-0.507601	0.155464	-3.26507	0.00109437	0.00443342
Atrn	1099.91	-0.507786	0.14759	-3.44052	0.000580602	0.00252837
Cryzl2	527.057	-0.508666	0.162571	-3.12889	0.00175469	0.00670258
Mob3b	368.906	-0.509113	0.178894	-2.84589	0.00442879	0.0152047
Il17rd	234.537	-0.510818	0.179904	-2.83939	0.00452004	0.0154779
Sh2d3c	632.243	-0.510947	0.179993	-2.8387	0.00452983	0.0155005
Tbc1d20	3269.39	-0.512376	0.13296	-3.8536	0.000116391	0.000600019
Nrros	611.624	-0.512456	0.136908	-3.74306	0.000181795	0.000896011
Cadps2	564.616	-0.512502	0.169789	-3.01847	0.00254052	0.00930113
Slc19a1	538.69	-0.513131	0.16976	-3.02268	0.00250546	0.00919004
Emc6	1691.22	-0.513509	0.10607	-4.84124	1.29029e-06	1.01441e-05
Sgsh	516.496	-0.514532	0.154156	-3.33774	0.000844635	0.00352149
Nacc2	1201.63	-0.515172	0.13346	-3.86011	0.000113336	0.000585926
Sdf4	4056.33	-0.515283	0.110248	-4.67385	2.95605e-06	2.15771e-05
Adgra2	926.556	-0.516127	0.143609	-3.59397	0.000325678	0.00150928
Oxct1	4098.52	-0.516492	0.133575	-3.86668	0.000110326	0.000571784
Gpr160	299.746	-0.516581	0.186049	-2.77658	0.00549342	0.0183278
Mras	327.53	-0.516661	0.194847	-2.65163	0.00801054	0.0252979
Vps41	1389.71	-0.517669	0.10787	-4.79902	1.59443e-06	1.22838e-05
Myadm	2738.38	-0.518015	0.140697	-3.68178	0.000231615	0.00111702
Sigmar1	1622.48	-0.518089	0.118416	-4.37516	1.21345e-05	7.82706e-05
Adamts1	986.639	-0.518102	0.150151	-3.45053	0.000559486	0.00244811
Efna5	242.58	-0.518306	0.212128	-2.44336	0.0145512	0.0421875
Oat	2508.9	-0.518487	0.132618	-3.90963	9.24363e-05	0.000491108
Ptk2b	758.12	-0.518698	0.145876	-3.55575	0.000376897	0.00171986
Dennd1a	796.255	-0.518897	0.14787	-3.50914	0.000449561	0.00201364
Sec22c	359.199	-0.518902	0.175279	-2.96043	0.00307209	0.0110001
Trappc9	1198.76	-0.51909	0.130036	-3.99188	6.55509e-05	0.000359667
Daglb	419.653	-0.519506	0.183088	-2.83747	0.0045472	0.0155526
X1300002E11Rik	235.64	-0.520174	0.177846	-2.92485	0.00344622	0.0122278
Cpt1c	266.096	-0.520246	0.192836	-2.69787	0.00697849	0.0225664
Sh3d19	1523.77	-0.522033	0.109556	-4.76501	1.88847e-06	1.43445e-05
Gm5884	374.803	-0.524331	0.159446	-3.28846	0.00100736	0.00411408
Hsd17b10	2351.8	-0.524428	0.143618	-3.65155	0.000260665	0.00124112
Ctsc	1625.48	-0.524437	0.116963	-4.48377	7.33347e-06	4.98143e-05
Tspan13	731.274	-0.524485	0.170417	-3.07765	0.00208639	0.00781406
Ggta1	602.922	-0.524531	0.154455	-3.39602	0.000683742	0.00292254
Adam15	2518.66	-0.525009	0.151802	-3.45851	0.000543172	0.00238387
S100a6	1600.49	-0.525203	0.164726	-3.18834	0.00143093	0.00562801
Adam12	908.925	-0.525279	0.150989	-3.47893	0.000503429	0.00222659
X4930523C07Rik	469.261	-0.525296	0.215495	-2.43762	0.0147843	0.0426873
[truncated: 2,167 more rows]
