# Supplementary material for: Oncogenic activation of SMYD3-SHCBP1 promotes breast cancer development and is coupled with resistance to immune therapy
Source: Cell Death Dis. 2025 Mar 29;16(1):220. doi: 10.1038/s41419-025-07570-8 (PMC11954966; doi:10.1038/s41419-025-07570-8)
Supplement: Supplementary file 5 — Supplementary data 3 [file 41419_2025_7570_MOESM5_ESM.xlsx]

## Sheet: For Fig. 1h
	WTV	WTP12	MTP12
A030005L19Rik	-1.089	0.212009	0.876996
A230072E10Rik	-1.07224	0.907231	0.165011
A330049N07Rik	-1.1411	0.723572	0.417529
A330087D11Rik	-1.14907	0.673199	0.475867
A430033K04Rik	-1.14789	0.682402	0.465487
A430073I11Rik	-1.112	0.286582	0.825421
A530001N23Rik	-1.13475	0.382291	0.752459
A530010L16Rik	-1.15468	0.583071	0.57161
A930001C03Rik	-0.978671	1.02004	-0.0413733
Aaas	-1.07534	0.173342	0.901997
AAdacl4fm3	-0.668586	-0.481026	1.14961
Aass	-1.13013	0.359886	0.770248
Aatf	-1.1357	0.387205	0.748499
Abat	-0.661799	-0.488562	1.15036
Abcb7	-1.14969	0.481748	0.667938
Abcg2	-1.07954	0.184896	0.894649
Abhd17c	-1.15051	0.660417	0.490089
Abtb2	-1.1324	0.370619	0.761782
Acad9	-1.10026	0.24669	0.853567
Acbd7	-1.11762	0.30743	0.810191
Ackr4	-1.14517	0.444335	0.70083
Acod1	-0.669603	1.14949	-0.47989
Acot1	-1.14914	0.672564	0.476579
Acsl3	-1.15267	0.517022	0.635646
Acsl4	-1.15395	0.5409	0.613049
Acss1	-1.13787	0.398828	0.739043
Actg2	-1.14932	0.671126	0.478189
Actl6a	-1.1358	0.387695	0.748102
Actn1	-1.08024	0.186827	0.89341
Actn4	-1.12981	0.77143	0.358376
Actr3.ps	-1.13781	0.739331	0.398477
Acvr1b	-1.14975	0.667405	0.482341
Ada	-1.15289	0.52054	0.632355
Adam28	-0.968593	-0.0601023	1.0287
Adam8	-1.14342	0.711145	0.432275
Adamdec1	-0.533808	1.15363	-0.619824
Adamts17	-1.14449	0.70491	0.439584
Adamts4	-1.15286	0.632865	0.519995
Adamts5	-0.895987	-0.182803	1.07879
Adar	-0.447048	1.14554	-0.698491
Adck5	-1.05729	0.930649	0.126638
Adgrf1	-1.14131	0.722488	0.418826
Adgrg5	-1.10778	0.836052	0.27173
Adgrl2	-1.15178	0.504854	0.64693
Adm2	-0.826064	1.11175	-0.285691
Adss	-1.15401	0.542355	0.611652
Agap1	-1.15054	0.660106	0.490432
Agbl5	-1.10764	0.836398	0.271241
Agfg1	-1.15236	0.639775	0.512588
Agr3	-0.863684	1.09557	-0.231888
Agrn	-1.06294	0.922128	0.140817
Ahcyl	-1.13181	0.367763	0.764044
Ahr	-1.03485	0.961062	0.073789
AI429214	-1.14563	0.697924	0.447704
AI463229	-1.15434	0.552079	0.602258
AI506816	-0.441772	-0.703034	1.14481
AI661453	-1.02918	0.0611621	0.968015
Aifm3	-1.13802	0.399639	0.738379
Aipl1	-1.1014	0.851023	0.250372
Aire	-1.15229	0.640722	0.511568
Ajm1	-1.14922	0.477283	0.671936
Ajuba	-0.972802	1.02514	-0.0523397
Akap17b	-1.15168	0.648124	0.503556
Akr1cl	-0.721509	-0.419995	1.1415
Akt1	-1.11679	0.304264	0.812527
Aldh16a1	-1.09039	0.216114	0.874273
Alg14	-0.805957	-0.313139	1.1191
Alg6	-1.1082	0.273174	0.835026
Alg8	-0.992609	-0.0146223	1.00723
Alkbh8	-1.13505	0.383806	0.75124
Alms1	-1.13192	0.76361	0.368312
Alox12	-0.772559	-0.356933	1.12949
Alox12e	-1.07404	0.904203	0.16984
Alox8	-0.993902	-0.0120869	1.00599
Alpl	-0.625269	-0.528066	1.15334
Alyref	-1.13469	0.381977	0.752711
Amer1	-1.15162	0.502754	0.648862
Ammecr1	-1.14936	0.670756	0.478603
Amot	-0.844763	1.10413	-0.259367
Amph	-1.05363	0.117663	0.935963
Amz1	-0.97597	1.02241	-0.0464426
Ankle1	-1.11777	0.307991	0.809776
Ankrd28	-1.1145	0.295682	0.818818
Ankrd33b	-0.607947	-0.546203	1.15415
Anln	-1.12187	0.324182	0.79769
Ano1	-1.15054	0.660057	0.490485
Ano9	-1.15323	0.526117	0.62711
Anp32b	-1.08385	0.197018	0.886827
Anpep	-0.833156	1.10896	-0.275801
Aox4	-1.10652	0.83912	0.267395
Ap1m2	-1.14256	0.426667	0.715896
Ap1s3	-1.08664	0.205071	0.881568
Ap4e1	-0.925272	1.06089	-0.135615
Ap5b1	-1.14447	0.705036	0.439437
Apln	-1.15282	0.633454	0.519366
Aplnr	-1.07678	0.899508	0.177273
Aplp1	-1.12626	0.342541	0.783716
Apobec3	-1.15128	0.652521	0.498762
Apobr	-1.06311	0.141227	0.921879
Apof	-1.13672	0.392595	0.744129
Apol10b	-1.07149	0.908487	0.162999
Apol11b	-1.06023	0.133958	0.926269
Apol7a	-1.1545	0.558609	0.595891
Apol9a	-0.102539	1.04732	-0.94478
Aqp3	-1.15449	0.596244	0.558248
Arfgef2	-1.14405	0.436519	0.707531
Arfip1	-1.0562	0.123948	0.932248
Arhgap11a	-1.15014	0.486243	0.663894
Arhgap25	-0.698012	1.14561	-0.447602
Arhgap27	-1.14397	0.43595	0.708017
Arhgap27os3	-0.602254	1.15434	-0.552083
Arhgap28	-1.14535	0.699663	0.445689
Arhgap33	-1.15191	0.645435	0.506475
Arhgap44	-1.08461	0.885406	0.199202
Arhgap8	-1.15314	0.628613	0.524522
Arhgdig	-1.15012	0.486028	0.664087
Arhgef10l	-1.15466	0.586093	0.568563
Arhgef19	-1.092	0.220954	0.871044
Arhgef26	-1.15414	0.545813	0.608324
Arhgef37	-0.670078	-0.479361	1.14944
Arhgef38	-1.14815	0.467708	0.680442
Arhgef39	-1.13406	0.378788	0.75527
Arhgef4	-1.15469	0.582262	0.572424
Arid5a	-1.1543	0.550716	0.603581
Arl4c	-1.15224	0.64139	0.510848
Armcx1	-1.1372	0.742022	0.395182
Armcx4	-1.15455	0.59342	0.56113
Arnt2	-1.14895	0.474809	0.674142
Arntl	-1.15046	0.489555	0.6609
Arrb1	-1.01518	0.0310748	0.9841
Arrdc4	-1.0614	0.924488	0.136914
Art4	-0.939932	1.05082	-0.110892
Arv1	-1.02208	0.976351	0.0457289
Arvcf	-1.11007	0.830368	0.279703
Asb2	-1.14779	0.683101	0.464694
Ash2l	-1.13687	0.3934	0.743474
Aspm	-1.14315	0.430484	0.712665
Asprv1	-1.14422	0.706511	0.437713
Ass1	-1.14428	0.438073	0.706204
Atad2	-1.13103	0.364078	0.766952
Atad2b	-1.15033	0.66206	0.488273
Atad5	-1.13854	0.402575	0.735969
Atf3	-1.06608	0.917231	0.14885
Atf7ip	-1.15263	0.636162	0.516469
Atg4c	-0.364626	-0.766521	1.13115
Atp12a	-1.11028	0.829826	0.280458
Atp13a4	-0.901501	1.07563	-0.174127
Atp1a1	-1.11662	0.303626	0.812997
Atp1b1	-0.761763	-0.370642	1.13241
Atp2c1	-1.03559	0.960137	0.0754523
Atp2c2	-1.15166	0.503369	0.648296
Atp5g1	-0.901393	-0.174298	1.07569
Atp6v0a2	-1.15139	0.499975	0.651411
Atp6v1g2	-0.963413	1.03296	-0.0695431
Atp8a2	-1.03633	0.959206	0.077122
Atr	-1.12837	0.35186	0.776512
Atrx	-1.13025	0.769826	0.360423
Atxn7l2	-0.333555	-0.790592	1.12415
AU020206	-0.9772	1.02134	-0.0441389
Aurka	-1.13952	0.408116	0.7314
Aurkb	-1.12579	0.340513	0.785273
Auts2	-1.10851	0.834269	0.274238
AV205837	-0.682195	-0.465722	1.14792
AY036118	-0.916599	-0.149882	1.06648
B230119M05Rik	-1.10473	0.843353	0.26138
B230216N24Rik	-1.11126	0.82735	0.283906
B230334C09Rik	-1.13817	0.737683	0.400488
B3galt5	-1.1284	0.351999	0.776404
B4galt1	-1.14728	0.460475	0.686808
B4galt3	-1.0527	0.93729	0.115405
B930095G15Rik	-1.07777	0.89779	0.179976
Bach2	-1.05493	0.934093	0.120834
Bag2	-1.14648	0.454158	0.692326
Bak1	-1.1201	0.803027	0.317069
Banf1	-0.659317	-0.491302	1.15062
Bard1	-1.1222	0.325503	0.796694
Bbc3	-0.802782	1.12018	-0.317396
Bbox1	-1.07373	0.168988	0.904739
BC002059	-0.820921	1.11371	-0.292793
BC016548	-1.11236	0.287851	0.824504
BC021767	-0.970584	1.02702	-0.0564406
BC034090	-0.794096	-0.328941	1.12304
BC048644	-1.15178	0.504834	0.646948
BC055324	-1.11959	0.315068	0.804521
BC107364	-0.796774	-0.325397	1.12217
Bcas2	-1.03681	0.078221	0.958592
Bcdin3d	-1.13471	0.382091	0.752621
Bcl10	-1.09883	0.24212	0.85671
Bcl11b	-1.07447	0.903477	0.170995
Bcl2l11	-1.08074	0.892511	0.188227
Bcl2l14	-1.15461	0.56461	0.589998
Bcl2l15	-1.15453	0.594278	0.560256
Bcl3	-1.10232	0.848935	0.253383
Bcl6b	-1.15024	0.487337	0.662905
Bcl7c	-1.0752	0.172969	0.902232
Bcl9	-1.10906	0.832893	0.27617
Bclaf3	-1.14814	0.680529	0.46761
Bcor	-1.05357	0.936038	0.117536
Bdh1	-1.04204	0.0901827	0.951854
Begain	-1.12325	0.329841	0.793413
Bend6	-1.15394	0.5408	0.613145
Bex1	-1.08158	0.190595	0.890986
Bex3	-1.10283	0.25506	0.847769
Bex4	-0.773885	-0.355235	1.12912
Bid	-1.1183	0.80825	0.310052
Bin2	-0.506146	1.15188	-0.645739
Birc2	-0.884056	1.08533	-0.201271
Blm	-1.13807	0.399944	0.738129
Bmf	-0.862556	1.09611	-0.233552
Bmp7	-1.01395	0.0285184	0.985436
Bnipl	-1.13435	0.38024	0.754106
Boc	-0.949942	1.04348	-0.093543
Bok	-1.05725	0.126557	0.930697
Bop1	-0.998815	-0.00236499	1.00118
Bora	-1.14138	0.419208	0.722168
Borcs5	-0.718108	-0.424042	1.14215
Brca2	-1.00717	0.014499	0.992672
Brip1	-1.15385	0.538466	0.61538
Brwd3	-1.12716	0.780664	0.346501
Bspry	-1.13746	0.396589	0.740874
Bst2	-0.246784	1.10029	-0.853503
Btg3	-1.13185	0.367986	0.763868
Bub1b	-1.11971	0.31554	0.804168
Bzw2	-1.14334	0.711589	0.431752
C130036L24Rik	-1.09912	0.243029	0.856086
C1qbp	-0.913761	-0.154495	1.06826
C1qtnf3	-0.871059	1.09199	-0.220933
C230024C17Rik	-0.691041	1.14667	-0.455633
C2cd4a	-0.778005	1.12794	-0.349936
C2cd4b	-0.826267	1.11168	-0.285409
C2cd4d	-1.07718	0.178357	0.89882
C4a	-0.736237	-0.402249	1.13849
C9	-1.14526	0.445008	0.70025
Cacna1c	-0.983906	-0.0314465	1.01535
Cacna1d	-1.14385	0.708684	0.435168
Cacnb3	-1.07749	0.898267	0.179227
Cad	-0.852693	-0.247957	1.10065
Cadm1	-1.10693	0.838122	0.268808
Calm2	-1.11914	0.313317	0.805825
Calml3	-1.03822	0.0814227	0.956799
Camkk1	-1.1164	0.302799	0.813605
Camsap3	-1.14755	0.684883	0.462668
Capn5	-1.0585	0.12964	0.928857
Capn6	-1.15443	0.598933	0.555495
Capn9	-1.0039	0.00783891	0.996058
Car12	-1.14995	0.484401	0.665553
Car2	-1.14021	0.728034	0.412175
Card11	-0.712229	1.14323	-0.430998
Card14	-1.15386	0.538803	0.615058
Casp1	-0.850064	1.10182	-0.251757
Casp12	-0.236208	1.09696	-0.860749
Casp6	-1.15004	0.485233	0.664803
Casp7	-1.15073	0.492538	0.658195
Casp8ap2	-1.14705	0.458589	0.688459
Casq2	-1.12031	0.802407	0.317899
Cblc	-1.15098	0.655721	0.495257
Cbwd1	-0.997131	-0.00571336	1.00284
Cbx1	-1.12174	0.323662	0.798082
Cbx3	-1.07691	0.177619	0.899289
Cbx5	-0.785712	-0.339942	1.12565
Ccdc106	-0.998421	-0.00315062	1.00157
Ccdc116	-1.13589	0.388187	0.747704
Ccdc120	-1.15382	0.615849	0.537976
Ccdc13	-1.15456	0.561774	0.592788
Ccdc153	-1.06682	0.150772	0.916053
Ccdc187	-1.15161	0.502696	0.648915
Ccdc34	-1.13075	0.36277	0.767983
Ccdc65	-1.04746	0.944581	0.102884
Ccdc77	-1.14185	0.422134	0.719713
Ccdc85c	-1.1035	0.257277	0.846224
Ccdc88c	-1.12621	0.783889	0.342317
Cchcr1	-1.1488	0.473446	0.675355
Ccl12	-1.02981	0.967253	0.0625572
Ccl20	-0.77945	1.12752	-0.348072
Ccl22	-0.642444	1.15215	-0.509711
Ccn1	-1.14356	0.43323	0.710334
Ccna2	-1.14084	0.415957	0.724885
Ccnb2	-1.13761	0.397376	0.740231
Ccne2	-0.997163	-0.00565028	1.00281
Ccnf	-1.146	0.450482	0.695519
Ccr1	-0.49328	1.1508	-0.65752
Ccsap	-1.13563	0.386839	0.748794
Ccser1	-0.977083	1.02144	-0.0443575
Cct3	-1.10961	0.278085	0.831525
Cd22	-0.735874	1.13856	-0.402691
Cd276	-1.14199	0.423001	0.718985
Cd2ap	-1.15052	0.490191	0.660324
Cd300ld3	-0.556055	-0.598387	1.15444
Cd300ld4	-0.557323	-0.597149	1.15447
Cd320	-0.947589	-0.097656	1.04525
Cd3eap	-1.10954	0.277835	0.831704
Cd70	-1.06565	0.147725	0.91792
Cd82	-1.13245	0.370848	0.761599
Cda	-0.869631	-0.223065	1.0927
Cdc20	-1.13246	0.370898	0.76156
Cdc25a	-1.15385	0.61534	0.538508
Cdc25b	-0.793513	-0.329709	1.12322
Cdc42ep5	-1.11288	0.289748	0.823132
Cdc42se1	-1.1367	0.392452	0.744245
Cdc45	-1.10148	0.250647	0.850833
Cdca2	-1.12782	0.34941	0.778413
Cdca4	-1.08604	0.203334	0.882707
Cdca7l	-1.14642	0.453699	0.692725
Cdca8	-1.12466	0.335719	0.788942
Cdcp1	-1.15425	0.605187	0.549059
Cdh24	-1.06795	0.153702	0.91425
Cdh6	-0.75106	1.13509	-0.384031
Cdin1	-1.14934	0.478467	0.670878
Cdk18	-1.03354	0.0708522	0.96269
Cdk2	-1.04654	0.100705	0.945837
Cdkl5	-1.15416	0.546623	0.607541
Cdkn1a	-1.13429	0.754334	0.379956
Cdkn1b	-1.12701	0.781201	0.345805
Cdkn2aipnl	-1.03615	0.0767161	0.959433
Cdkn3	-1.13144	0.366014	0.765426
Cdt1	-1.10608	0.265917	0.840163
ce..ensembl.	-0.762043	-0.37029	1.13233
ce..ensembl.ENSMUSG00002075400.ce...ensembl	-0.311011	1.11855	-0.807539
ce..havana.ENSMUSG00000086278.Olfr75.ps1.ENSMUSG00000121512.ce...havana	-1.13804	0.73827	0.399772
ce..havana.ENSMUSG00000112842.Gm30232.ENSMUSG00000121448.ce...havana	-1.1088	0.833555	0.275241
ce..havana.ENSMUSG00000113536.Gm49327.ENSMUSG00000121309.ce...havana	-1.14467	0.703835	0.440839
ce..havana_tagene.ENSMUSG00000078956.Gm14221.ENSMUSG00000085087.Gm13528.ENSMUSG00000121187.ce...havana_tagene	-0.904997	-0.168577	1.07357
ce..havana_tagene.ENSMUSG00000084829.Gm14266.ENSMUSG00000120657.ce...havana_tagene	-1.12757	0.77929	0.348279
ce..havana_tagene.ENSMUSG00000086328.2700033N17Rik.ENSMUSG00000120177.ce...havana_tagene	-1.06858	0.155343	0.913238
ce..havana_tagene.ENSMUSG00000087138.Gm15545.ENSMUSG00000121231.ce...havana_tagene	-1.15349	0.530942	0.622547
ce..havana_tagene.ENSMUSG00000097183.Gm17501.ENSMUSG00000120291.ce...havana_tagene	-1.13318	0.374405	0.758771
ce..havana_tagene.ENSMUSG00000105345.BC030343.ENSMUSG00000059631.1500035N22Rik.ENSMUSG00000121172.ce...havana_tagene	-1.00035	0.99965	0.000698741
ce..havana_tagene.ENSMUSG00000109669.Gm45472.ENSMUSG00000109921.Gm33326.ENSMUSG00000120359.ce...havana_tagene	-1.0014	0.00281194	0.998591
ce..havana_tagene.ENSMUSG00000113211.4921525O09Rik.ENSMUSG00000120037.ce...havana_tagene	-1.00398	0.0080069	0.995973
ce..havana_tagene.ENSMUSG00000116946.Gm41442.ENSMUSG00000097576.D930030I03Rik.ENSMUSG00000116831.Gm30505.ENSMUSG00000097537.2610020C07Rik.ENSMUSG00000109857.Gm53058.ENSMUSG00000085826.Gm15638.ENSMUSG00000115852.Gm52969.ENSMUSG00000116846.1810044K17Rik.ENSMUSG00000120652.ce...havana_tagene	-1.11627	0.813969	0.302304
ce..havana_tagene.ENSMUSG00000120117.ce...havana_tagene	-1.06171	0.137694	0.924018
ce..havana_tagene.ENSMUSG00000120202.ce...havana_tagene	-0.703313	1.14476	-0.441447
ce..havana_tagene.ENSMUSG00000120243.ce...havana_tagene	-1.03461	0.961366	0.0732402
ce..havana_tagene.ENSMUSG00000120270.ce...havana_tagene	-1.00787	0.0159373	0.991936
ce..havana_tagene.ENSMUSG00000120467.ce...havana_tagene	-1.11605	0.30148	0.814574
ce..havana_tagene.ENSMUSG00000120506.ce...havana_tagene	-1.11272	0.823558	0.289159
ce..havana_tagene.ENSMUSG00000120539.ce...havana_tagene	-1.15121	0.497936	0.653276
ce..havana_tagene.ENSMUSG00000120694.ce...havana_tagene	-0.469353	-0.678986	1.14834
ce..havana_tagene.ENSMUSG00000120947.ce...havana_tagene	-0.773699	1.12917	-0.355473
ce..havana_tagene.ENSMUSG00000121007.ce...havana_tagene	-0.685425	1.14748	-0.462051
ce..havana_tagene.ENSMUSG00000121246.ce...havana_tagene	-1.09981	0.245241	0.854566
Ceacam1	-1.15465	0.586987	0.567659
Ceacam19	-0.863882	-0.231596	1.09548
Ceacam20	-1.12957	0.772262	0.357312
Celf3	-0.746381	-0.389821	1.1362
Cenpa	-1.13332	0.375137	0.758187
Cenpe	-1.14904	0.47561	0.673429
Cenpf	-1.14477	0.441521	0.70325
Cenpi	-1.15104	0.495953	0.655087
Cenpl	-1.10612	0.266054	0.840066
Cenpm	-1.08587	0.202826	0.883039
Cenpq	-1.1386	0.40289	0.73571
Cep112	-1.10479	0.26156	0.843227
Cep152	-1.09656	0.234955	0.861603
Cep164	-1.1529	0.632216	0.520688
Cep170b	-1.14947	0.479645	0.669824
Cep295	-1.13961	0.408667	0.730943
Cep41	-0.970483	-0.0566279	1.02711
Cep43	-1.0042	0.00845947	0.995743
Cep89	-0.980289	-0.0383207	1.01861
Cep97	-1.0472	0.102249	0.944947
Cerox1	-0.593115	-0.561441	1.15456
Cfap20dc	-1.10729	0.270055	0.837239
Cfap410	-1.15452	0.559635	0.594886
Cftr	-1.00608	0.0122736	0.993807
Cgn	-1.1547	0.574743	0.579954
Chadl	-1.1524	0.513078	0.63932
Chaf1a	-1.12849	0.352389	0.776101
Chaf1b	-1.09735	0.237448	0.859905
Chd3	-1.1142	0.819626	0.294573
Chd7	-1.06892	0.912688	0.156233
Chek2	-1.1446	0.440345	0.704259
Chfr	-1.1547	0.575203	0.579495
Chmp2b	-1.12631	0.783551	0.342755
Chmp4c	-1.15447	0.597141	0.557331
Chmp6	-1.11289	0.289804	0.823091
Chrdl2	-1.14669	0.45578	0.690913
Chst10	-1.03659	0.0777258	0.958869
Chtf18	-1.1045	0.260603	0.843898
Ciapin1	-0.993813	-0.0122612	1.00607
Cib1	-1.10303	0.255736	0.847298
Cip2a	-1.13417	0.37937	0.754804
Ckap2l	-1.13651	0.391448	0.745061
Cks1b	-1.07023	0.159675	0.910555
Clca2	-0.995538	1.0044	-0.00886471
Cldn1	-0.981204	-0.0365871	1.01779
Cldn23	-1.15317	0.628104	0.525063
Cldn3	-1.15265	0.516798	0.635855
Cldn34c1	-1.15026	0.487471	0.662785
Cldn5	-0.847982	-0.254754	1.10274
Cldn7	-1.13208	0.369095	0.762989
Cldn8	-1.1499	0.666053	0.483846
Clec2f	-0.93722	-0.115525	1.05275
Clec5a	-1.15423	0.605786	0.548439
Clic1	-1.09102	0.217995	0.87302
Cln6	-1.07617	0.175613	0.900561
Clns1a	-1.05217	0.114133	0.938037
Clspn	-1.1488	0.473459	0.675343
Clta	-1.15336	0.528451	0.624906
Clu	-1.14408	0.707347	0.436735
Cmpk2	-1.13905	0.733628	0.405419
Cmtm6	-1.13339	0.37546	0.75793
Cmtm8	-1.13387	0.377857	0.756015
Cngb1	-0.812987	1.11663	-0.30364
Cnn1	-1.15463	0.588299	0.566332
Cnnm4	-0.822583	-0.290505	1.11309
Cnot1	-1.15293	0.631894	0.521031
Cnot9	-1.02075	0.0428737	0.977874
Cntrl	-1.15263	0.516455	0.636175
Cntrob	-1.12279	0.327941	0.794852
Cobl	-0.688961	1.14698	-0.458016
Cog5	-1.10104	0.851819	0.249223
Col11a1	-1.11187	0.825774	0.286092
Col25a1	-1.00402	0.00809524	0.995928
Col26a1	-0.725639	1.14069	-0.415053
Col4a1	-1.15307	0.52337	0.629698
Col4a2	-1.12802	0.350307	0.777718
Col4a5	-1.15063	0.659184	0.491448
Col7a1	-1.15381	0.616267	0.537539
Col9a1	-1.08741	0.207313	0.880094
Col9a2	-1.12714	0.34641	0.780734
Colgalt2	-1.13937	0.7321	0.407269
Commd9	-1.06662	0.150242	0.916378
Coro2a	-0.707239	-0.436861	1.1441
Cotl1	-1.1546	0.564212	0.590389
Cpox	-1.07529	0.173211	0.90208
Cpsf2	-1.1171	0.305431	0.811667
Crabp2	-1.13386	0.377797	0.756063
Cracdl	-1.14697	0.457957	0.689012
Cracr2b	-1.12605	0.341625	0.78442
Crb3	-1.12015	0.317266	0.80288
Creb1	-1.14823	0.679857	0.46837
Creb3l1	-1.15108	0.654668	0.496412
Crip2	-1.14279	0.428166	0.714629
Crlf1	-1.09533	0.231149	0.864184
Crybg3	-1.09499	0.864904	0.230086
Cryl1	-0.884652	-0.200359	1.08501
Csdc2	-1.14724	0.460169	0.687076
Cse1l	-1.10202	0.252422	0.849602
Csnk1g1	-1.1506	0.659547	0.491049
Cspg5	-1.12177	0.323762	0.798006
Cspp1	-1.12717	0.780652	0.346517
Csrp1	-1.12054	0.318839	0.801703
Cstf2t	-1.13688	0.393458	0.743427
Cstf3	-1.15397	0.541457	0.612515
Ctbp2	-1.15236	0.639881	0.512474
Ctc1	-1.15466	0.569137	0.585525
Ctnnal1	-1.15468	0.583639	0.571038
Ctnnd2	-1.14879	0.675453	0.473336
Ctps	-1.14846	0.678022	0.470443
Ctse	-0.974724	-0.0487683	1.02349
Cttnbp2	-1.14266	0.427324	0.715341
Cttnbp2nl	-1.13197	0.763416	0.368556
Ctu1	-1.0065	0.0131246	0.993373
Ctu2	-1.14498	0.442978	0.701998
Ctxn1	-1.10996	0.830636	0.279328
Cuzd1	-0.607421	1.15417	-0.546748
Cx3cl1	-0.827919	1.11103	-0.283115
Cx3cr1	-1.10234	0.848886	0.253454
Cxadr	-1.04409	0.94913	0.0949649
Cxcr4	-1.15438	0.553523	0.600854
Cyb561	-0.818713	-0.295826	1.11454
Cyba	-1.14252	0.426426	0.716099
Cyp1b1	-0.876661	1.08918	-0.212515
Cyp4f18	-0.198516	1.08437	-0.885853
Cysrt1	-1.14903	0.475536	0.673494
D030028A08Rik	-1.14368	0.433996	0.709682
D730003K21Rik	-1.02445	0.0508412	0.97361
D7Ertd443e	-0.955699	1.03908	-0.0833814
Daam1	-1.07419	0.903949	0.170244
Dab2	-1.15005	0.66471	0.485337
Dact2	-1.14737	0.686162	0.461211
Dact3	-1.14877	0.47319	0.675583
Dapk1	-1.13612	0.746714	0.38941
Dcaf4	-1.15359	0.532858	0.620728
Dcakd	-1.14038	0.413178	0.727201
Dchs2	-1.01228	0.987246	0.0250368
Dcp1a	-1.1505	0.660485	0.490013
Dcstamp	-0.213345	1.08946	-0.876111
Dctd	-1.10836	0.273734	0.834628
Dctpp1	-0.826877	-0.284563	1.11144
Dcun1d1	-1.07195	0.164238	0.907714
Dcx	-0.543376	1.15405	-0.61067
Dcxr	-0.566454	-0.588179	1.15463
Ddc	-1.13563	0.748814	0.386815
Ddi2	-1.14638	0.693049	0.453326
Ddias	-1.14752	0.68513	0.462388
Ddx11	-1.10635	0.266846	0.839508
Ddx54	-1.1547	0.577721	0.576979
Ddx58	-0.648414	1.15165	-0.50324
Def8	-1.02493	0.05189	0.973045
Denn2b	-1.13888	0.73443	0.404445
Dennd6a	-1.15461	0.564501	0.590105
Depdc1a	-1.1392	0.406291	0.732908
Depdc1b	-1.15201	0.507834	0.64418
Dera	-1.14266	0.427319	0.715345
Dgcr8	-1.09917	0.243208	0.855963
Dhfr	-1.09211	0.22129	0.87082
Dhx16	-1.14341	0.43223	0.711184
Dhx57	-1.12207	0.797097	0.324969
Dhx9	-1.09205	0.221097	0.870949
Diaph3	-1.13987	0.410189	0.729683
Dis3	-1.12693	0.34549	0.781445
Dlg1	-1.15239	0.63936	0.513035
Dlg3	-1.15155	0.501945	0.649604
Dlgap5	-1.15271	0.517695	0.635017
Dlk2	-1.15444	0.598349	0.556093
Dll1	-1.12212	0.325205	0.796919
Dnaaf3	-1.15168	0.503555	0.648125
Dnajb13	-1.09479	0.229463	0.865325
Dnajc6	-1.14049	0.413823	0.726664
Dnajc9	-0.966293	-0.064309	1.0306
Dnase1l3	-0.656414	1.15091	-0.494496
Dnmt1	-1.13968	0.409072	0.730609
Dnmt3a	-1.12089	0.800653	0.32024
Dnph1	-0.842546	-0.262531	1.10508
Dnttip1	-1.00087	0.00174892	0.999124
Dock8	-1.12584	0.785102	0.340737
Donson	-0.986081	-0.0272796	1.01336
Dph1	-1.14657	0.454845	0.691728
Dph2	-1.13252	0.371192	0.761327
Dph6	-0.764013	-0.367803	1.13182
Drd4	-0.980786	-0.0373795	1.01817
Dscc1	-1.14705	0.458567	0.688478
Dstn	-1.15382	0.615909	0.537913
Dtl	-1.09037	0.216056	0.874311
Dtnb	-1.14571	0.448342	0.697372
Dtx1	-1.15243	0.638895	0.513535
Dtx3l	-1.03554	0.960201	0.0753365
Dtymk	-0.963833	-0.0687832	1.03262
Dusp12	-0.90386	-0.170387	1.07425
Dusp8	-1.09077	0.217269	0.873504
Dusp9	-1.10209	0.252637	0.849453
Dut	-0.98509	-0.0291821	1.01427
Dynlt1a	-1.14176	0.421566	0.720191
Dynlt1b	-0.279599	-0.830442	1.11004
Dynlt1f	-1.12221	0.325548	0.79666
Dyrk3	-1.15468	0.571961	0.582723
E130008D07Rik	-0.52839	-0.624963	1.15335
E130308A19Rik	-1.15459	0.590922	0.563672
E2f7	-1.04246	0.0911653	0.951296
E2f8	-1.13032	0.360764	0.769559
E530011L22Rik	-0.855014	1.0996	-0.244589
Eaf2	-0.686884	-0.460388	1.14727
Ears2	-1.03564	0.0755728	0.96007
Ecrg4	-0.960677	-0.0744813	1.03516
Ect2	-1.12202	0.324787	0.797234
Eda2r	-0.888129	1.08314	-0.195014
Edar	-0.685569	1.14746	-0.461887
Edaradd	-1.14277	0.714777	0.42799
Eef1aknmt	-1.07616	0.175584	0.900579
Eef1b2	-1.07034	0.159963	0.910377
Eef1e1	-1.06811	0.154119	0.913993
Efcab1	-1.12604	0.341596	0.784443
Efcab11	-1.15393	0.613507	0.540422
Efcab7	-0.321584	1.12123	-0.799645
Efhd2	-1.15415	0.546336	0.607819
Ehf	-1.1544	0.554313	0.600085
Eif2b4	-1.09487	0.229718	0.865153
Eif2d	-1.14372	0.434312	0.709413
Eif3a	-1.13103	0.766948	0.364084
Eif3e	-1.09522	0.230807	0.864416
Eif3g	-1.06542	0.147157	0.918267
Eif4a.ps4	-1.14292	0.428993	0.713929
Eif4a1	-1.10932	0.277061	0.832256
Eif5a	-0.928009	-0.131058	1.05907
Eldr	-1.12958	0.357355	0.772229
Elf1	-1.11996	0.803439	0.316517
Elf5	-1.14056	0.414279	0.726284
Eln	-1.1385	0.736168	0.402333
Elovl1	-1.10882	0.275315	0.833502
Elovl7	-1.08857	0.210724	0.877845
Elp4	-1.12233	0.326034	0.796293
Emb	-1.13262	0.371671	0.760946
Eme1	-1.11568	0.300085	0.815598
Eme2	-1.0964	0.234469	0.861932
Emid1	-1.14582	0.44916	0.696664
Enpp3	-1.13481	0.38257	0.752235
Enpp4	-1.07862	0.896293	0.182324
Entpd8	-0.775929	-0.35261	1.12854
Ents15	-1.15193	0.50668	0.645246
Eny2	-0.970308	-0.0569506	1.02726
Eogt	-1.14569	0.448169	0.697522
Epb41l4b	-1.14725	0.687009	0.460245
Epcam	-1.14793	0.46587	0.682064
Epha2	-1.12864	0.353071	0.775571
Epha4	-0.761213	1.13255	-0.371335
Epha7	-1.09059	0.216721	0.873869
Ephb1	-1.08521	0.200919	0.884286
Epm2aip1	-1.04326	0.950235	0.0930288
Epn3	-1.12334	0.330182	0.793155
Epop	-1.1547	0.577686	0.577015
Eprs	-1.00744	0.0150422	0.992394
Eps8l2	-1.09836	0.240636	0.857726
Epsti1	-0.937892	1.05227	-0.11438
Erbb3	-1.15132	0.652086	0.499238
Erbb4	-1.15226	0.641051	0.511214
Ercc2	-1.1233	0.793282	0.330014
Ercc6l	-1.13643	0.391025	0.745404
Erfe	-0.990794	-0.0181651	1.00896
Erh	-1.0508	0.110837	0.939964
Eri1	-1.10423	0.259696	0.844533
Esco2	-1.13092	0.363565	0.767357
Espl1	-1.13403	0.37867	0.755365
Esr1	-1.09042	0.216229	0.874196
Esrp1	-1.15267	0.517004	0.635662
Esrrg	-1.15469	0.582007	0.572681
Etaa1	-1.06651	0.149953	0.916556
Etnk2	-1.13887	0.404394	0.734472
Etv5	-1.11746	0.306799	0.810658
Etv6	-1.10739	0.270377	0.837011
Evl	-1.15435	0.601956	0.55239
Exo1	-1.10912	0.276383	0.83274
Exo5	-1.09468	0.865546	0.229136
Exog	-1.04359	0.0937986	0.949796
Exosc2	-0.9083	-0.1633	1.0716
Exosc8	-0.898048	-0.179572	1.07762
Eya2	-1.12389	0.332494	0.791399
Ezr	-1.14572	0.697304	0.448421
F11r	-1.13359	0.376459	0.757132
F2r	-1.10318	0.256208	0.84697
F2rl3	-1.10132	0.851192	0.250129
F5	-1.10778	0.271739	0.836045
Faap24	-1.02134	0.0441503	0.977194
Faddos	-0.988646	-0.0223332	1.01098
Faim2	-0.876883	-0.212179	1.08906
Fam102a	-1.15446	0.597787	0.556669
Fam110a	-1.15126	0.498447	0.652809
Fam110b	-1.13956	0.40839	0.731173
Fam178b	-1.04379	0.0942497	0.949538
Fam181b	-1.10159	0.850581	0.251011
Fam187b	-1.15363	0.533758	0.619872
Fam189a2	-1.13667	0.744379	0.392288
Fam199x	-1.14229	0.717346	0.424948
Fam20a	-1.15466	0.568925	0.585734
Fam20c	-1.15012	0.486106	0.664017
Fam210b	-1.15323	0.526214	0.627019
Fam228a	-1.11283	0.289584	0.82325
Fam234b	-1.12219	0.796711	0.325481
Fam3c	-1.12733	0.780102	0.347228
Fam3d	-1.11656	0.303401	0.813162
Fam43b	-1.15465	0.568289	0.586364
Fam72a	-1.15068	0.491973	0.658708
Fam83d	-1.12657	0.343885	0.782681
Fam83f	-1.13433	0.380139	0.754187
Fam83h	-1.14755	0.684881	0.46267
Fanca	-1.07142	0.162836	0.908589
Fancb	-1.0928	0.223389	0.869414
Fancd2	-1.15459	0.563732	0.590862
Fanci	-1.13145	0.366065	0.765386
Far1	-1.15345	0.623253	0.530197
Farp1	-1.12211	0.796953	0.32516
Fat2	-1.15294	0.521231	0.631706
Faxc	-1.11946	0.314565	0.804895
Fbl	-1.03125	0.0657512	0.965502
Fblim1	-1.10339	0.846477	0.256914
Fbrsl1	-1.14934	0.670908	0.478433
Fbxl19	-1.14778	0.464572	0.683209
Fbxl22	-1.14362	0.709986	0.433639
Fbxo32	-1.08183	0.890531	0.1913
Fbxo48	-1.15126	0.49847	0.652788
Fbxo5	-1.10508	0.262552	0.842531
Fbxw7	-1.12948	0.772611	0.356867
Fcamr	-1.15216	0.642399	0.509759
Fcho1	-0.994969	1.00496	-0.00998701
Fchsd2	-1.13587	0.747781	0.388092
Fcrl1	-0.937299	-0.115391	1.05269
Fem1b	-1.15342	0.52962	0.6238
Fermt1	-1.13417	0.754834	0.379333
Fgd1	-1.14661	0.455101	0.691505
Fgfr4	-1.12862	0.775655	0.352962
Fhad1	-1.12534	0.786734	0.338608
Fhdc1	-1.15198	0.507451	0.644534
Fhip1a	-1.15315	0.628457	0.524688
Fhip1b	-1.08458	0.199127	0.885455
Fignl1	-1.11205	0.28675	0.8253
Fjx1	-1.09831	0.240461	0.857846
Fkbp11	-1.12763	0.348559	0.779073
Fkbp4	-1.03058	0.0642613	0.96632
Flna	-1.12963	0.772079	0.357547
Flnb	-1.15422	0.548247	0.605973
Flrt3	-0.681454	1.14802	-0.466561
Fmn1	-1.15168	0.648174	0.503502
Fmod	-1.15467	0.570106	0.584564
Fnbp1l	-1.14173	0.720353	0.421373
Fndc7	-1.14991	0.665978	0.483929
Folr1	-1.08727	0.206922	0.880352
Foxm1	-1.13264	0.371758	0.760877
Foxp4	-1.12939	0.772911	0.356483
Fpgs	-1.13345	0.375746	0.757701
Frem2	-1.01943	0.979366	0.0400638
Frmd6	-1.02419	0.973918	0.0502675
Frmpd1	-1.1547	0.575726	0.578973
Frrs1	-1.1547	0.579197	0.575502
Fscn1	-1.15466	0.569251	0.585412
Fubp1	-1.14431	0.438306	0.706004
Fubp3	-1.133	0.373556	0.759447
Fut7	-0.970464	-0.0566626	1.02713
Fxyd3	-0.91573	-0.151298	1.06703
Fyb	-0.378453	1.13399	-0.755538
Fzd5	-1.06199	0.92359	0.138402
Fzd6	-1.15123	0.498185	0.653049
Fzd7	-1.10071	0.852569	0.248137
G0s2	-0.678399	-0.470017	1.14842
G2e3	-1.15373	0.535931	0.617802
G3bp1	-1.05551	0.122253	0.933253
Gabbr2	-1.07088	0.909494	0.161382
Gabpb1	-1.14344	0.432416	0.711026
Gal3st3	-1.08003	0.186258	0.893776
Galnt10	-1.13619	0.389753	0.746436
Galnt12	-1.1547	0.576993	0.577708
Galnt14	-1.13946	0.407793	0.731667
Galnt18	-1.14302	0.429653	0.71337
Galnt7	-1.14826	0.46868	0.679583
Gar1	-1.0806	0.187843	0.892758
Gas1	-1.13173	0.764327	0.367406
Gas5	-1.1476	0.463089	0.684513
Gbp3	0.0377117	0.980611	-1.01832
Gbp7	0.0237151	0.987932	-1.01165
Gcg	-1.1161	0.814438	0.301665
Gchfr	-1.03323	0.0701586	0.963073
Gdap1l1	-1.06706	0.151372	0.915684
Gdf15	-1.10212	0.849385	0.252736
Gdpd5	-1.15065	0.659042	0.491604
Gemin5	-1.13001	0.359311	0.770698
Gemin6	-0.995204	-0.00952391	1.00473
Gen1	-1.13219	0.369596	0.762593
Ggact	-0.877092	-0.211864	1.08896
Ggt1	-0.831789	-0.277716	1.1095
Ggt6	-1.14799	0.681625	0.466368
Gins1	-1.03273	0.0690293	0.963697
Gins2	-1.00108	0.00215977	0.998918
Gins3	-1.09755	0.238076	0.859476
Gjb2	-1.15445	0.556403	0.598047
Gk	-1.15192	0.645357	0.50656
Gk5	-1.15457	0.592262	0.562309
Gldc	-1.09118	0.218498	0.872685
Gli3	-1.15024	0.487322	0.662919
Glipr1	-1.08647	0.881896	0.20457
Glipr2	-1.14256	0.426651	0.715909
Glrb	-1.12034	0.318051	0.802293
Glt28d2	-0.955912	-0.0830015	1.03891
Glycam1	-1.15447	0.597309	0.557158
Gm10052	-1.12252	0.326821	0.795699
Gm10069	-0.473783	1.14884	-0.675055
Gm10131	-1.06732	0.152059	0.915262
Gm10132	-1.14725	0.460205	0.687044
Gm10156	-1.09833	0.240548	0.857786
Gm10252	-1.15342	0.623778	0.529643
Gm10575	-1.15468	0.571472	0.583209
Gm10863	-1.15298	0.631115	0.521861
Gm11042	-0.64337	-0.50871	1.15208
Gm11514	-1.046	0.0994273	0.946572
Gm11611	-1.15312	0.52431	0.628813
Gm11639	-0.643598	1.15206	-0.508464
Gm11683	-1.13036	0.769419	0.360942
Gm11684	-1.13408	0.378887	0.755191
Gm11847	-1.12944	0.356699	0.772741
Gm11914	-1.03178	0.0669164	0.964861
Gm11942	-1.10028	0.246748	0.853527
Gm12000	-1.02905	0.0608842	0.968167
Gm12034	-1.11444	0.295465	0.818976
Gm12116	-1.15369	0.618686	0.535003
Gm12320	-0.938394	-0.113523	1.05192
Gm12474	-1.1335	0.757475	0.37603
Gm12530	-1.13418	0.754769	0.379413
Gm12663	-0.789245	-0.335322	1.12457
Gm12715	-1.09729	0.23726	0.860033
Gm12863	-1.09566	0.232154	0.863504
Gm13012	-0.693012	1.14638	-0.453369
Gm13446	-1.10166	0.251233	0.850428
Gm13523	-0.982275	-0.0345542	1.01683
Gm13648	-1.14311	0.712866	0.430248
Gm13869	-1.06726	0.151904	0.915357
Gm13874	-1.13546	0.385925	0.749532
Gm13985	-1.03823	0.0814354	0.956792
Gm14130	-1.09866	0.857076	0.241585
Gm14319	-1.01289	0.986596	0.0262901
Gm14681	-1.13268	0.371974	0.760706
Gm15264	-0.254614	1.10269	-0.84808
Gm15442	-0.62718	-0.526043	1.15322
Gm15452	-1.0892	0.21259	0.876611
Gm15454	-0.856705	1.09883	-0.242126
Gm15635	-1.04622	0.0999421	0.946276
Gm15726	-0.40653	1.13924	-0.732711
Gm15792	-0.655013	-0.496034	1.15105
Gm15794	-1.15419	0.606824	0.547367
Gm15821	-0.933041	-0.122611	1.05565
Gm15918	-0.552674	-0.60168	1.15435
Gm16001	-0.504929	1.15179	-0.64686
Gm16041	-0.954381	1.0401	-0.0857198
Gm16120	-1.0986	0.241387	0.857212
Gm16136	-1.14398	0.707935	0.436046
Gm16153	-0.823217	-0.28963	1.11285
Gm17088	-1.07977	0.185526	0.894245
Gm17173	-1.11997	0.803399	0.316571
Gm17228	-1.15448	0.596584	0.5579
Gm17546	-1.1538	0.537524	0.616281
Gm17641	-1.15453	0.55989	0.594636
Gm17828	-1.06682	0.150762	0.916059
Gm18068	-0.806488	1.11891	-0.312425
Gm2000	-1.01193	0.0243128	0.987622
Gm20008	-1.08894	0.877126	0.211812
Gm20275	-1.13989	0.729592	0.410299
Gm20324	-1.04382	0.0943166	0.9495
Gm20554	-1.15115	0.653979	0.497167
Gm20752	-1.15386	0.61503	0.538832
Gm21817	-1.15455	0.593284	0.561268
Gm24598	-0.554782	-0.599629	1.15441
Gm26708	-1.05839	0.929016	0.129375
Gm26725	-1.081	0.892033	0.188971
Gm26770	-0.856242	-0.242802	1.09904
Gm26901	-1.13704	0.39432	0.742725
Gm26981	-0.0573348	1.02743	-0.970099
Gm27002	-1.07539	0.173486	0.901906
Gm27572	-0.839083	-0.267448	1.10653
Gm28077	-1.07631	0.175984	0.900326
Gm28417	-1.0977	0.238539	0.85916
Gm28512	-0.239887	1.09813	-0.858239
Gm28513	-0.732994	1.13918	-0.406187
Gm28884	-1.02731	0.970244	0.057068
Gm29084	-0.763011	-0.369068	1.13208
Gm29186	-0.80829	1.11829	-0.309998
Gm29590	-1.15416	0.546566	0.607596
Gm29684	-1.10022	0.853643	0.246581
Gm29705	-0.535934	1.15373	-0.617799
Gm2974	-1.12992	0.358896	0.771023
Gm30262	-1.14545	0.699077	0.446369
Gm3052	-1.06943	0.911865	0.157563
Gm30624	-1.11306	0.822653	0.290408
Gm31597	-0.432924	-0.710594	1.14352
Gm32219	-0.141641	1.06327	-0.921628
Gm32369	-1.14181	0.719899	0.421913
Gm33148	-1.10288	0.255214	0.847662
Gm33586	-1.15121	0.653313	0.497896
Gm3362	-1.0408	0.0873175	0.953478
Gm33651	-1.15278	0.633999	0.518783
Gm35572	-0.406123	1.13917	-0.733046
Gm36551	-0.952456	1.04158	-0.0891224
Gm36723	-0.901517	1.07562	-0.174102
Gm36888	-0.555969	-0.59847	1.15444
Gm37139	-1.0159	0.983308	0.0325867
Gm37233	-1.09117	0.87272	0.218446
Gm37277	-1.11393	0.293571	0.820355
Gm37447	-0.901863	1.07542	-0.173555
Gm37525	-1.02752	0.0575215	0.969998
Gm37581	-1.0664	0.916725	0.149676
Gm37849	-1.04353	0.949887	0.0936382
Gm3791	-1.15248	0.514222	0.638256
Gm38037	-1.14771	0.683689	0.464026
Gm38049	-1.02255	0.975809	0.0467434
Gm38188	-1.02405	0.0499738	0.974076
Gm38312	-0.531608	-0.621915	1.15352
Gm38414	-1.14762	0.463279	0.684346
Gm38509	-0.55695	-0.597513	1.15446
Gm38910	-1.14925	0.671666	0.477585
Gm39307	-1.03046	0.0640014	0.966462
Gm40040	-0.914009	1.0681	-0.154093
Gm4202	-1.00267	0.00536281	0.997308
Gm4204	-1.10678	0.268309	0.838475
Gm42477	-1.15468	0.571329	0.583351
Gm42600	-0.871001	1.09202	-0.221019
Gm42605	-0.772806	-0.356617	1.12942
Gm42705	-1.03797	0.957124	0.0808443
Gm42706	-0.971645	-0.0544819	1.02613
Gm42707	-0.95544	1.03928	-0.0838416
Gm42743	-0.0677463	1.03215	-0.964404
Gm42868	-1.14982	0.666713	0.483112
Gm42991	-0.814988	-0.300917	1.1159
Gm43154	-1.14275	0.427887	0.714865
Gm43205	-0.529912	-0.623523	1.15344
Gm4332	-0.797502	-0.324431	1.12193
Gm43445	-1.11887	0.806603	0.312271
Gm43481	-0.793819	1.12312	-0.329306
Gm4353	-1.12648	0.782972	0.343508
Gm43534	-0.97291	-0.0521395	1.02505
Gm4366	-1.14909	0.673019	0.476069
Gm43660	-1.09474	0.865428	0.229311
Gm43775	-1.14814	0.680542	0.467594
Gm43803	-0.644845	-0.507114	1.15196
Gm43860	-1.15348	0.530774	0.622706
Gm43965	-1.12445	0.334813	0.789634
Gm44267	-0.79921	-0.322161	1.12137
Gm44985	-1.07756	0.179417	0.898146
Gm4524	-1.15447	0.557257	0.597213
Gm4544	-1.15308	0.629574	0.523502
Gm45627	-0.492826	1.15076	-0.657933
Gm4617	-1.09237	0.222081	0.87029
Gm46193	-1.15102	0.65524	0.495784
Gm4651	-0.710629	-0.432883	1.14351
Gm47097	-1.06409	0.920354	0.143736
Gm4739	-1.09288	0.223635	0.869248
Gm47757	-1.09605	0.233385	0.862669
Gm47922	-1.02827	0.969106	0.059162
Gm48139	-0.555657	-0.598775	1.15443
Gm48582	-0.71243	1.14319	-0.430762
Gm48805	-1.14083	0.72495	0.415879
Gm49097	-1.12437	0.789878	0.334492
Gm49450	-0.328419	1.12291	-0.79449
Gm49502	-0.808981	-0.309066	1.11805
Gm49503	-0.934048	-0.120909	1.05496
Gm49654	-1.15438	0.553719	0.600664
Gm49984	-0.530612	1.15347	-0.62286
Gm50009	-0.965797	1.03101	-0.0652134
Gm50105	-1.15218	0.642082	0.510102
Gm50295	-1.05182	0.113299	0.938525
Gm51425	-0.498766	1.15128	-0.652517
Gm5177	-0.781035	1.12706	-0.346021
Gm5436	-0.289893	1.11292	-0.823027
Gm5518	-1.01832	0.0377128	0.98061
Gm55258	-1.14097	0.416727	0.724242
Gm5527	-1.06558	0.147564	0.918018
Gm5546	-1.15367	0.619164	0.534501
Gm56003	-1.00327	0.996702	0.00656284
Gm56346	-1.0985	0.241059	0.857437
Gm5641	-1.15469	0.581917	0.572772
Gm5648	-1.04938	0.107425	0.941951
Gm5805	-0.834944	-0.27329	1.10823
Gm5874	-0.39742	-0.740195	1.13762
Gm5898	-1.10467	0.261164	0.843505
Gm6087	-0.469186	-0.679135	1.14832
Gm6136	-0.793613	-0.329577	1.12319
Gm6204	-0.909239	-0.161791	1.07103
Gm6278	-0.535192	-0.618507	1.1537
Gm6377	-1.15467	0.584876	0.569791
Gm6525	-1.10717	0.269637	0.837535
Gm6548	-0.0718433	1.03398	-0.962141
Gm6576	-0.723624	-0.417467	1.14109
Gm6755	-0.645413	-0.506499	1.15191
Gm7045	-1.13186	0.763827	0.368037
Gm7180	-0.636448	-0.516162	1.15261
Gm7367	-1.13967	0.409001	0.730668
Gm7390	-0.908748	-0.162581	1.07133
Gm7392	-1.04106	0.0879225	0.953136
Gm7592	-1.15207	0.508524	0.643542
Gm7658	-0.834928	-0.273312	1.10824
Gm7694	-1.14272	0.715023	0.427699
Gm7784	-1.0245	0.973552	0.0509473
Gm7993	-0.973583	-0.0508911	1.02447
Gm8206	-1.14904	0.673444	0.475593
Gm8210	-0.86962	-0.223082	1.0927
Gm8275	-0.807681	1.1185	-0.310819
Gm8399	-1.11167	0.285385	0.826284
Gm8425	-0.89032	1.08195	-0.191627
Gm8437	-1.13199	0.763346	0.368646
Gm8493	-0.99595	-0.00805074	1.004
Gm8532	-0.626306	-0.526969	1.15328
Gm8730	-0.601954	-0.552392	1.15435
Gm9118	-1.14496	0.702079	0.442884
Gm9761	-0.943913	-0.10404	1.04795
Gm9800	-0.952874	-0.0883851	1.04126
Gm9993	-1.09328	0.868448	0.224827
Gnai3	-0.957307	-0.0805175	1.03782
Gnb1l	-1.03767	0.957506	0.0801634
Gnb4	-1.1485	0.47074	0.677758
Gne	-1.13704	0.74275	0.394289
Gnl2	-1.15406	0.610266	0.543796
Gnl3	-1.0529	0.115899	0.937
Gnl3l	-0.785612	-0.340072	1.12568
Gnmt	-0.677605	-0.470913	1.14852
Golm1	-1.08014	0.893582	0.186559
Golph3	-1.1522	0.510347	0.641855
Got2	-1.11672	0.304011	0.812713
Gpm6b	-1.15023	0.487169	0.663058
Gpr137c	-1.15416	0.607615	0.546547
Gpr179	-0.949203	1.04404	-0.0948364
Gpr19	-0.426372	-0.716144	1.14252
Gpr31c	-1.15197	0.644752	0.507215
Gpr35	-1.11763	0.810167	0.307463
Gpr55	-1.06761	0.914804	0.152803
Gprc5c	-1.14612	0.694713	0.451411
Gprin2	-1.13618	0.746461	0.389723
Gpsm2	-1.11297	0.290073	0.822896
Gpx2	-0.783303	-0.343077	1.12638
Grap2	-0.690241	1.14679	-0.45655
Greb1l	-1.15327	0.526905	0.626366
Grhl2	-1.13711	0.742453	0.394654
Gria3	-1.13718	0.742124	0.395057
Grwd1	-1.05139	0.112254	0.939136
Gsdmc	-1.09137	0.219074	0.8723
Gsg1l	-0.91057	-0.159651	1.07022
Gspt1	-1.08932	0.212951	0.876372
Gstcd	-1.09938	0.243873	0.855506
Gt.ROSA.26Sor	-1.14795	0.681919	0.466035
Gtf2e2	-1.15002	0.485109	0.664916
Gtf2f2	-1.07617	0.175594	0.900573
Gtf2ird1	-1.12431	0.334226	0.790081
Gtpbp3	-1.15451	0.55923	0.595283
Gtse1	-1.14129	0.418678	0.722611
Gzmb	-0.28897	1.11266	-0.823695
H1f0	-1.15446	0.556776	0.597683
H1f3	-1.07182	0.907929	0.163894
H1f5	-1.12778	0.778578	0.349198
H2.Eb1	-0.538315	-0.615524	1.15384
H2.K1	-0.690231	-0.456561	1.14679
H2.K2.1	-0.0420967	1.02038	-0.978287
H2.M2	-0.750657	-0.384531	1.13519
H2ac10	-1.13654	0.744932	0.391607
H2ac14	-1.12988	0.358716	0.771164
H2ac8	-0.471961	-0.676675	1.14864
H2ax	-1.14954	0.480341	0.6692
H2az1	-1.00646	0.0130408	0.993416
H2bc15	-0.971138	1.02656	-0.0554197
H2bc21	-0.0134487	-0.993208	1.00666
H2bc22	-0.653999	-0.497145	1.15114
H2bc8	-1.14569	0.448156	0.697533
H3f3a	-1.06299	0.140925	0.922062
H4c11	-0.889515	1.08239	-0.192873
H4c12	-1.14258	0.426756	0.715821
Has2	-1.11055	0.82915	0.281401
Haspin	-1.15448	0.557563	0.596914
Haus4	-0.840933	-0.264825	1.10576
Haus5	-0.705982	-0.438331	1.14431
Haus8	-1.15454	0.593927	0.560613
Hdgf	-1.01725	0.0354376	0.98181
Heatr1	-0.996011	-0.00793	1.00394
Heatr4	-0.852392	1.10079	-0.248393
Hectd1	-1.14321	0.712315	0.430897
Helz	-1.151	0.655471	0.495532
Hgh1	-0.939508	-0.111617	1.05113
Hhat	-1.08148	0.891165	0.190318
Hhipl2	-1.11917	0.313441	0.805732
Hid1	-1.05884	0.130486	0.928352
Hip1r	-1.13716	0.742228	0.39493
Hipk4	-1.15392	0.613756	0.540163
Hira	-0.697896	-0.447736	1.14563
Hirip3	-1.018	0.0370265	0.980973
Hivep3	-1.14388	0.708515	0.435366
Hjurp	-1.14115	0.417802	0.723344
Hltf	-1.09816	0.858168	0.23999
Hmga1	-1.0711	0.909122	0.161981
Hmga1b	-1.1263	0.783576	0.342724
Hmgb1	-0.956282	-0.0823439	1.03863
Hmgb1.ps2	-0.927852	-0.131321	1.05917
Hmgb2	-1.13441	0.380567	0.753844
Hmgb3	-1.1518	0.505085	0.646716
Hmgn1	-1.05363	0.117661	0.935964
Hmgn2.ps	-1.15001	0.665052	0.484957
Hmgn5	-0.967642	-0.0618461	1.02949
Hmgxb4	-1.15433	0.60248	0.55185
Hnrnpa1	-1.13046	0.361417	0.769046
Hnrnpa2b1	-1.09682	0.235767	0.86105
Hnrnpc	-1.13554	0.386358	0.749183
Hnrnpd	-1.05541	0.122021	0.933391
Hnrnpf	-1.12242	0.326398	0.796018
Hnrnpk	-1.13263	0.371728	0.760901
Hnrnpll	-1.12158	0.322993	0.798585
Hnrnpm	-1.14578	0.448829	0.696951
Hnrnpu	-1.14888	0.47415	0.674729
Homer2	-0.551228	-0.603084	1.15431
Hook1	-1.14414	0.437128	0.707011
Hpcal4	-1.13646	0.3912	0.745263
Hrob	-1.13322	0.374608	0.758609
Hs6st1	-1.15468	0.582588	0.572096
Hs6st2	-1.1416	0.420597	0.721003
Hsd11b2	-1.14966	0.668197	0.48146
Hsd17b7	-1.14187	0.422262	0.719606
Hsh2d	-1.05545	0.933331	0.122122
Hsp90ab1	-1.14186	0.422233	0.719631
Hspa1l	-0.847737	-0.255107	1.10284
Hspa5	-1.13773	0.398035	0.739693
Hspbap1	-1.15162	0.64886	0.502755
Hspbp1	-1.00354	0.00712781	0.996417
Hsph1	-1.15295	0.521426	0.631524
Htr2a	-0.749167	-0.386378	1.13554
Hunk	-1.15469	0.572432	0.582255
Hus1	-1.15457	0.562059	0.592508
Ica1	-1.11468	0.296343	0.818336
Icam1	-1.01073	0.988911	0.0218216
Idi1	-0.895224	-0.183997	1.07922
Ier5	-1.1515	0.650199	0.501296
Ifi30	-1.15307	0.629631	0.523441
Ifi44	-0.275376	1.10883	-0.833459
Ifngr2	-1.14224	0.717629	0.424612
Ifrd1	-1.14794	0.682026	0.465913
Ift80	-1.14652	0.454454	0.692069
Ift88	-1.14479	0.703143	0.441645
Igfals	-1.15453	0.560119	0.594412
Igfbp2	-1.14978	0.482672	0.667108
Igsf23	-0.716831	-0.425559	1.14239
Igsf3	-1.15416	0.607672	0.546488
Igsf5	-1.15405	0.610701	0.543344
Igsf9b	-1.03506	0.0742593	0.9608
Ikzf1	-1.14754	0.462569	0.68497
Il17re	-1.14617	0.694385	0.45179
Il18r1	-1.15429	0.603731	0.550561
Il1a	-1.01593	0.983266	0.0326684
Il1rap	-1.00252	0.997466	0.00504949
Il20rb	-0.990911	-0.017936	1.00885
Il21r	-1.08002	0.893797	0.186225
Ildr1	-1.14661	0.691499	0.455107
Ilf3	-1.13611	0.389317	0.74679
Immp1l	-1.07244	0.165552	0.906893
Impdh2.ps	-1.04899	0.106514	0.94248
Inava	-1.15467	0.570353	0.58432
Inpp5j	-1.14269	0.427508	0.715185
Ints12	-1.11028	0.82985	0.280425
Ints2	-1.13148	0.366201	0.765279
Ints4	-1.13656	0.391744	0.74482
Ints7	-1.07357	0.168571	0.905001
Intu	-1.14918	0.672227	0.476957
Ip6k2	-1.08328	0.887873	0.195407
Ipcef1	-1.15245	0.638592	0.513861
Ipo7	-1.091	0.217942	0.873056
Iqcd	-1.1443	0.43823	0.706069
Iqcg	-0.482111	-0.667612	1.14972
Iqgap1	-1.08875	0.877489	0.211262
Iqgap2	-1.06667	0.150371	0.916299
Irag1	-1.14629	0.452687	0.693605
Irf2bp2	-1.11919	0.313499	0.80569
Irf6	-1.15161	0.502705	0.648906
Irf9	-0.367597	1.13177	-0.764175
Irs2	-0.655306	-0.495712	1.15102
Irx3	-1.15338	0.624575	0.5288
Irx5	-1.15173	0.647589	0.504138
Isg20l2	-1.12306	0.329031	0.794027
Itfg2	-1.07626	0.175861	0.900404
Itga10	-1.03322	0.0701262	0.963091
Itga2	-1.13291	0.759828	0.373078
Itga3	-1.13791	0.399059	0.738854
Itgal	-0.771865	1.12969	-0.35782
Itgax	-1.01181	0.987757	0.0240518
Itgb2l	-1.01979	0.97896	0.0408298
Itgb3bp	-0.853745	-0.246433	1.10018
Itgb8	-1.10008	0.853966	0.246111
Jade3	-1.1547	0.576862	0.577838
Jag2	-1.1348	0.382557	0.752246
Jmy	-1.13895	0.734066	0.404886
Jph4	-0.795479	-0.327112	1.12259
Jpt1	-0.93213	-0.124148	1.05628
Jpt2	-1.13456	0.381317	0.753242
Jrk	-0.174104	1.07562	-0.901516
Jund	-1.13439	0.380448	0.75394
Kank4	-1.15167	0.648276	0.503391
Kank4os	-1.01166	0.987914	0.0237495
Katnbl1	-1.13278	0.372484	0.7603
Kazn	-1.1545	0.595866	0.558634
Kbtbd6	-0.634258	-0.518507	1.15277
Kcnc3	-1.03671	0.0779851	0.958724
Kcnip3	-1.05837	0.129328	0.929044
Kcnj10	-0.90823	1.07164	-0.163411
Kcnk1	-1.13839	0.401721	0.736671
Kcnk5	-1.15335	0.52827	0.625077
Kcnk6	-1.12757	0.779284	0.348286
Kcnn4	-1.15328	0.526998	0.626279
Kcnq1ot1	-1.08408	0.886382	0.197703
Kcns1	-1.13879	0.734813	0.40398
Kctd1	-1.04702	0.945194	0.101822
Kctd14	-1.14775	0.464344	0.683409
Kctd4	-1.12465	0.788989	0.335657
Kdm4a	-1.03883	0.956015	0.0828192
Kdm5a	-1.14315	0.712686	0.43046
Kdm5b	-1.10173	0.850277	0.25145
Kdm8	-1.10671	0.268055	0.838655
Khdrbs3	-1.15118	0.497526	0.653651
Kif14	-1.13436	0.380331	0.754033
Kif15	-1.15015	0.486336	0.66381
Kif18a	-1.13071	0.36257	0.768139
Kif18b	-1.1472	0.459792	0.687406
Kif21a	-1.14673	0.690672	0.456057
Kif22	-1.13479	0.382503	0.752289
Kif23	-1.14543	0.446274	0.699159
Kif24	-1.09235	0.22201	0.870338
Kif26b	-0.660367	1.15051	-0.490144
Kif4	-1.13905	0.405416	0.73363
Kif6	-0.455663	1.14668	-0.691015
Kifc1	-1.13065	0.362286	0.768363
Kifc5b	-1.12403	0.333083	0.790951
Klc3	-1.1534	0.624158	0.529242
Klf14	-0.196256	-0.887323	1.08358
Klf5	-1.02517	0.972775	0.0523899
Klf7	-0.757703	1.13345	-0.375744
Klhdc8a	-1.12726	0.346939	0.780326
Klhdc9	-1.09175	0.220212	0.87154
Klhl25	-1.06801	0.153859	0.914154
Klhl29	-1.13165	0.367002	0.764645
Klk14	-1.06293	0.922153	0.140774
Klk1b11	-0.954665	-0.0852168	1.03988
Klra2	-1.08073	0.89253	0.188197
Kmt5a	-1.14087	0.416153	0.724722
Kmt5c	-1.1527	0.517462	0.635235
Knl1	-1.14501	0.443205	0.701803
Knop1	-1.14735	0.461045	0.686308
Kntc1	-1.13733	0.395888	0.741446
Kpna2	-1.05503	0.121076	0.933949
Kpnb1	-1.07411	0.170016	0.904093
Krr1	-1.15429	0.550391	0.603896
Krt5	-1.13977	0.730189	0.409579
Krt71	-1.14596	0.450195	0.695768
Krt8	-1.15469	0.581381	0.57331
Krtcap2	-1.05789	0.128125	0.929762
Krtcap3	-1.15252	0.637656	0.514866
Lad1	-0.922665	-0.13993	1.0626
Lair1	-0.517764	1.15272	-0.634953
Lama1	-1.15382	0.537973	0.615852
Lamb3	-1.15455	0.593292	0.561261
Lamc2	-1.15014	0.663832	0.486311
Lamp5	-1.00541	0.994496	0.0109185
Lancl2	-1.04892	0.106338	0.942582
Lao1	-0.595393	-0.559117	1.15451
Large2	-1.14877	0.47312	0.675645
Larp4	-1.13768	0.397789	0.739894
Larp4b	-1.13285	0.372798	0.760051
Larp7	-1.14609	0.451152	0.694938
Lbh	-1.14377	0.709137	0.434636
Lbp	-0.921149	1.06358	-0.142429
Lbr	-1.06511	0.146359	0.918755
Lcn12	-1.13779	0.398369	0.739419
Lcp1	-1.08711	0.880657	0.206458
Lct	-0.591431	1.15459	-0.563154
Lef1	-0.762606	1.13219	-0.369579
Leo1	-1.11964	0.315252	0.804383
Lgr4	-1.13946	0.731662	0.407799
Lgr6	-1.15468	0.583035	0.571647
Lhfpl2	-1.05787	0.128073	0.929793
Lig1	-1.11499	0.297482	0.817503
Lig3	-1.12559	0.785916	0.339675
Limd2	-1.15455	0.561193	0.593358
Limk2	-1.11403	0.820076	0.293956
Lin54	-1.08288	0.194278	0.888605
Lin9	-1.15337	0.528743	0.62463
Litaf	-1.14239	0.716824	0.425567
Lix1	-0.548123	-0.606092	1.15422
Lmbrd2	-1.14079	0.415671	0.725124
Lmntd2	-1.05079	0.939981	0.110807
Lmo4	-1.15374	0.617565	0.536179
Lmtk3	-1.08236	0.192789	0.889569
Lpcat2	-1.11259	0.823892	0.288697
Lpcat4	-1.15216	0.642427	0.509729
Lpo	-0.880539	-0.206637	1.08718
Lpp	-1.14912	0.672793	0.476322
Lratd2	-1.14443	0.705267	0.439168
Lrguk	-1.10834	0.834679	0.273662
Lrrc15	-0.893669	1.08009	-0.186425
Lrrc59	-0.900542	-0.175643	1.07618
Lrrc7	-1.13777	0.398288	0.739486
Lrrc75b	-1.12905	0.35491	0.774138
Lrrcc1	-1.14573	0.448426	0.6973
Lrrn2	-1.03848	0.0820181	0.956465
Lrwd1	-0.802269	-0.318083	1.12035
Lsm2	-1.0839	0.197182	0.886721
Lsm4	-1.11551	0.299443	0.816068
Lsm5	-0.490358	-0.660173	1.15053
Lsm8	-1.02319	0.0481241	0.975069
Lsr	-1.15191	0.50645	0.645458
Ltb	-0.774669	1.1289	-0.354228
Ltb4r2	-1.09899	0.856355	0.242636
Ltk	-1.14228	0.717436	0.424841
Luzp2	-1.092	0.220959	0.871041
Lxn	-1.15459	0.59103	0.563562
Ly6e	-1.13994	0.72936	0.410579
Ly6g6d	-1.11431	0.29499	0.819322
Ly6g6e	-1.13549	0.386077	0.749409
Ly96	-1.01829	0.03764	0.980649
Lyar	-0.998653	-0.00268911	1.00134
Lyn	-1.12668	0.782289	0.344394
Mab21l3	-1.15261	0.516096	0.63651
Macc1	-1.08759	0.879749	0.207838
Mad1l1	-1.1317	0.367248	0.764451
Mad2l1	-1.11854	0.310955	0.80758
Mad2l1bp	-1.15195	0.64498	0.506968
Magee2	-0.977741	-0.043123	1.02086
Magi3	-1.14907	0.673152	0.47592
Mal2	-1.14193	0.422666	0.719266
Man1a2	-1.11122	0.283764	0.827452
Mansc1	-1.10098	0.851965	0.249011
Map2	-1.14301	0.713445	0.429565
Map3k1	-1.12592	0.784841	0.341077
Map3k13	-1.1081	0.27283	0.835271
Map3k21	-1.03921	0.955534	0.0836746
Map3k9	-1.14972	0.6676	0.482124
Mapk13	-1.15451	0.59565	0.558855
Mars2	-0.798346	-0.323311	1.12166
Mastl	-1.14485	0.442077	0.702772
Mat1a	-1.08955	0.875918	0.213635
Mbd4	-1.15371	0.535352	0.618354
Mbnl3	-1.13651	0.745044	0.391469
Mcm3	-1.08199	0.191757	0.890236
Mcm4	-1.10255	0.254141	0.848409
Mcm5	-1.08329	0.195444	0.88785
Mcm6	-1.14755	0.462642	0.684906
Mcm7	-1.11546	0.299266	0.816198
Mdc1	-1.14428	0.438126	0.706159
Mdn1	-1.15445	0.597917	0.556537
Meak7	-1.14047	0.726742	0.41373
Med14	-1.15414	0.608191	0.54595
Med19	-1.05414	0.935222	0.118921
Melk	-1.12938	0.356422	0.772958
Meltf	-0.849491	-0.252583	1.10207
Mest	-1.03578	0.0758929	0.959891
Mettl25	-1.1292	0.355588	0.773609
Mettl27	-1.13054	0.768767	0.361771
Mettl3	-1.15442	0.555122	0.599297
Mex3a	-1.13835	0.736882	0.401464
Mex3b	-0.976392	1.02204	-0.0456518
Mfhas1	-1.14563	0.447731	0.6979
Mfsd6	-1.15369	0.53495	0.618736
Mgam	-1.14316	0.712585	0.430579
Mgat4a	-1.15441	0.599793	0.554613
Micall2	-1.14524	0.44491	0.700335
Mid1	0.0229023	0.988352	-1.01125
Mif	-0.717225	-0.425091	1.14232
Miga1	-1.14008	0.411418	0.728663
Mir145a	-1.03862	0.956287	0.0823352
Mir17hg	-1.13791	0.399022	0.738884
Mir205hg	-1.1059	0.840587	0.265315
Mis18a	-1.09744	0.237715	0.859722
Mitd1	-1.13988	0.729636	0.410246
Mki67	-1.14774	0.464275	0.68347
Mlh1	-1.02774	0.96974	0.0579957
Mllt1	-1.12545	0.339069	0.78638
Mmp12	-0.920716	1.06386	-0.143142
Mmp13	-1.04431	0.948843	0.0954665
Mmp15	-1.03621	0.95935	0.0768647
Mmp16	-0.490369	-0.660163	1.15053
Mmp17	-0.881045	-0.205868	1.08691
Mms22l	-1.13027	0.360498	0.769767
Mnd1	-1.08029	0.186962	0.893324
Mns1	-1.13013	0.359868	0.770262
Moxd1	-1.15387	0.614908	0.53896
Mphosph10	-1.15074	0.492595	0.658143
Mphosph9	-1.14637	0.453248	0.693118
Mpped2	-1.11718	0.81145	0.305725
Mpzl1	-1.15463	0.566037	0.58859
Mpzl3	-1.12504	0.337324	0.787716
Mroh2a	-1.09019	0.215529	0.874661
Mrpl48	-0.323689	-0.798061	1.12175
Mrto4	-1.01103	0.0224309	0.988596
Msc	-0.895165	-0.18409	1.07925
Msh2	-1.15465	0.568413	0.586242
Msh5	-1.14876	0.473105	0.675658
Mta3	-1.15223	0.641555	0.510671
Mtbp	-1.08793	0.208844	0.879086
Mtcl1	-1.08469	0.199451	0.885244
Mthfd1	-0.63552	-0.517157	1.15268
Mthfd2	-1.06355	0.142348	0.921199
Mtmr12	-1.15232	0.511922	0.640394
Mtus2	-1.07182	0.163894	0.907929
Muc1	-1.14648	0.692338	0.454145
Muc15	-1.14569	0.448138	0.697548
Muc20	-0.940658	-0.109647	1.0503
Muc4	-1.15297	0.521821	0.631153
Mvd	-1.14949	0.479897	0.669597
Mxd3	-1.13117	0.364713	0.766452
Mybbp1a	-1.08944	0.213305	0.876138
Mybl1	-1.10752	0.27082	0.836697
Mybl2	-1.13257	0.371457	0.761116
Myc	-1.1536	0.620453	0.533147
Mycbpap	-1.14918	0.672282	0.476895
Myef2l	-1.15463	0.566559	0.588075
Myh11	-1.15469	0.582253	0.572434
Myl10	-1.10903	0.276042	0.832984
Mylk	-1.15379	0.537261	0.616532
Myo1d	-1.1336	0.376496	0.757103
Myo1e	-1.15451	0.595395	0.559115
Myo5c	-1.14818	0.467947	0.680231
Myo7a	-0.0898497	-0.952043	1.04189
N4bp2	-1.15377	0.617069	0.536698
N4bp2os	-1.09323	0.868542	0.224687
Naa50	-0.956017	-0.082816	1.03883
Naaladl2	-1.1485	0.677714	0.470789
Nalcn	-0.811637	1.11711	-0.305473
Nanos1	-0.982767	-0.033618	1.01639
Nans	-1.10824	0.273314	0.834926
Nap1l1	-1.02702	0.0564401	0.970585
Nap1l3	-0.814129	-0.302087	1.11622
Nat8	-1.12025	0.802556	0.317699
Nat8f2	-1.14925	0.477571	0.671678
Nat8f4	-1.14762	0.46326	0.684363
Nav2	-1.11077	0.282176	0.828594
Nav3	-1.15216	0.642391	0.509768
Nbea	-1.14906	0.673268	0.475789
Ncald	-1.15364	0.619745	0.533891
Ncapg2	-1.0973	0.237282	0.860017
Ncaph	-1.13225	0.369896	0.762355
Ncl	-1.11913	0.313261	0.805867
Ncoa3	-1.1494	0.479037	0.670367
Ndc80	-1.14161	0.420648	0.720961
Ndor1	-1.15443	0.598849	0.555581
Ndrg1	-0.652505	1.15128	-0.49878
Nectin4	-1.15428	0.604085	0.550196
Nek2	-1.12887	0.354103	0.774767
Nek6	-1.04429	0.0954181	0.948871
Neo1	-1.12997	0.77084	0.35913
Nfatc2ip	-0.888039	-0.195152	1.08319
Nfkbid	-1.08996	0.875119	0.214841
Nfkbie	-1.05476	0.934331	0.120431
Niban2	-1.14512	0.444023	0.701099
Nifk	-1.09645	0.234613	0.861834
Ninl	-1.14701	0.68873	0.45828
Nipal2	-1.15232	0.512013	0.640309
Nipsnap1	-1.10325	0.846791	0.256463
Nkrf	-1.15188	0.645782	0.506099
Nktr	-1.08196	0.890293	0.191668
Nkx3.1	-0.811373	-0.30583	1.1172
Nle1	-0.868861	-0.224213	1.09307
Nlrc4	-0.597201	-0.557269	1.15447
Nlrc5	0.178075	0.899	-1.07707
Nlrp9b	-1.14713	0.459259	0.687873
Nme1	-0.952027	-0.0898789	1.04191
Nme4	-1.14955	0.480445	0.669107
Nmral1	-1.01333	0.0272105	0.986117
Noa1	-1.10496	0.262124	0.842832
Noc2l	-1.09844	0.240868	0.857567
Noc4l	-1.06832	0.154655	0.913662
Nono	-1.15468	0.582929	0.571753
Nop58	-1.08632	0.204143	0.882177
Nop9	-1.10392	0.258669	0.845251
Nos1ap	-1.1508	0.657526	0.493274
Notch1	-1.15462	0.589447	0.565169
Npas2	-1.15457	0.592575	0.561991
Npas4	-1.0666	0.916403	0.150201
Npl	0.0225487	-1.01108	0.988535
Npm1	-1.14741	0.461503	0.685906
Npnt	-1.15413	0.608449	0.545683
Nr1h5	-0.578364	-0.576336	1.1547
Nr2f6	-0.98739	-0.0247596	1.01215
Nr6a1	-1.14995	0.665595	0.484355
Nrarp	-0.867353	-0.226456	1.09381
Nrg1	-1.00901	0.0182753	0.990737
Nrk	-1.09979	0.854608	0.245179
Nrm	-0.91416	-0.153848	1.06801
Nrtn	-1.14976	0.482425	0.66733
Nsl1	-1.14428	0.438121	0.706163
Nsmce2	-1.03283	0.0692593	0.96357
Nsmf	-1.1263	0.342737	0.783565
Nt5dc2	-1.01503	0.0307806	0.984254
Ntng1	-1.07772	0.89787	0.179851
Nuak2	-1.15454	0.594044	0.560494
Nubp1	-0.896021	-0.182751	1.07877
Nucb2	-1.15405	0.61068	0.543366
Nucks1	-0.989456	-0.0207649	1.01022
Nudcd1	-1.10006	0.246065	0.853998
Nudt1	-1.1354	0.385643	0.74976
Nudt14	-1.08013	0.186537	0.893597
Nudt21	-1.12958	0.357318	0.772258
Nuf2	-1.13829	0.401176	0.737118
Nup155	-1.10351	0.257308	0.846202
Nup205	-1.03668	0.0779097	0.958766
Nup43	-1.11795	0.308693	0.809257
Nup62	-1.02289	0.0474613	0.975424
Nup62cl	-0.890746	-0.190967	1.08171
Nup93	-1.13371	0.377048	0.756662
Nusap1	-1.1441	0.436831	0.707265
Nvl	-1.15468	0.570768	0.583907
Nwd1	-1.07409	0.16997	0.904122
Nxf7	-1.09835	0.857761	0.240586
Oas1b	-0.125671	1.0569	-0.931224
Ogdhl	-0.969428	1.028	-0.0585694
Ogfrl1	-1.12112	0.799981	0.321135
Oip5	-1.11814	0.309439	0.808705
Olah	-1.12069	0.319424	0.801265
Olfr1318	-0.946568	1.046	-0.0994355
Omp	-1.15416	0.546522	0.607639
Opn1mw	-1.11768	0.307642	0.810035
Osbpl10	-1.14109	0.417466	0.723625
Osbpl7	-1.15294	0.631698	0.52124
Ostc	-1.15209	0.508785	0.643301
Otoa	-1.1527	0.517519	0.635181
Ovgp1	-1.1052	0.262941	0.842258
Ovol1	-1.15463	0.566316	0.588315
Ovol2	-1.14748	0.462056	0.685421
P3h2	-1.15469	0.580902	0.573791
Pa2g4	-1.09247	0.222389	0.870084
Pabpc1	-1.15348	0.530803	0.622678
Pabpc4l	-1.11503	0.297658	0.817375
Pacc1	-1.10427	0.844426	0.259849
Pacs1	-1.1537	0.535133	0.618562
Padi1	-1.07945	0.894825	0.18462
Padi3	-1.15404	0.61084	0.5432
Pafah1b3	-1.15113	0.496951	0.654176
Paip2b	-1.15414	0.545965	0.608176
Pak3	-1.1459	0.696185	0.449714
Pak4	-1.15117	0.497455	0.653716
Pak6	-1.05424	0.119167	0.935077
Palb2	-1.15125	0.652834	0.49842
Papss1	-0.992736	-0.0143737	1.00711
Pard3b	-1.11995	0.803448	0.316506
Pard6b	-1.15377	0.617093	0.536673
Parp1	-1.0785	0.182007	0.896496
Parp14	-0.213643	1.08956	-0.875913
Parp8	-0.247579	1.10053	-0.852955
Parp9	-0.729103	1.13999	-0.410889
Pask	-1.11298	0.290103	0.822874
Patj	-1.05424	0.935087	0.11915
Pawr	-1.15412	0.608781	0.545338
Pax8	-0.601575	-0.552782	1.15436
Pbdc1	-0.941032	-0.109005	1.05004
Pbk	-1.108	0.272499	0.835505
Pbrm1	-1.15414	0.545998	0.608145
Pbx3	-0.986737	-0.0260186	1.01276
Pced1b	-1.04852	0.943128	0.105395
Pclaf	-1.11218	0.287232	0.824951
Pcna	-0.963436	-0.0695024	1.03294
Pcnp	-1.0715	0.163043	0.90846
Pcnx4	-0.523474	-0.6296	1.15307
Pctp	-0.711402	-0.431973	1.14337
Pdcl	-1.15449	0.558291	0.596202
Pde4b	-1.14587	0.696399	0.449466
Pde4c	-0.773254	-0.356043	1.1293
Pde7a	-1.14125	0.722802	0.41845
Pde8b	-0.823082	1.1129	-0.289817
Pde9a	-1.08073	0.188202	0.892527
Pdgfa	-1.13462	0.381626	0.752994
Pdgfc	-1.1047	0.261252	0.843443
Pdk3	-1.11162	0.826418	0.285199
Pdpn	-1.05514	0.933782	0.12136
Pds5a	-1.1415	0.419989	0.721513
Pex26	-1.11827	0.309913	0.808353
Pfdn4	-0.645026	-0.506918	1.15194
Pfn1	-1.09484	0.229616	0.865221
Pgap4	-1.06314	0.14132	0.921822
Pglyrp1	-0.785966	-0.33961	1.12558
Pgm2l1	-1.14389	0.435416	0.708472
Pgm5	-1.15382	0.537804	0.616014
Pgp	-1.0262	0.0546413	0.971559
Phc2	-1.14661	0.691471	0.455139
Phf11d	0.0736237	0.961153	-1.03478
Phf19	-0.992372	-0.0150862	1.00746
Phf20l1	-1.13685	0.743598	0.393248
Phf5a	-1.02491	0.0518424	0.97307
Phf6	-1.06567	0.147784	0.917884
Phgdh	-1.06873	0.155732	0.912998
Phlda1	-1.14805	0.681166	0.466888
Phldb3	-1.1544	0.554256	0.600141
Phyhip	-1.15467	0.569708	0.584959
Pick1	-1.09514	0.230563	0.864581
Pidd1	-1.14552	0.446936	0.698588
Pif1	-1.11912	0.313249	0.805875
Piga	-1.15269	0.517372	0.635318
Pigr	-1.14198	0.719037	0.422938
Pigt	-1.02266	0.0469862	0.975679
Pik3c2a	-0.989623	1.01006	-0.0204398
Pik3c2b	-1.14377	0.434649	0.709125
Pik3c2g	-0.8702	1.09242	-0.222216
Pilra	-1.151	0.655463	0.49554
Pim1	-0.99497	1.00496	-0.00998501
Pimreg	-1.14133	0.418911	0.722417
Pip5k1b	-1.02097	0.0433441	0.977623
Pitpnm3	-0.680475	1.14815	-0.46767
Piwil2	-1.04079	0.953481	0.0873118
Pkmyt1	-1.08358	0.196253	0.887325
Pkp1	-1.1546	0.590724	0.563872
Pkp2	-0.933657	-0.12157	1.05523
Pkp3	-1.15375	0.536363	0.617389
Platr25	-0.93667	1.05313	-0.116462
Plb1	-1.1547	0.578391	0.576309
Plch1	-1.08161	0.190667	0.890939
Plcxd1	-1.15351	0.531361	0.622149
Plcxd2	-1.14628	0.693656	0.452629
Plek2	-1.03062	0.0643462	0.966273
Plekha7	-1.15381	0.537731	0.616083
Plekhg1	-0.701055	1.14513	-0.444074
Plekhg4	-0.884537	-0.200534	1.08507
Plekhh1	-1.14858	0.471477	0.677104
Plekhn1	-0.98454	1.01477	-0.0302339
Plk1	-1.13526	0.384927	0.750337
Plk4	-1.09997	0.245778	0.854196
Plppr4	-0.884056	-0.201271	1.08533
Plxnb1	-1.15114	0.654061	0.497077
Plxnb2	-1.11294	0.822973	0.289967
Pmf1	-1.06562	0.14767	0.917954
Pnck	-1.13029	0.360602	0.769685
Pnrc1	-1.09827	0.857922	0.240351
Poglut2	-1.13952	0.408168	0.731356
Pola1	-1.11189	0.28617	0.825718
Pold1	-0.992358	-0.0151128	1.00747
Pold2	-0.666154	-0.483733	1.14989
Pold3	-1.15068	0.491964	0.658716
Pole	-1.11151	0.28481	0.826699
Pole3	-1.10279	0.254931	0.847859
Polq	-1.10928	0.276934	0.832348
Polr1b	-1.13741	0.396298	0.741112
Polr1e	-1.14761	0.463188	0.684426
Polr1f	-1.15277	0.518526	0.63424
Polr2f	-0.473591	-0.675226	1.14882
Polr3d	-1.15071	0.492279	0.65843
Polr3h	-0.765024	-0.366523	1.13155
Pop1	-1.13792	0.399118	0.738806
Pop4	-0.383463	-0.751517	1.13498
Pot1a	-1.14118	0.723177	0.418002
Ppan	-1.118	0.308892	0.80911
Ppard	-1.14752	0.462392	0.685126
Ppfia1	-1.12911	0.355177	0.773929
Ppfia3	-1.14107	0.417334	0.723735
Ppfia4	-1.15347	0.530636	0.622837
Ppil1	-1.04692	0.101592	0.945326
Ppip5k2	-1.15468	0.571453	0.583228
Ppp1cb	-1.15035	0.488438	0.661911
Ppp1cc	-1.05918	0.131337	0.927842
Ppp1r13l	-1.07624	0.175803	0.90044
Ppp4r1	-1.12776	0.349108	0.778647
Pradc1	-0.982496	-0.0341343	1.01663
Pramel13	-1.14607	0.450974	0.695092
Pramel25	-0.688908	-0.458076	1.14698
Prc1	-1.13692	0.393644	0.743275
Prdm11	-1.15335	0.625111	0.528234
Prdm15	-1.12939	0.772937	0.356449
Prdx4	-1.13849	0.402262	0.736227
Prelid1	-1.12096	0.320495	0.800461
Prex1	-1.15237	0.512635	0.639731
Prim1	-1.10621	0.26636	0.839851
Prim2	-1.11354	0.292151	0.821388
Prkcd	-1.15184	0.646233	0.505609
Prkch	-1.14866	0.676467	0.472195
Prmt1	-0.987192	-0.0251417	1.01233
Prmt3	-0.803421	-0.316542	1.11996
Prok1	-1.14949	0.479859	0.669632
Prom2	-0.979723	-0.03939	1.01911
Proser3	-1.13544	0.749601	0.38584
Prox1	-1.10497	0.842805	0.262161
Prpf31	-1.08756	0.207765	0.879797
Prps2	-1.08989	0.214624	0.875262
Prr11	-1.14947	0.47969	0.669783
Prr32	-0.130027	-0.928626	1.05865
Prr7	-0.926123	-0.1342	1.06032
Prrc2c	-1.12911	0.773916	0.355195
Prrg4	-0.93776	1.05236	-0.114605
Prss30	-0.918665	1.06517	-0.146507
Prss8	-1.14152	0.721435	0.420082
Psca	-0.250199	1.10134	-0.851144
Psd4	-1.12822	0.77703	0.351194
Psmb8	-0.620631	1.15359	-0.53296
Psmb9	-0.821366	1.11355	-0.292181
Psme3ip1	-1.15459	0.591172	0.563417
Psmg3	-0.95352	-0.0872437	1.04076
Psrc1	-1.15469	0.581089	0.573603
Ptbp3	-1.15423	0.605589	0.548644
Ptchd4	-0.994751	-0.0104169	1.00517
Ptger2	-1.1194	0.314341	0.805063
Ptges3	-0.952764	-0.0885779	1.04134
Ptges3.ps	-1.15254	0.637415	0.515125
Ptk7	-1.0958	0.863214	0.232581
Ptma	-1.11948	0.314633	0.804845
Ptma.ps2	-1.03165	0.965011	0.0666437
Ptpn18	-1.14749	0.462126	0.685359
Ptpn22	-1.15359	0.620704	0.532883
Ptprc	-0.0577659	1.02763	-0.969865
Ptpre	-1.04282	0.950819	0.0920027
Ptprf	-1.15464	0.566706	0.587929
Purb	-1.1202	0.317466	0.80273
Pus1	-0.964597	-0.0673971	1.03199
Pycard	-1.08717	0.206634	0.880541
Pycr1	-1.14678	0.456501	0.690284
Rab11fip1	-1.1441	0.707246	0.436853
Rab11fip4	-1.15044	0.489384	0.661055
Rab11fip5	-1.15049	0.66059	0.489897
Rab15	-1.15198	0.644551	0.507433
Rab17	-1.12415	0.790576	0.333576
Rab20	-1.15374	0.61755	0.536195
Rab25	-1.12369	0.331654	0.792038
Rab4a	-1.15146	0.650591	0.50087
Rab6b	-0.416091	-0.724773	1.14086
Rab7b	-1.10556	0.264144	0.841412
Rac3	-0.841401	-0.264159	1.10556
Racgap1	-1.13773	0.398072	0.739662
Rad1	-1.06868	0.155599	0.913079
Rad18	-1.11153	0.284888	0.826643
Rad51	-1.12703	0.345918	0.781114
Rad51ap1	-1.08824	0.209758	0.878483
Rad51c	-1.15011	0.486005	0.664108
Ralb	-1.15275	0.634494	0.518255
Ralbp1	-1.14173	0.720345	0.421382
Ralgps1	-1.11732	0.811049	0.306268
Ranbp1	-1.0282	0.059005	0.969191
Rangap1	-1.07179	0.163799	0.907988
Rap1gap	-1.09893	0.24244	0.85649
Rap1gap2	-0.983155	-0.0328794	1.01603
Rapgef5	-1.14982	0.666718	0.483107
Rasal1	-1.13152	0.765142	0.366374
Rasal3	-0.435857	1.14395	-0.708096
Rassf10	-1.12964	0.772035	0.357603
Rassf5	-1.13354	0.757337	0.376203
Rassf7	-1.14786	0.68263	0.465228
Rbm12b1	-0.387588	-0.748189	1.13578
Rbm14	-1.14035	0.412987	0.727359
Rbm19	-0.995247	-0.00943881	1.00469
Rbm25	-1.12087	0.800718	0.320153
Rbm3	-1.13002	0.359364	0.770656
Rbm44	-0.640778	-0.511508	1.15229
Rbm47	-1.14233	0.425211	0.717124
Rbmx2	-1.15148	0.501111	0.65037
Rcc2	-1.11906	0.312978	0.806077
Rdh10	-1.01349	0.985938	0.027554
Rec114	-1.08417	0.886218	0.197955
Recql4	-1.14006	0.411285	0.728773
Reep4	-1.12577	0.340429	0.785338
Relb	-1.15435	0.552602	0.60175
Relch	-1.15142	0.500332	0.651083
Relt	-1.15027	0.487614	0.662656
Resf1	-1.15461	0.589781	0.56483
Rest	-1.09676	0.861168	0.235594
Retreg1	-1.15466	0.585526	0.569135
Rexo4	-1.13412	0.755018	0.379103
Rfc2	-1.03574	0.075789	0.959949
Rfc4	-1.04957	0.107887	0.941682
Rfc5	-1.09639	0.234444	0.86195
Rfx3	-1.07825	0.1813	0.896947
Rfx5	-1.14501	0.70178	0.443231
Rfx7	-1.11874	0.806988	0.311752
Rgl2	-1.09641	0.234499	0.861912
Rgs1	-1.12761	0.779154	0.348454
Rgs11	-1.15106	0.65488	0.496179
Rgs16	-1.06768	0.914688	0.152992
Rgs20	-1.15224	0.510878	0.641362
Rgs8	-0.958239	1.03709	-0.0788531
Rhbdl2	-0.865113	1.09489	-0.229777
Rhno1	-0.985278	1.0141	-0.0288202
Rhou	-1.14856	0.677278	0.471281
Rhov	-1.15447	0.557045	0.59742
Rhpn2	-0.982411	1.01671	-0.0342963
Rims2	-0.0681473	-0.964183	1.03233
Rims3	-1.09986	0.245427	0.854438
Rin1	-1.14183	0.719784	0.42205
Rin3	-0.767266	1.13095	-0.36368
Ring1	-0.501957	-0.649594	1.15155
Riox1	-0.949389	-0.0945111	1.0439
Riox2	-1.12287	0.794618	0.32825
Rlim	-1.13237	0.761902	0.370468
Rmi2	-1.13853	0.402501	0.73603
Rn18s.rs5	-1.1547	0.578404	0.576296
Rnase1	-0.938529	1.05182	-0.113292
Rnaseh2b	-0.773181	-0.356136	1.12932
Rnasel	-0.0640945	1.03051	-0.966411
Rnd1	-1.14369	0.434087	0.709604
Rnf122	-1.12371	0.791994	0.331711
Rnf128	-1.13801	0.399591	0.738419
Rnf149	-1.06958	0.157972	0.911612
Rnf169	-1.15266	0.516923	0.635738
Rnf208	-1.15349	0.622536	0.530953
Rnf213	-0.80122	1.1207	-0.319484
Rnf223	-0.650344	-0.501139	1.15148
Rnf38	-1.14934	0.670899	0.478443
Rnf43	-1.15462	0.565806	0.588818
Rnps1	-1.12053	0.318793	0.801737
Rnps1.ps	-1.09666	0.235273	0.861386
Robo2	-1.01176	0.987812	0.0239465
Rogdi	-1.1542	0.547583	0.606614
Ror1	-1.15185	0.646121	0.505731
Rpa3	-1.1393	0.406864	0.732435
Rpf1	-1.08582	0.202693	0.883126
Rpgrip1	-1.14798	0.681725	0.466255
Rpl10a	-1.07571	0.174353	0.901358
Rpl12	-1.14128	0.41864	0.722643
Rpl13.ps6	-1.15469	0.580903	0.57379
Rpl13a	-1.11566	0.299994	0.815665
Rpl14	-1.00633	0.0127907	0.993543
Rpl14.ps1	-1.04798	0.104111	0.943871
Rpl15	-1.1165	0.303155	0.813343
Rpl15.ps3	-0.833508	-0.275307	1.10881
Rpl17.ps8	-0.904083	1.07411	-0.170032
Rpl21	-0.345674	-0.781303	1.12698
Rpl21.ps15	-0.38679	-0.748834	1.13562
Rpl22l1	-0.823833	-0.288779	1.11261
Rpl28	-1.12493	0.336849	0.788079
Rpl28.ps1	-1.12069	0.31943	0.80126
Rpl3	-1.11092	0.282696	0.82822
Rpl3.ps1	-1.07445	0.170925	0.903521
Rpl32	-0.971628	-0.0545141	1.02614
Rpl34	-0.718114	-0.424036	1.14215
Rpl35a	-0.700755	-0.444423	1.14518
Rpl36a	-0.986385	-0.0266964	1.01308
Rpl39	-1.00689	0.0139291	0.992963
Rpl4	-1.09226	0.221756	0.870508
Rpl41	-0.815703	-0.299942	1.11564
Rpl7a	-1.14196	0.422842	0.719119
Rpl8	-1.01817	0.0373874	0.980782
Rpl9	-0.954523	-0.0854687	1.03999
Rpn1	-1.10382	0.258347	0.845477
Rpp38	-0.947743	-0.0973881	1.04513
Rps10.ps1	-0.957669	-0.0798713	1.03754
Rps10.ps2	-1.12442	0.334712	0.789711
Rps13	-0.963173	-0.0699776	1.03315
Rps15a	-1.11217	0.287165	0.825
Rps20	-1.00816	0.0165201	0.991638
Rps23	-0.963762	-0.0689116	1.03267
Rps23rg1	-1.1547	0.579189	0.57551
Rps25	-0.939224	-0.112105	1.05133
Rps26	-1.1445	0.439608	0.70489
Rps27l	-0.964018	-0.0684468	1.03247
Rps3	-1.1378	0.398441	0.73936
Rps3a1	-0.987948	-0.0236841	1.01163
Rps6ka6	-1.074	0.16972	0.904279
Rps7.ps3	-1.14761	0.463195	0.68442
Rps9	-1.10372	0.258018	0.845706
Rpusd2	-0.945716	-0.100916	1.04663
Rrp15	-1.0811	0.189244	0.891857
Rspo1	-1.15213	0.642815	0.50931
Rtkn	-1.14755	0.462661	0.684889
Rtl10	-1.15463	0.566123	0.588505
Rtn1	-1.15414	0.608344	0.545792
Rtn4r	-1.10793	0.835694	0.272234
Rtp4	0.211298	0.877466	-1.08876
Ruvbl2	-0.910007	-0.160558	1.07056
Rwdd2b	-1.04914	0.10686	0.942279
Rybp	-1.09728	0.860056	0.237226
Ryr3	-1.14825	0.468564	0.679685
S1pr2	-1.1187	0.807107	0.311592
Sae1	-1.05715	0.12631	0.930844
Samd12	-0.823453	-0.289303	1.11276
Sap30	-1.13379	0.377472	0.756323
Sapcd2	-1.11811	0.309299	0.808808
Sass6	-1.10803	0.272596	0.835437
Sat1	-1.09218	0.870677	0.221504
Sbsn	-0.735184	-0.40353	1.13871
Scap	-1.07556	0.173936	0.901622
Scin	-1.03624	0.959321	0.0769153
Sclt1	-1.14465	0.440684	0.703967
Scly	-1.14152	0.420101	0.72142
Scn8a	-1.12866	0.353146	0.775512
Scnn1g	-1.14819	0.680106	0.468088
Scrg1	-0.923411	1.06211	-0.138697
Scrib	-1.14599	0.450419	0.695574
Scrn2	-1.13972	0.409305	0.730415
Scyl3	-1.10942	0.832	0.27742
Sdf2l1	-1.0912	0.218537	0.872659
Sdk2	-0.573293	-0.581398	1.15469
Sec14l2	-1.13876	0.403797	0.734964
Sec23b	-1.08677	0.205464	0.88131
Sec24d	-1.15019	0.486787	0.663402
Sec61b	-1.14701	0.458263	0.688745
Sec61g	-1.11386	0.293318	0.82054
Secisbp2l	-1.00002	0.999982	3.67905e-05
Selenoh	-0.829614	-0.280754	1.11037
Sema4c	-1.14337	0.711421	0.431951
Senp1	-1.14678	0.456432	0.690344
Septin3	-0.352571	-0.77596	1.12853
Serbp1	-1.15247	0.514173	0.638301
Serinc5	-1.14734	0.6864	0.46094
Serp1	-1.12442	0.334716	0.789707
Serpina3i	-0.826278	1.11167	-0.285395
Sertad2	-1.13739	0.741185	0.396208
Sertad4	-1.13068	0.768231	0.362454
Sestd1	-0.883866	1.08543	-0.201562
Setd5	-1.15394	0.540574	0.613362
Setmar	-0.95434	-0.0857922	1.04013
Sf3a1	-1.14322	0.430972	0.712252
Sf3a3	-1.03497	0.0740662	0.960908
Sf3b4	-1.12768	0.348767	0.778911
Sft2d2	-1.15191	0.645386	0.506528
Sftpd	-1.01253	0.0255548	0.986978
Sgo1	-1.14088	0.416166	0.724711
Sgo2a	-1.15406	0.610323	0.543737
Sgpp1	-0.708453	-0.435438	1.14389
Sh3bp4	-1.07191	0.907785	0.164124
Sh3bp5	-1.0728	0.906298	0.166503
Shank2	-1.14273	0.427718	0.715008
Shb	-1.15402	0.542811	0.611214
Shc4	-1.15289	0.632393	0.520499
Shcbp1	-1.13886	0.404338	0.734518
Shfl	-0.984194	1.01509	-0.0308964
Shisa2	-1.15454	0.560782	0.593762
Shisa7	-1.1334	0.375522	0.75788
Shisa8	-0.886763	-0.197117	1.08388
Shroom2	-1.14888	0.474201	0.674684
Shtn1	-1.13997	0.729218	0.41075
Siah1b	-1.11463	0.296162	0.818468
Sidt1	-1.15229	0.51154	0.640748
Sigirr	-1.14259	0.715741	0.42685
Sinhcaf	-1.15469	0.57316	0.58153
Six4	-1.06567	0.917885	0.147783
Ska2	-1.07471	0.171631	0.903077
Ska3	-1.11886	0.312226	0.806637
Skp2	-1.09426	0.22785	0.866413
Slain1	-1.13841	0.736611	0.401794
Slamf8	-0.797576	1.12191	-0.324333
Slc11a2	-1.14763	0.463336	0.684296
Slc15a2	-0.790871	1.12406	-0.333188
Slc15a5	-1.15436	0.553064	0.601301
Slc16a1	-1.14974	0.482273	0.667467
Slc1a4	-1.08061	0.187872	0.892739
Slc20a1	-1.15442	0.555283	0.59914
Slc24a1	-1.03586	0.95979	0.0760753
Slc25a34	-0.705117	1.14446	-0.439343
Slc25a43	-1.15153	0.649801	0.50173
Slc26a11	-1.06693	0.151053	0.91588
Slc26a8	-0.5072	-0.644766	1.15197
Slc26a9	-1.14449	0.704916	0.439577
Slc28a3	-1.11983	0.316033	0.803801
Slc29a4	-1.12033	0.802344	0.317983
Slc2a1	-1.10002	0.245933	0.854089
Slc2a9	-1.12485	0.336508	0.78834
Slc30a6	-1.05399	0.118543	0.935445
Slc30a7	-1.154	0.611773	0.542229
Slc35c1	-1.14563	0.447684	0.697941
Slc35c2	-1.10152	0.250776	0.850744
Slc37a1	-1.15365	0.619562	0.534083
Slc38a2	-1.14748	0.462112	0.685371
Slc38a3	-0.989214	-0.0212339	1.01045
Slc39a11	-1.03483	0.0737349	0.961092
Slc39a14	-1.1545	0.558489	0.596008
Slc39a4	-1.11602	0.814666	0.301355
Slc41a1	-1.15096	0.495003	0.655953
Slc52a2	-1.15127	0.498639	0.652634
Slc6a13	-0.159947	-0.910386	1.07033
Slc6a14	-1.15444	0.556179	0.598266
Slc7a1	-1.12818	0.351004	0.777177
Slc7a11	-0.844535	1.10423	-0.259693
Slc7a4	-0.726669	-0.413817	1.14049
Slc7a5	-1.1422	0.424368	0.717834
Slc9a4	-1.12278	0.327902	0.794882
Slc9a5	-0.724341	-0.416609	1.14095
Slco4c1	-1.11801	0.308921	0.809088
Slfn8	0.455625	0.691048	-1.14667
Slfn9	-0.700793	1.14517	-0.444378
Slitrk1	-1.10199	0.252301	0.849686
Slmap	-1.15183	0.646326	0.505509
Slpi	-0.749488	-0.385979	1.13547
Smap2	-1.13564	0.386896	0.748748
Smarca4	-1.13728	0.39561	0.741674
Smarcad1	-1.15284	0.519743	0.633101
Smarcc1	-1.14913	0.476417	0.672709
Smc2	-1.13382	0.377575	0.756241
Smc4	-1.12226	0.32577	0.796493
Smchd1	-1.01778	0.0365724	0.981212
Smg9	-1.13795	0.399256	0.738693
Smim22	-1.12511	0.337605	0.787502
Smim43	-1.14233	0.425158	0.717168
Smyd3	-1.04737	0.102653	0.944714
Smyd5	-1.15432	0.551348	0.602968
Snai2	-1.12765	0.348646	0.779005
Snd1	-1.11902	0.312851	0.806172
Snhg1	-1.14146	0.419706	0.72175
Snhg17	-1.05565	0.933039	0.122615
Snhg5	-1.15415	0.546232	0.607919
Snip1	-1.15018	0.663454	0.48673
Snph	-1.1418	0.421846	0.719955
Snrpa	-1.11786	0.308338	0.80952
Snrpa1	-1.1104	0.28087	0.829531
Snrpc	-1.01101	0.0223943	0.988615
Snrpd1	-1.06794	0.153674	0.914268
Snrpd2	-0.638252	-0.514227	1.15248
Snrpd3	-0.846725	-0.256558	1.10328
Snrpe	-1.1498	0.482909	0.666895
Snrpg	-0.660563	-0.489927	1.15049
Socs4	-0.963618	-0.0691715	1.03279
Sostdc1	-1.14001	0.729005	0.411007
Sox10	-1.15364	0.619652	0.533988
Sox12	-1.15169	0.503667	0.648022
Sox13	-1.05478	0.120471	0.934307
Sox14	-0.881493	-0.205185	1.08668
Sox9	-1.10474	0.843328	0.261416
Spast	-1.11715	0.305625	0.811524
Spata13	-1.15428	0.60415	0.550129
Spata5	-1.15397	0.612648	0.541318
Spats2	-1.15311	0.524101	0.62901
Spc24	-1.1225	0.326739	0.795761
Spcs2	-0.856888	-0.24186	1.09875
Sphk2	-1.15463	0.588593	0.566035
Spib	-0.861483	1.09661	-0.23513
Spice1	-1.15186	0.646067	0.505789
Spint1	-1.14891	0.674497	0.474411
Spint2	-1.15377	0.536815	0.616958
Spire2	-1.15275	0.518334	0.63442
Spns2	-1.14301	0.713464	0.429542
Spo11	-1.04762	0.944367	0.103254
Spock1	-0.892949	-0.187546	1.08049
Sppl2a	-1.13281	0.7602	0.37261
Spsb3	-1.14719	0.687485	0.459703
Spsb4	-0.948483	-0.0960962	1.04458
Sptbn4	-1.07254	0.165819	0.906726
Sqle	-1.1405	0.413895	0.726604
Srbd1	-1.08231	0.192642	0.889664
Srcin1	-1.13793	0.738767	0.399166
Srebf2	-1.02377	0.0493759	0.974397
Srgap3	-1.15442	0.599277	0.555143
Srsf1	-1.06172	0.13772	0.924002
Srsf3	-1.09639	0.234417	0.861968
Srsf6	-1.14132	0.418856	0.722462
Srsf7	-1.06005	0.13351	0.926538
Ss18l2	-0.86121	-0.235532	1.09674
Ssr1	-0.981167	-0.0366577	1.01782
Ssr2	-1.0516	0.112771	0.938834
Ssrp1	-1.09615	0.233675	0.862472
Ssx2ip	-1.11673	0.304031	0.812699
St6gal1	-1.14484	0.702832	0.442007
Stap2	-1.1398	0.73002	0.409782
Stard5	-1.13497	0.38342	0.751551
Stc1	-1.15466	0.585477	0.569185
Stk19	-0.975122	-0.0480248	1.02315
Stk26	-1.13937	0.407296	0.732078
Stkld1	-1.15339	0.624384	0.529002
Stmn4	-0.820349	-0.29358	1.11393
Stra6l	-1.14174	0.720252	0.421493
Strbp	-1.14709	0.458896	0.688191
Strip1	-1.13653	0.744961	0.391571
Stum	-1.07164	0.908233	0.163406
Stx19	-1.13143	0.365962	0.765467
Stx6	-1.15039	0.661564	0.488822
Stxbp2	-1.14824	0.679788	0.468447
Stxbp6	-1.1547	0.576328	0.578372
Sub1	-0.953746	-0.0868437	1.04059
Suco	-1.14504	0.443455	0.701588
Susd4	-1.1547	0.578891	0.575808
Suv39h1	-1.04867	0.105746	0.942925
Suz12	-1.0922	0.221558	0.87064
Sv2a	-1.01227	0.0250122	0.987259
Sycp1	-0.883879	-0.201541	1.08542
Syn1	-1.15177	0.647075	0.504696
[truncated: 366 more rows]
