# Supplementary material for: Oncogenic activation of SMYD3-SHCBP1 promotes breast cancer development and is coupled with resistance to immune therapy
Source: Cell Death Dis. 2025 Mar 29;16(1):220. doi: 10.1038/s41419-025-07570-8 (PMC11954966; doi:10.1038/s41419-025-07570-8)
Supplement: Supplementary file 6 — Supplementary data 4 [file 41419_2025_7570_MOESM6_ESM.xlsx]

## Sheet: MTV vs WTV
Description	setSize	enrichmentScore	NES	pvalue	qvalue	rank	leading_edge	core_enrichment	symbol
positive regulation of protein metabolic process	33	0.466327	1.82617	0.00721394	1	93	tags=33%, list=16%, signal=30%	26898/382551/56835/11553/12163/21825/192212/233744/16846/11549/83433	Ctsj/Cd300ld3/Ctsr/Adra2c/Bmp8a/Thbs1/Prom2/Spon1/Lep/Adra1a/Trem2
positive regulation of catalytic activity	36	0.417055	1.67573	0.0144868	1	199	tags=61%, list=33%, signal=43%	26898/56835/11553/102075/21825/16846/11549/83433/11689/13982/210376/18162/19713/14066/17470/380711/56221/12740/65973/100732/239126/18173	Ctsj/Ctsr/Adra2c/Plekhg4/Thbs1/Lep/Adra1a/Trem2/Alox5/Esr1/Mtmr9/Npr3/Ret/F3/Cd200/Rap1gap2/Ccl24/Cldn4/Asph/Mapre3/C1qtnf9/Slc11a1
positive regulation of molecular function	44	0.372186	1.51705	0.0331058	1	199	tags=57%, list=33%, signal=41%	26898/56835/11553/102075/21825/233744/16846/11549/83433/11689/13982/210376/57440/18162/19713/74039/14066/17470/380711/56221/12740/65973/100732/239126/18173	Ctsj/Ctsr/Adra2c/Plekhg4/Thbs1/Spon1/Lep/Adra1a/Trem2/Alox5/Esr1/Mtmr9/Ehd3/Npr3/Ret/Nfam1/F3/Cd200/Rap1gap2/Ccl24/Cldn4/Asph/Mapre3/C1qtnf9/Slc11a1
positive regulation of hydrolase activity	21	0.463839	1.58609	0.0347143	1	182	tags=62%, list=31%, signal=45%	26898/56835/102075/11549/13982/210376/19713/14066/17470/380711/56221/12740/65973	Ctsj/Ctsr/Plekhg4/Adra1a/Esr1/Mtmr9/Ret/F3/Cd200/Rap1gap2/Ccl24/Cldn4/Asph
positive regulation of nitrogen compound metabolic process	53	0.342588	1.43886	0.0399521	1	93	tags=25%, list=16%, signal=23%	26898/382551/56835/11553/20669/12163/21825/192212/78784/233744/16846/11549/83433	Ctsj/Cd300ld3/Ctsr/Adra2c/Sox14/Bmp8a/Thbs1/Prom2/Celf3/Spon1/Lep/Adra1a/Trem2
positive regulation of peptidase activity	11	0.582836	1.60276	0.0486874	1	18	tags=18%, list=3%, signal=18%	26898/56835	Ctsj/Ctsr

## Sheet: WTP12 vs WTV
Description	setSize	enrichmentScore	NES	pvalue	qvalue	rank	leading_edge	core_enrichment	symbol
Metabolic pathways Mus musculus (house mouse)	422	0.278982	1.79402	0.00151745	0.0229102	1587	tags=56%, list=41%, signal=37%	67273/11883/67041/66091/74091/382985/70316/59027/66377/14865/66108/20441/74769/99011/208449/217119/56176/11363/68202/54405/67217/15929/20916/14013/238871/27402/213389/107895/26879/18242/72562/66218/211389/15108/13244/78330/77559/12499/56847/12974/50935/227197/19012/68263/15211/11717/17449/74340/18574/18160/18798/233016/54616/68312/27973/14661/66152/68616/67680/11428/108148/22272/56348/18597/76238…	Ndufa10/Arsa/Oxct1/Ndufa3/Npl/Rrm2b/Ndufab1/Nampt/Ndufc1/Gstm4/Ndufa9/St3gal3/Pik3cb/Pomt1/Sgms1/Xylt2/Pigp/Acadl/Ndufa5/Ndufa1/L3hypdh/Idh3g/Sucla2/Mecom/Pde4d/Pdhx/Prdm9/Mgat5/B3galnt1/Oat/Pcbd2/Ndufb9/Suox/Hsd17b10/Degs1/Ndufv3/Agl/Entpd5/Aldh1a3/Cs/St6galnac6/Ndufs1/Plpp1/Pdhb/Hexa/Ampd3/Mdh1/Ahcyl2/Pde1b/Npr1/Plcb4/Blvrb/Extl3/Gstm7/Vkorc1/Glud1/Uqcr10/Gdpd3/Sdhb/Aco1/Galnt2/Uqcrq/Hsd17b12/P…
PPAR signaling pathway Mus musculus (house mouse)	26	0.61216	2.34132	0.00179856	0.0229102	669	tags=62%, list=17%, signal=51%	16592/104086/20183/235674/66968/19016/19013/26457/11832/15360/11770/11814/103968/57435/11450/18534	Fabp5/Cyp27a1/Rxrg/Acaa1b/Plin5/Pparg/Ppara/Slc27a1/Aqp7/Hmgcs2/Fabp4/Apoc3/Plin1/Plin4/Adipoq/Pck1
Insulin signaling pathway Mus musculus (house mouse)	31	0.53191	2.12142	0.00179856	0.0229102	802	tags=55%, list=21%, signal=44%	241113/110094/11652/75600/244416/107476/14936/13685/20528/14104/23921/16369/19088/110095/16890/18576/18534	Prkag3/Phka2/Akt2/Calml4/Ppp1r3b/Acaca/Gys1/Eif4ebp1/Slc2a4/Fasn/Sh2b2/Irs3/Prkar2b/Pygl/Lipe/Pde3b/Pck1
Drug metabolism other enzymes Mus musculus (house mouse)	26	0.552052	2.11143	0.00179856	0.0229102	489	tags=46%, list=13%, signal=41%	394435/14862/66447/14872/99586/14871/394434/14859/211666/104158/234564/13897	Ugt1a6b/Gstm1/Mgst3/Gstt2/Dpyd/Gstt1/Ugt1a9/Gsta3/Mgst2/Ces1d/Ces1f/Ces1e
Valine, leucine and isoleucine degradation Mus musculus (house mouse)	28	0.57192	2.22249	0.00181488	0.0229102	1055	tags=75%, list=27%, signal=55%	12039/11364/17850/15107/66885/58875/66904/13171/110821/110460/93747/11669/72039/235674/227095/15360/104776/12036/11761/224530/71724	Bckdha/Acadm/Mmut/Hadh/Acadsb/Hibadh/Pccb/Dbt/Pcca/Acat2/Echs1/Aldh2/Mccc1/Acaa1b/Hibch/Hmgcs2/Aldh6a1/Bcat2/Aox1/Acat3/Aox3
Fat digestion and absorption Mus musculus (house mouse)	13	0.650759	2.02184	0.00185185	0.0229102	346	tags=62%, list=9%, signal=56%	110460/26457/26970/67512/13350/224530/67800/233549	Acat2/Slc27a1/Pla2g2e/Agpat2/Dgat1/Acat3/Dgat2/Mogat2
Retinol metabolism Mus musculus (house mouse)	16	0.620656	2.06962	0.00185529	0.0229102	489	tags=56%, list=13%, signal=49%	394435/232174/13350/394434/11761/11522/13076/71724/13088	Ugt1a6b/Cyp26b1/Dgat1/Ugt1a9/Aox1/Adh1/Cyp1a1/Aox3/Cyp2b10
Drug metabolism cytochrome P450 Mus musculus (house mouse)	24	0.631824	2.37228	0.00185874	0.0229102	489	tags=62%, list=13%, signal=55%	394435/14263/14862/66447/14872/109731/14871/394434/11761/14859/14261/11522/211666/71724/226564	Ugt1a6b/Fmo5/Gstm1/Mgst3/Gstt2/Maob/Gstt1/Ugt1a9/Aox1/Gsta3/Fmo1/Adh1/Mgst2/Aox3/Fmo4
AMPK signaling pathway Mus musculus (house mouse)	24	0.602571	2.26245	0.00185874	0.0229102	802	tags=71%, list=21%, signal=57%	241113/11652/16846/107476/14936/13685/226849/68465/16847/19016/20528/14104/18639/16369/16890/11450/18534	Prkag3/Akt2/Lep/Acaca/Gys1/Eif4ebp1/Ppp2r5a/Adipor2/Lepr/Pparg/Slc2a4/Fasn/Pfkfb1/Irs3/Lipe/Adipoq/Pck1
Metabolism of xenobiotics by cytochrome P450 Mus musculus (house mouse)	23	0.617511	2.28964	0.00186916	0.0229102	962	tags=74%, list=25%, signal=56%	109857/11529/394432/12408/14863/394435/14862/66447/14872/14871/71755/394434/14859/11522/13076/211666/15483	Cbr3/Adh7/Ugt1a7c/Cbr1/Gstm2/Ugt1a6b/Gstm1/Mgst3/Gstt2/Gstt1/Dhdh/Ugt1a9/Gsta3/Adh1/Cyp1a1/Mgst2/Hsd11b1
Regulation of lipolysis in adipocytes Mus musculus (house mouse)	20	0.630933	2.21822	0.00192308	0.0229102	552	tags=100%, list=14%, signal=86%	11554/67469/16337/18160/104110/104111/11652/224129/19218/11832/16369/11770/66853/16890/103968/11514/11556/18576/14311	Adrb1/Abhd5/Insr/Npr1/Adcy4/Adcy3/Akt2/Adcy5/Ptger3/Aqp7/Irs3/Fabp4/Pnpla2/Lipe/Plin1/Adcy8/Adrb3/Pde3b/Cidec
Glycerolipid metabolism Mus musculus (house mouse)	20	0.548162	1.92722	0.00192308	0.0229102	1056	tags=65%, list=27%, signal=48%	11677/14187/227333/116939/11669/320127/68393/67512/13350/66853/67800/233549/231510	Akr1b3/Akr1b8/Dgkd/Pnpla3/Aldh2/Dgki/Mogat1/Agpat2/Dgat1/Pnpla2/Dgat2/Mogat2/Gpat3
Chemical carcinogenesis DNA adducts Mus musculus (house mouse)	19	0.619462	2.13295	0.0019305	0.0229102	934	tags=74%, list=24%, signal=56%	394432/12408/14863/394435/14862/66447/14872/20887/14871/394434/14859/13076/211666/15483	Ugt1a7c/Cbr1/Gstm2/Ugt1a6b/Gstm1/Mgst3/Gstt2/Sult1a1/Gstt1/Ugt1a9/Gsta3/Cyp1a1/Mgst2/Hsd11b1
Fanconi anemia pathway Mus musculus (house mouse)	19	0.5832	2.15448	0.00206612	0.0229102	1255	tags=79%, list=32%, signal=54%	208836/19361/237911/268465/223970/67196/211651/14087/12144/233826/237211/114714/12190/230484/17350	Fanci/Rad51/Brip1/Eme1/Rmi2/Ube2t/Fancd2/Fanca/Blm/Palb2/Fancb/Rad51c/Brca2/Usp1/Mlh1
Spliceosome Mus musculus (house mouse)	17	0.573019	2.03033	0.00207039	0.0229102	1666	tags=100%, list=43%, signal=57%	50783/27756/21681/68816/76936/20643/20641/68981/68988/20383/15381/67039/15382/67465/67996/51810/107701	Lsm4/Lsm2/Alyref/Ppil1/Hnrnpm/Snrpe/Snrpd1/Snrpa1/Prpf31/Srsf3/Hnrnpc/Rbm25/Hnrnpa1/Sf3a1/Srsf6/Hnrnpu/Sf3b4
ECMreceptor interaction Mus musculus (house mouse)	18	0.50762	1.84424	0.00209205	0.0229102	730	tags=56%, list=19%, signal=45%	12839/21825/16780/242022/16772/16398/12840/114249/320910/12830	Col9a1/Thbs1/Lamb3/Frem2/Lama1/Itga2/Col9a2/Npnt/Itgb8/Col4a5
Rheumatoid arthritis Mus musculus (house mouse)	21	0.520791	1.95412	0.00210084	0.0229102	573	tags=43%, list=15%, signal=37%	20297/16175/16415/24088/20293/21934/69583/21808/21926	Ccl20/Il1a/Itgb2l/Tlr2/Ccl12/Tnfrsf11a/Tnfsf13/Tgfb2/Tnf
DNA replication Mus musculus (house mouse)	15	0.668249	2.2455	0.00215517	0.0229102	1035	tags=87%, list=27%, signal=64%	17218/18973/19075/67967/16881/17219/17215/17220/17217/106344/72151/18968/19076	Mcm5/Pole/Prim1/Pold3/Lig1/Mcm6/Mcm3/Mcm7/Mcm4/Rfc4/Rfc5/Pola1/Prim2
Motor proteins Mus musculus (house mouse)	34	0.432332	1.88251	0.00225225	0.0229102	719	tags=50%, list=19%, signal=41%	229841/16571/70218/209737/381293/100502766/11468/110033/228421/71819/208943/16580/319991/232943/109242/17880/269152	Cenpe/Kif4/Kif18b/Kif15/Kif14/Kifc1/Actg2/Kif22/Kif18a/Kif23/Myo5c/Kifc5b/Kif6/Klc3/Kif24/Myh11/Kif26b
Cell cycle Mus musculus (house mouse)	45	0.512926	2.38423	0.00235294	0.0229102	1013	tags=62%, list=26%, signal=47%	76464/72415/67052/71988/107995/12428/18817/12442/77011/105988/12236/20877/21808/17218/56150/67141/50883/17869/67177/12575/27401/17219/12544/17215/17220/17217/105837/320209	Knl1/Sgo1/Ndc80/Esco2/Cdc20/Ccna2/Plk1/Ccnb2/Ticrr/Espl1/Bub1b/Aurkb/Tgfb2/Mcm5/Mad2l1/Fbxo5/Chek2/Myc/Cdt1/Cdkn1a/Skp2/Mcm6/Cdc45/Mcm3/Mcm7/Mcm4/Mtbp/Ddx11
Reninangiotensin system Mus musculus (house mouse)	10	0.655662	1.87913	0.00371747	0.0344728	952	tags=80%, list=25%, signal=61%	11421/17227/17380/12873/17228/13809/11609/11606	Ace/Mcpt4/Mme/Cpa3/Cma1/Enpep/Agtr2/Agt
Adrenergic signaling in cardiomyocytes Mus musculus (house mouse)	39	0.439809	1.86278	0.00533808	0.0433777	1528	tags=72%, list=39%, signal=44%	11554/108058/12043/104709/223864/17896/18798/53313/104110/81904/104111/11652/18795/20266/20271/75600/381290/226849/224129/232975/21924/17897/11609/11514/16526/98660/11606/58200	Adrb1/Camk2d/Bcl2/Pik3r6/Rapgef3/Myl4/Plcb4/Atp2a3/Adcy4/Cacng7/Adcy3/Akt2/Plcb1/Scn1b/Scn5a/Calml4/Atp2b4/Ppp2r5a/Adcy5/Atp1a3/Tnnc1/Myl3/Agtr2/Adcy8/Kcnk2/Atp1a2/Agt/Ppp1r1a
Complement and coagulation cascades Mus musculus (house mouse)	30	0.454317	1.78956	0.00545454	0.0433777	697	tags=43%, list=18%, signal=36%	12263/12062/12258/14066/15139/12628/12268/18787/12274/15160/278180/99571/110135	C2/Bdkrb2/Serping1/F3/Hc/Cfh/C4b/Serpine1/C6/Serpind1/Vsig4/Fgg/Fgb
Type II diabetes mellitus Mus musculus (house mouse)	11	0.627728	1.85398	0.00550459	0.0433777	363	tags=45%, list=9%, signal=41%	20528/18754/16369/11450/20927	Slc2a4/Prkce/Irs3/Adipoq/Abcc8
Fatty acid degradation Mus musculus (house mouse)	18	0.552628	1.87365	0.00572519	0.0433777	1114	tags=72%, list=29%, signal=52%	11370/11364/11529/15107/13177/66885/110460/71519/93747/11669/235674/224530/11522	Acadvl/Acadm/Adh7/Hadh/Eci1/Acadsb/Acat2/Cyp2u1/Echs1/Aldh2/Acaa1b/Acat3/Adh1
Tryptophan metabolism Mus musculus (house mouse)	19	0.54201	1.86627	0.00579151	0.0433777	805	tags=63%, list=21%, signal=50%	21743/229905/110460/93747/11669/12359/109731/11761/224530/13076/71724/15930	Inmt/Kyat3/Acat2/Echs1/Aldh2/Cat/Maob/Aox1/Acat3/Cyp1a1/Aox3/Ido1
Homologous recombination Mus musculus (house mouse)	13	0.576652	1.82095	0.00649351	0.0468343	1074	tags=77%, list=28%, signal=56%	19361/237911/268465/12021/12144/67967/233826/114714/235559/12190	Rad51/Brip1/Eme1/Bard1/Blm/Pold3/Palb2/Rad51c/Topbp1/Brca2
Chemical carcinogenesis receptor activation Mus musculus (house mouse)	55	0.385202	1.76286	0.00696864	0.0484661	753	tags=58%, list=19%, signal=48%	68312/12445/16600/11444/22339/104110/11835/104111/394432/12053/11652/14178/14863/13685/224129/20183/394435/14173/14165/14862/66447/14872/19013/14871/11514/394434/11556/14859/13076/13850/211666/13088	Gstm7/Ccnd3/Klf4/Chrnb2/Vegfa/Adcy4/Ar/Adcy3/Ugt1a7c/Bcl6/Akt2/Fgf7/Gstm2/Eif4ebp1/Adcy5/Rxrg/Ugt1a6b/Fgf2/Fgf10/Gstm1/Mgst3/Gstt2/Ppara/Gstt1/Adcy8/Ugt1a9/Adrb3/Gsta3/Cyp1a1/Ephx2/Mgst2/Cyp2b10
Pancreatic secretion Mus musculus (house mouse)	24	0.507604	1.90588	0.00743494	0.0499261	1157	tags=75%, list=30%, signal=53%	53313/18782/104110/104111/22063/18795/80797/12873/381290/224129/232975/26970/11722/11514/12671/319229/98660/23844	Atp2a3/Pla2g2d/Adcy4/Adcy3/Trpc1/Plcb1/Clca3a2/Cpa3/Atp2b4/Adcy5/Atp1a3/Pla2g2e/Amy1/Adcy8/Chrm3/Sctr/Atp1a2/Clca1
Neuroactive ligandreceptor interaction Mus musculus (house mouse)	57	0.378928	1.74956	0.008726	0.0566425	706	tags=44%, list=18%, signal=36%	16846/12062/381853/12257/13618/15139/14600/18440/19228/94045/16847/19218/207911/110902/11609/12671/11556/319229/11606/193034/18619/14804/65086/14396/14823	Lep/Bdkrb2/Gipr/Tspo/Ednrb/Hc/Ghr/P2rx6/Pth1r/P2rx5/Lepr/Ptger3/Mchr1/Chrna2/Agtr2/Chrm3/Adrb3/Sctr/Agt/Trpv1/Penk/Grid2/Lpar3/Gabra3/Grm8
Longevity regulating pathway Mus musculus (house mouse)	18	0.53123	1.8011	0.00954198	0.0599412	1061	tags=67%, list=27%, signal=49%	104110/104111/241113/11652/13685/224129/68465/19016/12359/16369/11514/11450	Adcy4/Adcy3/Prkag3/Akt2/Eif4ebp1/Adcy5/Adipor2/Pparg/Cat/Irs3/Adcy8/Adipoq
Diabetic cardiomyopathy Mus musculus (house mouse)	64	0.354527	1.66678	0.0103806	0.0626566	2082	tags=88%, list=54%, signal=41%	72900/230075/18750/12861/22273/67130/67003/66142/102631912/66445/66416/11947/226646/66052/12859/68194/110323/12864/67273/66091/70316/66377/66108/74769/17390/108058/68202/54405/13033/66218/78330/227197/16337/68263/18798/66152/67680/22272/18597/66495/53313/17395/14381/11421/55951/18604/70456/11652/18795/17227/12865/14936/19013/17228/20528/11606	Ndufv2/Ndufb6/Prkca/Cox6a1/Uqcrc1/Ndufa6/Uqcrc2/Cox7b/Ndufb1/Cyc1/Ndufa7/Atp5b/Ndufs2/Sdhc/Cox5b/Ndufb4/Cox6b1/Cox6c/Ndufa10/Ndufa3/Ndufab1/Ndufc1/Ndufa9/Pik3cb/Mmp2/Camk2d/Ndufa5/Ndufa1/Ctsd/Ndufb9/Ndufv3/Ndufs1/Insr/Pdhb/Plcb4/Uqcr10/Sdhb/Uqcrq/Pdha1/Ndufb3/Atp2a3/Mmp9/G6pdx/Ace/Mpc1/Pdk2/Mpc2/Akt2/Plcb1/Mcpt4/Cox7a1/Gys1/Ppara/Cma1/Slc2a4/Agt
EpsteinBarr virus infection Mus musculus (house mouse)	28	0.419537	1.72427	0.0110865	0.0626566	1530	tags=79%, list=39%, signal=48%	12428/24088/18037/21926/17869/23961/21354/60406/12575/27401/15894/19698/22030/17096/16408/12122/22034/12018/21355/16391/12125/12576	Ccna2/Tlr2/Nfkbie/Tnf/Myc/Oas1b/Tap1/Sap30/Cdkn1a/Skp2/Icam1/Relb/Traf2/Lyn/Itgal/Bid/Traf6/Bak1/Tap2/Irf9/Bcl2l11/Cdkn1b
Butanoate metabolism Mus musculus (house mouse)	10	0.607046	1.7398	0.0111524	0.0626566	691	tags=70%, list=18%, signal=58%	15107/110460/93747/15360/224530/272428/20216	Hadh/Acat2/Echs1/Hmgcs2/Acat3/Acsm5/Acsm3
Propanoate metabolism Mus musculus (house mouse)	17	0.530839	1.77955	0.0115607	0.0626566	1078	tags=65%, list=28%, signal=47%	16828/12039/17850/66904/13171/110821/107476/93747/227095/104776/380660	Ldha/Bckdha/Mmut/Pccb/Dbt/Pcca/Acaca/Echs1/Hibch/Aldh6a1/Acss3
Adipocytokine signaling pathway Mus musculus (house mouse)	19	0.508672	1.75148	0.011583	0.0626566	802	tags=58%, list=21%, signal=46%	241113/11652/16846/20183/68465/16847/19013/20528/16369/11450/18534	Prkag3/Akt2/Lep/Rxrg/Adipor2/Lepr/Ppara/Slc2a4/Irs3/Adipoq/Pck1
Salivary secretion Mus musculus (house mouse)	25	0.473894	1.79176	0.012939	0.0681	1061	tags=64%, list=27%, signal=47%	104110/104111/13010/18795/75600/381290/11830/224129/232975/11722/11514/12671/11556/98660/71395/12945	Adcy4/Adcy3/Cst3/Plcb1/Calml4/Atp2b4/Aqp5/Adcy5/Atp1a3/Amy1/Adcy8/Chrm3/Adrb3/Atp1a2/Cdcp3/Dmbt1
Herpes simplex virus 1 infection Mus musculus (house mouse)	46	0.34932	1.64197	0.0142518	0.0723929	1622	tags=80%, list=42%, signal=47%	24088/20293/21926/243963/23961/21354/232854/231805/69550/245174/22030/223669/22643/11797/19046/71131/675812/24014/243905/77519/56314/224694/12122/21681/243308/22034/104348/12018/233987/21355/22755/20383/16391/15980/170722/235050/67996	Tlr2/Ccl12/Tnf/Zfp473/Oas1b/Tap1/Zfp418/Pilra/Bst2/Zfp937/Traf2/Zfp7/Zfp101/Birc2/Ppp1cb/Zfp689/Zfp605/Rnasel/Zfp568/Zfp266/Zfp113/Zfp81/Bid/Alyref/A430033K04Rik/Traf6/Zfp120/Bak1/Zfp958/Tap2/Zfp93/Srsf3/Irf9/Ifngr2/Nxf7/Zfp810/Srsf6
Longevity regulating pathway multiple species Mus musculus (house mouse)	14	0.543111	1.73295	0.0148423	0.0723929	1533	tags=86%, list=40%, signal=52%	74769/105787/16337/104110/104111/241113/11652/20655/224129/12359/16369/11514	Pik3cb/Prkaa1/Insr/Adcy4/Adcy3/Prkag3/Akt2/Sod1/Adcy5/Cat/Irs3/Adcy8
Glutamatergic synapse Mus musculus (house mouse)	24	0.470979	1.76836	0.0148699	0.0723929	1061	tags=54%, list=27%, signal=40%	104110/58234/14807/104111/14809/14697/22063/18795/224129/11514/14645/20512/14823	Adcy4/Shank3/Grik3/Adcy3/Grik5/Gnb5/Trpc1/Plcb1/Adcy5/Adcy8/Glul/Slc1a3/Grm8
NFkappa B signaling pathway Mus musculus (house mouse)	28	0.409943	1.68484	0.0155211	0.0737201	954	tags=54%, list=25%, signal=41%	72049/170720/13608/21934/171211/21926/245527/16803/108723/22329/15894/19698/22030/16994/11797	Tnfrsf13c/Card14/Edar/Tnfrsf11a/Edaradd/Tnf/Eda2r/Lbp/Card11/Vcam1/Icam1/Relb/Traf2/Ltb/Birc2
Aldosterone synthesis and secretion Mus musculus (house mouse)	25	0.447891	1.69345	0.0166359	0.07576	752	tags=44%, list=19%, signal=36%	18795/75600/381290/224129/232975/18754/16890/11514/16527/98660/11606	Plcb1/Calml4/Atp2b4/Adcy5/Atp1a3/Prkce/Lipe/Adcy8/Kcnk3/Atp1a2/Agt
Insulin resistance Mus musculus (house mouse)	24	0.456524	1.71409	0.0167286	0.07576	802	tags=50%, list=21%, signal=40%	241113/11652/244416/14936/58805/19013/20528/18754/26457/110095/11606/18534	Prkag3/Akt2/Ppp1r3b/Gys1/Mlxipl/Ppara/Slc2a4/Prkce/Slc27a1/Pygl/Agt/Pck1
Carbon metabolism Mus musculus (house mouse)	42	0.37624	1.6176	0.0212766	0.0886443	1484	tags=67%, list=38%, signal=42%	15929/20916/12974/68263/17449/14661/67680/11428/18597/18293/21881/11429/14381/17850/19139/15926/11674/66904/110821/110460/76282/257635/93747/76615/227095/12359/104776/224530	Idh3g/Sucla2/Cs/Pdhb/Mdh1/Glud1/Sdhb/Aco1/Pdha1/Ogdh/Tkt/Aco2/G6pdx/Mmut/Prps1/Idh1/Aldoa/Pccb/Pcca/Acat2/Gpt/Sdsl/Echs1/Got1l1/Hibch/Cat/Aldh6a1/Acat3
Arginine and proline metabolism Mus musculus (house mouse)	12	0.54479	1.65621	0.0216998	0.0886443	585	tags=50%, list=15%, signal=43%	11669/76615/212647/242669/109731/11846	Aldh2/Got1l1/Aldh4a1/Azin2/Maob/Arg1
Nucleocytoplasmic transport Mus musculus (house mouse)	11	0.567735	1.71658	0.0218818	0.0886443	1683	tags=100%, list=43%, signal=57%	16647/21681/71805/19387/223921/70699/69912/170722/170762/110750/19826	Kpna2/Alyref/Nup93/Rangap1/Aaas/Nup205/Nup43/Nxf7/Nup155/Cse1l/Rnps1
Phospholipase D signaling pathway Mus musculus (house mouse)	33	0.409947	1.65246	0.0219378	0.0886443	1434	tags=58%, list=37%, signal=37%	104709/223864/19012/16337/18798/20130/216148/104110/104111/227333/11652/18795/224129/320127/67512/11514/11606/65086/14823	Pik3r6/Rapgef3/Plpp1/Insr/Plcb4/Rras/Shc2/Adcy4/Adcy3/Dgkd/Akt2/Plcb1/Adcy5/Dgki/Agpat2/Adcy8/Agt/Lpar3/Grm8
Cortisol synthesis and secretion Mus musculus (house mouse)	16	0.506719	1.68969	0.0222635	0.0886443	1061	tags=62%, list=27%, signal=46%	104110/18584/104111/18795/224129/77037/11514/16526/16527/11606	Adcy4/Pde8a/Adcy3/Plcb1/Adcy5/Mrap/Adcy8/Kcnk2/Kcnk3/Agt
2Oxocarboxylic acid metabolism Mus musculus (house mouse)	15	0.518485	1.69535	0.0223048	0.0886443	1484	tags=87%, list=38%, signal=54%	15929/12974/68263/11428/18597/18293/12039/11429/15926/13171/76282/76615/12036	Idh3g/Cs/Pdhb/Aco1/Pdha1/Ogdh/Bckdha/Aco2/Idh1/Dbt/Gpt/Got1l1/Bcat2
Malaria Mus musculus (house mouse)	13	0.518144	1.63619	0.025974	0.0956938	773	tags=62%, list=20%, signal=49%	16415/21825/24088/20293/21808/21926/22329/15894	Itgb2l/Thbs1/Tlr2/Ccl12/Tgfb2/Tnf/Vcam1/Icam1
Renin secretion Mus musculus (house mouse)	23	0.451822	1.67529	0.0261682	0.0956938	1328	tags=70%, list=34%, signal=46%	18574/18160/18798/11517/13030/11826/11421/18795/75600/80797/224129/18573/11556/18576/11606/23844	Pde1b/Npr1/Plcb4/Adcyap1r1/Ctsb/Aqp1/Ace/Plcb1/Calml4/Clca3a2/Adcy5/Pde1a/Adrb3/Pde3b/Agt/Clca1
Retrograde endocannabinoid signaling Mus musculus (house mouse)	34	0.388768	1.58346	0.0268817	0.0956938	2120	tags=91%, list=55%, signal=42%	104130/72900/230075/18750/67130/102631912/66416/226646/68194/14710/14681/67273/66091/70316/66377/66108/68202/54405/66218/78330/227197/18798/66495/104110/104111/14697/18795/66082/224129/11514/14396	Ndufb11/Ndufv2/Ndufb6/Prkca/Ndufa6/Ndufb1/Ndufa7/Ndufs2/Ndufb4/Gngt2/Gnao1/Ndufa10/Ndufa3/Ndufab1/Ndufc1/Ndufa9/Ndufa5/Ndufa1/Ndufb9/Ndufv3/Ndufs1/Plcb4/Ndufb3/Adcy4/Adcy3/Gnb5/Plcb1/Abhd6/Adcy5/Adcy8/Gabra3
Thyroid hormone synthesis Mus musculus (house mouse)	17	0.495192	1.66005	0.026975	0.0956938	1061	tags=59%, list=27%, signal=43%	104110/104111/18795/224129/232975/69590/114479/11514/98660/14778	Adcy4/Adcy3/Plcb1/Adcy5/Atp1a3/Gpx8/Slc5a5/Adcy8/Atp1a2/Gpx3
Pyruvate metabolism Mus musculus (house mouse)	17	0.493771	1.65529	0.026975	0.0956938	1353	tags=71%, list=35%, signal=46%	68263/17449/18597/76238/16828/11529/110460/107476/11669/224530/11522/18534	Pdhb/Mdh1/Pdha1/Grhpr/Ldha/Adh7/Acat2/Acaca/Aldh2/Acat3/Adh1/Pck1
Human Tcell leukemia virus 1 infection Mus musculus (house mouse)	40	0.351088	1.60321	0.027027	0.0956938	775	tags=40%, list=20%, signal=32%	72049/107995/12428/12442/16415/105988/12236/21808/56150/26427/50883/21926/17869/12575/15894/19698	Tnfrsf13c/Cdc20/Ccna2/Ccnb2/Itgb2l/Espl1/Bub1b/Tgfb2/Mad2l1/Creb3l1/Chek2/Tnf/Myc/Cdkn1a/Icam1/Relb
Alcoholic liver disease Mus musculus (house mouse)	26	0.418742	1.60156	0.0305755	0.106325	1114	tags=58%, list=29%, signal=41%	11370/11364/11529/241113/11652/12263/107476/11669/15139/68465/12268/19013/14104/11522/11450	Acadvl/Acadm/Adh7/Prkag3/Akt2/C2/Acaca/Aldh2/Hc/Adipor2/C4b/Ppara/Fasn/Adh1/Adipoq
Arachidonic acid metabolism Mus musculus (house mouse)	20	0.455268	1.60062	0.0326923	0.111691	1181	tags=60%, list=30%, signal=42%	19223/13110/18782/109857/19215/23887/12408/71519/74519/26970/13850/13088	Ptgis/Cyp2j6/Pla2g2d/Cbr3/Ptgds/Ggt5/Cbr1/Cyp2u1/Cyp2j9/Pla2g2e/Ephx2/Cyp2b10
Glutathione metabolism Mus musculus (house mouse)	23	0.431735	1.60081	0.035514	0.115657	1042	tags=57%, list=27%, signal=42%	75475/14381/23887/15926/14863/69590/14862/66447/14872/14871/14859/211666/14778	Oplah/G6pdx/Ggt5/Idh1/Gstm2/Gpx8/Gstm1/Mgst3/Gstt2/Gstt1/Gsta3/Mgst2/Gpx3
cGMPPKG signaling pathway Mus musculus (house mouse)	36	0.383699	1.58649	0.035524	0.115657	1528	tags=67%, list=39%, signal=41%	11554/19735/104709/16337/18160/18798/53313/104110/104111/230103/11652/18795/12062/75600/381290/13618/224129/232975/18754/16369/11514/11556/18576/98660	Adrb1/Rgs2/Pik3r6/Insr/Npr1/Plcb4/Atp2a3/Adcy4/Adcy3/Npr2/Akt2/Plcb1/Bdkrb2/Calml4/Atp2b4/Ednrb/Adcy5/Atp1a3/Prkce/Irs3/Adcy8/Adrb3/Pde3b/Atp1a2
Leishmaniasis Mus musculus (house mouse)	12	0.52595	1.6048	0.0356347	0.115657	573	tags=42%, list=15%, signal=36%	16175/16415/24088/21808/21926	Il1a/Itgb2l/Tlr2/Tgfb2/Tnf
Bile secretion Mus musculus (house mouse)	17	0.473465	1.58721	0.0366089	0.11687	1061	tags=65%, list=27%, signal=47%	104110/104111/11826/394432/224129/232975/394435/11514/394434/319229/98660	Adcy4/Adcy3/Aqp1/Ugt1a7c/Adcy5/Atp1a3/Ugt1a6b/Adcy8/Ugt1a9/Sctr/Atp1a2
Cholesterol metabolism Mus musculus (house mouse)	12	0.521007	1.58391	0.039783	0.124865	926	tags=92%, list=24%, signal=70%	79196/16835/16976/11303/18830/11816/20661/12257/104086/624219/11814	Osbpl5/Ldlr/Lrpap1/Abca1/Pltp/Apoe/Sort1/Tspo/Cyp27a1/Angptl8/Apoc3
Fatty acid metabolism Mus musculus (house mouse)	19	0.460507	1.58564	0.0405405	0.124865	1222	tags=63%, list=32%, signal=43%	56348/11370/11364/15107/70757/66885/110460/107476/93747/235674/14104/224530	Hsd17b12/Acadvl/Acadm/Hadh/Hacd2/Acadsb/Acat2/Acaca/Echs1/Acaa1b/Fasn/Acat3
Ribosome biogenesis in eukaryotes Mus musculus (house mouse)	14	0.487375	1.58953	0.0410367	0.124865	1712	tags=93%, list=44%, signal=52%	195434/72554/100019/57815/230737/68147/67724/72515/55989/170722/67973/269470/217995	Utp14b/Utp14a/Mdn1/Spata5/Gnl2/Gar1/Pop1/Wdr43/Nop58/Nxf7/Mphosph10/Wdr3/Heatr1
Glucagon signaling pathway Mus musculus (house mouse)	25	0.406679	1.53763	0.0443623	0.132907	802	tags=48%, list=21%, signal=38%	241113/110094/11652/18795/75600/107476/14936/19013/18639/110095/18576/18534	Prkag3/Phka2/Akt2/Plcb1/Calml4/Acaca/Gys1/Ppara/Pfkfb1/Pygl/Pde3b/Pck1
cAMP signaling pathway Mus musculus (house mouse)	53	0.325569	1.47239	0.048951	0.144433	753	tags=36%, list=19%, signal=29%	11652/75600/381853/381290/224129/232975/271639/84112/19218/19013/243270/233079/80885/56188/16890/11514/18576/16526/98660	Akt2/Calml4/Gipr/Atp2b4/Adcy5/Atp1a3/Adcy10/Sucnr1/Ptger3/Ppara/Hcar1/Ffar2/Hcar2/Fxyd1/Lipe/Adcy8/Pde3b/Kcnk2/Atp1a2

## Sheet: MTP12 vs WTV
Description	setSize	enrichmentScore	NES	pvalue	qvalue	rank	leading_edge	core_enrichment	symbol
Metabolic pathways Mus musculus (house mouse)	410	0.291211	1.74116	0.00143062	0.0699888	1197	tags=40%, list=29%, signal=31%	15211/75475/66885/21391/11364/13110/11363/233016/12865/12039/76282/72297/11429/15107/108760/20768/230103/217830/13171/58875/15926/66904/14085/74637/56847/75686/54447/224129/104111/20442/19215/140481/72039/229905/68393/67993/14862/11433/227333/18574/22245/21881/98256/140483/12408/18799/110821/110460/11674/66447/23887/93747/107869/16548/17850/228550/18606/15442/72157/54384/11637/27357/22239/69574/1…	Hexa/Oplah/Acadsb/Tbxas1/Acadm/Cyp2j6/Acadl/Blvrb/Cox7a1/Bckdha/Gpt/B3gnt3/Aco2/Hadh/Galnt16/Sephs2/Npr2/Dglucy/Dbt/Hibadh/Idh1/Pccb/Fah/Shpk/Aldh1a3/Nudt16/Asah2/Adcy5/Adcy3/St3gal1/Ptgds/Man2a2/Mccc1/Kyat3/Mogat1/Nudt12/Gstm1/Acp5/Dgkd/Pde1b/Uck1/Tkt/Kmo/Hnmt/Cbr1/Plcd1/Pcca/Acat2/Aldoa/Mgst3/Ggt5/Echs1/Cth/Khk/Mmut/Itpka/Enpp2/Hpse/Pgm1/Mtmr7/Ak2/Gyg/Ugt8a/Cmbl/Car4/Ugt1a7c/Aldh2/Naprt/Hddc3/A…
Metabolism of xenobiotics by cytochrome P450 Mus musculus (house mouse)	19	0.678701	2.2504	0.00178253	0.0699888	1008	tags=79%, list=24%, signal=60%	14862/12408/66447/394432/14872/11522/14871/71755/14859/15483/94284/211666/394435/26876/394434	Gstm1/Cbr1/Mgst3/Ugt1a7c/Gstt2/Adh1/Gstt1/Dhdh/Gsta3/Hsd11b1/Ugt1a6a/Mgst2/Ugt1a6b/Adh4/Ugt1a9
Drug metabolism cytochrome P450 Mus musculus (house mouse)	23	0.702139	2.46591	0.00180505	0.0699888	627	tags=74%, list=15%, signal=63%	394432/14872/11522/14871/14263/14261/14859/109731/11761/94284/211666/71724/394435/226564/26876/394434/226604	Ugt1a7c/Gstt2/Adh1/Gstt1/Fmo5/Fmo1/Gsta3/Maob/Aox1/Ugt1a6a/Mgst2/Aox3/Ugt1a6b/Fmo4/Adh4/Ugt1a9/Gm4847
Valine, leucine and isoleucine degradation Mus musculus (house mouse)	28	0.547242	2.00568	0.00181488	0.0699888	1192	tags=75%, list=29%, signal=54%	66885/11364/12039/15107/13171/58875/66904/72039/110821/110460/93747/17850/11669/235674/227095/11761/104776/12036/71724/15360/224530	Acadsb/Acadm/Bckdha/Hadh/Dbt/Hibadh/Pccb/Mccc1/Pcca/Acat2/Echs1/Mmut/Aldh2/Acaa1b/Hibch/Aox1/Aldh6a1/Bcat2/Aox3/Hmgcs2/Acat3
Chemical carcinogenesis DNA adducts Mus musculus (house mouse)	16	0.68812	2.14246	0.0018315	0.0699888	1008	tags=81%, list=24%, signal=62%	14862/12408/66447/394432/20887/14872/14871/14859/15483/94284/211666/394435/394434	Gstm1/Cbr1/Mgst3/Ugt1a7c/Sult1a1/Gstt2/Gstt1/Gsta3/Hsd11b1/Ugt1a6a/Mgst2/Ugt1a6b/Ugt1a9
Retinol metabolism Mus musculus (house mouse)	14	0.72969	2.15818	0.0018797	0.0699888	359	tags=79%, list=9%, signal=72%	394432/11522/13350/232174/11761/94284/71724/394435/13088/26876/394434	Ugt1a7c/Adh1/Dgat1/Cyp26b1/Aox1/Ugt1a6a/Aox3/Ugt1a6b/Cyp2b10/Adh4/Ugt1a9
Spliceosome Mus musculus (house mouse)	33	0.539082	2.17334	0.00229885	0.0699888	1920	tags=100%, list=47%, signal=54%	15482/66373/68816/27756/50783/20641/68988/20643/68981/21681/76936/20383/68011/15382/15381/225027/20462/68183/107686/67465/107701/67996/51810/75062/69192/15387/53607/67332/20630/76522/110809/108121/68479	Hspa1l/Lsm5/Ppil1/Lsm2/Lsm4/Snrpd1/Prpf31/Snrpe/Snrpa1/Alyref/Hnrnpm/Srsf3/Snrpg/Hnrnpa1/Hnrnpc/Srsf7/Tra2b/Bcas2/Snrpd2/Sf3a1/Sf3b4/Srsf6/Hnrnpu/Sf3a3/Dhx16/Hnrnpk/Snrpa/Snrpd3/Snrpc/Lsm8/Srsf1/U2af1/Phf5a
Cell cycle Mus musculus (house mouse)	50	0.577243	2.58472	0.00236407	0.0699888	800	tags=56%, list=19%, signal=46%	71988/76464/107995/67052/72415/12428/18817/12442/77011/12236/105988/20877/17218/56150/67177/67141/27401/50883/17215/12544/12448/17869/21808/17217/105837/17220/17219/320209	Esco2/Knl1/Cdc20/Ndc80/Sgo1/Ccna2/Plk1/Ccnb2/Ticrr/Bub1b/Espl1/Aurkb/Mcm5/Mad2l1/Cdt1/Fbxo5/Skp2/Chek2/Mcm3/Cdc45/Ccne2/Myc/Tgfb2/Mcm4/Mtbp/Mcm7/Mcm6/Ddx11
Estrogen response early Mus musculus (house mouse)	26	0.535732	1.93873	0.0035524	0.0895095	1224	tags=69%, list=30%, signal=49%	13982/11828/67815/76459/17864/20539/55963/77015/21420/53624/224674/16529/17869/21844/66270/14595/20501/20525/19329/16763/107586/16691	Esr1/Aqp3/Sec14l2/Car12/Mybl1/Slc7a5/Slc1a4/Mpped2/Tfap2c/Cldn7/Slc37a1/Kcnk5/Myc/Tiam1/Retreg1/B4galt1/Slc16a1/Slc2a1/Rab17/Lad1/Ovol2/Krt8
Fat digestion and absorption Mus musculus (house mouse)	12	0.69864	1.99246	0.00381679	0.0895095	917	tags=75%, list=22%, signal=59%	110460/11303/18782/13350/67512/26457/67800/224530/233549	Acat2/Abca1/Pla2g2d/Dgat1/Agpat2/Slc27a1/Dgat2/Acat3/Mogat2
DNA replication Mus musculus (house mouse)	20	0.596981	2.07897	0.00449438	0.0895095	1147	tags=75%, list=28%, signal=54%	17218/18973/19075/16881/17215/106344/67967/17217/72151/17220/19076/17219/18968/18538/18971	Mcm5/Pole/Prim1/Lig1/Mcm3/Rfc4/Pold3/Mcm4/Rfc5/Mcm7/Prim2/Mcm6/Pola1/Pcna/Pold1
Fanconi anemia pathway Mus musculus (house mouse)	19	0.63705	2.18923	0.00453515	0.0895095	1510	tags=100%, list=37%, signal=64%	208836/19361/268465/223970/237911/14087/12144/67196/237211/211651/12190/230484/233826/114714/71718/101831/193838/245000/68240	Fanci/Rad51/Eme1/Rmi2/Brip1/Fanca/Blm/Ube2t/Fancb/Fancd2/Brca2/Usp1/Palb2/Rad51c/Telo2/Faap24/Eme2/Atr/Rpa3
Insulin signaling pathway Mus musculus (house mouse)	38	0.456718	1.83363	0.00525394	0.0917756	1026	tags=50%, list=25%, signal=38%	11652/53412/110094/13685/244416/18682/75600/14936/19088/20528/16369/18534/18576/23921/16890/14104/107476/110095/14121	Akt2/Ppp1r3c/Phka2/Eif4ebp1/Ppp1r3b/Phkg1/Calml4/Gys1/Prkar2b/Slc2a4/Irs3/Pck1/Pde3b/Sh2b2/Lipe/Fasn/Acaca/Pygl/Fbp1
Tryptophan metabolism Mus musculus (house mouse)	18	0.579185	1.88443	0.00542496	0.0917756	1109	tags=78%, list=27%, signal=57%	15107/229905/98256/110460/93747/11669/21990/21743/12359/109731/11761/71724/224530/15930	Hadh/Kyat3/Kmo/Acat2/Echs1/Aldh2/Tph1/Inmt/Cat/Maob/Aox1/Aox3/Acat3/Ido1
Chemical carcinogenesis receptor activation Mus musculus (house mouse)	56	0.385282	1.7018	0.00692042	0.10927	1174	tags=46%, list=28%, signal=34%	22339/16600/11835/20183/224129/104111/11652/14862/66447/12053/13685/394432/14178/14872/14871/14173/14859/19013/11556/13850/94284/11514/211666/394435/13088/394434	Vegfa/Klf4/Ar/Rxrg/Adcy5/Adcy3/Akt2/Gstm1/Mgst3/Bcl6/Eif4ebp1/Ugt1a7c/Fgf7/Gstt2/Gstt1/Fgf2/Gsta3/Ppara/Adrb3/Ephx2/Ugt1a6a/Adcy8/Mgst2/Ugt1a6b/Cyp2b10/Ugt1a9
Fatty acid degradation Mus musculus (house mouse)	19	0.539142	1.78765	0.00891266	0.122115	1192	tags=68%, list=29%, signal=49%	66885/11364/11363/15107/13177/110460/93747/11669/71519/235674/11522/224530/26876	Acadsb/Acadm/Acadl/Hadh/Eci1/Acat2/Echs1/Aldh2/Cyp2u1/Acaa1b/Adh1/Acat3/Adh4
Ribosome Mus musculus (house mouse)	30	0.445427	1.75338	0.00913242	0.122115	1867	tags=97%, list=45%, signal=53%	57808/68436/22121/68052/68028/67941/66480/27176/269261/20091/19933/27370/67427/267019/67115/67945/75617/19896/67891/19982/26961/19951/19943/76846/27050/67248/20005/66475/27367	Rpl35a/Rpl34/Rpl13a/Rps13/Rpl22l1/Rps27l/Rpl15/Rpl7a/Rpl12/Rps3a1/Rpl21/Rps26/Rps20/Rps15a/Rpl14/Rpl41/Rps25/Rpl10a/Rpl4/Rpl36a/Rpl8/Rpl32/Rpl28/Rps9/Rps3/Rpl39/Rpl9/Rps23/Rpl3
Motor proteins Mus musculus (house mouse)	38	0.414277	1.74997	0.00928074	0.122115	676	tags=45%, list=16%, signal=38%	59310/229841/16571/70218/209737/381293/100502766/110033/228421/71819/208943/16580/11468/21648/109242/232943/17880	Myl10/Cenpe/Kif4/Kif18b/Kif15/Kif14/Kifc1/Kif22/Kif18a/Kif23/Myo5c/Kifc5b/Actg2/Dynlt1b/Kif24/Klc3/Myh11
Drug metabolism other enzymes Mus musculus (house mouse)	25	0.486371	1.75048	0.0123675	0.141342	1008	tags=56%, list=24%, signal=43%	14862/22245/66447/394432/14872/14871/14859/99586/104158/94284/211666/234564/394435/394434	Gstm1/Uck1/Mgst3/Ugt1a7c/Gstt2/Gstt1/Gsta3/Dpyd/Ces1d/Ugt1a6a/Mgst2/Ces1f/Ugt1a6b/Ugt1a9
Regulation of lipolysis in adipocytes Mus musculus (house mouse)	24	0.498354	1.76488	0.0126126	0.141342	1043	tags=58%, list=25%, signal=44%	224129/104111/11652/11832/11770/16369/19218/103968/66853/18576/16890/11556/14311/11514	Adcy5/Adcy3/Akt2/Aqp7/Fabp4/Irs3/Ptger3/Plin1/Pnpla2/Pde3b/Lipe/Adrb3/Cidec/Adcy8
AMPK signaling pathway Mus musculus (house mouse)	28	0.487234	1.78575	0.0127042	0.141342	810	tags=54%, list=20%, signal=43%	13685/16847/226849/19016/68465/14936/11450/20528/16369/18534/18639/16890/14104/107476/14121	Eif4ebp1/Lepr/Ppp2r5a/Pparg/Adipor2/Gys1/Adipoq/Slc2a4/Irs3/Pck1/Pfkfb1/Lipe/Fasn/Acaca/Fbp1
Homologous recombination Mus musculus (house mouse)	15	0.588441	1.89119	0.0131291	0.141342	1147	tags=73%, list=28%, signal=53%	19361/268465/237911/12021/12144/67967/12190/235559/233826/114714/18971	Rad51/Eme1/Brip1/Bard1/Blm/Pold3/Brca2/Topbp1/Palb2/Rad51c/Pold1
Biosynthesis of cofactors Mus musculus (house mouse)	35	0.438793	1.73183	0.0138408	0.142526	803	tags=34%, list=19%, signal=28%	11637/394432/11669/223646/29858/74080/12036/17025/94284/394435/394434/15930	Ak2/Ugt1a7c/Aldh2/Naprt/Pmm1/Nmnat3/Bcat2/Alad/Ugt1a6a/Ugt1a6b/Ugt1a9/Ido1
Mismatch repair Mus musculus (house mouse)	11	0.591351	1.71596	0.0169133	0.162716	1693	tags=100%, list=41%, signal=59%	26909/16881/106344/67967/72151/18538/18971/68240/17685/19718/18972	Exo1/Lig1/Rfc4/Pold3/Rfc5/Pcna/Pold1/Rpa3/Msh2/Rfc2/Pold2
Porphyrin metabolism Mus musculus (house mouse)	12	0.614404	1.75222	0.0171756	0.162716	256	tags=33%, list=6%, signal=31%	17025/94284/394435/394434	Alad/Ugt1a6a/Ugt1a6b/Ugt1a9
Adrenergic signaling in cardiomyocytes Mus musculus (house mouse)	44	0.3837	1.60356	0.0189003	0.167403	1363	tags=52%, list=33%, signal=35%	108058/18798/11606/320207/81904/224129/104111/11652/381290/110893/226849/21924/75600/20266/18795/17897/98660/16526/11514/232975/58200/11464/17888	Camk2d/Plcb4/Agt/Pik3r5/Cacng7/Adcy5/Adcy3/Akt2/Atp2b4/Slc8a3/Ppp2r5a/Tnnc1/Calml4/Scn1b/Plcb1/Myl3/Atp1a2/Kcnk2/Adcy8/Atp1a3/Ppp1r1a/Actc1/Myh6
Steroid hormone biosynthesis Mus musculus (house mouse)	12	0.586411	1.67239	0.019084	0.167403	738	tags=58%, list=18%, signal=48%	394432/105349/15483/94284/394435/13088/394434	Ugt1a7c/Akr1c18/Hsd11b1/Ugt1a6a/Ugt1a6b/Cyp2b10/Ugt1a9
Butanoate metabolism Mus musculus (house mouse)	11	0.605987	1.68296	0.0226843	0.186887	155	tags=64%, list=4%, signal=61%	15107/110460/93747/272428/15360/224530/20216	Hadh/Acat2/Echs1/Acsm5/Hmgcs2/Acat3/Acsm3
Oocyte meiosis Mus musculus (house mouse)	31	0.389456	1.54473	0.0228833	0.186887	608	tags=35%, list=15%, signal=30%	107995/72415/18817/12442/105988/20878/70405/56150/67141/67071/12448	Cdc20/Sgo1/Plk1/Ccnb2/Espl1/Aurka/Calml3/Mad2l1/Fbxo5/Rps6ka6/Ccne2
Alcoholic liver disease Mus musculus (house mouse)	27	0.43668	1.58954	0.0253165	0.191753	753	tags=37%, list=18%, signal=30%	12263/11669/68465/11522/11450/12268/19013/14104/107476/26876	C2/Aldh2/Adipor2/Adh1/Adipoq/C4b/Ppara/Fasn/Acaca/Adh4
Nucleocytoplasmic transport Mus musculus (house mouse)	15	0.517753	1.66401	0.0262582	0.191753	1998	tags=100%, list=48%, signal=52%	16647/19387/70699/71805/21681/69912/223921/110750/170762/19826/16211/233726/18226/22196/230673	Kpna2/Rangap1/Nup205/Nup93/Alyref/Nup43/Aaas/Cse1l/Nup155/Rnps1/Kpnb1/Ipo7/Nup62/Ube2i/Ipo13
Pentose and glucuronate interconversions Mus musculus (house mouse)	12	0.572048	1.63143	0.0267176	0.191753	738	tags=42%, list=18%, signal=34%	394432/71755/94284/394435/394434	Ugt1a7c/Dhdh/Ugt1a6a/Ugt1a6b/Ugt1a9
Tyrosine metabolism Mus musculus (house mouse)	12	0.567869	1.61951	0.0267176	0.191753	575	tags=50%, list=14%, signal=43%	11522/109731/11761/71724/13190/26876	Adh1/Maob/Aox1/Aox3/Dct/Adh4
Complement and coagulation cascades Mus musculus (house mouse)	30	0.4049	1.52881	0.035461	0.247019	1472	tags=63%, list=36%, signal=41%	12509/74145/12266/21788/16409/14066/21824/17174/14962/12263/12062/333883/12628/12258/12274/12268/15160/99571/110135	Cd59a/F13a1/C3/Tfpi/Itgam/F3/Thbd/Masp1/Cfb/C2/Bdkrb2/Cd59b/Cfh/Serping1/C6/C4b/Serpind1/Fgg/Fgb
Glycerolipid metabolism Mus musculus (house mouse)	17	0.504606	1.61528	0.039356	0.25196	1025	tags=53%, list=25%, signal=40%	68393/227333/11669/231510/13350/66853/67512/67800/233549	Mogat1/Dgkd/Aldh2/Gpat3/Dgat1/Pnpla2/Agpat2/Dgat2/Mogat2
Ribosome biogenesis in eukaryotes Mus musculus (house mouse)	18	0.484544	1.64245	0.0400891	0.25196	1913	tags=94%, list=46%, signal=51%	66161/195434/68147/227522/67724/217995/72554/100019/55989/14113/57815/30877/230737/72515/67973/237107/67459	Pop4/Utp14b/Gar1/Rpp38/Pop1/Heatr1/Utp14a/Mdn1/Nop58/Fbl/Spata5/Gnl3/Gnl2/Wdr43/Mphosph10/Gnl3l/Nvl
Pyruvate metabolism Mus musculus (house mouse)	15	0.513807	1.5651	0.040367	0.25196	1515	tags=73%, list=37%, signal=47%	68263/16828/76238/18597/110460/11669/11522/18534/107476/224530/26876	Pdhb/Ldha/Grhpr/Pdha1/Acat2/Aldh2/Adh1/Pck1/Acaca/Acat3/Adh4
ATPdependent chromatin remodeling Mus musculus (house mouse)	14	0.502804	1.58667	0.0404255	0.25196	1877	tags=93%, list=45%, signal=51%	319173/15270/319166/51788/56456/20588/70998/216848/12055/20586/66923/20174/59001	H2ac10/H2ax/H2ac8/H2az1/Actl6a/Smarcc1/Phf6/Chd3/Bcl7c/Smarca4/Pbrm1/Ruvbl2/Pole3
Fatty acid metabolism Mus musculus (house mouse)	22	0.451084	1.57667	0.0429338	0.260732	1251	tags=59%, list=30%, signal=41%	56348/70757/66885/11364/11363/15107/110460/93747/235674/170439/14104/107476/224530	Hsd17b12/Hacd2/Acadsb/Acadm/Acadl/Hadh/Acat2/Echs1/Acaa1b/Elovl6/Fasn/Acaca/Acat3
Bile secretion Mus musculus (house mouse)	22	0.439776	1.53715	0.0465116	0.263958	1043	tags=50%, list=25%, signal=38%	224129/104111/76408/319229/394432/98660/94284/11514/232975/394435/394434	Adcy5/Adcy3/Abcc3/Sctr/Ugt1a7c/Atp1a2/Ugt1a6a/Adcy8/Atp1a3/Ugt1a6b/Ugt1a9
Cardiac muscle contraction Mus musculus (house mouse)	22	0.438774	1.53364	0.0465116	0.263958	1234	tags=50%, list=30%, signal=35%	81904/236794/12865/110893/21924/12869/17897/98660/232975/11464/17888	Cacng7/Slc9a6/Cox7a1/Slc8a3/Tnnc1/Cox8b/Myl3/Atp1a2/Atp1a3/Actc1/Myh6
Nucleotide excision repair Mus musculus (house mouse)	14	0.497747	1.57071	0.0468085	0.263958	1693	tags=86%, list=41%, signal=51%	18973/16881/106344/67967/72151/18538/18971/68240/69833/19718/13871/18972	Pole/Lig1/Rfc4/Pold3/Rfc5/Pcna/Pold1/Rpa3/Polr2f/Rfc2/Ercc2/Pold2
Staphylococcus aureus infection Mus musculus (house mouse)	16	0.499213	1.5543	0.0494505	0.272371	1322	tags=69%, list=32%, signal=47%	12266/16409/14131/17174/14962/14130/12263/12628/246256/12268/99571	C3/Itgam/Fcgr3/Masp1/Cfb/Fcgr2b/C2/Cfh/Fcgr4/C4b/Fgg
