# Supplementary material for: Oncogenic activation of SMYD3-SHCBP1 promotes breast cancer development and is coupled with resistance to immune therapy
Source: Cell Death Dis. 2025 Mar 29;16(1):220. doi: 10.1038/s41419-025-07570-8 (PMC11954966; doi:10.1038/s41419-025-07570-8)
Supplement: Supplementary file 7 — Supplementary data 5 [file 41419_2025_7570_MOESM7_ESM.xlsx]

## Sheet: 7 ChIP-seq binding lists 
6290 genes detected by ChIP-seq with Flag antibody from WTP12 mice					2124 genes detected by ChIP-seq with ERa antibody from WTP12 mice					3684 genes detected by ChIP-seq with ERa antibody from MTP12 mice				18821 genes detected by ChIP-seq with H3K4me3 antibody in WTP12 mice				18620 genes detected by ChIP-seq with H3K4me3 antibody in MTP12 mice.					14618 genes detected by ChIP-seq with H3K27Ac antibody in WTP12 mice.			13763 genes detected by ChIP-seq with H3K27Ac antibody in MTP12 mice.
Rp1					Gm27396					Gm37381				Xkr4				Xkr4					Xkr4			Xkr4
Sox17					Rp1					Rp1				Sox17				Sox17					Rp1			Rp1
Rgs20					Gm37144					Sox17				Gm37587				Gm37587					Sox17			Sox17
St18					Mrpl15					Atp6v1h				Gm37323				Gm37323					Rgs20			Rgs20
Sntg1					Atp6v1h					Gm38264				Gm6085				Gm6085					Atp6v1h			Atp6v1h
Vcpip1					Sntg1					Pcmtd1				Mrpl15				Mrpl15					Npbwr1			Npbwr1
Sgk3					Gm7560					Gm26901				Lypla1				Lypla1					Rb1cc1			Rb1cc1
Arfgef1					Gm6216					Gm29520				Gm37988				Gm37988					Fam150a			St18
Cpa6					Sulf1					Sgk3				Tcea1				Tcea1					St18			Pcmtd1
Prex2					Slco5a1					Mcmdc2				Rgs20				Rgs20					Pcmtd1			Sntg1
A830018L16Rik					Rdh10					Cpa6				Atp6v1h				Atp6v1h					Sntg1			Adhfe1
Sulf1					Stau2					Gm6216				4732440D04Rik				4732440D04Rik					3110035E14Rik			3110035E14Rik
Ncoa2					Ube2w					Sulf1				Rb1cc1				Rb1cc1					Sgk3			Sgk3
Eya1					Gm28376					Gm36947				Fam150a				Gm7417					Ppp1r42			Mcmdc2
Terf1					Jph1					Eya1				Gm7417				Fam150a					Cspp1			Ppp1r42
4930444P10Rik					Gdap1					Terf1				Pcmtd1				Pcmtd1					Arfgef1			Cspp1
Rdh10					Gm28785					4930444P10Rik				Nras-ps2				Nras-ps2					Cpa6			Arfgef1
Stau2					Gm5251					Stau2				Gm26901				Gm26901					Prex2			Cpa6
Ube2w					Gm24075					Crisp4				Sntg1				Sntg1					A830018L16Rik			Prex2
Tceb1					Gm24633					Gm29006				Rrs1				Rrs1					Sulf1			A830018L16Rik
Jph1					Pkhd1					Tfap2d				Adhfe1				Mybl1					Slco5a1			Sulf1
Tfap2d					Kcnq5					Tfap2b				2610203C22Rik				Vcpip1					Prdm14			Slco5a1
Tfap2b					Gm29216					Pkhd1				Mybl1				1700034P13Rik					Ncoa2			Prdm14
Pkhd1					Gm28594					Efhc1				Vcpip1				Sgk3					Tram1			Ncoa2
Tram2					Adgrb3					Gm5696				1700034P13Rik				Snhg6					Lactb2			Tram1
Kcnq5					Gm19123					Rims1				Sgk3				Snord87					Xkr9			Lactb2
Rims1					4931408C20Rik					Fam135a				Snhg6				E330040D14Rik					Eya1			Xkr9
B3gat2					n-R5s209					Col19a1				Snord87				Tcf24					Trpa1			Eya1
Fam135a					Gm19028					Gm28438				E330040D14Rik				Ppp1r42					Kcnb2			Msc
Col19a1					Gm6462					Gm28437				Tcf24				Cops5					Terf1			Trpa1
Lmbrd1					Gm18033					Gm29216				Ppp1r42				Cspp1					Sbspon			Kcnb2
Adgrb3					Gm10307					Adgrb3				Gm24674				Arfgef1					4930444P10Rik			Terf1
Ptp4a1					Prim2					n-R5s209				Cops5				Gm37133					Rdh10			Sbspon
Bend6					Dst					Gm5524				Cspp1				Prex2					Stau2			4930444P10Rik
Dst					Arhgef4					Gm19028				Arfgef1				A830018L16Rik					Ube2w			Rdh10
Imp4					Gm8022					Gm7846				Prex2				Gm6216					Tceb1			Stau2
Ptpn18					Lman2l					Gm6462				A830018L16Rik				Sulf1					Tmem70			Tmem70
Arhgef4					Vwa3b					Gm23771				Gm6216				Slco5a1					Ly96			Ly96
Fam168b					Aff3					Gm27430				Sulf1				Ncoa2					Jph1			Jph1
Hs6st1					Map4k4					Gm7910				Slco5a1				Gm7593					Gdap1			Gdap1
Uggt1					Il1r1					Khdrbs2				Ncoa2				Tram1					Pi15			Pi15
Neurl3					Gm8176					Gm23024				Gm7593				Lactb2					Crispld1			Crispld1
Kansl3					Gm3496					Bend6				Tram1				Eya1					Crisp4			Crisp4
Fam178b					Dnah7b					Gm25096				Lactb2				Msc					Tfap2d			Tfap2d
Tmem131					Gm19206					Gm37068				Eya1				Gm9947					Tfap2b			Tfap2b
Cnga3					Gm8357					Gm33280				Msc				Terf1					Pkhd1			Pkhd1
Mgat4a					Gm3605					Neurl3				Gm9947				Sbspon					Il17a			Il17a
Tsga10					Gm27330					Mgat4a				Kcnb2				4930444P10Rik					Il17f			Paqr8
Eif5b					9330175M20Rik					Npas2				Terf1				Rpl7					Paqr8			Efhc1
Aff3					Hibch					Il1r1				Sbspon				Rdh10					Efhc1			Tram2
Pdcl3					Gtf3c3					Il18r1				4930444P10Rik				Stau2					Tram2			Tmem14a
Npas2					1700003I22Rik					Slc9a2				Rpl7				Ube2w					Tmem14a			Gsta3
Rpl31					BC055402					Tmem182				Rdh10				Gm38342					Gsta3			Kcnq5
Tbc1d8					Wdr12					Gm29260				Stau2				D030040B21Rik					Kcnq5			Rims1
Cnot11					Abi2					Gm28140				Gm38342				Tceb1					Rims1			Ogfrl1
Creg2					Gm11590					Gm37047				Ube2w				Tmem70					Ogfrl1			B3gat2
Rfx8					Pard3b					Pantr1				D030040B21Rik				Ly96					B3gat2			Smap1
Map4k4					Gm20342					Fhl2				Tceb1				Jph1					Smap1			Sdhaf4
Il1r1					Ino80dos					Tpp2				Tmem70				Crispld1					Sdhaf4			Fam135a
Il1rl2					Gm11606					Mettl21e				Ly96				Gm16070					Fam135a			Col9a1
Tmem182					Plekhm3					Gm3496				Jph1				Tfap2b					Col9a1			Col19a1
Mrps9					Gm28845					Dnah7c				Pi15				Gm28340					Col19a1			Lmbrd1
Tgfbrap1					D630023F18Rik					Slc39a10				Crispld1				Mcm3					Lmbrd1			Adgrb3
Fhl2					Pikfyve					9330175M20Rik				Gm16070				6720483E21Rik					Adgrb3			4931408C20Rik
Nck2					Crygf					Mfsd6				Tfap2b				Paqr8					4931408C20Rik			Phf3
1500015O10Rik					Kif22-ps					Hspe1				Gm28340				Efhc1					Phf3			Ptp4a1
Tex30					Gm8840					1700003I22Rik				Mcm3				Tram2					Ptp4a1			4931428L18Rik
Kdelc1					Gm5256					Gm28900				6720483E21Rik				Gm2693					4931428L18Rik			Lgsn
Bivm					4930556G22Rik					Gm28240				Paqr8				Tmem14a					Lgsn			Khdrbs2
Mettl21e					Cyp27a1					Spats2l				Efhc1				Gm7094					Khdrbs2			Prim2
Dnah7b					Gm29065					Aox3				Tram2				Gm26580					Prim2			Rab23
Dnah7c					Nyap2					Aox4				Gm2693				Kcnq5					Zfp451			Bend6
Myo1b					Pid1					Cdk15				Tmem14a				Rims1					Dst			Dst
Stat4					Dner					Gm37977				Gm7094				Gm29506					Imp4			Ptpn18
Gls					B3gnt7					Pard3b				Gm26580				Gm6420					Ptpn18			Prss39
Mfsd6					Dis3l2					Dytn				Kcnq5				Gm20954					Prss39			Cfc1
Hibch					Ugt1a8					Rpl10a-ps1				Rims1				Ogfrl1					Prss40			Amer3
Dnah7a					Ugt1a7c					Gm28845				Gm6420				B3gat2					Arhgef4			Arhgef4
Hecw2					Ugt1a6b					D630023F18Rik				Mir30a				Smap1					Fam168b			Plekhb2
Pgap1					Ugt1a6a					Gm8805				Gm20954				Sdhaf4					Plekhb2			Hs6st1
Ankrd44					Ugt1a10					Crygf				Ogfrl1				Gm26524					Hs6st1			Uggt1
Hspe1					Gm20528					Map2				B3gat2				Fam135a					Uggt1			Neurl3
Rftn2					Ugt1a9					Cps1				Smap1				Gm37580					Neurl3			Arid5a
Plcl1					Gm5259					Gm37957				Sdhaf4				Col19a1					Arid5a			Fer1l5
Hsfy2					Gm9991					Erbb4				Gm26524				Gm29216					Fer1l5			Cnnm4
Spats2l					Ankmy1					Gm8840				Fam135a				Lmbrd1					Cnnm4			Fam178b
Aox1					Kif1a					Gm28497				Gm37580				Gm9443					Sema4c			4933424G06Rik
Aox4					Gal3st2					Gm29113				Col9a1				Gm7858					Fam178b			Zap70
Aox2					4930440C22Rik					Spag16				Gm29216				Gm6473					Actr1b			Tmem131
Clk1					1700063A18Rik					Vwc2l				Lmbrd1				Phf3					4933424G06Rik			Vwa3b
Fam126b					Gm7135					Bard1				Gm9443				Ptp4a1					Zap70			Cnga3
Als2cr12					Slco6d1					Abca12				Phf3				Gm19680					Tmem131			Inpp4a
Cflar					Gm18248					Ankar				Ptp4a1				Prim2					Vwa3b			Mgat4a
Casp8					Cntnap5b					Tns1				1700001G17Rik				1700001G17Rik					Cnga3			2010300C02Rik
Trak2					Gm18185					Cryba2				Prim2				Rab23					Inpp4a			Tsga10
Als2					Gm28623					Nhej1				Rab23				Bag2					Mgat4a			Lyg2
Fzd7					Gm3116					Gm29068				Bag2				Zfp451					2010300C02Rik			Lyg1
Gm973					Gm18728					Gm29069				Zfp451				Bend6					Tsga10			Eif5b
Fam117b					Gm37789					Epha4				Bend6				Dst					Lyg2			Aff3
Ica1l					Gm6651					Sgpp2				Dst				D630036G22Rik					Lyg1			Lonrf2
Cyp20a1					Gm6679					Farsb				D630036G22Rik				Gm37233					Txndc9			Chst10
Pard3b					Cdh19					Acsl3				Gm37233				Mir5103					Eif5b			Pdcl3
Nrp2					Gm29088					Gm29536				Mir5103				Gm28306					Aff3			Npas2
Klf7					Gm17752					9830004L10Rik				Gm28306				Imp4					Lonrf2			Tbc1d8
Mettl21a					Gm4854					Dock10				Imp4				Ccdc115					Chst10			Cnot11
Plekhm3					Cntnap5a					Gm6198				Ccdc115				Ptpn18					Nms			Rnf149
Gm28845					Gm28263					Col4a4				Ptpn18				Gm28417					Pdcl3			Creg2
D630023F18Rik					B020011L13Rik					Pid1				Gm28417				4930568A12Rik					Npas2			Rfx8
Pth2r					Gm28590					Dner				4930568A12Rik				Arhgef4					Rpl31			Gm3646
Map2					Gm24547					A530040E14Rik				Cfc1				Fam168b					Tbc1d8			Map4k4
Kansl1l					Dpp10					C130026I21Rik				Arhgef4				Plekhb2					Cnot11			Il1r2
Erbb4					Gm28928					Gm2619				Fam168b				1110002O04Rik					Rnf149			Il1r1
Ikzf2					Nckap5					Sp100				Plekhb2				Hs6st1					Creg2			Il1rl2
Spag16					Zranb3					Gm18180				1110002O04Rik				Uggt1					Rfx8			Il1rl1
Bard1					Gm6170					Eif4e2				Gm37146				Neurl3					Gm3646			Il18r1
Atic					Thsd7b					Spp2				Gm38049				Arid5a					Map4k4			Il18rap
2017-03-04					Il10					Gm29337				Hs6st1				Kansl3					Il1r2			Slc9a4
Rpl37a					Mfsd4					Sh3bp4				Uggt1				Lman2l					Il1r1			Slc9a2
Igfbp5					Gm23939					Gm27648				Neurl3				Cnnm4					Il1rl2			Mfsd9
Tns1					Adora1					Rab17				Arid5a				Cnnm3					Il1rl1			Tmem182
Arpc2					Gm4204					Ramp1				Kansl3				Ankrd39					Il18r1			Mrps9
Aamp					Gm37799					Gm28380				Lman2l				D430040D24Rik					Il18rap			Gpr45
Pnkd					Nr5a2					Gm29482				Cnnm4				Sema4c					Slc9a4			AI597479
Ctdsp1					Gm25609					4930440C22Rik				Gm37909				Fam178b					Slc9a2			Fhl2
Rqcd1					Gm28500					Gm15427				Cnnm3				Cox5b					Mfsd9			Nck2
Usp37					Gm37371					1700063A18Rik				Ankrd39				Actr1b					Tmem182			1500015O10Rik
Plcd4					Gm23672					Gm24586				D430040D24Rik				Zap70					Mrps9			Uxs1
Cyp27a1					Gm38269					Gm37076				Sema4c				Tmem131					Gpr45			Mettl21c
Wnt10a					Gm29514					Slco4c1				Cox5b				Vwa3b					Tgfbrap1			Gm8251
Cryba2					Brinp3					Gm23434				Actr1b				Inpp4a					Fhl2			Bivm
Tuba4a					Gm9931					Cntnap5b				Zap70				Coa5					Nck2			Mettl21e
Ptprn					Gm38284					Gm29334				Tmem131				Unc50					1500015O10Rik			Gulp1
Des					Gm29022					Psmb6-ps2				Vwa3b				Mgat4a					Uxs1			Col3a1
Epha4					Cacna1e					Gm18969				Inpp4a				4930556I23Rik					Tpp2			Col5a2
Ap1s3					Xpr1					Gm28187				Coa5				2010300C02Rik					Gm8251			Gm5269
Wdfy1					Rc3h1					Gm24122				Unc50				Tsga10					Tex30			Slc40a1
Cul3					Tnfsf4					Gm23036				Mgat4a				Gm26805					Kdelc1			Dnah7b
Dock10					Prrc2c					Gm3116				4930556I23Rik				Lipt1					Bivm			Dnah7c
Nyap2					Fmo3					Gm29141				2010300C02Rik				Mrpl30					Ercc5			Slc39a10
Irs1					Sft2d2					Cdh20				Gm26805				Mitd1					Mettl21e			Tmeff2
Rhbdd1					Ildr2					Tnfrsf11a				Tsga10				Txndc9					Gulp1			Sdpr
Col4a4					Gm4846					Gm22438				Lipt1				Eif5b					Col3a1			Nabp1
Mff					Lmx1a					D830032E09Rik				Mrpl30				Rev1					Col5a2			Myo1b
Dner					1700063I16Rik					Gm5702				Mitd1				Aff3					Wdr75			Stat4
A530032D15Rik					Ddr2					Gm17847				Txndc9				Lonrf2					Gm5269			Gls
C130026I21Rik					Uap1					Gm28281				Eif5b				Chst10					Slc40a1			Nab1
G530012D18Rik					Pfdn2					Cdh7				Rev1				Pdcl3					Dnah7b			Tmem194b
Sp110					Klhdc9					Gm19086				Aff3				Npas2					Dnah7c			Mfsd6
Sp140					F11r					Gm8204				Chst10				Rpl31					Slc39a10			Inpp1
Itm2c					Gm18752					Gm4854				Pdcl3				Tbc1d8					Tmeff2			Hibch
Ncl					Olfr248					Cntnap5a				Npas2				Cnot11					Sdpr			1700019D03Rik
1700019O17Rik					Fmn2					Gm19965				Rpl31				Rnf149					Nabp1			Mstn
Nppc					Pld5					Clasp1				Tbc1d8				D930019O06Rik					Myo1b			1700019A02Rik
Dis3l2					Gm37280					Gli2				Cnot11				Creg2					Stat4			Pms1
Inpp5d					Gm7068					Gm26831				Rnf149				Rfx8					Stat1			Osgepl1
Atg16l1					Gm38300					Gm8321				D930019O06Rik				Map4k4					Gls			Gm28778
Sag					Smyd3					Ralb				Creg2				Gm16894					Nab1			Gm28551
Dgkd					Psen2					Ptpn4				Rfx8				Il1r2					Tmem194b			Dnah7a
Dnajb3					Gm8146					Steap3				Map4k4				Il1r1					Mfsd6			Stk17b
Ugt1a8					Cnih3					2610027F03Rik				Gm16894				Il1rl2					Inpp1			Hecw2
Ugt1a7c					Dnah14					Gm38283				Il1r2				Il18r1					Hibch			Ccdc150
Ugt1a6b					Enah					2210011K15Rik				Il1r1				Gm35801					1700019D03Rik			Pgap1
Ugt1a6a					Rab3gap2					Gm37920				Il1rl2				Slc9a4					Mstn			Ankrd44
Ugt1a5					Eprs					Gm28590				Il18r1				Slc9a2					1700019A02Rik			Sf3b1
Ugt1a2					Gm21710					Gm37970				Gm35801				Mfsd9					Pms1			Coq10b
Ugt1a10					Gpatch2					Gm8403				Slc9a4				Tmem182					Gm28551			Hspe1
Ugt1a9					Ush2a					Dpp10				Slc9a2				Dalir					Asnsd1			Mob4
Trpm8					Gm38122					Gm28928				Mfsd9				Mrps9					Dnah7a			Rftn2
Arl4c					Gm23153					Nckap5				Tmem182				Gpr45					Stk17b			Boll
Sh3bp4					AC124613.1					Tmem163				Pantr1				8430432A02Rik					Hecw2			Plcl1
Agap1					Tatdn3					Ccnt2				Pantr2				Tgfbrap1					Ccdc150			Hsfy2
Asb18					Hhat					Ubxn4				Gm20646				AI597479					Gtf3c3			Satb2
Iqca					Gm38194					Gm29597				Mrps9				Fhl2					Pgap1			Spats2l
Cops8					9230019H11Rik					Gm6170				Gpr45				Gm8210					Ankrd44			Aox1
Col6a3					Gm26752					Gm23056				8430432A02Rik				Gm29040					Sf3b1			Aox3
Mlph					Ppp1r14c					Thsd7b				Tgfbrap1				Nck2					Hspd1			Aox4
Rab17					Iyd					Gm28856				AI597479				Uxs1					Hspe1			Aox2
Lrrfip1					Mthfd1l					Gm25717				Fhl2				Tpp2					Mob4			Clk1
Ube2f					Myct1					Ikbke				Gm8210				Gm8251					Rftn2			Ppil3
Per2					Fbxo5					Gm23939				Gm29040				Tex30					Boll			Fam126b
Hdac4					Cnksr3					Optc				Nck2				Gm29247					Plcl1			Ndufb3
Olfr1414					Gm26674					Chit1				1500015O10Rik				Kdelc1					Hsfy2			Als2cr12
Aqp12					Gm28904					Adora1				Uxs1				Bivm					Satb2			Cflar
Hdlbp					Grm1					Syt2				Tpp2				Ercc5					Spats2l			Casp8
Farp2					Stx11					Ppp1r12b				Gm8251				Mettl21e					Kctd18			Trak2
Gm9994					Sf3b5					Csrp1				Tex30				Gulp1					Sgol2a			Als2cr11
Pdcd1					Gm20125					Pkp1				Gm29247				Gm3496					Aox1			Mpp4
Slco4c1					Slc35d3					Cacna1s				Kdelc1				AC125167.1					Aox3			Als2
D1Ertd622e					1700020N01Rik					Gm37799				Bivm				Col3a1					Aox4			Cdk15
Ppip5k2					Gm1972					Gm22132				Ercc5				Col5a2					Aox2			Fzd7
Pam					Raet1e					Nr5a2				Mettl21e				Wdr75					Bzw1			Gm973
Slco6d1					H60b					Nek7				Gulp1				Slc40a1					Clk1			Sumo1
Rnf152					Gm26740					Dennd1b				AC125167.1				Dnah7b					Fam126b			Nop58
Pign					Gm16531					Crb1				Col3a1				Dnah7c					Ndufb3			Bmpr2
Tnfrsf11a					Gm26585					Gm37604				Col5a2				Slc39a10					Als2cr12			Fam117b
Phlpp1					Slc2a12					Gm18183				Wdr75				Gm8337					Cflar			Ica1l
Bcl2					Tcf21					Cdc73				Gm5526				Gm8384					Casp8			Carf
Vps4b					Eya4					Rgs13				Gm18303				Tmeff2					Trak2			Nbeal1
Cdh7					Samd3					Gm29514				Slc40a1				Sdpr					Als2			Cyp20a1
Gm19965					Gm10145					Gm17867				Dnah7b				9330175M20Rik					Cdk15			Abi2
Clasp1					Themis					Gm38284				Gm8326				Nabp1					Fzd7			Raph1
Gli2					Gm23790					Gm29516				Slc39a10				Myo1b					Gm973			Cd28
Inhbb					Nkain2					Gm22966				Tmeff2				Stat4					Sumo1			Ctla4
Ralb					Frk					Pla2g4a				Sdpr				Gm28177					Bmpr2			Icos
Epb41l5					Amd2					Edem3				9330175M20Rik				Stat1					Fam117b			Pard3b
Ptpn4					Gm26535					Gm28610				Nabp1				Gls					Ica1l			Nrp2
Cfap221					Gm24297					1700025G04Rik				Myo1b				Gm5975					Wdr12			Ino80d
Sctr					Lama4					Gm8976				Stat4				Nab1					Carf			Gpr1
Dbi					Cdk19					Npl				Gm28177				Gm5527					Nbeal1			Zdbf2
3110009E18Rik					BC048559					Rnasel				Stat1				Tmem194b					Cyp20a1			Adam23
Steap3					Cep57l1					Zfp648				Gls				Mfsd6					Abi2			Dytn
Marco					Armc2					Cacna1e				Nab1				Inpp1					Raph1			Mdh1b
En1					Ostm1					Xpr1				Tmem194b				Hibch					Cd28			4933402D24Rik
Ddx18					Aim1					Gm37571				Mfsd6				1700019D03Rik					Ctla4			Klf7
Dpp10					Gm22503					Tex35				Inpp1				Ormdl1					Icos			Creb1
Actr3					Lin28b					Sec16b				Hibch				Gm28778					Pard3b			Mettl21a
Slc35f5					Gm25650					Brinp2				1700019D03Rik				Pms1					Nrp2			Plekhm3
Gpr39					Gm23584					Astn1				Ormdl1				Osgepl1					Ino80d			Akr1cl
Nckap5					Gm24256					Pappa2				Gm28778				Gm28551					Eef1b2			Crygd
Mgat5					Grik2					Gm31256				Pms1				Asnsd1					Zdbf2			Crygc
Tmem163					Lilr4b					Tnr				Osgepl1				Dnah7a					Adam23			Gm28845
Ccnt2					Slc35f1					Rabgap1l				Gm28551				Stk17b					Dytn			D630023F18Rik
Zranb3					Gm26177					Gm36975				Asnsd1				Hecw2					Mdh1b			Idh1
Dars					Tbc1d32					Serpinc1				Dnah7a				Ccdc150					4933402D24Rik			Pth2r
Cxcr4					Gm9795					Dnm3				Stk17b				Gtf3c3					Klf7			Crygf
Thsd7b					Sh3rf3					Prrc2c				Hecw2				Pgap1					Creb1			Map2
Zp3r					Hk1					BC055324				Ccdc150				4930444A19Rik					Mettl21a			Unc80
Pfkfb2					Hk1os					Atp1b1				Gtf3c3				Ankrd44					Fzd5			Rpe
Gm29427					Srgn					D630023O14Rik				Pgap1				Sf3b1					Plekhm3			Kansl1l
Fcmr					Ctnna3					Gm37184				Ankrd44				E330011M16Rik					Crygd			Acadl
Mapkapk2					Jmjd1c					Gm36945				Sf3b1				Coq10b					Crygc			Myl1
Dyrk3					Ado					4930568G15Rik				E330011M16Rik				Hspd1					Crygb			Lancl1
Ikbke					Tmem26					Rcsd1				Coq10b				Hspe1					Gm28845			Cps1
Srgap2					Gm24172					Creg1				Hspd1				Mob4					D630023F18Rik			Erbb4
Fam72a					Cdk1					Pogk				Hspe1				Rftn2					Idh1			Ikzf2
Ctse					Ank3					Gm16418				Mob4				Gm10561					Pikfyve			Spag16
Rab7b					Ccdc6					Gm4846				Rftn2				Mars2					Pth2r			Vwc2l
Slc26a9					Gm9877					Fmo9				Gm10561				Boll					Crygf			Bard1
Mfsd4					Gm9923					Gm16701				Mars2				Plcl1					Map2			Abca12
Nuak2					Zwint					Lmx1a				Boll				Satb2					Unc80			Atic
Nfasc					Pcdh15					Mir6348				Plcl1				9130024F11Rik					Kansl1l			Fn1
Mdm4					Pcbp3					1700063I16Rik				Satb2				1700066M21Rik					Acadl			Mreg
Ppp1r15b					Pfkl					Mir6354				9130024F11Rik				Tyw5					Myl1			Tmem169
Plekha6					2610008E11Rik					Ccdc190				1700066M21Rik				9430016H08Rik					Lancl1			Xrcc5
Gm28040					Abhd17a					Nos1ap				4930558J18Rik				Gm22371					Cps1			2021-03-04
Kiss1					Tbxa2r					Gm27552				Tyw5				Spats2l					Erbb4			Smarcal1
Sox13					Gm37908					Gm27844				9430016H08Rik				Kctd18					Ikzf2			Rpl37a
Snrpe					Nuak1					Igsf8				Gm22371				Sgol2a					Spag16			Igfbp2
Atp2b4					4930463O16Rik					Crp				Spats2l				Aox1					Vwc2l			Igfbp5
Optc					1700113H08Rik					Cadm3				Kctd18				Aox4					Bard1			Tns1
Prelp					Ascl1					Fmn2				Sgol2a				Bzw1					Abca12			Rufy4
Fmod					Rmst					Pld5				Aox1				Clk1					Atic			Cxcr2
Btg2					Cfap54					Gm36536				Aox4				Ppil3					Fn1			Cxcr1
Chit1					Btg1					Akt3				Gm15759				Nif3l1					Mreg			Arpc2
Adipor1					Dcn					Gm7068				Aox2				Orc2					Tmem169			Gpbar1
Kdm5b					Gm37631					Gm16432				Bzw1				Gm15834					Xrcc5			Aamp
Syt2					Poc1b					Kif26b				Clk1				Fam126b					2017-03-04			Tmbim1
Lgr6					B530045E10Rik					Smyd3				Ppil3				Ndufb3					Smarcal1			Pnkd
Arl8a					Gad1-ps					Gm1305				Nif3l1				Als2cr12					Ankar			Catip
Gpr37l1					Kitl					Gm10518				Orc2				Gm20257					Rpl37a			Slc11a1
Ipo9					Gm25287					Psen2				Gm15834				Cflar					Igfbp2			Vil1
Csrp1					Gm38219					Gm31728				Fam126b				Gm3841					Igfbp5			Rqcd1
Lad1					Mgat4c					6330403A02Rik				Ndufb3				Casp8					Tns1			Usp37
Tmem9					Rassf9					Ccdc121				Als2cr12				Gm37760					Rufy4			Plcd4
Mroh3					Gm21293					Dnah14				Gm20257				Trak2					Cxcr1			Ttll4
5730559C18Rik					Gm25522					Enah				Cflar				Stradb					Arpc2			Prkag3
Camsap2					Gm15663					Capn8				Gm3841				G730003C15Rik					Aamp			Wnt6
Ddx59					Mettl25					Ccdc185				Casp8				Tmem237					Tmbim1			Wnt10a
Ptprc					C230021G24Rik					Gm34068				Trak2				Als2					Pnkd			Fev
Nek7					Ppfia2					Dusp10				Stradb				Gm37737					Catip			Cryba2
Crb1					Lin7a					C130074G19Rik				G730003C15Rik				Fzd7					Slc11a1			Ccdc108
Kcnt2					Ptprq					Eprs				Tmem237				Gm973					Ctdsp1			Nhej1
Cdc73					Otogl					A730004F24Rik				Als2				Gm28411					Vil1			Zfand2b
Uchl5					Zdhhc17					A430105J06Rik				Gm37737				Sumo1					Rqcd1			Tuba4a
Rgs2					Gm38333					Gpatch2				Fzd7				Nop58					Usp37			A630095N17Rik
Brinp3					Lgr5					Esrrg				Gm26813				Bmpr2					Plcd4			Dnajb2
Pla2g4a					Tspan8					Ush2a				Sumo1				Fam117b					Rnf25			Ptprn
Tpr					Ptprr					Kctd3				Nop58				Ica1l					Cyp27a1			Resp18
Prg4					Cnot2					Kcnk2				Bmpr2				Wdr12					Prkag3			Dnpep
Hmcn1					Myrfl					Ptpn14				Fam117b				Carf					Wnt6			Des
Rnf2					Ifng					Prox1				Wdr12				Nbeal1					Wnt10a			Speg
Fam129a					Dyrk2					1700034H15Rik				Carf				Cyp20a1					Fev			Asic4
Edem3					1700064J06Rik					Kcnh1				Nbeal1				Abi2					Cryba2			Epha4
1700025G04Rik					Gm38289					Hhat				Cyp20a1				Raph1					Ccdc108			Pax3
Rgl1					4921513I03Rik					Gm37103				Abi2				Gm11577					Nhej1			Sgpp2
Smg7					BC048403					Hsd11b1				Raph1				Cd28					Cnppd1			Farsb
Nmnat2					Ppm1h					Lamb3				Gm11577				Ctla4					Zfand2b			BC035947
Lamc2					Mon2					Plxna2				Pard3b				Icos					Tuba4a			Mogat1
Lamc1					Fam19a2					Gm38046				Nrp2				Pard3b					A630095N17Rik			Acsl3
Shcbp1l					Gm23777					Gm38194				Ino80dos				Nrp2					Dnajb2			Utp14b
Rgs8					Slc16a7					Gm26752				Ino80d				Ino80d					Ptprn			Scg2
Rgs16					Gm6283					Ppp1r14c				Eef1b2				Ino80dos					Dnpep			Ap1s3
Glul					Pym1					Akap12				Gm27390				Eef1b2					Des			Wdfy1
Zfp648					Olfr814					Ccdc170				Ndufs1				Gm27390					Speg			Serpine2
Cacna1e					Olfr823					Esr1				Gm11605				Ndufs1					Asic4			Cul3
Ier5					Gm20746					Syne1				Fastkd2				Fastkd2					Inha			Dock10
BC034090					Pisd-ps1					Fbxo5				Mdh1b				Gm13748					Epha4			Nyap2
Cep350					Rnf185					Gm26674				Gm13748				Klf7					Pax3			Irs1
Tor1aip2					Nefh					Gm28904				Klf7				Creb1					Sgpp2			Rhbdd1
Fam163a					Emid1					Samd5				Gm28981				Mettl21a					Farsb			Col4a4
Gm10031					Znrf3					Adgb				Gm28980				Gm28982					BC035947			Col4a3
Rasal2					Gm11962					Grm1				Creb1				2810408I11Rik					Mogat1			Agfg1
Brinp2					Gm27393					Shprh				Mettl21a				Ccnyl1					Acsl3			Slc19a3
Tnr					Gm11996					Epm2a				Gm28982				Gm38058					Utp14b			Krtap28-13
Rabgap1l					Zpbp					Gm23680				2810408I11Rik				Fzd5					Scg2			Ccl20
Rc3h1					Gm22789					Vta1				Ccnyl1				Plekhm3					Ap1s3			Daw1
Cenpl					4930554G24Rik					Gm25382				Fzd5				Gm28845					Wdfy1			Sphkap
Tnfsf4					1700046C09Rik					Tnfaip3				Gm38058				D630023F18Rik					Serpine2			Pid1
Fasl					Akt2-ps					Ifngr1				Plekhm3				Idh1					Fam124b			Dner
Suco					Ppp3r1					Mtfr2				Rpl10a-ps1				Pikfyve					Cul3			Trip12
Dnm3					Etaa1					Pde7b				Gm28845				Map2					Dock10			Fbxo36
Vamp4					Spred2					Gm2467				D630023F18Rik				Rpe					Nyap2			Slc16a14
Fmo1					Gm12034					1700020N01Rik				Idh1				Kansl1l					Irs1			C130026I21Rik
Gorab					Gm23681					Platr6				Pikfyve				Acadl					Rhbdd1			A530032D15Rik
Scyl3					Otx1					Sgk1				Map2				Myl1					Col4a4			G530012D18Rik
Mettl18					Usp34					E030030I06Rik				Rpe				Lancl1					Col4a3			Sp110
Slc19a2					Gm12068					Raet1e				Kansl1l				Gm15668					Agfg1			Sp140
Dcaf6					4933430M04Rik					H60b				Acadl				Gm23189					Slc19a3			Sp100
Adcy10					4933427E13Rik					Gm26740				Myl1				Gm16076					Ccl20			A630001G21Rik
Mpzl1					Gm12073					Gm26585				Lancl1				Erbb4					Daw1			Cab39
Rcsd1					Gm12087					Eya4				Gm15668				Gm8840					Sphkap			Itm2c
Cd247					Nsg2					Rps12				Gm16076				Ikzf2					Pid1			Gpr55
Pou2f1					Ubtd2					Taar2				Erbb4				Gm37930					Dner			Spata3
Mael					Fam196b					Arg1				Ikzf2				Bard1					Trip12			2810459M11Rik
Ildr2					Dock2					Gm29571				Gm37930				Atic					Fbxo36			Gm21972
Pogk					Slit3					Samd3				Bard1				Apol7d					Slc16a14			Armc9
Gm4846					Gm12131					L3mbtl3				Atic				Fn1					C130026I21Rik			Ncl
Fmo9					Gm12142					Arhgap18				Apol7d				Mreg					A530032D15Rik			Nmur1
Fam78b					Slu7					Ptprk				Fn1				Gm25360					G530012D18Rik			1700019O17Rik
Rxrg					C1qtnf2					Themis				4930556G22Rik				D230017M19Rik					Sp110			Ptma
Lmx1a					Sgcd					Soga3				Mreg				Gm23472					Sp140			Cops7b
Pbx1					Rufy1					Rspo3				Gm25360				Gm24497					Sp100			Nppc
Hsd17b7					Gm23824					Gm10275				D230017M19Rik				Gm25939					A630001G21Rik			Dis3l2
Ddr2					Kif3a					Cenpw				Gm23472				Pecr					Cab39			Alpi
Uap1					Gm12221					Nkain2				Gm24497				Xrcc5					Itm2c			Akp3
1700015E13Rik					Prss38					Frk				Pecr				Smarcal1					4933407L21Rik			Ecel1
Nos1ap					Tom1l2					Gm26341				Tmem169				Ankar					Gpr55			Prss56
Atf6					Akap10					Amd2				Xrcc5				Rpl37a					Spata3			Chrnd
Fcgr4					Ncor1					Hs3st5				Smarcal1				Igfbp2					2810459M11Rik			Eif4e2
Cfap126					Elac2					Gm24710				Ankar				Igfbp5					Gm21972			Efhd1
Adamts4					Myocd					Gm24297				Rpl37a				C530043A13Rik					Armc9			Gigyf2
Usp21					Stx8					Lama4				Igfbp2				Tns1					Ncl			3110079O15Rik
Dedd					Pik3r6					Fyn				Igfbp5				Arpc2					Nmur1			Ngef
Usf1					Myh10					Traf3ip2				Tns1				Aamp					1700019O17Rik			Neu2
F11r					Fxr2					E130307A14Rik				Arpc2				Pnkd					Ptma			Inpp5d
Slamf7					Chrnb1					Cdk19os				Aamp				Tmbim1					Cops7b			Sag
Ncstn					Scimp					Cdk19				Pnkd				Gm29358					Nppc			Dgkd
Dcaf8					Gm12712					Ak9				Gm29358				Catip					Dis3l2			Usp40
Pea15a					Ube2g1					Ppil6				Tmbim1				Slc11a1					Alpi			Ugt1a10
Igsf8					E130309D14Rik					BC048559				Catip				Ctdsp1					Akp3			Ugt1a8
Igsf9					Gm12339					Cep57l1				Slc11a1				Rqcd1					Ecel1			Ugt1a7c
Vsig8					Ssh2					Armc2				Ctdsp1				Usp37					Prss56			Ugt1a9
Fcrl6					Proca1					Foxo3				Vil1				Bcs1l					Eif4e2			Ugt1a6b
Crp					Nlk					Lace1				Rqcd1				Zfp142					Efhd1			Ugt1a6a
Olfr16					Gm23219					Qrsl1				Usp37				Rnf25					Gigyf2			Dnajb3
Mptx2					Nf1					Aim1				Bcs1l				Stk36					3110079O15Rik			Ugt1a5
Rgs7					5730455P16Rik					Prdm1				Zfp142				Ttll4					Ngef			Ugt1a2
Wdr64					Psmd11					Bves				Rnf25				Cyp27a1					Neu2			Ugt1a1
Akt3					Asic2					Lin28b				Stk36				Wnt6					Inpp5d			Mroh2a
Zbtb18					Slfn5					Gm27410				Ttll4				Wnt10a					Atg16l1			Trpm8
Adss					Slfn10-ps					Gm25650				Cyp27a1				Mir375					Sag			Spp2
Hnrnpu					Gm11431					Gm23584				Wnt6				Nhej1					Dgkd			Glrp1
Gm28062					Dhrs11					Grik2				Wnt10a				Fam134a					Usp40			Arl4c
Kif26b					Znhit3					Ros1				Cdk5r2				Cnppd1					Ugt1a10			Sh3bp4
Smyd3					Bcas3					Dcbld1				Gm16582				Zfand2b					Ugt1a9			Agap1
Tfb2m					Brip1					Man1a				Mir375				Abcb6					Ugt1a8			Asb18
Cnst					Brip1os					Gm25602				Ihh				Gm29253					Ugt1a7c			Iqca
Gm10518					Ints2					Tbc1d32				Slc23a3				Ankzf1					Ugt1a6b			Ackr3
Cdc42bpa					Gdpd1					Gm9795				Nhej1				Atg9a					Ugt1a6a			Cops8
Adck3					Epx					Gm9956				Fam134a				Gm27943					Ugt1a5			Col6a3
Psen2					Gm11498					Duxf3				Cnppd1				Glb1l					Dnajb3			Mlph
Itpkb					Gm22702					Ascc1				Zfand2b				Stk16					Ugt1a2			Rab17
Lin9					Acsf2					Adamts14				Abcb6				Tuba4a					Mroh2a			Lrrfip1
H3f3a					Ngfr					Eif4ebp2				Gm29253				A630095N17Rik					Trpm8			Rbm44
Pycr2					Skap1					Aifm2				Ankzf1				Dnajb2					Spp2			Ramp1
Wdr26					Mrpl45					Mypn				Atg9a				Ptprn					Glrp1			Ube2f
Cnih3					Plxdc1					Ctnna3				Gm27943				Dnpep					Arl4c			Espnl
Dnah14					Fbxl20					Gm28881				Glb1l				Speg					Sh3bp4			Per2
Lbr					Gm11597					1700023F02Rik				Stk16				Gmppa					Agap1			Traf3ip1
Srp9					Gm27374					Gm28139				Tuba4a				Chpf					Asb18			Asb1
Fbxo28					Klhl10					1110002J07Rik				Dnajb2				Tmem198					Iqca			Twist2
Trp53bp2					Gm27029					Nrbf2				Ptprn				Obsl1					Ackr3			Hdac4
Capn2					Brca1					Egr2				Dnpep				Stk11ip					Cops8			Olfr1416
Capn8					Lsm12					Zfp365				Des				Slc4a3					Col6a3			Olfr1414
Susd4					Asb16					Arid5b				Speg				Gm29065					Mlph			Otos
Disp1					Gm11627					Tmem26				Gmppa				Gm816					Rab17			Gpc1
Mia3					Cdc27					Gm24172				Asic4				Epha4					Lrrfip1			Ankmy1
Hhipl2					Tanc2					Ank3				Chpf				Gm28386					Ramp1			Gpr35
Dusp10					Map3k3					Ccdc6				Tmem198				Pax3					Ube2f			Kif1a
Hlx					Gm11715					Cisd1				Obsl1				Sgpp2					Scly			Agxt
C130074G19Rik					Gm11718					Ipmk				Stk11ip				Farsb					Espnl			2310007B03Rik
Mark1					Pitpnc1					Gm9923				Slc4a3				Mogat1					Hes6			Crocc2
Rab3gap2					Prkca					Zwint				Gm29065				Acsl3					Per2			Sned1
Bpnt1					Cep112					Pcdh15				Gm816				Utp14b					Traf3ip1			Ano7
Tgfb2					Gm11675					Dip2a				Gm38265				Kcne4					Asb1			Hdlbp
Spata17					Gm11679					Pcnt				Epha4				Gm29536					Twist2			Farp2
Esrrg					Slc39a11					Adarb1				Gm28386				Ap1s3					Hdac4			Stk25
Ush2a					Afmid					Casp14				Pax3				Wdfy1					Olfr1414			Bok
Kctd3					Gm11725					Gng7				Farsb				Mrpl44					Otos			Gal3st2
Kcnk2					Tbc1d16					Pias4				Mogat1				Serpine2					Gpc1			Gm9994
Cenpf					Baiap2					Tdg				Acsl3				Fam124b					Ankmy1			Gm6086
Ptpn14					Gm11769					Gm37908				Utp14b				Cul3					Gpr35			Neu4
Prox1					Rab40b					Nuak1				Kcne4				Dock10					Aqp12			Pdcd1
Rps6kc1					Gm9075					Btbd11				Gm29536				Irs1					Kif1a			Fam174a
Tatdn3					Rab10					Syn3				Ap1s3				Rhbdd1					Agxt			St8sia4
Fam71a					Dtnb					Ttc41				Wdfy1				Col4a4					2310007B03Rik			Slco4c1
Dtl					Cenpo					Dram1				Mrpl44				Col4a3					Crocc2			D1Ertd622e
Lpgat1					Ncoa1					Uhrf1bp1l				Serpine2				Mff					Sned1			Ppip5k2
Rcor3					BC068281					Anks1b				Fam124b				C430014B12Rik					Ano7			Pam
Kcnh1					2810032G03Rik					Tmpo				Cul3				Gm22396					Hdlbp			Slco6d1
Hhat					Gm23752					Gm20757				Dock10				Agfg1					2017-09-02			Cntnap5b
Irf6					1700101O22Rik					Elk3				Irs1				Slc19a3					Farp2			Cdh20
Hsd11b1					Ldah					Gm3571				Rhbdd1				Daw1					Stk25			Rnf152
Lamb3					Gm7099					Gm4792				Col4a4				Pid1					Bok			Pign
Plxna2					Vsnl1					Tmcc3os				Col4a3				Fbxo36					Thap4			2310035C23Rik
Cd34					Gm26449					Plxnc1				Mff				Trip12					D2hgdh			Tnfrsf11a
Cd46					Lpin1					4732465J04Rik				C430014B12Rik				Slc16a14					Gal3st2			Zcchc2
Cr1l					Pdia6					Btg1				Gm22396				A530040E14Rik					Gm9994			Phlpp1
Iyd					5730507C01Rik					Gm24587				Agfg1				A530032D15Rik					Neu4			Bcl2
Plekhg1					1700030C10Rik					Gm25658				Slc19a3				C130026I21Rik					Pdcd1			Vps4b
Akap12					Gm4419					Atp2b1				Daw1				Gm7609					Fam174a			Serpinb5
Esr1					Gm9285					B530045E10Rik				Pid1				Gm16026					St8sia4			Serpinb12
Syne1					Gm22527					Csl				Trip12				Gm2619					D1Ertd622e			Serpinb13
Rgs17					Gm9866					Gm25287				Fbxo36				Gm16025					Ppip5k2			Serpinb3d
Gm10945					Dcdc2c					Gm38219				Slc16a14				Gm16092					Pam			Serpinb3b
Oprm1					Tmem18					Mgat4c				Gm2619				Gm7592					Slco6d1			Serpinb11
Ipcef1					Ferd3l					Rassf9				Gm16025				Sp110					Cntnap5b			Serpinb2
Cnksr3					Hdac9					Alx1				Gm7592				Sp140					Cdh20			Serpinb8
Ulbp1					Bzw2					Mir6411				Sp110				Gm17017					Rnf152			Cdh19
Ppil4					Ispd					Gm22945				Sp140				Sp100					Pign			Cntnap5a
Tab2					Agmo					Gm36997				Gm17017				A630001G21Rik					2310035C23Rik			Gm19965
Ust					Dgkb					Tmtc2				Sp100				Cab39					Tnfrsf11a			Nifk
Sash1					Etv1					Gm15663				A630001G21Rik				Itm2c					Zcchc2			Clasp1
Stxbp5					Gm24434					Rps15a-ps1				Cab39				Gm18180					Phlpp1			Tfcp2l1
Rab32					Immp2l					Ptprq				Itm2c				Spata3					Bcl2			Gli2
Grm1					Gm25248					Otogl				Gm18180				2810459M11Rik					Kdsr			Inhbb
Epm2a					Gm36971					Gm44495				Spata3				Psmd1					Vps4b			Ralb
Utrn					Gm1818					Nav3				2810459M11Rik				Gm21972					Serpinb5			Ptpn4
Stx11					Prkd1					Gm22101				Psmd1				Armc9					Serpinb12			Cfap221
Sf3b5					Hectd1					Gm37189				Gm21972				B3gnt7					Serpinb13			Sctr
Phactr2					Akap6					Krr1				Armc9				Gm28626					Serpinb3d			Tmem37
Pex3					Cfl2					Gm22507				B3gnt7				Ncl					Serpinb3b			Dbi
Adat2					Nkx2-1					Gm38333				Gm28626				C130036L24Rik					Serpinb11			3110009E18Rik
Aig1					4921506M07Rik					Trhde				Ncl				Nmur1					Serpinb7			Steap3
Hivep2					Ctage5					Ptprr				C130036L24Rik				1700019O17Rik					Serpinb2			C1ql2
Adgrg6					Fbxo33					1700030O20Rik				1700019O17Rik				Rpl30-ps6					Serpinb10			Marco
Vta1					Gm7719					Myrfl				Rpl30-ps6				Ptma					Serpinb8			Insig2
Cited2					Gm23059					Best3				Ptma				Pde6d					Cdh7			Ccdc93
Txlnb					Lrfn5					Cct2				Pde6d				Cops7b					Cdh19			Htr5b
Heca					Gm24590					Cpsf6				Cops7b				Nppc					Cntnap5a			Ddx18
Abracl					Gm5185					Gm37852				Nppc				Dis3l2					Gm19965			Dpp10
Reps1					Fscb					Il22				Dis3l2				Gm29371					Nifk			Actr3
Nhsl1					Gm24066					Ifng				Gm29371				Ecel1					Clasp1			Slc35f5
Hebp2					Gm22782					Gm26976				Ecel1				Prss56					Tfcp2l1			Gpr39
Arfgef3					Mdga2					1700064J06Rik				Prss56				Eif4e2					Gli2			Lypd1
Olig3					Gm26256					Grip1				Eif4e2				Efhd1os					Inhbb			Nckap5
Ifngr1					n-R5s61					Irak3				Efhd1os				Efhd1					Ralb			Mgat5
Il20ra					Rps29					Gm38289				Efhd1				Gigyf2					Epb41l5			Tmem163
Map3k5					Rn7s1					Lemd3				Gigyf2				Ngef					Ptpn4			Acmsd
Map7					AC099934.2					Tbk1				Ngef				Neu2					Cfap221			Ccnt2
Pde7b					AC099934.1					BC048403				Neu2				Inpp5d					Sctr			Map3k19
Ahi1					AC157822.1					Srgap1				Inpp5d				Atg16l1					Tmem37			Rab3gap1
1700020N01Rik					Rn7s2					Gm9081				Atg16l1				Dgkd					Dbi			Zranb3
Sgk1					AC157822.2					Mir6412				Gm19582				Gm19582					3110009E18Rik			Ubxn4
Raet1e					Arf6					Ppm1h				Dgkd				Usp40					Steap3			Lct
H60b					Sos2					Mon2				Usp40				Dnajb3					C1ql2			Dars
Slc2a12					Trim9					Fam19a2				Ugt1a8				Ugt1a8					Marco			Cxcr4
Eya4					Actr10					Gm23777				Ugt1a7c				Ugt1a7c					Insig2			Thsd7b
Rps12					Dact1					Slc16a7				Ugt1a6b				Ugt1a6b					Ccdc93			Cd55b
Slc18b1					D830013O20Rik					Lrig3				Ugt1a6a				Ugt1a6a					Htr5b			Zp3r
Vnn1					Syt16					Gm22183				Ugt1a10				Ugt1a5					Dpp10			C4bp
Taar2					Kcnh5					Xrcc6bp1				Gm20528				Ugt1a2					Actr3			Pfkfb2
Taar6					Sgpp1					Arhgap9				Ugt1a9				Ugt1a10					Slc35f5			Gm29427
Moxd1					Syne2					Gm15905				Dnajb3				Gm20528					Gpr39			AA986860
Ctgf					Akap5					Rbms2				Ugt1a5				Ugt1a9					Lypd1			Fcamr
Enpp1					Churc1					Olfr769				Ugt1a2				Hjurp					Nckap5			Fcmr
Enpp3					Fntb					Gm24485				Hjurp				Trpm8					Mgat5			Il24
Arg1					Fut8					Gm20746				Trpm8				Gm19589					Tmem163			Il20
Akap7					Gphn					Pisd-ps1				Arl4c				Arl4c					Acmsd			Il19
Epb41l2					Zfyve26					Sfi1				Platr5				1700067G17Rik					Ccnt2			Il10
Tmem200a					Galnt16					Sec14l2				1700067G17Rik				Sh3bp4					Map3k19			Mapkapk2
L3mbtl3					Plekhd1os					Mtmr3				Sh3bp4				Gm28342					Rab3gap1			Dyrk3
Arhgap18					Susd6					Ap1b1				Agap1				Agap1					Zranb3			Eif2d
Lama2					Rgs6					Emid1				4933400F21Rik				Gbx2					Ubxn4			Rassf5
Ptprk					Numb					Znrf3				Gbx2				D130058E05Rik					Lct			Ikbke
Themis					Acyp1					Gm11984				D130058E05Rik				Ackr3					Mcm6			Srgap2
Echdc1					Tmed8					Adcy1				Ackr3				Cops8					Dars			Fam72a
Rnf146					Gm21936					Gm27393				Cops8				Gm9991					Cxcr4			Avpr1b
Cenpw					Nrxn3					Gm11989				Col6a3				Col6a3					Thsd7b			Ctse
Trmt11					Cep128					Pkd1l1				Mlph				Mlph					Cd55b			Rab7b
Hey2					Gm23249					Zpbp				Rab17				Rab17					Zp3r			Slc26a9
Rnf217					Gm9726					Gm12001				Lrrfip1				Lrrfip1					C4bp			Pm20d1
Nkain2					Gm26480					Gm22156				Ramp1				Ramp1					Pfkfb2			Slc41a1
Trdn					Galc					Gm12009				Ube2f				Ube2f					Gm29427			Rab29
Nt5dc1					Gpr65					Akt2-ps				Gm26683				Gm26683					Yod1			Slc45a3
Hs3st5					Trip11					Plek				Scly				Scly					AA986860			Mfsd4
Marcks					Cpsf2					Gm12016				Fam132b				Fam132b					Fcamr			Cdk18
Lama4					Prima1					Gm12017				Ilkap				Ilkap					Pigr			Lemd1
Wisp3					Syne3					Meis1				1700020N18Rik				1700020N18Rik					Fcmr			Klhdc8a
Fyn					Tunar					Gm12025				Hes6				Hes6					Il24			Nuak2
Traf3ip2					Yy1					Gm12026				Per2				Per2					Il20			Tmcc2
Rev3l					Mirg					Gm12027				Traf3ip1				Traf3ip1					Il19			Dstyk
G630090E17Rik					Rcor1					Spred2				Asb1				Asb1					Il10			Cntn2
BC021785					4930595D18Rik					Gm26253				Gm29100				Gm29100					Mapkapk2			Nfasc
Slc16a10					Inf2					Gm12033				Twist2				Twist2					Dyrk3			Lrrn2
Amd1					Ighv5-9-1					Gm22807				Hdac4				Hdac4					Eif2d			Mdm4
Cdk19					Ighv4-2					Gm23681				Ndufa10				Ndufa10					Rassf5			Pik3c2b
Slc22a16					Ighv11-2					Gm12066				Myeov2				Myeov2					Ikbke			Ppp1r15b
Gpr6					Ighv1-53					4933427E13Rik				Gm29482				Gm29482					Srgap2			Plekha6
Fig4					Gm5660					5730522E02Rik				Gm29481				Gm29481					Fam72a			Ren1
Ak9					Gm22537					Gm12071				Gpc1				Gpc1					Avpr1b			Etnk2
Smpd2					Gm25675					Gm6685				Mir149				Mir149					Ctse			Sox13
Ccdc162					Tmem196					2810471M01Rik				Dusp28				Dusp28					Rab7b			Snrpe
Gm6976					Gm16505					Acyp2				5033417F24Rik				5033417F24Rik					Slc26a9			Lax1
Foxo3					Gm5444					Gm38061				Rnpepl1				Rnpepl1					Pm20d1			Atp2b4
Scml4					Gm24790					4930524B15Rik				9430060I03Rik				9430060I03Rik					Slc41a1			Optc
Pdss2					Gm26043					Nsg2				Capn10				Capn10					Rab29			Prelp
Cd24a					Gm9742					Gm12109				Gpr35				Gpr35					Slc45a3			Fmod
Aim1					Adarb2					Stk10				Kif1a				Kif1a					Mfsd4			Btg2
Atg5					Dip2c					Gm12114				Crocc2				Gm28086					Cdk18			Chit1
Prdm1					Gm26861					D130052B06Rik				Sned1				Sned1					Lemd1			Chil1
Popdc3					Prl2c2					Dock2				Mterf4				Mterf4					Klhdc8a			Mybph
Hace1					Lyst					Fam196b				Gm28535				Gm28535					Nuak2			Adora1
Grik2					Gng4					Slit3				Ppp1r7				Ppp1r7					Tmcc2			Myog
Ascc3					Sugct					Pank3				Pask				Pask					Dstyk			Ppfia4
Vgll2					Gm18859					Tenm2				Ano7				Ano7					Cntn2			4933406M09Rik
Ros1					Pgbd1					Gm12128				Hdlbp				Hdlbp					Nfasc			Adipor1
Slc35f1					Mir1983					Gm12130				2017-09-02				2017-09-02					Lrrn2			Rabif
Cep85l					Zfp184					Gm12131				Farp2				Farp2					Mdm4			Kdm5b
Tmem229b-ps					Vmn1r218					Gm12137				Gm28536				Gm28536					Pik3c2b			Syt2
Man1a					Gm11353					Ccng1				Stk25				Stk25					Ppp1r15b			Ppp1r12b
Tbc1d32					Prl3c1					A230004M16Rik				Bok				Bok					Plekha6			Lgr6
Msl3l2					Dusp22					Gabrb2				Atg4b				Atg4b					Golt1a			Arl8a
Gja1					Gm11388					Gm12145				Thap4				Thap4					Gm28040			Gpr37l1
Gm9956					Ly86					Atp10b				Dtymk				Dtymk					Kiss1			Elf3
Serinc1					Gm29590					Gm12146				Ing5				Ing5					Ren1			Rnpep
AW822073					Ssr1					Adra1b				D2hgdh				D2hgdh					Etnk2			Lmod1
Duxf3					Gm38206					Ebf1				Pdcd1				Gm7895					Sox13			Ipo9
Gcc2					Gm9979					Gm12159				Gm5264				Fam174a					Snrpe			Nav1
Lims1					A730081D07Rik					Gm12162				Fam174a				St8sia4					Zc3h11a			Csrp1
Ranbp2					Phactr1					Gm22284				St8sia4				Panct2					Gm38394			Phlda3
Ccdc138					Gfod1					Adam19				Panct2				Slco4c1					Zbed6			Tnni1
Edar					Gm8513					Cyfip2				Slco4c1				D1Ertd622e					Lax1			Lad1
Gm17542					Mylip					Gm12179				D1Ertd622e				Ppip5k2					Atp2b4			Tnnt2
P4ha1					Gm10113					Gm24422				Ppip5k2				Gin1					Optc			Pkp1
Mcu					4931429P17Rik					Rasgef1c				Gin1				Gm3531					Prelp			Igfn1
Micu1					Nol8					Gm23824				Pam				Pam					Fmod			Tmem9
Dnajb12					Gm5449					Jade2				Cntnap5b				Gm7967					Btg2			Cacna1s
Ddit4					Drd1					Gm26551				Gm28187				Cntnap5b					Chit1			Kif21b
Ascc1					Gm16578					A630014C17Rik				Cdh20				Gm28187					Chil1			Mroh3
Psap					Nsd1					9530068E07Rik				Gm17634				Cdh20					Mybph			5730559C18Rik
Cdh23					Kif27					Kif3a				Rnf152				Gm17634					Adora1			Camsap2
Sgpl1					Ntrk2					Gm12221				2310035C23Rik				Rnf152					Myog			Ddx59
Pald1					Ctsm					Anxa6				Pign				2310035C23Rik					Ppfia4			Kif14
Eif4ebp2					Gm23855					Slc36a1os				Tnfrsf11a				Pign					4933406M09Rik			Zfp281
Sar1a					Fancc					Glra1				Gm37779				Tnfrsf11a					Adipor1			Nr5a2
Col13a1					Ercc6l2					Gm12241				Gm7160				Gm37779					Rabif			Ptprc
Hk1					Ctsl					Gria1				Zcchc2				Gm7160					Kdm5b			Atp6v1g3
Vps26a					1700100L14Rik					Irgm2				Phlpp1				Zcchc2					Syt2			Nek7
Kif1bp					Irx1					Olfr325				Bcl2				Phlpp1					Ppp1r12b			Lhx9
Tet1					Zfp825					Zfp39				Kdsr				Bcl2					Lgr6			Dennd1b
Sirt1					Cast					Prss38				Vps4b				Kdsr					Arl8a			Crb1
Dnajc12					Ell2					Gm26837				Serpinb5				Vps4b					Gpr37l1			Aspm
Ctnna3					Mctp1					Slc47a1				Serpinb8				Serpinb5					Elf3			Gm4788
Lrrtm3					2210408I21Rik					Specc1				Dsel				Serpinb8					Rnpep			Cfhr2
Reep3					Fam172a					B130011K05Rik				Gm18406				Cdh19					Lmod1			Cfh
Jmjd1c					Gm6317					Gm12287				Tsn				Dsel					Shisa4			Kcnt2
Nrbf2					Arrdc3					Gm12290				Nifk				Gm18406					Ipo9			Cdc73
Egr2					Mir3961					Myocd				Clasp1				Gm22331					Nav1			Glrx2
Gm10797					Mef2c					Dnah9				Tfcp2l1				Tsn					Csrp1			Uchl5
Zfp365					Gm26913					Gm12296				Gli2				Nifk					Phlda3			Rgs2
Rtkn2					Gm24935					Shisa6				Gm26831				Clasp1					Tnni1			Rgs13
Arid5b					Edil3					Gas7				Gm3508				2900060B14Rik					Lad1			Rgs1
1700040L02Rik					Hapln1					Stx8				Gm29456				Tfcp2l1					Tnnt2			Rgs21
Tmem26					Gm4117					Dlg4				Inhbb				Gli2					Pkp1			Rgs18
Rhobtb1					Xrcc4					Scimp				Ralb				Gm26831					Igfn1			Brinp3
Cdk1					Gm21726					4930401O10Rik				Tmem185b				Gm29456					Tmem9			Pla2g4a
Ank3					Homer1					4933427D14Rik				Gm27184				Inhbb					Cacna1s			Ptgs2
Ccdc6					Tbca					Zzef1				Epb41l5				Ralb					Kif21b			Prg4
Fam13c					Crhbp					Smg6				Ptpn4				Tmem185b					Mroh3			Hmcn1
4930533K18Rik					F2r					Abr				Tmem177				Gm27184					5730559C18Rik			Swt1
Bicc1					Gm26619					Foxn1				Tmem37				Epb41l5					Camsap2			Rnf2
Ipmk					Ptcd2					Rab11fip4				Dbi				Ptpn4					Ddx59			Fam129a
Gm9923					Gm6114					Rab11fip4os2				3110009E18Rik				Tmem177					Kif14			Edem3
Zwint					Pik3r1					9130204K15Rik				Steap3				Cfap221					Zfp281			1700025G04Rik
Pcdh15					Gm24441					Asic2				En1				Tmem37					Nr5a2			Tsen15
Bcr					Apoo-ps					Ccl1				Celrr				Dbi					Ptprc			Colgalt2
Specc1l					Smim15					Gm24612				Gm37174				3110009E18Rik					Atp6v1g3			Rgl1
Cabin1					Gm15286					Taf15				Insig2				Steap3					Nek7			Arpc5
Gm5134					Il6st					Ccl9				Ccdc93				En1					Lhx9			Ncf2
Slc5a4a					Il31ra					Gm12576				Ddx18				Celrr					Dennd1b			Smg7
Prmt2					Ndufs4					Hnf1b				Dpp10				Gm37174					Crb1			Nmnat2
Dip2a					Gm6421					Bcas3os1				Actr3				Insig2					Cfhr1			Lamc2
Col6a2					Hcn1					Bcas3				Gm28706				Ccdc93					Gm4788			Lamc1
Pcbp3					Fgf10					Brip1				Slc35f5				Ddx18					Cfh			Shcbp1l
Slc19a1					Gm21967					Med13				Lypd1				Actr3					Kcnt2			Dhx9
Col18a1					Gm7120					Gm11504				Nckap5				Gm28706					Cdc73			Npl
Gm10941					Tcstv3					Gm24734				Mgat5				Slc35f5					Uchl5			Rgs8
Adarb1					Gm2974					Gm2018				Gm37772				Nckap5					Rgs2			Rgs16
Fam207a					Gm3252					Gm11494				Tmem163				4930599A14Rik					Rgs13			Rnasel
Itgb2					Gm3298					Hlf				2900009J06Rik				Mgat5					Rgs1			Rgsl1
Pttg1ip					Gm3248					Car10				Ccnt2				Tmem163					Rgs21			Teddm2
Sumo3					Gm3468					Utp18				Rab3gap1				2900009J06Rik					Rgs18			Glul
Ube2g2					Gm26630					Spag9				Gm28800				Ccnt2					Brinp3			Zfp648
Gm3233					Gm3460					B230206L02Rik				Zranb3				Rab3gap1					Pla2g4a			Cacna1e
Pfkl					Gm5456					Samd14				Rpl28-ps1				Zranb3					Ptgs2			Ier5
D10Jhu81e					Gm8374					Itga3				R3hdm1				R3hdm1					Prg4			Mr1
Trappc10					Gm10044					Slc35b1				Ubxn4				Ubxn4					Hmcn1			Stx6
Agpat3					Gm16741					Spop				Mcm6				Mcm6					Ivns1abp			BC034090
Rrp1					Fhit					Phb				Dars				Dars					Swt1			Xpr1
Olfr1351					Ptprg					Arhgap23				Gm6170				Cxcr4					Trmt1l			Acbd6
Vmn2r82					Nek10					Gm11613				Cxcr4				Gm23056					Rnf2			Lhx4
Madcam1					Gm6781					Plxdc1				Gm23056				Cd55b					Fam129a			Qsox1
Tpgs1					Gm21738					Fbxl20				Thsd7b				Cd55					Edem3			Cep350
Cdc34					Camk2g					Rapgefl1				Cd55b				Gm16083					1700025G04Rik			Tor1aip1
Rnf126					Plau					Wipf2				Cd55				Yod1					Tsen15			Tor1aip2
Palm					Adk					Smarce1				Gm16083				Pfkfb2					Colgalt2			Fam163a
Med16					1700112E06Rik					Krt20				Yod1				Gm29427					Rgl1			Nphs2
R3hdm4					Slmap					Acly				Pfkfb2				AA986860					Arpc5			Axdnd1
Tmem259					Cacna2d3					Zfp385c				Gm29427				Gm28857					Ncf2			Gm10031
Cnn2					Cacna1d					Tubg1				AA986860				Pigr					Smg7			Abl2
Gpx4					Dcp1a					G6pc				Pigr				Fcmr					Nmnat2			Tor3a
Sbno2					D830044D21Rik					Gm25475				Fcmr				Mapkapk2					Lamc2			Fam20b
Atp5d					Vstm4					Brca1				Mapkapk2				Dyrk3					Lamc1			Ralgps2
Midn					Ccser2					Gm11585				Dyrk3				Eif2d					Shcbp1l			Tex35
Cirbp					Gm20641					Gm11660				Eif2d				Rassf5					Dhx9			Rasal2
Mum1					Nrg3					Cdc27				Rassf5				Ikbke					Npl			BC026585
Pcsk4					Gm5205					Gm11623				Ikbke				Srgap2					Rgs8			Sec16b
Mex3d					Gm7953					Mrc2				Srgap2				Fam72a					Rgs16			Brinp2
Abhd17a					Gm2966					2017-03-10				Fam72a				Ctse					Rnasel			Astn1
Csnk1g2					Gm8114					Gm11651				Ctse				Rab7b					Rgsl1			Pappa2
Btbd2					Gm8126					Gm11718				Rab7b				Slc26a9					Teddm2			Tnr
Mknk2					Gm8161					Pitpnc1				Slc26a9				Pm20d1					Glul			4930523C07Rik
Dot1l					Gm8229					Gm27595				Slc41a1				Slc41a1					Zfp648			Tnn
Oaz1					Gm8267					Prkca				Rab29				Rab29					Cacna1e			Rabgap1l
Lsm7					Gm15601					Cep112				Nucks1				Nucks1					Ier5			Rc3h1
Lmnb2					Fbxo34					Gm11658				Slc45a3				Slc45a3					Mr1			Serpinc1
Gadd45b					Tmem260					Arsg				Gm29103				Gm29103					Stx6			Cenpl
Gng7					Otx2os1					Abca6				Elk4				Elk4					BC034090			Prdx6
Map2k2					Olfr725					Map2k6				Mfsd4				Mfsd4					Xpr1			Tnfsf4
Pias4					Gm17078					Gm11682				Gm26892				Gm26892					Acbd6			Tnfsf18
Mfsd12					Gm5622					Kcnj16				Gm29629				Gm29629					Lhx4			Fasl
Fzr1					Mettl3					Gm11677				Cdk18				Cdk18					Qsox1			Suco
Nfic					Lrrc16b					Gm11674				Lemd1				Lemd1					Cep350			4930558K02Rik
Ncln					Gzmn					2610035D17Rik				Klhdc8a				Klhdc8a					Tor1aip2			Dnm3
Aes					Rnf17					4732490B19Rik				Nuak2				Nuak2					Fam163a			Mettl13
Tle6					Gm16573					Sdk2				F730311O21Rik				F730311O21Rik					Axdnd1			Vamp4
Sirt6					Parp4					4932435O22Rik				Tmcc2				Tmcc2					Soat1			Myoc
Ankrd24					Lats2					Tmem104				Dstyk				Dstyk					Gm10031			7420461P10Rik
Txnrd1					Shisa2					St6galnac2				6030442K20Rik				6030442K20Rik					Abl2			Prrc2c
Gm4799					Gucy1b2					Mxra7				Rbbp5				Rbbp5					Tor3a			Fmo4
Chst11					Blk					Mfsd11				Nfasc				Lrrn2					Fam20b			Fmo1
Slc41a2					Extl3					Gm11732				Lrrn2				Mdm4					Ralgps2			Fmo2
D10Wsu102e					Fzd3					Timp2				Mdm4				Gm29257					Tex35			Fmo6
Aldh1l2					Gm10860					Enpp7				Gm29257				Pik3c2b					Rasal2			Fmo3
Nuak1					Xpo7					Card14				Pik3c2b				Gm26616					BC026585			Mroh9
Ckap4					Cbx3-ps6					Foxk2				Gm26616				Ppp1r15b					Sec16b			Prrx1
Polr3b					Lrch1					Gm12591				Ppp1r15b				Plekha6					Brinp2			Gorab
Rfx4					Gm22891					Gm9075				Plekha6				Gm28040					Astn1			Mettl11b
Tmem263					Gm24774					Rab10os				Gm28040				Kiss1					Pappa2			Scyl3
Btbd11					Pcdh17					Rab10				Kiss1				Etnk2					Rfwd2			BC055324
Pwp1					Gm23926					Gm26520				Etnk2				Sox13					Tnr			Mettl18
Syn3					Gm25115					Efr3b				Sox13				Gm8596					4930523C07Rik			Sele
Timp3					Diaph3					Dnajc27				Gm8596				Gm23939					Tnn			Sell
Gm5174					Pcdh20					Cenpo				Gm23939				Snrpe					Rabgap1l			Selp
Hsp90b1					Gm23225					Itsn2				Snrpe				Gm26706					Rc3h1			F5
Nt5dc3					Pcdh9					2810032G03Rik				Gm26706				Zc3h11a					Serpinc1			Slc19a2
1700113H08Rik					Dach1					Gm23752				Zc3h11a				Gm38394					Zbtb37			Nme7
Pah					Lmo7					1700101O22Rik				Gm38394				Zbed6					Cenpl			Atp1b1
Arl1					Gm22347					Rhob				Zbed6				Lax1					Prdx6			Dpt
Utp20					Gm4654					Ttc32				Lax1				Atp2b4					Tnfsf4			Tbx19
Ano4					Pou4f1					Gm7099				Atp2b4				Gm15851					Tnfsf18			Sft2d2
Uhrf1bp1l					Rbm26					Kcns3				Gm28441				Prelp					Fasl			Tiprl
Anks1b					Gm23459					Gm25610				Gm15851				Gm1627					Suco			Gpr161
Tmpo					Gm23437					Fam49a				Prelp				Fmod					4930558K02Rik			Dcaf6
Cfap54					Slitrk1					Platr19				Fmod				Btg2					Dnm3			Adcy10
Cdk17					Gm22764					Gm9847				Btg2				Gm38140					Mettl13			Mpzl1
Elk3					Gm4822					Ntsr2				Gm38140				Chit1					Vamp4			Rcsd1
Lta4h					Gm37495					Greb1				Chil1				Chil1					7420461P10Rik			Creg1
Ntn4					Gpc5					2410004P03Rik				Adora1				Adora1					Myoc			Cd247
Metap2					Gm38045					Pdia6				Ppfia4				Ppfia4					Prrc2c			Pou2f1
Fgd6					Cldn10					Bnip3l-ps				Tmem183a				Tmem183a					Fmo4			Dusp27
Tmcc3					Hs6st3					Gm5784				4933406M09Rik				4933406M09Rik					Fmo1			Gpa33
Cep83					Pcca					Gm21863				Cyb5r1				Cyb5r1					Fmo2			Mael
Plxnc1					Fgf14					Gm3993				Adipor1				Adipor1					Fmo6			Ildr2
Cradd					Wdr70					Gm10479				Gm37935				Gm37935					Fmo3			Pogk
Socs2					Gm2310					3110053B16Rik				Klhl12				Klhl12					Mroh9			Gm4846
Anapc15-ps					Drosha					Zfp125				Rabif				Rabif					Prrx1			Gm4847
Eea1					Gm24080					Gm21989				Gm15454				Gm25612					Gorab			Fmo9
Dcn					C030047K22Rik					Mrto4-ps2				Kdm5b				Gm15454					Mettl11b			Fam78b
Atp2b1					Gm25976					Gm17391				Syt2				Kdm5b					Kifap3			Uck2
Dusp6					Cdh12					Gm10330				Gm37949				Syt2					Scyl3			Mgst3
Gad1-ps					Cdh18					9030624G23Rik				Ppp1r12b				Gm37949					BC055324			Lrrc52
Kitl					Gm22810					Gm9312				Ube2t				Ppp1r12b					Mettl18			Rxrg
Mgat4c					Fbxl7					Cmpk2				Lgr6				Ube2t					Sele			Lmx1a
Rassf9					Ank					Gm25923				Ptprv				Lgr6					Sell			Pbx1
Alx1					Dnah5					Myt1l				Arl8a				Ptprv					Selp			Nuf2
Lrriq1					Gm23033					Tmem18				Gpr37l1				Ptpn7					F5			Rgs5
Slc6a15					Ctnnd2					Slc26a4				Elf3				Arl8a					Slc19a2			Rgs4
Tmtc2					Sema5a					Prkar2b				Gm26642				Elf3					Nme7			Ccdc190
Ccdc59					Mtdh					Atxn7l1				Rnpep				Gm26642					Atp1b1			Ddr2
Ppfia2					Stk3					Ferd3l				Timm17a				Rnpep					Dpt			Uap1
Lin7a					Zfp706					Gm18025				Lmod1				Timm17a					Tbx19			Uhmk1
Ptprq					Ubr5					Hdac9				Shisa4				Lmod1					Sft2d2			Sh2d1b1
Otogl					2310043O21Rik					4921508M14Rik				Ipo9				Shisa4					Tiprl			Gm7694
Ppp1r12a					Gm16294					Gm26071				Nav1				Ipo9					Gpr161			Nos1ap
Pawr					Zfpm2					Agr2				Gm4793				Nav1					Dcaf6			Olfml2b
Syt1					Angpt1					Bzw2				Gm38399				Gm4793					Mpc2			Atf6
Nav3					Rspo2					Ispd				Csrp1				Gm38399					Adcy10			Fcrlb
E2f7					Gm10373					Dgkb				Phlda3				Csrp1					Mpzl1			Fcrla
Csrp2					Tmem74					Etv1				Tnni1				Phlda3					Rcsd1			Fcgr2b
Zdhhc17					Csmd3					Ifrd1				Lad1				Lad1					Creg1			Fcgr4
Nap1l1					Gm23848					Dock4				Pkp1				Pkp1					Cd247			Fcgr3
Phlda1					Eif3h					Immp2l				Tmem9				Tmem9					Pou2f1			Cfap126
Kcnc2					Ext1					Gm25248				Kif21b				Gm15850					Dusp27			Mpz
Trhde					Gm7083					Gm24948				5730559C18Rik				Kif21b					Gpa33			Pcp4l1
Tph2					Gm23835					Nova1				Gpr25				5730559C18Rik					Mael			Nr1i3
Rab21					Gm37947					Gm25051				Gm26781				Gpr25					Ildr2			Tomm40l
Tmem19					Pvt1					Gm36971				Camsap2				Gm26781					Pogk			Apoa2
Thap2					Tsg101-ps					Olfr1400-ps1				9230116N13Rik				Camsap2					Gm4846			Fcer1g
Zfc3h1					St3gal1					Gm25015				Ddx59				9230116N13Rik					Gm4847			Ndufs2
Lgr5					1700012I11Rik					Arhgap5				Kif14				Ddx59					Fmo9			Adamts4
A930009A15Rik					Gm20732					Gm23296				Platr23				Kif14					Fam78b			B4galt3
Ptprr					Khdrbs3					Akap6				Zfp281				Platr23					Uck2			Ufc1
Myrfl					Gm24232					Npas3				Gm19705				Zfp281					Aldh9a1			Dedd
Rab3ip					Gm23987					1700060O08Rik				Nr5a2				Gm19705					Mgst3			Pfdn2
Best3					Dennd3					Gm23799				Gm37099				Gm8762					Lrrc52			Pvrl4
Yeats4					Slc45a4					Mbip				Gm4258				Nr5a2					Rxrg			Usf1
Mdm2					Gm28502					Slc25a21				A130050O07Rik				Gm37099					Lmx1a			F11r
Rap1b					Gpihbp1					4921506M07Rik				Gm26936				Gm4258					Pbx1			Cd244
Mdm1					Dgat1					Gm7719				Ptprc				A130050O07Rik					Nuf2			Ly9
Il22					Slc39a4					Gm22673				Nek7				Ptprc					Rgs5			Slamf7
Ifng					Cacng2					Gm23059				2310009B15Rik				Nek7					Rgs4			Cd48
Dyrk2					A730060N03Rik					Gm7763				Gm37045				2310009B15Rik					Ccdc190			Slamf1
Grip1					Gga1					Gm5185				Dennd1b				Dennd1b					Ddr2			Cd84
Helb					Polr2f					Mdga2				Zbtb41				Gm18553					Uap1			Slamf6
Irak3					Csnk1e					n-R5s61				Aspm				Zbtb41					Uhmk1			Vangl2
Tmbim4					Rps19bp1					Gm15571				Gm5837				Aspm					Sh2d1b1			Nhlh1
Llph					Rbx1					Rn7s1				Gm16332				Gm5837					Nos1ap			Ncstn
Hmga2					Tnfrsf13c					AC099934.2				Kcnt2				Gm16332					Olfml2b			Dcaf8
Msrb3					Sult4a1					AC099934.1				B3galt2				Gm18183					Atf6			Pea15a
Lemd3					Ppp6r2					Klhdc1				Cdc73				Cdc73					Gm26620			Casq1
Wif1					Rabl2					AC157822.1				Glrx2				Glrx2					Fcrlb			Atp1a4
Tbc1d30					Kif21a					Rn7s2				Gm29170				Trove2					Fcrla			Igsf8
Rassf3					Prickle1					AC157822.2				Trove2				Gm29170					Fcgr2b			Atp1a2
Tbk1					Scaf11					Sos2				Uchl5				Uchl5					Fcgr4			Kcnj9
D930020B18Rik					Amigo2					L2hgdh				Rgs2				Rgs2					Fcgr3			Kcnj10
Srgap1					Rpap3					Map4k5				Rgs1				Rgs1					Cfap126			Igsf9
Tmem5					Vdr					Gm24474				Gm29514				Gm29514					Mpz			Cfap45
Mon2					1700031M16Rik					Frmd6				Brinp3				Brinp3					Pcp4l1			Vsig8
Usp15					Tuba1b					2700049A03Rik				Pla2g4a				Pla2g4a					Tomm40l			Slamf8
Slc16a7					Larp4					1700083H02Rik				Ptgs2os				Ptgs2os					Apoa2			Fcrl6
Lrig3					Scn8a					Tmem30b				Ptgs2				Ptgs2					Fcer1g			Dusp23
Agap2					Espl1					Prkch				BC003331				BC003331					Ndufs2			Crp
Os9					Gm22862					Kcnh5				Tpr				Tpr					Adamts4			Olfr16
Dctn2					Tfap4					Ppp2r5e				Hmcn1				Prg4					B4galt3			Olfr1408
Mbd6					n-R5s30					Sgpp1				Gm20631				Hmcn1					Usp21			Olfr418
R3hdm2					1700123O21Rik					Esr2				Gm24402				Gm20631					Ufc1			Ackr1
Lrp1					Gm23476					Tex21				Gm10138				Gm29188					Dedd			Cadm3
Stat6					Tmem114					Sptb				Ivns1abp				Gm10138					Pfdn2			Aim2
Nab2					Abat					Max				Trmt1l				Ivns1abp					Pvrl4			Gm4955
Tmem194					Grin2a					Fut8				Swt1				Trmt1l					Usf1			BC094916
Naca					Litaf					Gm24994				Rnf2				Swt1					F11r			Pyhin1
Ptges3					Shisa9					Gphn				Fam129a				Rnf2					Alyref2			Pydc3
Baz2a					Gm7731					Zfyve26				2810414N06Rik				Fam129a					Cd244			Ifi204
Rbms2					Prkdc					Gm28056				Edem3				2810414N06Rik					Ly9			Mnda
Spryd4					Ypel1					Plekhd1				1700025G04Rik				Edem3					Slamf7			Mndal
Pan2					Parl					Smoc1				Gm38238				1700025G04Rik					Cd48			Ifi203
Cnpy2					Ehhadh					Map3k9				Tsen15				Gm38238					Slamf1			Olfr433
Ankrd52					Dgkg					Sipa1l1				Colgalt2				Tsen15					Cd84			Olfr427
Rnf41					Tmem207					Rgs6				Rgl1				Colgalt2					Slamf6			Olfr420
Myl6					Mir690					Jdp2				Arpc5				Rgl1					Vangl2			Spta1
Zc3h10					Apod					Ift43				Ncf2				Arpc5					Nhlh1			Mptx1
Erbb3					Lmln					Esrrb				Smg7				Ncf2					Ncstn			Olfr417
Ikzf4					Gm17106					Gm27993				Nmnat2				Smg7					Copa			Olfr220
Cdk2					Gm23916					Tmem63c				Lamc2				Lamc2					Dcaf8			Fmn2
Dnajc14					Pdia5					Gm21936				Lamc1				Lamc1					Pea15a			Grem2
Gdf11					Kpna1					Adck1				Gm38009				E330020D12Rik					Casq1			Rgs7
Drg1					Eaf2					Nrxn3				Shcbp1l				Shcbp1l					Atp1a4			Kmo
Limk2					Iqcb1					4930544I03Rik				Dhx9				Dhx9					Igsf8			Opn3
Rnf185					Polq					Gm23249				Npl				Npl					Atp1a2			Wdr64
Smtn					Gm8609					Gm9726				Rgs8				Rgs8					Kcnj9			Exo1
Osbp2					Lsamp					Gm26055				C230024C17Rik				Rgs16					Kcnj10			Gm38100
4930556J24Rik					Gm6912					Gm26480				Rgs16				Gm28513					Pigm			Pld5
Pes1					Bbx					Gm23558				Gm28513				Rnasel					Igsf9			Cep170
Sf3a1					Gm25723					Galc				Rnasel				Mir8114					Tagln2			Sdccag8
Tbc1d10a					Gm22459					Ttc8				Mir8114				Glul					Cfap45			Akt3
Mtmr3					Gm25041					9030617O03Rik				Glul				Teddm2					Vsig8			1700016C15Rik
Zmat5					Tbc1d23					Catsperb				Teddm2				A830008E24Rik					Slamf8			Adss
Ap1b1					Cmss1					Cpsf2				A830008E24Rik				Cacna1e					Fcrl6			Gm16432
Ewsr1					Filip1l					Slc24a4				Cacna1e				Gm29282					Dusp23			Desi2
Emid1					Gm27001					Rin3				Gm29282				Gm9530					Crp			Hnrnpu
Kremen1					Gm17065					Cox8c				Gm9530				Ier5					Olfr16			Gm28062
Znrf3					Gm17054					Serpina1b				Ier5				Mr1					Olfr1408			Efcab2
Xbp1					Gm24164					D430019H16Rik				Mr1				Stx6					Olfr418			Kif26b
Myl7					Pros1					Vrk1				Stx6				BC034090					Mptx2			Smyd3
Ykt6					Epha3					1700121N20Rik				BC034090				Xpr1					Ackr1			Tfb2m
Camk2b					Htr1f					Gm17033				Xpr1				Acbd6					Cadm3			Cnst
Ogdh					Chmp2b					4933406K04Rik				Acbd6				Lhx4					Aim2			Sccpdh
Ccm2					Gm22448					Gm16086				Lhx4				Qsox1					Gm4955			Gm1305
Adcy1					Cadm2					Gm5187				Qsox1				Gm9694					BC094916			Gm10518
Igfbp3					Gm24681					Gm17052				Gm9694				Cep350					Pyhin1			Cdc42bpa
Tns3					Gm23591					Cyp46a1				Cep350				Tor1aip1					Pydc3			Adck3
Upp1					Gbe1					Eml1				Tor1aip1				Tor1aip2					Ifi204			Psen2
Abca13					Robo1					Gm16596				Tor1aip2				4930518J20Rik					Mndal			Itpkb
Vwc2					Lipi					Mir345				4930518J20Rik				Tdrd5					Ifi203			6330403A02Rik
Fignl1					Gm25025					Gm22234				Tdrd5				Axdnd1					Ifi205			Parp1
Cobl					Gm23083					Mirg				Axdnd1				Soat1					Olfr433			Lin9
Vstm2a					Ncam2					Mir1247				Soat1				Abl2					Olfr429			Mixl1
Egfr					Rpl21-ps5					Gm266				Abl2				Tor3a					Olfr427			H3f3a
Fbxo48					Gm24508					Inf2				Tor3a				Fam20b					Spta1			Sde2
Etaa1					Gm25715					Gpr132				Fam20b				4930439D14Rik					Mptx1			Lefty2
Meis1					Ltn1					Ighv1-31				Ralgps2				Ralgps2					Fmn2			Pycr2
Spred2					B130034C11Rik					Gm9238				4930439D14Rik				Gm28694					Grem2			Lefty1
Actr2					Grik1					Ighv1-76				Gm28694				Tex35					Rgs7			Tmem63a
Rab1a					2310061N02Rik					Ptprn2				Tex35				2810025M15Rik					Kmo			Ephx1
Slc1a4					Krtap11-1					Tmem196				2810025M15Rik				Rasal2					Opn3			Nvl
Sertad2					Tiam1					Gm16505				Rasal2				BC026585					Wdr64			Wdr26
Aftph					Atp5o					2810429I04Rik				Sec16b				Sec16b					Exo1			Cnih3
Peli1					Itsn1					Asb13				Brinp2				Gm38213					Gm38100			Ccdc121
Ugp2					Cldn14					Akr1c14				Rfwd2				Rfwd2					Pld5			Dnah14
Ehbp1					Dscr3					Gm24790				Gm37294				Gm37294					Cep170			Lbr
B3gnt2					Gm15341					Gm26043				4930523C07Rik				4930523C07Rik					Sdccag8			Enah
Gm12057					Wrb					Gm26259				Mrps14				Mrps14					Akt3			Srp9
Gm28048					Dscam					Gm28465				Cacybp				4933417C20Rik					Zbtb18			Vmn1r1
Commd1					B230307C23Rik					Gm22689				4933417C20Rik				Cacybp					1700016C15Rik			Degs1
Cct4					Scaf8					Adarb2				Rabgap1l				Rabgap1l					Adss			Fbxo28
Xpo1					Tiam2					Idi2				Gm36975				Gm36975					Gm16432			Trp53bp2
Pus10					Tfb1m					Dip2c				Rc3h1				Rc3h1					Desi2			Capn2
Rel					Nox3					Gm26861				Gm26224				Serpinc1					Hnrnpu			Capn8
Bcl11a					Gm23186					Ryr2				Gm22489				Gm26224					Gm28062			Ccdc185
5730522E02Rik					Zdhhc14					Gm2399				Gm22357				Gm22489					Efcab2			Susd4
Efemp1					Gm26848					Lyst				Gm23212				Gm22357					Kif26b			Tlr5
Pnpt1					Rps6ka2					Gng4				Snord78				Gm23212					Smyd3			Disp1
Sptbn1					Pabpc6					Gm6556				Mir5117				Snord78					Tfb2m			Brox
Psme4					Park2					Inhba				Snord80				Mir5117					Cnst			Mia3
Asb3					Gm3222					Sugct				Zbtb37				Snord80					Sccpdh			Taf1a
Erlec1					Gm7393					Gpr141				Gas5				Snord47					Gm1305			Hhipl2
Stc2					Chd1					Elmo1				Snord47				Zbtb37					Gm10518			Dusp10
Cpeb4					Vmn2r-ps119					Aoah				Gm25789				Gas5					Cdc42bpa			2021-03-01
Nsg2					Vmn2r101					Hist1h4k				Dars2				Gm25789					Adck3			2021-03-02
Sh3pxd2b					Vmn2r102					Vmn1r214				Cenpl				Dars2					Psen2			C130074G19Rik
Stk10					Vmn1r-ps145					Hist1h2be				Klhl20				Cenpl					Itpkb			Mark1
Fbxw11					Zfp820					Hfe				Ankrd45				Klhl20					6330403A02Rik			Rab3gap2
Ranbp17					Vmn2r111					Dcdc2a				Gm6185				Ankrd45					Parp1			Slc30a10
Dock2					Abca17					Gm11349				Prdx6				Gm6185					Lin9			Lyplal1
Slit3					Hba-ps4					Gm11352				Tnfsf4				Prdx6					Mixl1			Tgfb2
Rars					1700049J03Rik					Prl3c1				Gm15429				Gm15429					Acbd3			Rrp15
Wwc1					Srpk1					Gm22476				Fasl				Fasl					H3f3a			D1Pas1
Tenm2					Cdkn1a					Gm11361				Suco				Suco					Lefty2			Spata17
Mat2b					Zfand3					Cdkal1				4930558K02Rik				4930558K02Rik					Pycr2			Gpatch2
Nudcd2					Btbd9					Mboat1				Pigc				Pigc					Lefty1			Esrrg
Ccng1					Gm17251					Gm23351				Gm38304				Gm38304					Tmem63a			Ush2a
Pttg1					Btnl2					Serpinb1b				Dnm3				Dnm3					Ephx1			Kctd3
Fabp6					Notch4					Slc22a23				Mir199a-2				Dnm3os					Cnih4			Kcnk2
Ebf1					Neu1					Gm15908				Dnm3os				Gm10176					Wdr26			Cenpf
Adam19					Dhx16					Eci2				Gm10176				Mettl13					Cnih3			Ptpn14
Cyfip2					Olfr111					Fars2				Mettl13				Vamp4					Ccdc121			Smyd2
Itk					Esp31					Ly86				Vamp4				Prrc2c					Dnah14			Prox1
Havcr2					Crisp1					Gm37149				Prrc2c				Fmo1					Lbr			Rps6kc1
Trim41					Gm6771					Gm22035				Fmo1				Fmo2					Enah			Vash2
Trim7					Ptchd4					Gm38206				Fmo2				Prrx1					Srp9			Mfsd7b
Irgm1					Aars2					Ofcc1				Prrx1				Gm20471					Vmn1r1			Spata45
Olfr56					Trerf1					Gm9979				Gm20471				Gorab					Degs1			Nsl1
Zfp62					Gm22978					Mak				Gm37644				Kifap3					Fbxo28			Batf3
Mgat1					Rftn1					Smim13				Gorab				Scyl3					Trp53bp2			Fam71a
Olfr1391					Plcl2					Hivep1				Kifap3				Mettl18					Capn2			Atf3
Cnot6					Tbc1d5					Edn1				Scyl3				BC055324					Capn8			Nenf
Gfpt2					Sgol1					Phactr1				Mettl18				Sell					Ccdc185			Ppp2r5a
Rasgef1c					Gm17377					Gm15813				BC055324				Selp					Susd4			Ints7
3010026O09Rik					Dpp9					Gm23117				Selp				F5					Tlr5			Lpgat1
Sqstm1					Pdzph1					Gm23755				F5				Slc19a2					Disp1			Nek2
Rufy1					Gm23773					Mylip				Slc19a2				Ccdc181					Brox			Slc30a1
Zfp879					Gm4518					Gm23387				Ccdc181				Blzf1					Mia3			Rd3
Col23a1					Efna5					Atxn1				Blzf1				Nme7					Hhipl2			Traf5
Phykpl					Fbxl17					Gm10113				Nme7				Atp1b1					Dusp10			Rcor3
Nhp2					A930002H24Rik					Rbm24				Atp1b1				Gm32569					1700056E22Rik			Kcnh1
Rmnd5b					Pja2					Kif13a				Gm32569				Gm20743					Hlx			Hhat
N4bp3					Tmem232					Rnf144b				Gm20743				Sft2d2					2017-03-01			Sertad4
Jade2					Vapa					4931429P17Rik				Sft2d2				Tiprl					2017-03-02			Syt14
Cdkl3					Rab12					Wnk2				Tiprl				Gpr161					C130074G19Rik			Irf6
Vdac1					Lama1					Gm17611				Gpr161				Dcaf6					Mark1			Traf3ip3
9530068E07Rik					Epb41l3					Gm8765				Dcaf6				Mpc2					Rab3gap2			Lamb3
Fstl4					Dlgap1					Diras2				Mpc2				Mpzl1					Lyplal1			Hsd11b1
Kif3a					Gm4707					Auh				Mpzl1				Gm18407					Tgfb2			Camk1g
Il13					Smchd1					Ror2				Gm18407				Rcsd1					Rrp15			Plxna2
Irf1					Spdya					Sptlc1				Rcsd1				Creg1					D1Pas1			Cd34
Gm12216					Trmt61b					Gm5449				Creg1				Gm16565					Spata17			Cd46
Slc22a5					Galnt14					Drd1				Gm16565				Cd247					Gpatch2			Cr2
Slc22a21					Spast					Uimc1				Gm32999				Gm32999					Esrrg			9230019H11Rik
Slc22a4					Ttc27					Smad5				Gm37856				Gm37856					Ush2a			H60c
Pdlim4					Rasgrp3					Spock1				Cd247				Gm37469					Kctd3			Ppp1r14c
Fnip1					Gm16391					Klhl3				Gm37469				Pou2f1					Kcnk2			Iyd
Cdc42se2					Gm17538					Ntrk2				Pou2f1				Gm26665					Cenpf			Plekhg1
Gpx3					Vit					Zcchc6				Gm26665				Gm7626					Ptpn14			Mthfd1l
Tnip1					Heatr5b					Dapk1				Gm7626				Ildr2					Smyd2			Akap12
Anxa6					Pkdcc					Gm16133				Ildr2				5330438I03Rik					Prox1			Ccdc170
Fat2					Haao					Fancc				5330438I03Rik				Gm15853					Rps6kc1			Esr1
Sparc					Thada					Ptch1				Gm15853				Tada1					Angel2			Syne1
Atox1					Slc3a1					Cbx3-ps5				Tada1				Pogk					Vash2			Myct1
Gria1					Prkce					Gm26639				Pogk				Gm4846					Spata45			Vip
Galnt10					Socs5					Platr2				Gm16701				Gm16701					Batf3			Fbxo5
Gemin5					Ttc7					Cbx3-ps1				Fam78b				Fam78b					Fam71a			Rgs17
Mrpl22					Ppp1r21					Rybp-ps				Uck2				Uck2					Atf3			Gm10945
Irgm2					Ston1					Gm10324				Gm2453				Gm2453					Nenf			Oprm1
Zfp692					Gtf2a1l					Gm26754				Tmco1				Tmco1					Ppp2r5a			Ipcef1
Trim17					Vmn1r-ps151					Gm26806				Gm25911				Gm25911					Dtl			Cnksr3
Obscn					Zeb1					Zfp640				Aldh9a1				Aldh9a1					Ints7			Ulbp1
Prss38					Gata6					BC048507				Mgst3				Mgst3					Lpgat1			Lrp11
Nlrp3					Gm22251					Gm44375				Rxrg				Lmx1a					Nek2			Pcmt1
Flcn					Zfp521					Papd7				Lmx1a				Pbx1					Slc30a1			Katna1
Med9					Taf4b					Gm26018				Gm20711				1700063I16Rik					Rd3			Ginm1
Rai1					Cdh2					Irx1				Pbx1				Nuf2					Traf5			Ppil4
Srebf1					AW554918					Lpcat1				Nuf2				Rgs5					Rcor3			Zc3h12d
Tom1l2					Gm24246					Zfp825				Rgs5				Rgs4					Kcnh1			Tab2
Atpaf2					Pik3c3					Cast				Rgs4				3110045C21Rik					Hhat			Ust
Gid4					Rit2					Mctp1				3110045C21Rik				Hsd17b7					Sertad4			Sash1
Smcr8					Camk4					2210408I21Rik				Hsd17b7				Ddr2					Syt14			Gm9930
Usp22					Epb41l4aos					Fam172a				Ddr2				Uap1					Diexf			Samd5
Aldh3a2					Epb41l4a					Gm24635				Uap1				Gm37748					Traf3ip3			Stxbp5
Epn2					Sil1					Gm4211				Gm37748				Gm37502					Lamb3			Adgb
Prpsap2					Gm42416					9330111N05Rik				Gm37502				4930500M09Rik					Hsd11b1			Rab32
Specc1					Gm37013					Cetn3				4930500M09Rik				Uhmk1					G0s2			Grm1
Ubb					Gm37388					Mir3961				Uhmk1				Gm6345					Camk1g			Shprh
Lrrc75a					Ndfip1					Gm26913				Gm6345				Nos1ap					Plxna2			Epm2a
Tekt3					Arhgap26					Edil3				Nos1ap				Olfml2b					Cd34			Gm9797
Pmp22					Kctd16					Hapln1				Olfml2b				Gm9929					Cd46			Utrn
Hs3st3b1					Spink1					Gm4117				Gm9929				Atf6					Cr1l			Stx11
Cox10					Gm26928					Xrcc4				Atf6				Dusp12					Cr2			Sf3b5
F930015N05Rik					A330093E20Rik					Zfyve16				Dusp12				Gm26620					H60c			Plagl1
Elac2					Ccdc112					Homer1				Gm26620				Fcgr4					Ppp1r14c			Zc2hc1b
Arhgap44					Cdo1					Arsb				Fcrlb				Fcgr3					Iyd			Ltv1
Dnah9					Ap3s1					Gm36991				Gm10522				Mir6546					Plekhg1			Phactr2
Gas7					Commd10					Tbca				Fcgr4				Gm27552					Mthfd1l			Fuca2
Glp2r					Gm5839					Wdr41				Fcgr3				Gm27844					Akap12			Adat2
Stx8					Prr16					F2rl1				Mir6546				Cfap126					Zbtb2			Aig1
Ntn1					1700034E13Rik					Ankdd1b				Gm27552				Mpz					Armt1			Hivep2
Pik3r5					Sncaip					Lncenc1				Gm27844				Sdhc					Ccdc170			Adgrg6
Pik3r6					Gm4221					Gm26619				Cfap126				Pcp4l1					Esr1			Vta1
Ndel1					Gm24514					2310005E17Rik				Mpz				Tomm40l					Syne1			Nmbr
Arhgef15					Gm23335					Gm10320				Sdhc				Fcer1g					Myct1			Cited2
Borcs6					Aldh7a1					Gm22698				Pcp4l1				Ndufs2					Vip			Txlnb
Tmem107					Lmnb1					Tmem174				Tomm40l				Adamts4					Fbxo5			Heca
Per1					Slc12a2					1700012J22Rik				Fcer1g				B4galt3					Rgs17			Abracl
Hes7					Gm23576					Cartpt				Ndufs2				Ppox					Gm10945			Reps1
Aloxe3					Nedd4l					Mccc2				Adamts4				Usp21					Oprm1			Ect2l
Gucy2e					Gm22567					Naip1				B4galt3				Ufc1					Ipcef1			Nhsl1
Trappc1					Gm22219					Ocln				Ppox				Gm20045					Cnksr3			Hebp2
Kcnab3					Mir6356					Gm29502				Usp21				Dedd					Ulbp1			Arfgef3
Gm17305					Tcf4					Pik3r1				Ufc1				Pfdn2					Lrp11			Gm4922
Chd3					Gm22508					Gm38133				Dedd				Nit1					Katna1			Perp
Kdm6b					Dynap					Mast4				Pfdn2				Klhdc9					Ginm1			Tnfaip3
Dnah2					Dcc					Erbb2ip				Nit1				Pvrl4					Ppil4			Olig3
Mpdu1					Gm25509					Htr1a				Klhdc9				Arhgap30					Zc3h12d			Ifngr1
Eif4a1					n-R5-8s1					Olfr717-ps1				Pvrl4				Usf1					Tab2			Il22ra2
Senp3					Smad4					3830408C21Rik				Arhgap30				Gm26641					Ust			9230106D20Rik
Fgf11					Mro					Zswim6				Usf1				F11r					Sash1			Il20ra
Tnk1					Setbp1					Pde4d				Gm26641				B930036N10Rik					Gm9930			Slc35d3
Eif5a					Zfp516					Plk2				F11r				Gm24871					Samd5			Map3k5
Gabarap					Tshz1					Map3k1				B930036N10Rik				Alyref2					Stxbp5			Map7
Phf23					Fbxo15					Gm9025				Gm24871				Cd244					Adgb			Mtfr2
Dvl2					Gm24987					Gm15323				Alyref2				Ly9					Rab32			Pde7b
Dlg4					Tmx3					Gm37427				Cd244				Slamf7					Grm1			Ahi1
Slc16a13					1700030N03Rik					Plpp1				Ly9				A630035G10Rik					Shprh			Myb
Gm21988					Lrp5					Arl15				Slamf7				Cd48					Fbxo30			Hbs1l
Rnasek					Pacs1					Ndufs4				Cd84				Slamf1					Epm2a			Aldh8a1
Alox12					Malat1					Gm25985				Vangl2				Cd84					Gm9797			1700020N01Rik
Alox12e					Slc22a28					Rpl34-ps2				Ncstn				Gm37065					Utrn			Sgk1
Pelp1					Asrgl1					Gm23198				Copa				Slamf6					Stx11			E030030I06Rik
Mink1					Patl1					Mrps30				Pex19				Vangl2					Sf3b5			Raet1e
Zfp3					Gm26993					Fgf10				Dcaf8				Ncstn					Plagl1			H60b
Mis12					Gm5513					Paip1				Pea15a				Copa					Zc2hc1b			Raet1d
4933427D14Rik					Ostf1					Gm7120				Igsf8				Pex19					Ltv1			Slc2a12
Gm43951					Smc5					Tcstv3				Atp1a2				Dcaf8					Phactr2			Tbpl1
Slc13a5					Mamdc2					Gm2897				Kcnj9				Pea15a					Fuca2			Tcf21
Spns2					1700028P14Rik					Gm17188				Kcnj10				Igsf8					Pex3			Eya4
Spns3					Pgm5					Gm2956				Pigm				Kcnj9					Adat2			Rps12
Ankfy1					Dmrt3					Gm10413				Igsf9				Kcnj10					Aig1			Slc18b1
Cyb5d2					Gm25176					Gm10409				Tagln2				Pigm					Hivep2			Vnn3
Zzef1					Gm815					Gm3020				Cfap45				Igsf9					Adgrg6			Vnn1
Itgae					Gm24883					Gm3002				4933439K11Rik				Tagln2					Vta1			Taar1
Gsg2					Prkg1					Gm8108				Vsig8				Cfap45					Nmbr			Taar2
Olfr139					Slc16a12					Gm3127				Dusp23				4933439K11Rik					Cited2			Taar5
Olfr399					Gm23075					Gm2974				Ackr1				Vsig8					Txlnb			Taar6
Rap1gap2					1500017E21Rik					Gm3149				Cadm3				Dusp23					Heca			Taar7e
Cluh					Slc35g1					Gm3164				Aim2				Ackr1					Abracl			Taar8b
Mnt					Plce1					Gm3173				AI607873				Cadm3					Reps1			Stx7
Smg6					Noc3l					Gm3252				Gm16340				Aim2					Ect2l			Moxd1
Slc43a2					Aldh18a1					Gm3264				Mndal				Gm4955					Nhsl1			Ctgf
Pitpna					Tll2					Gm8281				Mnda				BC094916					Hebp2			Enpp1
Myo1c					Dnmbp					Gm8279				Ifi203				Pydc4					Arfgef3			Enpp3
Ywhae					Hif1an					Gm3500				Ifi205				Pyhin1					Gm4922			Med23
1700016K19Rik					Pax2					Gm8246				Rgs7				Pydc3					Perp			Arg1
Vps53					Mgea5					Gm3187				Fh1				AI607873					Tnfaip3			Akap7
Glod4					Cnnm2					Gm3488				Kmo				Ifi204					Olig3			Epb41l2
Nxn					Nt5c2					Gm3383				Opn3				Gm16340					Ifngr1			Tmem200a
Abr					Pdcd11					Gm3424				Exo1				Mndal					Il22ra2			Gm9767
Gosr1					Slk					Gm3248				Pld5				Mnda					9230106D20Rik			Samd3
Blmh					Cfap43					Gm3453				Cep170				Ifi203					Il20ra			L3mbtl3
Efcab5					Sorcs3					Gm3468				Sdccag8				Rgs7					Slc35d3			Arhgap18
Ssh2					Ins1					Gm3476				Gm38158				Fh1					Pex7			Lama2
Nufip2					Dusp5					Gm26991				Akt3				Kmo					Map3k5			Ptprk
Gm10277					Acsl5					Gm3411				Gm38328				Opn3					Map7			Themis
Myo18a					Tdrd1					Gm21103				Gm26801				Exo1					4933406P04Rik			2310057J18Rik
Sez6					Hspa12a					Gm3460				Zbtb18				Pld5					Bclaf1			Gm9996
Phf12					Gm17203					Gm8362				Gm37858				Cep170					Mtfr2			Soga3
Fam222b					Gm21060					Gm26680				1700016C15Rik				Sdccag8					Pde7b			9330159F19Rik
Supt6					Fam171a1					Gm3685				Adss				Gm38158					Ahi1			Echdc1
2610507B11Rik					Fam107b					Gm6676				Gm16432				Akt3					Myb			Rnf146
Tnfaip1					Celf2					Gm5456				Desi2				Gm38328					Hbs1l			Rspo3
Ift20					Gm13254					Gm3739				4930527J03Rik				Gm26801					Aldh8a1			Cenpw
Lgals9					Gm24534					Gm5797				Gm37486				Zbtb18					1700020N01Rik			Hint3
Wsb1					Gm13310					Gm8374				B230369F24Rik				Gm37858					Sgk1			Ncoa7
Gm9964					Fam188a					Gm10128				Cox20				2310043L19Rik					Raet1e			Hey2
Nf1					Mrc1					Flnb				Gm16586				1700016C15Rik					H60b			Gm5422
Gm21975					Plxdc2					Abhd6				Hnrnpu				Adss					Slc2a12			Tpd52l1
Evi2a					Etl4					Oit1				Gm28062				Gm7068					Tbpl1			Rnf217
Rab11fip4					Myo3a					Fhit				Gm27458				Gm16432					Tcf21			Nkain2
Suz12					Fut7					Ptprg				Efcab2				Desi2					Eya4			Trdn
Crlf3					Gm13432					Cadps				Kif26b				4930527J03Rik					Rps12			Sult3a1
Rhot1					Nacc2					Gm5457				Smyd3				Gm37486					Slc18b1			Zufsp
Rhbdl3					Ntng2					Synpr				Tfb2m				B230369F24Rik					Vnn3			Trappc3l
5730455P16Rik					Pkn3					Olfr31				Cnst				Cox20					Vnn1			Fam26f
Psmd11					Fnbp1					Rarb				Sccpdh				Hnrnpu					Taar1			Dse
Myo1d					Gpr107					Thrb				Gm1305				Gm28062					Taar2			Tspyl1
Asic2					Gm13529					Ube2e2				Gm10518				Gm27458					Taar5			Nt5dc1
Unc45b					Hspa5					Gm21738				Ahctf1				Efcab2					Taar8a			Col10a1
Slfn5					Olfr334-ps1					Cfap70				Cdc42bpa				Kif26b					Taar8b			Frk
Slfn9					Dennd1a					Kat6b				Adck3				Smyd3					Stx7			Amd2
Ccl5					Lrp1b					1700112E06Rik				Psen2				Tfb2m					Moxd1			Hs3st5
Ccl9					Gm13464					Kcnma1				Gm31728				Cnst					Ctgf			Hdac2
Ccl4					Kynu					Gm26660				Gm5069				Sccpdh					Enpp1			Marcks
Dusp14					Arhgap15					Zmiz1				Itpkb				Gm10518					Enpp3			Rfpl4b
Acaca					Gm13479					Arhgef3				6330403A02Rik				Ahctf1					Med23			Lama4
Usp32					Gm13470					Wnt5a				Parp1				Cdc42bpa					Arg1			Fam229b
Bcas3					Gm25264					Cacna2d3				Lin9				Adck3					Akap7			Wisp3
Tbx4					Gm25959					Cacna1d				Mixl1				Psen2					Epb41l2			Fyn
Ints2					Lypd6b					Mettl6				Acbd3				Gm31728					Tmem200a			Traf3ip2
Med13					Rif1					Gm26045				Gm38293				Gm5069					Samd3			Rev3l
Rnft1					Gm13518					Gdf2				H3f3a				Itpkb					L3mbtl3			2010001E11Rik
Rps6kb1					Tanc1					Anxa8				H3f3aos				6330403A02Rik					Arhgap18			G630090E17Rik
Tubd1					Baz2b					A630023A22Rik				Sde2				Parp1					Lama2			BC021785
Vmp1					Gm13580					Grid1				Lefty2				Lin9					Ptprk			AI317395
Cltc					Kcnh7					4930474N05Rik				Pycr2				Mixl1					Themis			Slc16a10
Ypel2					Fign					Ccser2				Lefty1				Acbd3					2310057J18Rik			Gtf3c6
Ska2					Gm13575					Nrg3				Tmem63a				Gm38293					Gm9996			Amd1
Mtmr4					Scn9a					Gm5205				Ephx1				H3f3a					Soga3			Cdk19
Rnf43					Gm13602					Sh2d4b				Cnih4				H3f3aos					9330159F19Rik			Slc22a16
Lpo					Gm13598					Gm9671				Nvl				Gm24836					Echdc1			Ddo
Dynll2					B3galt1					Gm2855				Wdr26				Sde2					Rnf146			Mettl24
Srsf1					Stk39					Gm6482				Rpl35a-ps2				Pycr2					Rspo3			Cdc40
Cuedc1					Cers6					Gm7953				Cnih3				Lefty1					Cenpw			Wasf1
Trim25					Tlk1					Gm7954				Lbr				Tmem63a					Hint3			Gpr6
Dgke					Cybrd1					1700049E17Rik2				Gm5533				Ephx1					Ncoa7			Fig4
Mmd					Rapgef4os1					Gm8068				Enah				Cnih4					Hey2			Ak9
Hlf					Rapgef4					Gm7929				Srp9				Nvl					Gm5422			Ppil6
Stxbp4					Gm10822					1700024B05Rik				Degs1				Wdr26					Hddc2			Ccdc162
Kif2b					A630050E04Rik					Gm2930				Fbxo28				A430110L20Rik					Tpd52l1			Gm29096
Car10					Ttc30a2					Gm25208				Gm5706				Rpl35a-ps2					Rnf217			Gm6976
Utp18					Gm14464					Gm2966				Gm10517				Cnih3					Nkain2			Cep57l1
Gm20390					Cerkl					Gm8020				Trp53bp2				Dnah14					Trdn			Sesn1
Nme1					Gm13674					Gm17162				Capn2				Lbr					Zufsp			Armc2
Spag9					Prdx6b					Gm3015				Gm8197				Gm5533					Trappc3l			Foxo3
Tob1					Gm23452					Gm21977				Capn8				Enah					Fam26f			Lace1
Luc7l3					Zfp804a					Gm8082				Susd4				Srp9					Dse			Snx3
Ankrd40					A130030D18Rik					Gm8094				Tlr5				Degs1					Tspyl1			Nr2e1
Xylt2					Gm13678					Gm3141				Disp1				Fbxo28					Nt5dc1			Ostm1
Ppp1r9b					Olfr1019					Gm8126				Brox				Gm5706					Frk			Sec63
Samd14					Olfr1040					Gm8138				Aida				Gm10517					Amd2			Scml4
Pdk2					Olfr1253					BC061237				Mia3				Trp53bp2					Hs3st5			Sobp
Fam117a					Olfr32					Gm15218				Taf1a				Capn2					Hdac2			Pdss2
Spop					Ptprj					Cdkn3				Gm37214				Gm8197					Marcks			Bend3
Ngfr					Ckap5					Samd4				Hhipl2				Susd4					Rfpl4b			Cd24a
Zfp652					Atg13					Wdhd1				1700056E22Rik				Tlr5					Lama4			F930017D23Rik
Abi3					Gm13780					Otx2os1				Dusp10				Gm38079					Fam229b			Qrsl1
Atp5g1					Phf21a					Gm17078				Hlx				Disp1					Wisp3			Aim1
Hoxb7					Ext2					Gm5622				2017-03-01				Brox					Fyn			Atg5
Hoxb6					Gm13797					Gm4181				2017-03-02				Aida					Traf3ip2			Prdm1
Skap1					Gm37175					Gm17079				Gm23780				Mia3					Rev3l			Prep
Nfe2l1					Lrrc4c					Rnase13				C130074G19Rik				Taf1a					2010001E11Rik			Popdc3
Copz2					Gm10801					Gm22354				Mark1				Hhipl2					G630090E17Rik			Bves
Sp6					Gm10800					Trav9n-1				Rab3gap2				1700056E22Rik					BC021785			Lin28b
Osbpl7					Gm13811					Gm8894				Gm37785				Dusp10					Slc16a10			Hace1
Tbkbp1					B230118H07Rik					Dhrs4				Iars2				Hlx					Gtf3c6			Grik2
Npepps					BC016548					Cma1				Bpnt1				2017-03-01					Amd1			Ascc3
Arhgap23					Depdc7					Cenpj				4930532G15Rik				2017-03-02					Cdk19			Sim1
Psmb3					Dcdc5					Gm25614				Eprs				C130074G19Rik					Slc22a16			Lilr4b
Pip4k2b					Gm13912					Atp8a2				Lyplal1				Mark1					Ddo			Lilrb4a
Cwc25					Aven					Amer2				Gm37134				Rab3gap2					Mettl24			Fam162b
Lasp1					Zfp106					Gm29266				Gm37491				Gm37785					Cdc40			Gprc6a
Plxdc1					AV039307					Gm37820				Tgfb2				Iars2					Wasf1			Vgll2
Fbxl20					Casc4					Gm26969				Gm29491				Bpnt1					Gpr6			Ros1
Erbb2					Slc24a5					Gucy1b2				A430105J06Rik				4930532G15Rik					Fig4			Dcbld1
Ikzf3					Galk2					4930578I06Rik				Rrp15				Eprs					Ak9			Gopc
Ormdl3					Fam227b					Msra				Spata17				Lyplal1					Ppil6			Nepn
Psmd3					Gm27003					Dpysl2				Gpatch2				Tgfb2					Cd164			Nus1
Med24					Bub1					Gm10860				Esrrg				Gm29491					Ccdc162			Slc35f1
Thra					Acoxl					Dock5				Gm36388				Rrp15					Gm29096			Cep85l
Nr1d1					Gm14283					Rps2-ps5				Ush2a				A430105J06Rik					Gm6976			Tmem229b-ps
Msl1					Pak7					1700092C10Rik				Kctd3				Spata17					Cep57l1			Mcm9
Wipf2					Gm14064					Gm37762				A430027H14Rik				Gpatch2					Sesn1			Fam184a
Rara					Macrod2					Ppp3cc				Kcnk2				Esrrg					Armc2			Man1a
Igfbp4					4930444E06Rik					Gfra2				Cenpf				Gm36388					Foxo3			Tbc1d32
Tns4					Zfp133-ps					Fndc3a				Ptpn14				Ush2a					Lace1			Gja1
Ccr7					Rin2					Med4				Smyd2				Kctd3					Snx3			Gm9956
Krt24					Cst10					Cbx3-ps6				Prox1				A430027H14Rik					Nr2e1			Serinc1
Krt10					Syndig1					Htr2a				Gm28172				Kcnk2					Ostm1			Pkib
Krt33b					Hck					Tsc22d1				Prox1os				Cenpf					Sec63			AW822073
Krt9					Gssos2					Lacc1				Rps6kc1				Ptpn14					Scml4			Duxf3
Eif1					Gss					Enox1				Angel2				Smyd2					Sobp			Gm4981
Hap1					Gm17581					Mir1971				Vash2				Prox1					9030612E09Rik			Gcc2
Ttc25					Procr					Tnfsf11				Mfsd7b				Gm28172					Pdss2			Lims1
Dnajc7					Uqcc1					Gm6999				A230020J21Rik				Prox1os					Bend3			Ranbp2
Dhx58					Phf20					Gm9578				Tatdn3				Rps6kc1					Cd24a			Ccdc138
Rab5c					D630003M21Rik					Gm22891				Nsl1				Angel2					F930017D23Rik			Edar
Stat5b					Ppp1r16b					Gm24774				Batf3				Vash2					Qrsl1			Gm17542
Stat3					Gm14219					Pcdh17				Atf3				A230020J21Rik					Rtn4ip1			Sh3rf3
Ptrf					Gm14221					Gm23926				D730003I15Rik				Mfsd7b					Aim1			2021-09-10
Plekhh3					Gm11448					Diaph3				Nenf				Tatdn3					Atg5			Sowahc
Cntnap1					Ptprt					Gm37002				Tmem206				Nsl1					Prdm1			P4ha1
Psme3					Gm11452					Rps3a2				Ppp2r5a				Batf3					Prep			Pla2g12b
Rpl27					Gm11461					Pcdh20				Dtl				Gm38161					Popdc3			Oit3
Rnd2					5031425F14Rik					Gm10110				Ints7				Atf3					Bves			Mcu
Brca1					B4galt5					Gm25495				Lpgat1				D730003I15Rik					Lin28b			Micu1
Nbr1					Gm14235					Gm23225				Gm38037				Nenf					Hace1			Dnajb12
Rdm1					Tshz2					Gm24127				Nek2				Tmem206					Grik2			Ddit4
Arl4d					Gm26883					Pcdh9				1700034H15Rik				Ppp2r5a					Ascc3			Anapc16
Mpp2					Gm14270					Gm24680				Slc30a1				Gm32200					Sim1			Ascc1
Hdac5					Gm14266					4921530L21Rik				Gm26670				Dtl					Lilr4b			Spock2
Tmub2					Ctcfl					Gm23276				Gm26879				Ints7					Lilrb4a			Chst3
Fam171a2					Gm14616					Dach1				Traf5				Lpgat1					Fam162b			Psap
Gpatch8					Gm14444					Gm26139				Gm37055				Gm38037					Gprc6a			Cdh23
Adam11					Gm14438					Gm27034				Gm10516				Nek2					Rfx6			Vsir
Dcakd					Rps8-ps2					Gm4412				Rcor3				1700034H15Rik					4933411G06Rik			Slc29a3
Hexim1					Cdh4					Gm22984				Kcnh1				Slc30a1					Vgll2			Unc5b
Fmnl1					Ntsr1					Gm26173				Hhat				Gm26670					Ros1			Pcbd1
Gosr2					Bhlhe23					Tbc1d4				A730013G03Rik				Gm26879					Dcbld1			Sgpl1
Wnt9b					Gm14496					Lmo7				Sertad4				Traf5					Gopc			Tbata
Nsf					Olfr289-ps1					Gm23764				Gm15867				Gm37055					Nepn			Adamts14
Arf2					Gm16685					Irg1				Syt14				Gm10516					Nus1			Prf1
Myl4					Gm23670					Slain1				Diexf				Rcor3					Slc35f1			Pald1
Itgb3					Tpd52					Ednrb				Irf6				Kcnh1					Cep85l			Nodal
Tlk2					C030034L19Rik					Pou4f1				A130010J15Rik				Hhat					Tmem229b-ps			Eif4ebp2
Mrc2					Zfp704					Rbm26				G0s2				Sertad4					Mcm9			D830039M14Rik
2017-03-10					Gm37244					Gm22406				Lamb3				Gm15867					Fam184a			Lrrc20
Tanc2					Gm8919					Gm23437				4631405K08Rik				Syt14					Man1a			Npffr1
Cyb561					Sirpb1c					Gm24818				Mir205				Diexf					Tbc1d32			Aifm2
Ace					Gm5283					Gm24229				Plxna2				Irf6					Gja1			H2afy2
Dcaf7					Gm38154					Rpl27a-ps2				Gm23885				A130010J15Rik					Gm9956			Col13a1
Ddx42					Mir124-2hg					Slitrk1				Cd34				Traf3ip3					Serinc1			Gm5424
Tex2					Gyg					Gm25901				Gm16897				Hsd11b1					Pkib			2010107G23Rik
Smurf2					Naaladl2					Gm26255				A330023F24Rik				Lamb3					Fabp7			Tspan15
Bptf					Nlgn1					Gm22802				Gm37027				G0s2					Smpdl3a			Tacr2
Pitpnc1					Tnfsf10					Gm4822				Cd46				4631405K08Rik					AW822073			Hk1
Prkca					Gm1527					Tpm3-rs7				Cr1l				Plxna2					Duxf3			Hkdc1
Cep112					Cldn11					Gm4487				Gm27940				Gm23885					Gm4981			Srgn
Axin2					Gm3143					Gm37495				9230019H11Rik				Cd34					Gcc2			Kif1bp
9930022D16Rik					Mir6378					Gpc5				H60c				Gm16897					Lims1			Stox1
Slc16a6					Gm43078					Gpc6				Gm26752				A330023F24Rik					Ranbp2			Ccar1
Arsg					Gm20755					Gm9376				Ppp1r14c				Gm37027					Ccdc138			Tet1
Prkar1a					Gm43308					Gm26791				Plekhg1				Cd46					Edar			Dna2
Map2k6					Gm42785					1700044C05Rik				Mthfd1l				Cr1l					Gm17542			Hnrnph3
Kcnj16					Intu					Hs6st3				Gm25369				Cr2					Sh3rf3			Pbld2
Kcnj2					Gm18865					Oxgr1				Akap12				Gm27940					2017-09-10			Atoh7
Sox9					Gm37746					Mbnl2				Zbtb2				H60c					Sowahc			Mypn
Slc39a11					Gm38128					Rap2a				Rmnd1				Gm26752					P4ha1			Sirt1
Fam104a					Gm37345					Farp1				Armt1				Ppp1r14c					Pla2g12b			Dnajc12
Cpsf4l					Gm23337					Dock9				Esr1				Plekhg1					Oit3			Ctnna3
Cdc42ep4					Gm37295					A330035P11Rik				Syne1				Mthfd1l					Mcu			Gm10118
Sdk2					1700018B24Rik					Clybl				Myct1				Akap12					Micu1			Lrrtm3
Rpl38					Gm37461					Pcca				Vip				Zbtb2					Dnajb12			Reep3
Gprc5c					Trpc4					Nalcn				Fbxo5				Rmnd1					Ddit4			Jmjd1c
Rab37					4931419H13Rik					Fgf14				Mtrf1l				Armt1					Anapc16			Nrbf2
Slc25a19					Gm25727					Prkaa1				Oprm1				Ccdc170					Ascc1			Egr2
Grb2					Gm5276					Gm27760				Ipcef1				Esr1					Spock2			Gm10797
Sap30bp					Rnf13					Dab2				Cnksr3				Syne1					Chst3			Zfp365
H3f3b					Sucnr1					Osmr				Ulbp1				Myct1					Psap			Rtkn2
Wbp2					Tgif1-ps					Gm38282				Lrp11				Fbxo5					Cdh23			Arid5b
Trim47					Gm8349					Gdnf				Pcmt1				Mtrf1l					Vsir			1700040L02Rik
Fbf1					Plch1					Wdr70				Nup43				Oprm1					Slc29a3			Tmem26
Exoc7					Veph1					Nipbl				Lats1				Ipcef1					Unc5b			Rhobtb1
Rnf157					Ppm1l					Slc1a3				Katna1				Cnksr3					Pcbd1			A930033H14Rik
Ubald2					Gm3351					Gm26350				B430219N15Rik				Ulbp1					Sgpl1			Cdk1
Mxra7					Gm37050					Prlr				Ginm1				Lrp11					Tbata			Ank3
Mettl23					Fstl5					Rai14				Ppil4				Pcmt1					Adamts14			Ccdc6
Srsf2					Gm19231					Adamts12				Tab2				Nup43					Prf1			Slc16a9
Mgat5b					Gm23644					Tars				Ust				Lats1					Pald1			Fam13c
2017-09-09					Gm23440					Zfr				Sash1				Katna1					Nodal			Phyhipl
Gm11733					Glrb					Pdzd2				Gm26674				B430219N15Rik					Eif4ebp2			4930533K18Rik
Tnrc6c					Gm35323					Cdh6				Samd5				Ginm1					D830039M14Rik			Bicc1
Tmc8					Gm37240					Gm9630				Stxbp5				Ppil4					Lrrc20			Tfam
Gm20708					Gm26204					Gm24080				Adgb				Zc3h12d					Npffr1			Ube2d1
Afmid					Crabp2					Gm25550				Rab32				Tab2					Ppa1			Ipmk
Cyth1					Bcan					Gm22032				Shprh				Ust					Sar1a			Gm9923
Usp36					Gm29704					Gm22895				Fbxo30				Sash1					Aifm2			Zwint
Timp2					Thbs3					4921515E04Rik				4930432B10Rik				Gm26674					H2afy2			Pcdh15
Rbfox3					Mtx1					C030047K22Rik				Epm2a				Samd5					Col13a1			Rsph14
Cbx4					S100a11					Cdh10				Gm9797				Stxbp5					Gm5424			Gnaz
Gaa					Them4					Cdh12				Utrn				Adgb					2010107G23Rik			Rab36
Card14					Rfx5					Gm44373				B230208H11Rik				Rab32					Tspan15			Bcr
Slc26a11					Prune					Gm27525				Stx11				Grm1					Hk1			Specc1l
Rptor					Vps45					Cdh18				Sf3b5				Shprh					Hkdc1			Adora2a
Baiap2					Otud7b					Gm23980				Plagl1				Fbxo30					Srgn			Gucd1
Aatk					Polr3gl					Gm22810				Gm27741				4930432B10Rik					Kif1bp			Upb1
Slc38a10					Notch2					Fbxl7				Ltv1				Epm2a					Ddx50			Snrpd3
Bahcc1					Spag17					Ank				Phactr2				Utrn					Stox1			Lrrc75b
Actg1					Gdap2					Mir3964				Fuca2				B230208H11Rik					Ccar1			Ggt1
0610009L18Rik					Igsf3					Gm24554				Adat2				Stx11					Tet1			Ggt5
Slc25a10					Sycp1					Ctnnd2				Pex3				Sf3b5					Dna2			Susd2
Anapc11					2410024N13Rik					Gm26416				Aig1				Plagl1					Hnrnph3			Cabin1
Aspscr1					Rsbn1					Sema5a				Gm26835				Ltv1					Pbld2			Gm20441
Rac3					Lrig2					Cpq				Hivep2				Phactr2					Atoh7			Gstt3
Rfng					Mov10					Stk3				Adgrg6				Fuca2					Mypn			Gstt1
Ccdc57					Gm42526					Rpl7a-ps3				Nmbr				Adat2					Herc4			Gstt4
BC017643					Col11a1					Pabpc1				Vta1				Pex3					Sirt1			Gstt2
Foxk2					Gm26544					Gm10384				Gm8355				Aig1					Dnajc12			Mif
Tbcd					Gm26871					Ncald				Gm23892				Gm26835					Ctnna3			Derl3
B3gntl1					Dpyd					Azin1				Cited2				Hivep2					Lrrtm3			Vpreb3
Rab10					6530403H02Rik					2310043O21Rik				Gm20655				Adgrg6					Reep3			Gm5134
Kif3c					Pde5a					Rims2				Txlnb				Nmbr					Jmjd1c			Zfp280b
Asxl2					1810037I17Rik					Lrp12				Heca				Vta1					Nrbf2			Slc5a4b
Dnmt3a					Gm15399					Gm25958				Abracl				Gm8355					Egr2			Slc5a4a
Efr3b					Gm42826					Gm16294				Reps1				Cited2					Gm10797			Prmt2
Dnajc27					Gm42827					4930555K19Rik				Gm10827				Gm20655					Zfp365			S100b
Adcy3					Camk2d					Rspo2				Ccdc28a				Txlnb					Rtkn2			Dip2a
Cenpo					Ank2					Gm10373				Nhsl1				Heca					Arid5b			2610028H24Rik
Ncoa1					Gm42586					Tmem74				Hebp2				Abracl					1700040L02Rik			Ftcd
Fkbp1b					Gm43652					Trps1				Arfgef3				Reps1					Tmem26			Col6a2
BC068281					D030025E07Rik					Slc30a8				Perp				Ect2l					Rhobtb1			Col6a1
Atad2b					Gm9387					Samd12				Gm38175				Gm10827					Cdk1			Pcbp3
Apob					Dkk2					Taf2				Tnfaip3				Ccdc28a					Ank3			Gm10787
Ldah					Gstcd					Sntb1				Olig3				Nhsl1					Ccdc6			Slc19a1
Hs1bp3					Gm43194					Has2os				Ifngr1				Hebp2					Slc16a9			Col18a1
Rhob					Gm26691					Slc22a22				Il20ra				Arfgef3					Fam13c			Gm10941
Pum2					Gm2142					Zhx2				Slc35d3				Perp					Phyhipl			Pofut2
Sdc1					Tspan5					Tbc1d31				Map3k5				Gm38175					4930533K18Rik			Adarb1
Laptm4a					4930590L14Rik					Fer1l6				Map7				Tnfaip3					Bicc1			Fam207a
Matn3					Unc5c					Mtss1				4933406P04Rik				Olig3					Tfam			Itgb2
Ttc32					Gm6059					Gm5045				Bclaf1				Ifngr1					Ube2d1			Sumo3
Osr1					Gm43613					Nsmce2				Mtfr2				Il20ra					Ipmk			Ube2g2
Kcns3					Gm6260					Gm7083				Pde7b				Slc35d3					Gm9923			Gm19402
Fam49a					Gm42709					Gm22521				Ahi1				Pex7					Zwint			Gm10272
Mycn					Gm5857					Gsdmc				Myb				Map3k5					Pcdh15			Gm10142
Nbas					Hs2st1					Asap1				Hbs1l				Map7					Rsph14			Gm10100
Fam84a					Col24a1					Gm5046				Gm5420				4933406P04Rik					Gnaz			Gm3233
Gm9847					Gm17501					Tg				Sgk1				Bclaf1					Rab36			Gm7138
Trib2					Lpar3					Khdrbs3				Gm34267				Mtfr2					Bcr			Gm19668
Lpin1					Gm43576					Gm23987				E030030I06Rik				Pde7b					Specc1l			Tspear
Ntsr2					Gm38068					Fam135b				Raet1e				Ahi1					Adora2a			Lrrc3
Greb1					Gm42649					Gm23217				H60b				Myb					Gucd1			Trpm2
Rock2					Gm30382					Trappc9				Gm26740				Hbs1l					Upb1			Pfkl
Nol10					Rpsa-ps10					Mroh5				C920009B18Rik				1700020N01Rik					Lrrc75b			Dnmt3l
Odc1					Zzz3					Gm6569				Raet1d				Gm5420					Ggt1			Icosl
Hpcal1					Gm43832					Gml				Gm16531				Sgk1					Ggt5			D10Jhu81e
B430203G13Rik					Msh4					Gm28502				Slc2a12				Gm34267					Susd2			Trappc10
5730507C01Rik					Tyw3					Ly6h				Tbpl1				E030030I06Rik					Cabin1			Agpat3
Gm5784					Scp2-ps1					Apol7c				Eya4				Raet1e					Gstt1			Rrp1
Gm3993					Gm6510					Cacng2				Rps12				H60b					Gstt4			Cstb
Gm10479					Gm5550					Csf2rb2				Snora33				Gm26740					Gstt2			Pdxk
Iah1					Wls					Triobp				Gm23130				C920009B18Rik					Mif			Gm9978
Taf1b					Vmn1r-ps2					Gm10863				Slc18b1				Raet1d					Derl3			Ilvbl
Klf11					Gm11804					Mkl1				Stx7				Slc2a12					Smarcb1			Syde1
Kidins220					Gm23860					Cenpm				Moxd1				Tbpl1					Vpreb3			Casp14
Id2					Rab2a					Ndufa6				Ctgf				Eya4					Gm5134			Ccdc105
Rnf144a					Gm23423					Tcf20				Gm15270				Rps12					Zfp280b			Slc1a6
Cmpk2					Gm37985					Nfam1				Enpp1				Snord100					Slc5a4b			Olfr1356
Sox11					Lrrc69					Serhl				Enpp3				Gm23130					Slc5a4a			Olfr57
Dcdc2c					Gm11858					Fbln1				Med23				Slc18b1					Prmt2			2610008E11Rik
Tssc1					Gm23975					Wnt7b				Arg1				Vnn1					Dip2a			Vmn2r83
Myt1l					Gm11851					Gtse1				Akap7				Stx7					Pcnt			Plpp2
Tpo					Gm12393					Gm23416				Epb41l2				Moxd1					2610028H24Rik			Madcam1
Tmem18					Gm11881					n-R5s42				Gm9767				Ctgf					Mcm3ap			Gzmm
Fam150b					Gm24977					Mir6393				Tmem200a				Gm15270					Col6a2			Bsg
Lamb1					Gm11911					Zdhhc25				L3mbtl3				Enpp1					Col6a1			Rnf126
Slc26a4					Gm11919					Gm23144				Arhgap18				Enpp3					Pcbp3			Palm
Pik3cg					Gm11925					Syt10				Gm10145				Med23					Gm10787			Misp
Ccdc71l					4930556G01Rik					Gm24415				Ptprk				Arg1					Slc19a1			R3hdm4
Nampt					Gm11922					Alg10b				Gm9824				Akap7					Col18a1			Arid3a
Cdhr3					Map3k7					Cpne8				Soga3				Epb41l2					Gm10941			Wdr18
Atxn7l1					Bach2					Kif21a				Echdc1				Gm9767					Pofut2			Cnn2
Efcab10					Gm12751					Cntn1				Rnf146				Tmem200a					Adarb1			Gpx4
4921508M14Rik					Mob3b					Pdzrn4				Rspo3				L3mbtl3					Fam207a			Sbno2
Snx13					Lingo2					Prickle1				Gm10275				Arhgap18					Itgb2			Cbarp
Agr3					Gm12372					Adamts20				Cenpw				Ptprk					Pttg1ip			Atp5d
Tspan13					Gm12375					Tmem117				Trmt11				Themis					Sumo3			Cirbp
Bzw2					Gm12379					Dbx2				Hint3				Gm22811					Ube2g2			1600002K03Rik
Lrrc72					Gm23338					Gm8888				Ncoa7				Gm9824					Gm19402			Mum1
Meox2					4933428C19Rik					Slc38a4				Hey2				Soga3					Gm10272			Plk5
Agmo					Dnaic1					Pced1b				Hddc2				Echdc1					Gm10142			Tcf3
Dgkb					Unc13b					Rpap3				Tpd52l1				Rnf146					Gm10100			Onecut3
Etv1					Gne					Vdr				Rnf217				Rspo3					Gm3233			Atp8b3
Scin					Rnf38					1700031M16Rik				Nkain2				Gm10275					Gm19668			Abhd17a
Zfp277					Zcchc7					Olfr282				Rsph4a				Cenpw					Tspear			Adat3
Dock4					Frmpd1					Olfr279				Zufsp				Trmt11					Lrrc3			Btbd2
Immp2l					Gabbr2					Tuba1b				Rwdd1				Hint3					Trpm2			Mknk2
Stxbp6					Gm27601					Tfcp2				Trappc3l				Ncoa7					Pfkl			Ap3d1
Nova1					Gm24943					Scn8a				Fam26e				Hey2					Dnmt3l			Dot1l
Gm1818					Gm26144					Itga5				Fam26f				Hddc2					Icosl			Sf3a2
Prkd1					Epb41l4b					Mucl2				Dse				Tpd52l1					D10Jhu81e			Oaz1
Scfd1					Hsdl2					Gm23215				Tspyl1				Rnf217					Trappc10			Sppl2b
Dtd2					Mup9					Gm22862				Gm26564				Nkain2					Agpat3			Lmnb2
Nubpl					Mup-ps12					Ppl				Tspyl4				Rsph4a					Gm10146			Gadd45b
Arhgap5					Mup16					Sec14l5				Nt5dc1				Zufsp					Rrp1			Gng7
Akap6					Zfp37					n-R5s30				Frk				Rwdd1					Cstb			Diras1
Npas3					Gm25391					1700123O21Rik				Amd2				Fam26e					Pdxk			Map2k2
Egln3					Gm23950					Rbfox1				Hs3st5				Trappc3l					Gm9978			Pias4
Sptssa					Tlr4					Gm24579				Hdac2				Fam26f					Ilvbl			Zfr2
Snx6					Gm11249					Abat				Marcks				Dse					Syde1			Tjp3
Cfl2					Gm11223					1810013L24Rik				5930403N24Rik				Tspyl1					Olfr1357			Pip5k1c
Baz1a					Cdk5rap2					Gm10247				Gm26535				Gm26564					Casp14			Mfsd12
Psma6					Megf9					Grin2a				Lama4				Tspyl4					Ccdc105			Smim24
Nfkbia					Gm11232					Emp2				Fam229b				Nt5dc1					Slc1a6			Nfic
Aldoart2					Ptprd					Gm15558				Tube1				Frk					Olfr1351			Celf5
Slc25a21					Gm11260					Clec16a				Wisp3				Hs3st5					2610008E11Rik			Gna15
4921506M07Rik					Tyrp1					Litaf				Fyn				Hdac2					Vmn2r83			Aes
Fbxo33					Nfib					Txndc11				Traf3ip2				Marcks					Plpp2			Tle6
Lrfn5					Zdhhc21					Snx29				Gm16365				5930403N24Rik					Theg			BC025920
Fam179b					Dennd4c					Gm6327				E130307A14Rik				Gm26535					Shc2			Ankrd24
Fkbp3					Slc24a2					1700003L19Rik				Rev3l				Lama4					Tpgs1			Gm4924
Fancm					Mllt3					2310015D24Rik				4930547M16Rik				Fam229b					Cdc34			Tdg
Rpl10l					Tgif2-ps1					Parn				AA474331				Tube1					Gzmm			Glt8d2
Mdga2					Gm12633					A630010A05Rik				2010001E11Rik				Wisp3					Bsg			Nfyb
Rpl36al					Gm12636					Gm25547				G630090E17Rik				Fyn					Rnf126			Txnrd1
Pole2					Gm12632					Prkdc				BC021785				Traf3ip2					Palm			Gm4799
Klhdc2					Gm12670					Mzt2				AI317395				Gm16365					Med16			Chst11
Arf6					Gm22619					Lrrc74b				Slc16a10				E130307A14Rik					R3hdm4			Slc41a2
Map4k5					Gm12696					Tango2				Gm37786				Rev3l					Arid3a			D10Wsu102e
Sav1					I0C0044D17Rik					Klhl6				Rpf2				AA474331					Wdr18			Aldh1l2
Pygl					Itgb3bp					Vps8				Gtf3c6				4930547M16Rik					Tmem259			Appl2
Frmd6					Efcab7					Ehhadh				Rnu3a				2010001E11Rik					Cnn2			1500009L16Rik
Actr10					Pgm2					Fetub				Amd1				G630090E17Rik					Hmha1			Nuak1
Arid4a					Ube2u					Gm6640				Cdk19os				BC021785					Gpx4			Ckap4
2700049A03Rik					Gm12700					Tmem207				Cdk19				AI317395					Sbno2			Tcp11l2
Daam1					Pde4b					Fgf12				Ddo				Slc16a10					Cbarp			Polr3b
Ccdc175					Sgip1					Mir690				Mettl24				Gm37786					Atp5d			Rfx4
Pcnxl4					Dab1					Atp13a4				Cdc40				Rpf2					Midn			Ric8b
RP23-300E17.1					Agbl4					Gm26569				Wasf1				Gtf3c6					Cirbp			Tmem263
Mnat1					Spata6					Tmem44				Fig4				Amd1					1600002K03Rik			Cry1
D830013O20Rik					Skint3					Gm26295				Ak9				Cdk19os					Ndufs7			Btbd11
Tmem30b					Skint9					Apod				Zbtb24				Cdk19					Dazap1			Pwp1
Prkch					Klf17					Bex6				Mical1				Ddo					Rps15			Prdm4
Hif1a					Ptprf					Gm5405				Smpd2				Mettl24					Pcsk4			Rtcb
Snapc1					Mpl					Rubcn				Ppil6				Cdc40					Plk5			Bpifc
Syt16					Olfr62					Lmln				Cd164				Wasf1					Tcf3			Syn3
Gm11042					Gm12956					Osbpl11				Ccdc162				Fig4					Onecut3			Timp3
Kcnh5					Foxj3					Kalrn				Gm6976				Ak9					Atp8b3			Gm5174
Rhoj					Nfyc					Mylk				Cep57l1				Zbtb24					Klf16			Ttc41
Syne2					Smap2					1700119H24Rik				Sesn1				Mical1					Abhd17a			Nt5dc3
Esr2					Gm12873					Pdia5				Armc2				Smpd2					Adat3			Stab2
Plekhg3					1700041M05Rik					Cd86				Foxo3				Ppil6					Csnk1g2			1700113H08Rik
Max					2610028E06Rik					Stxbp5l				Lace1				Cd164					Btbd2			Ascl1
Fut8					Stk40					Lrrc58				Snx3				Ccdc162					Mknk2			Pah
Gphn					Ago4					4930435E12Rik				Ostm1				Gm6976					Mob3a			Igf1
Plekhh1					Csmd2					Lsamp				Sec63				BC048559					Ap3d1			Pmch
Pigh					Eya3					Gap43				Gm26860				Cep57l1					Dot1l			Ccdc53
Arg2					Stx12					Zbtb20				Scml4				Sesn1					Sf3a2			Dram1
Zfyve26					Wasf2					Tagln3				Sobp				Armc2					Amh			Gnptab
Rad51b					Slc9a1					Phldb2				Gm29246				Gm9855					Jsrp1			Chpt1
Zfp36l1					Trim63					Gm6912				9030612E09Rik				Foxo3					Oaz1			Mybpc1
Actn1					Gm16225					Gm7275				Pdss2				Lace1					Lmnb2			Arl1
Exd2					Eif4g3					Morc1				Bend3				Snx3					Gadd45b			Utp20
Susd6					Cda					Gm8824				1700021F05Rik				Ostm1					Gng7			Slc5a8
Srsf5					Tmco4					Bbx				Cd24a				Sec63					Sgta			Ano4
Gm20498					Kazn					Gm6767				F930017D23Rik				Gm26860					Map2k2			Gas2l3
Synj2bp					Pramel4					Cblb				Gm9034				Scml4					Zbtb7a			Nr1h4
Med6					Gm13224					Alcam				Qrsl1				Sobp					Pias4			Slc17a8
Ttc9					Gm13051					Gm25041				Rtn4ip1				Gm29246					Dapk3			Scyl2
Sipa1l1					Gm26573					Gm25853				Gm10812				9030612E09Rik					4930442H23Rik			Actr6
Rgs6					C230088H06Rik					Cep97				Aim1				Pdss2					Tjp3			Uhrf1bp1l
Psen1					Gm26624					Tbc1d23				Atg5				Bend3					Pip5k1c			Anks1b
Numb					Gm13152					Gm37825				Prdm1				1700021F05Rik					Cactin			Apaf1
Elmsan1					Gm13154					Crybg3				Gm4795				Cd24a					Mfsd12			Ikbip
Zfp410					Mtor					Gm27784				Prep				F930017D23Rik					Fzr1			Tmpo
Entpd5					Tardbp					Gm17192				Gm15934				Gm9034					Smim24			Nedd1
Aldh6a1					Gm13203					Arl13b				Popdc3				Qrsl1					Nfic			Cfap54
Isca2					Lzic					Epha3				Bves				Rtn4ip1					Celf5			Cdk17
Rps6kl1					Pik3cd					Htr1f				Lin28b				Aim1					Ncln			Elk3
Nek9					Rere					Gm23659				Hace1				Gm10812					Gna15			Lta4h
Tmed10					Plekhg5					Chmp2b				Gm27410				Atg5					Gna11			Hal
Fos					Fam213b					Cadm2				Gm25650				Prdm1					Aes			Amdhd1
Jdp2					Ssu72					Gm24681				Ascc3				Gm4795					Tle2			Ccdc38
Batf					Atad3aos					Gm23591				Lilrb4a				Prep					Tle6			4933408J17Rik
Ift43					Vmn2r-ps159					Gm43265				Dcbld1				Gm15934					BC025920			Ntn4
Gpatch2l					Vmn2r125					Speer2				Gopc				Popdc3					Sirt6			Usp44
Vash1					Gm42426					Gm24968				Nus1				Lin28b					Ankrd24			Vezt
Irf2bpl					Gm17590					Gm22797				Slc35f1				Hace1					4932415D10Rik			Fgd6
Cipc					Cdk6					Robo1				Cep85l				Gm27410					Gm4924			Nr2c1
Gstz1					Pex1					Robo2				Mcm9				Gm25650					1190007I07Rik			Ndufa12
Tmed8					Cdk14					Gm26937				Asf1a				Ascc3					Tdg			Gm4792
Vipas39					Steap2					Lipi				Fam184a				Lilrb4a					Glt8d2			Tmcc3
Snw1					Gm23838					Gm15553				Man1a				Dcbld1					Nfyb			Cep83
Gm21936					Zfp804b					Gm15554				Gm16998				Gopc					Txnrd1			Plxnc1
Adck1					Abcb1b					Gm15555				Msl3l2				Nus1					Gm4799			Cradd
Nrxn3					Abcb4					Samsn1				Tbc1d32				Slc35f1					Chst11			Socs2
Dio2					Gm7332					Nrip1				Gja1				Cep85l					Slc41a2			Mrpl42
Cep128					Gm42833					RP24-443G20.1				4930467K11Rik				Mcm9					D10Wsu102e			Ube2n
Gtf2a1					4930558F17Rik					1700041M19Rik				Hsf2				Asf1a					Aldh1l2			Nudt4
Gm9726					Sema3d					Mir99ahg				Serinc1				Fam184a					Appl2			Anapc15-ps
Flrt2					Sema3e					Gm17333				Pkib				Man1a					1500009L16Rik			Eea1
Galc					Gm9758					Gm25916				Smpdl3a				Gm16998					Nuak1			Gm5426
Foxn3					Speer4e					Gm25038				Gcc2				Msl3l2					Ckap4			Btg1
Psmc1					Gm21847					Gm24861				Lims1				Tbc1d32					Tcp11l2			Dcn
Rps6ka5					Gm30613					Chodl				Ranbp2				Gja1					Polr3b			Lum
Trip11					Speer4cos					Tmprss15				Ccdc138				Hsf2					Rfx4			Kera
Rin3					Sema3c					Rps19-ps12				Edar				Serinc1					Ric8b			Epyc
Itpk1					Gnai1					1700066C05Rik				Gm17542				Pkib					Fhl4			Ccer1
Cox8c					Magi2					Ncam2				Gm9987				Smpdl3a					Tmem263			C030005K15Rik
Unc79					Orc5					Gm23355				Sh3rf3				Gcc2					Cry1			Atp2b1
Ppp4r4					Lhfpl3					Gm24508				Sowahc				Lims1					Gm8394			Poc1b
Dicer1					Srpk2					App				2017-09-10				Ranbp2					Btbd11			Dusp6
Syne3					Asic3					Gm2541				P4ha1				Ccdc138					Pwp1			Gad1-ps
Glrx5					9530036O11Rik					Adamts5				Mcu				Edar					Prdm4			Csl
D430019H16Rik					Lmbr1					Gm25715				Gm10322				Gm17542					Ascl4			Kitl
Papola					4632411P08Rik					N6amt1				Micu1				Gm9987					Rtcb			Gm9476
3110018I06Rik					Nom1					B130034C11Rik				Dnajb12				Sh3rf3					Bpifc			Gm4781
Bcl11b					Dnajb6					Map3k7cl				Ddit4				Sowahc					Syn3			Cep290
Ccnk					Atraid					2810407A14Rik				Anapc16				2017-09-10					Timp3			1700017N19Rik
Eml1					Gm29609					Grik1				Ascc1				P4ha1					Gm6729			Mgat4c
Evl					Gtf3c2					Cldn17				Spock2				Gm10273					Gm5174			Nts
Degs2					Ywhah					Gm23587				Chst3				Mcu					Ttc41			Rassf9
Yy1					Adra2c					Krtap27-1				Psap				Gm10322					Nt5dc3			Alx1
Wars					D5Ertd579e					Krtap21-1				Vsir				Micu1					Stab2			Lrriq1
Dio3					4930421C12Rik					Sod1				Cdh23				Dnajb12					1700113H08Rik			Slc6a15
Ppp2r5c					Gm35191					Hunk				Slc29a3				Ddit4					Ascl1			Gm21293
Wdr20					Gm23022					Eva1c				Unc5b				Anapc16					Pah			Tmtc2
Mok					Gm43700					H3f3a-ps2				Mir466j				Ascc1					Igf1			Mettl25
Tecpr2					Gm7931					Gm24695				Sgpl1				Spock2					Pmch			Ccdc59
Ankrd9					Gm43601					Atp5o				Adamts14				Chst3					Parpbp			Ppfia2
Rcor1					Kcnip4					Itsn1				Pald1				Psap					Ccdc53			Acss3
Cdc42bpb					Gm25601					Kcne2				Nodal				Vsir					Dram1			Lin7a
Tnfaip2					Sepsecs					Kcne1				Eif4ebp2				Cdh23					Gnptab			Myf5
Trmt61a					Pi4k2b					Clic6				D830039M14Rik				Slc29a3					Chpt1			Ptprq
Klc1					Gm10440					Gm28003				Lrrc20				Unc5b					Mybpc1			Otogl
Ppp1r13b					Gm15975					Dopey2				Npffr1				Mir466j					Spic			Ppp1r12a
A730018C14Rik					Gm23896					Cldn14				Ppa1				Pcbd1					Arl1			Pawr
Inf2					4932441J04Rik					Sim2				Sar1a				Sgpl1					Utp20			Syt1
Ahnak2					1700029E06Rik					Kcnj6				Tysnd1				Adamts14					Slc5a8			Nav3
Nudt14					Gm6632					Kcnj15				Aifm2				Pald1					Ano4			E2f7
9230104M06Rik					Gm43042					Erg				H2afy2				Nodal					Gas2l3			Csrp2
Brf1					Gm43041					Ets2				Col13a1				Eif4ebp2					Nr1h4			Zdhhc17
Zfp386					Gm43390					Gm15341				2010107G23Rik				D830039M14Rik					Slc17a8			Rpl6l
Wdr60					1700014F14Rik					B230307C23Rik				Tspan15				Lrrc20					Scyl2			Osbpl8
Esyt2					Gm42430					Gm23186				Hk1				Ppa1					Actr6			Bbs10
Ptprn2					Gm22273					Arid1b				Hk1os				Sar1a					Uhrf1bp1l			Nap1l1
Rapgef5					Arap2					Zdhhc14				4930507D05Rik				Tysnd1					Anks1b			Phlda1
Dnah11					Dthd1					Gm10231				Supv3l1				Aifm2					Apaf1			Krr1
Sp4					Tbc1d1					Tmem181a				Vps26a				H2afy2					Ikbip			Glipr1
Itgb8					Limch1					Rnaset2b				Srgn				Col13a1					Slc25a3			Glipr1l1
Macc1					Yipf7					Tcp10a				4933428P19Rik				2010107G23Rik					Tmpo			Glipr1l2
Tmem196					Lnx1					Gm9992				Kif1bp				Tspan15					Nedd1			Caps2
Asb13					Gm17906					Gm25872				Ddx21				Hk1					Cfap54			Kcnc2
Calml3					Kit					Fndc1				Ddx50				Hk1os					Cdk17			Atxn7l3b
Net1					Cep135					Sft2d1				Stox1				4930507D05Rik					Elk3			Trhde
Akr1c14					C530008M17Rik					Pde10a				Ccar1				Supv3l1					Lta4h			Tph2
Gm5444					Thegl					1700010I14Rik				Tet1				Vps26a					Hal			Rab21
Klf6					Gm42757					Gm8492				Gm22803				Srgn					Amdhd1			Tmem19
Pfkp					Gm25756					Pacrg				Slc25a16				4933428P19Rik					Ccdc38			Zfc3h1
Adarb2					Gm18452					Park2				Dna2				Kif1bp					4933408J17Rik			Lgr5
Gtpbp4					Gm24304					Slc22a3				Rufy2				Ddx21					Ntn4			A930009A15Rik
Larp4b					Rpl7-ps7					Gpr31b				Hnrnph3				Ddx50					Usp44			Tspan8
Dip2c					Tecrl					Tcp10c				Pbld2				Stox1					Metap2			Ptprr
Zmynd11					Epha5					Gm8597				Gm38063				Ccar1					Vezt			Ptprb
Chrm3					Gm43567					Tcte2				Mypn				Tet1					Fgd6			Kcnmb4
Ryr2					Jchain					Smoc2				1700120B22Rik				Gm22803					Nr2c1			Cnot2
Heatr1					Gc					Zfp960				Herc4				Slc25a16					Ndufa12			Myrfl
Nid1					Npffr2					Chd1				Sirt1				Dna2					Gm4792			Gm10271
Lyst					Adamts3					Lnpep				Dnajc12				Rufy2					Tmcc3			Best3
Gng4					Cox18					Vmn2r90				Ctnna3				Hnrnph3					Cep83			Lrrc10
Ggps1					Afm					Vmn2r102				Gm28139				Pbld2					Plxnc1			Cct2
Arid4b					Gm43596					Fpr-rs3				1110002J07Rik				Gm38063					Cradd			Frs2
Mrpl32					Naaa					Tpsab1				Gm26576				Atoh7					Socs2			Gm10936
Gli3					Ccdc158					Sox8				Reep3				Mypn					Mrpl42			Lyz1
Sugct					4930467D21Rik					Rab11fip3				Jmjd1c				1700120B22Rik					Ube2n			Cpsf6
Mplkip					Antxr2					Lemd2				Nrbf2				Herc4					Nudt4			Cpm
Cdk13					Mepe					Def6				Egr2				Sirt1					Anapc15-ps			Mdm2
Rala					Gbp6					Fkbp5				Ado				Dnajc12					Eea1			Slc35e3
Vps41					Lrrc8d					Cdkn1a				Gm10797				Ctnna3					Gm5426			Nup107
Amph					Gm22557					Cpne5				Zfp365				Gm28139					Btg1			Rap1b
Epdr1					Fam69a					Fgd2				Rtkn2				1110002J07Rik					Dcn			Mdm1
Gpr141					Gm43365					Zfand3				Arid5b				Reep3					Lum			Il22
Elmo1					Gak					Glp1r				1700040L02Rik				Jmjd1c					Kera			Iltifb
Zscan26					Vmn2r13					Pde9a				Tmem26				Nrbf2					Epyc			Ifng
Hist1h2bl					Ttc28					Rasal3				Rhobtb1				Egr2					Ccer1			Dyrk2
Hist1h1b					Gm42488					H2-DMb1				A930033H14Rik				Ado					C030005K15Rik			Cand1
Hist1h2ao					Crybb2					Esp16				Cdk1				Gm10797					Atp2b1			Grip1
Hist1h2ap					Sgsm1					9130008F23Rik				Ank3				Zfp365					Poc1b			Helb
Zfp184					Sart3					Mut				Ccdc6				Rtkn2					Dusp6			Irak3
Pom121l2					Ssh1					Gm6771				Slc16a9				Arid5b					Gad1-ps			Tmbim4
Prss16					Acacb					Ptchd4				Gm9877				1700040L02Rik					Csl			Llph
Vmn1r215					Gm13822					Cd2ap				Fam13c				Tmem26					Kitl			Hmga2
Btn1a1					Taok3					Adgrf1				Phyhipl				Rhobtb1					Gm9476			4921513I03Rik
Hist1h2bc					Gm15728					Ankrd66				Bicc1				A930033H14Rik					Gm4781			Msrb3
Hist1h1a					Gm43342					Cyp39a1				Tfam				Cdk1					Cep290			Lemd3
Lrrc16a					Gm43277					Clic5				Ube2d1				Ank3					1700017N19Rik			Wif1
Fam65b					Sdsl					Runx2				Gm20609				Ccdc6					Mgat4c			Tbc1d30
BC005537					Pptc7					Spats1				Cisd1				Slc16a9					Nts			Gns
Mrs2					Kntc1					Abcc10				Ipmk				Fam13c					Rassf9			Rassf3
Dcdc2a					Cdk2ap1					Trerf1				Gm9923				Phyhipl					Alx1			Tbk1
Prl3c1					Atp6v0a2					Guca1a				Zwint				Bicc1					Lrriq1			D930020B18Rik
Prl8a8					4930573I07Rik					Gm5228				Rsph14				Tfam					Slc6a15			BC048403
Sox4					Ran					1700067P10Rik				Gnaz				Ube2d1					Gm21293			Srgap1
Cdkal1					Caln1					Treml2				Rab36				Cisd1					Tmtc2			Tmem5
E2f3					Wbscr17					Gm20540				Bcr				Ipmk					Mettl25			Avpr1a
Mboat1					Auts2					Kif6				Specc1l				Gm9923					Ccdc59			Ppm1h
Dusp22					Gm25722					Rftn1				Adora2a				Zwint					Ppfia2			Mon2
Gm5447					Ccl24					Dazl				Upb1				Rsph14					Acss3			Fam19a2
A530084C06Rik					Ywhag					Plcl2				Gucd1				Gnaz					Lin7a			Slc16a7
Foxc1					Znhit1					Tbc1d5				Snrpd3				Bcr					Ptprq			Lrig3
Gmds					Slc12a9					Gm37176				Lrrc75b				Specc1l					Otogl			Xrcc6bp1
Serpinb1a					Gna12					Gm27217				Ggt1				Adora2a					Ppp1r12a			Ctdsp2
Serpinb6b					Gm7291					Kcnh8				Gm9985				Upb1					Pawr			Avil
Serpinb6e					Grid2ip					Gm17377				Ggt5				Gucd1					Syt1			Mettl21b
Nqo2					Ccz1					Dpp9				Cabin1				Snrpd3					Nav3			Agap2
Serpinb6a					Lnx2					Cntnap5c				Ddt				Lrrc75b					E2f7			Os9
Tubb2b					Flt1					Pdzph1				Gm20441				Ggt5					Csrp2			B4galnt1
Slc22a23					AC122546.1					Gm23769				Gstt3				Gm9985					Zdhhc17			Slc26a10
Pxdc1					Gm24105					Gm25800				Gstt1				Cabin1					Rpl6l			Pip4k2c
Fam50b					Alox5ap					Efna5				Gstt2				Ddt					Osbpl8			Kif5a
Prpf4b					Kl					Pja2				Mif				Gm20441					Bbs10			Dctn2
Cdyl					Gm26463					Gm25344				Derl3				Gstt3					Nap1l1			Mbd6
Lyrm4					Ppp1r9a					Vapa				Smarcb1				Gstt1					Phlda1			Arhgap9
Fars2					Slc25a13					Ralbp1				Mmp11				Gstt2					Krr1			R3hdm2
Ly86					Gm20619					Themis3				Chchd10				Mif					Glipr1			Stac3
Rreb1					Sdhaf3					Ptprm				Vpreb3				Derl3					Glipr1l1			Nxph4
Ssr1					Gm27190					Gm22277				Gm5134				Smarcb1					Glipr1l2			Lrp1
Riok1					Nxph1					Lrrc30				Zfp280b				Mmp11					Caps2			Stat6
Dsp					Gm5110					Lama1				Prmt2				Chchd10					Kcnc2			Nab2
Snrnp48					Gm18421					Arhgap28				Dip2a				Vpreb3					Atxn7l3b			Tmem194
Bmp6					AA545190					L3mbtl4				Pcnt				Gm5134					Trhde			Myo1a
Txndc5					Phf14					Epb41l3				Ybey				Zfp280b					Tph2			Gpr182
Bloc1s5					Gm44039					Gm22967				Mcm3ap				Prmt2					Tbc1d15			Rdh1
Ofcc1					Gm43991					Fam179a				Lss				Dip2a					Rab21			Gm28046
Gm9979					Gm15473					Alk				Col6a2				Pcnt					Tmem19			Rdh9
Tfap2a					Gm15581					Ypel5				Col6a1				Ybey					Thap2			Rdh16
Nedd9					St7					Memo1				Pcbp3				Mcm3ap					Zfc3h1			BC089597
Gm5082					Gm42581					Ltbp1				Slc19a1				Lss					Lgr5			Rdh7
Adtrp					Kcnd2					Gm17538				Col18a1				Col6a2					A930009A15Rik			Sdr9c7
Hivep1					RP24-301O17.2					Gm5229				Gm10941				Pcbp3					Tspan8			Hsd17b6
Edn1					RP24-301O17.3					Crim1				Pofut2				Slc19a1					Ptprr			Naca
Phactr1					Grm8					Vit				Adarb1				Col18a1					Ptprb			Baz2a
Tbc1d7					Snd1					Qpct				Fam207a				Gm10941					Kcnmb4			Rbms2
Gfod1					Lep					Gm37555				2810425M01Rik				Pofut2					Cnot2			Gls2
Sirt5					Gm25589					Atl2				Itgb2				Adarb1					Myrfl			Timeless
Ranbp9					Kcp					Thumpd2				Pttg1ip				Fam207a					Rab3ip			Il23a
Cd83					Tspan33					Slc8a1				Sumo3				2810425M01Rik					Gm10271			Cnpy2
Mylip					1700095J07Rik					Gm29052				Ube2g2				Itgb2					Best3			Cs
Atxn1					Gm13849					Rpl21-ps7				Tspear				Pttg1ip					Lrrc10			Coq10a
Gm10113					Plxna4					Mta3				Lrrc3				Sumo3					Cct2			Rnf41
Rbm24					Exoc4					Haao				1810043G02Rik				Ube2g2					Frs2			Myl6
Nup153					Akr1b7					Plekhh2				Pfkl				Tspear					Yeats4			Erbb3
Kif13a					Chrm2					Abcg5				Icosl				Lrrc3					Gm10936			Rps26
Rnf144b					Dgki					Camkmt				D10Jhu81e				1810043G02Rik					Cpsf6			Ikzf4
Zfp169					Dennd2a					Rpl31-ps16				Pwp2				Pfkl					Cpm			Suox
Barx1					Trpv5					Six3				Trappc10				Icosl					Mdm2			Pym1
Wnk2					Olfr459					Gm29418				Agpat3				D10Jhu81e					Slc35e3			Mmp19
Ninj1					Cntnap2					Srbd1				Rrp1				Pwp2					Nup107			Dnajc14
Bicd2					Cul1					Prkce				Cstb				Trappc10					Rap1b			Sarnp
Ippk					Gm16630					Epas1				Pdxk				Agpat3					Mdm1			Gdf11
Cenpp					Igf2bp3					Tmem247				Gm9978				Rrp1					Il22			Cd63
Iars					Gm44218					Socs5				Ilvbl				Cstb					Iltifb			Itga7
Gm8674					Gm18007					Fbxo11				Syde1				Pdxk					Ifng			Olfr765
Gm906					Gm44191					Gm4832				Ccdc105				Gm9978					Dyrk2			Olfr767
Spin1					4921529L05Rik					Gm22542				Slc1a6				Ilvbl					Cand1			Olfr768
Nxnl2					Chn2					Ppp1r21				2610008E11Rik				Syde1					Grip1			Olfr769
Shc3					Crhr2					Gtf2a1l				Vmn2r81				Ccdc105					Helb			Olfr775
Gadd45g					Pde1c					Lhcgr				Vmn2r82				Slc1a6					Irak3			Olfr788
Diras2					Vmn1r4					Fshr				Plpp2				2610008E11Rik					Tmbim4			Olfr789
Syk					Gm22622					Gm10184				Mier2				Vmn2r81					Llph			Olfr808
Auh					Gm43892					Nrxn1				C2cd4c				Vmn2r82					Hmga2			Olfr814
Nfil3					Gm19131					Gm44345				Shc2				Plpp2					4921513I03Rik			Olfr815
Ror2					Grid2					Gm27039				Tpgs1				Mier2					Msrb3			Tespa1
Sptlc1					Igkv4-60					Adcyap1				Cdc34				C2cd4c					Lemd3			Sfi1
Msx2					Rn7s6					Gm25935				Bsg				Shc2					Wif1			Drg1
Drd1					AC156953.1					Gm20939				Hcn2				Tpgs1					Tbc1d30			Pik3ip1
Cltb					Usp39					Vmn1r-ps151				Polrmt				Cdc34					Gns			Limk2
Unc5a					Kcmf1					Bambi				Rnf126				Bsg					Rassf3			Pla2g3
Zfp346					Gm22254					9430020K01Rik				Fstl3				Hcn2					Tbk1			Inpp5j
Mxd3					Gm9001					Svil				Palm				Polrmt					D930020B18Rik			Smtn
Rgs14					Gm21045					Zfp438				Misp				Rnf126					BC048403			Osbp2
Fam193b					Gm6261					Zeb1				E130317F20Rik				Fstl3					Srgap1			4921536K21Rik
Ddx46					Lrrtm4					Mkx				Ptbp1				Palm					Tmem5			Dusp18
B230219D22Rik					M1ap					Gm5819				Prtn3				E130317F20Rik					Avpr1a			Slc35e4
Smad5					Mir3470a					Gm37148				Plppr3				Ptbp1					Ppm1h			Gal3st1
Spock1					Efcc1					Rbbp8				Med16				Prtn3					Mon2			Mtfp1
Klhl3					Rab7					Ankrd29				R3hdm4				Plppr3					Usp15			Sec14l2
Hnrnpa0					Dnajb8					Osbpl1a				Kiss1r				Med16					Fam19a2			Tbc1d10a
Idnk					Nup210					Gm26407				Arid3a				R3hdm4					Slc16a7			Gatsl3
Kif27					Nr2c2					Impact				Wdr18				Kiss1r					Lrig3			Osm
2210016F16Rik					Prickle2					Zfp521				Tmem259				Arid3a					Xrcc6bp1			Lif
Ntrk2					Gm44100					Gm5160				Gm26243				Wdr18					Ctdsp2			Hormad2
Golm1					Gm5881					Psma8				Cnn2				Tmem259					Avil			Mtmr3
Zcchc6					Fam19a1					Taf4b				Abca7				Gm26243					Mettl21b			Gm11032
Gas1					Frmd4b					Kctd1				Hmha1				Cnn2					2017-03-09			Ascc2
Dapk1					Foxp1					Chst9				Polr2e				Abca7					Cdk4			Uqcr10
Zfp934					Tpt1-ps3					Cdh2				Gpx4				Hmha1					Agap2			Zmat5
Fbp2					Gm44107					1700001G01Rik				Sbno2				Polr2e					Os9			Nf2
2010111I01Rik					Gm44188					Gm26235				Stk11				Gpx4					B4galnt1			Nipsnap1
Fancc					Cntn3					Dsg1c				Cbarp				Sbno2					Slc26a10			Nefh
Ptch1					Chl1					B4galt6				Atp5d				Stk11					Arhgef25			Ap1b1
Zfp367					Gm21054					Garem				Midn				Cbarp					Dtx3			Gas2l1
Cdc14b					0610040F04Rik					Ccdc178				Cirbp				Atp5d					Pip4k2c			Rasl10a
Gm10775					Arl8b					Ino80c				1600002K03Rik				Midn					Kif5a			Emid1
Zfp640					Gm19039					Galnt1				Efna2				Cirbp					Dctn2			Kremen1
Ptdss1					Irak2					Elp2				Mum1				1600002K03Rik					Mbd6			Znrf3
Rsl1					Atp2b2					Mocos				Ndufs7				Efna2					Arhgap9			Xbp1
Zfp874a					Gm15083					Celf4				Gamt				Mum1					R3hdm2			Ankrd36
Zfp874b					Atg7					Gm23674				Dazap1				Ndufs7					Stac3			Urgcp
Zfp738					2021-03-08					Gm26106				Rps15				Gamt					Ndufa4l2			Myl7
Zfp273					Gm4875					Gm24246				Apc2				Dazap1					Nxph4			Gck
Adcy2					Ninj2					Rit2				2310011J03Rik				Rps15					Lrp1			Camk2b
Nsun2					Gm44124					Wdr33				Pcsk4				Apc2					Stat6			Nudcd3
Ube2ql1					Bcl2l13					Bin1				Reep6				2310011J03Rik					Nab2			Npc1l1
Ice1					Klrg1					Gypc				Adamtsl5				Pcsk4					Tmem194			Ddx56
Adamts16					Rimklb					Camk4				Plk5				Reep6					Myo1a			Zmiz2
Irx1					Foxj2					Nrep				Mex3d				Adamtsl5					Gpr182			Myo1g
Irx2					A330044P14Rik					Epb41l4aos				Mbd3				Plk5					Rdh1			Wap
Irx4					Chd4					Apc				Uqcr11				Mex3d					Rdh16			Ramp3
Lpcat1					Scnn1a					Matr3				Tcf3				Mbd3					BC089597			Adcy1
Clptm1l					Vwf					Nrg2				Gm25044				Uqcr11					Rdh7			Tns3
Nkd2					Ano2					Pcdha1				2610034O05Rik				Tcf3					Sdr9c7			Pkd1l1
Brd9					Gm44431					Pcdha2				Onecut3				Gm25044					Hsd17b6			Hus1
Exoc3					Kcna1					Pcdha3				Atp8b3				2610034O05Rik					Naca			Sun3
Pdcd6					Gm43124					Pcdha4				Rexo1				Onecut3					Ptges3			Gm11992
Zfp825					Gm15870					Pcdha5				Klf16				Atp8b3					Baz2a			Upp1
Cast					Tspan11					Pcdha6				Gm26710				Rexo1					Rbms2			Abca13
Pcsk1					1700101I11Rik					Pcdha7				Abhd17a				Gm26710					Gls2			Vwc2
Ttc37					Klra1					Pcdha8				Gm29093				Klf16					Spryd4			Zpbp
Fam81b					Ybx3					Pcdha9				Adat3				Abhd17a					Timeless			4930415F15Rik
2210408I21Rik					5430401F13Rik					Pcdha11				Scamp4				Gm29093					Apof			4930512M02Rik
Fam172a					Prb3-ps					Pcdha12				Csnk1g2				Adat3					Il23a			Ikzf1
Arrdc3					Gm5154					Gm42416				Btbd2				Scamp4					Pan2			Ddc
Adgrv1					Gm18326					Gm37013				Mknk2				Csnk1g2					Cnpy2			Grb10
Mef2c					Gm44425					Gm37388				Mob3a				Btbd2					Cs			Cobl
Tmem161b					Gm44239					Kctd16				Izumo4				Mknk2					Coq10a			Vstm2a
Gm4076					Lrp6					Grxcr2				Ap3d1				Mob3a					Rnf41			Sec61g
Rasa1					Gprc5d					Lars				Dot1l				Izumo4					Smarcc2			Egfr
Cox7c					Emp1					Tcerg1				Plekhj1				Ap3d1					Myl6			Fbxo48
Hapln1					Gucy2c					Ppp2r2b				Sf3a2				Dot1l					Zc3h10			Plek
Xrcc4					Erp27					Mcc				Amh				Plekhj1					Rpl41			Cnrip1
Atg10					Dera					A330093E20Rik				Oaz1				Sf3a2					Pa2g4			Ppp3r1
Ssbp2					Gm24308					Commd10				Mir1982				Amh					Erbb3			Wdr92
Acot12					Gm25434					Eno1b				Sppl2b				Oaz1					Rps26			C1d
Zcchc9					Aebp2					Gm5839				Lsm7				Mir1982					Suox			Etaa1
Msh3					Slco1a6					1700044K03Rik				Timm13				Sppl2b					Rab5b			Meis1
Ankrd34b					Ldhb					Hsd17b4				Lmnb2				Lsm7					Pmel			Spred2
Serinc5					4930434O05Rik					Hdhd1a				Gadd45b				Timm13					Dgka			Actr2
Mtx3					C2cd5					Prr16				Gng7				Lmnb2					Pym1			Rab1a
Cmya5					Lrmp					1700034E13Rik				Slc39a3				Gadd45b					Mmp19			Cep68
Jmy					4930479D17Rik					Snx2				Sgta				Gng7					Tmem198b			Slc1a4
Arsb					Klhl42					Prdm6				Thop1				Slc39a3					Dnajc14			Sertad2
Lhfpl2					Pthlh					Cep120				Map2k2				Sgta					Sarnp			Aftph
Scamp1					Tmtc1					Redrum				Zbtb7a				Thop1					Gdf11			Lgalsl
Gm9776					Cacng7					Gm37828				Pias4				Map2k2					Cd63			Peli1
Ap3b1					9430041J12Rik					Gm26959				Eef2				Zbtb7a					Bloc1s1			Vps54
Tbca					Vmn2r32					Gm23335				Snord37				Pias4					Olfr765			Ugp2
Pde8b					Vmn2r33					Gm22484				Dapk3				Eef2					Olfr767			Mdh1
S100z					Vmn2r-ps38					Gramd3				4930442H23Rik				Dapk3					Olfr768			Wdpcp
Iqgap2					Gm3665					Prrc1				Atcayos				4930442H23Rik					Olfr769			Ehbp1
Sv2c					Vmn2r42					Fbn2				Zfr2				Zfr2					Olfr776			Tmem17
Ankdd1b					Vmn2r44					Slc27a6				Matk				Matk					Olfr789			Gm12057
Hmgcr					Gm3956					Gm23576				Mrpl54				Mrpl54					Olfr802			B3gnt2
Gfm2					Vmn2r-ps43					Cdx1				Apba3				Apba3					Olfr807			Gm28048
Hexb					Vmn2r39					Hmgxb3				Tjp3				Tjp3					Olfr814			Commd1
Arhgef28					Gm26248					Ppargc1b				Pip5k1c				Pip5k1c					Neurod4			Zrsr1
Tmem174					1810019N24Rik					2700046A07Rik				Cactin				Cactin					Tespa1			Cct4
Tnpo1					Lig1					Apcdd1				Gipc3				Tbxa2r					Sfi1			Fam161a
1700024P04Rik					Sult2a8					Piezo2				Hmg20b				Gipc3					Drg1			Xpo1
Ptcd2					Nlrp5-ps					Gm22210				Mfsd12				Hmg20b					Patz1			Usp34
Map1b					Obox5					St8sia3os				Fzr1				Mfsd12					Pik3ip1			1700093K21Rik
Cartpt					Crxos					Atp8b1				Dohh				Fzr1					Limk2			0610010F05Rik
Mccc2					RP24-297P18.5					Nedd4l				Smim24				Dohh					Rnf185			Rel
Bdp1					Vmn1r178					Gm22567				Nfic				Smim24					Smtn			Papolg
Smn1					Cyp2b19					Zfp532				Celf5				Nfic					Morc2a			Bcl11a
Cdk7					Cyp2t4					Lman1				Ncln				Celf5					Osbp2			5730522E02Rik
Pik3r1					Samd4b					Gm24679				S1pr4				Gm16105					4921536K21Rik			Vrk2
Cd180					Ryr1					Ldlrad4				Gna15				Ncln					Dusp18			Ccdc85a
Mast4					Cox6b1					Mc2r				Gna11				S1pr4					Slc35e4			Efemp1
Erbb2ip					Scgb2b12					Tcf4				Aes				Gna15					Tcn2			Pnpt1
Nln					Gm12784					Ccdc68				Gm15917				Gna11					Mtfp1			Cfap36
Sgtb					Gm9211					Mbd2				Tle2				Aes					Sec14l2			Ccdc88a
Adamts6					4930558N11Rik					Dcc				Tle6				Gm15917					Tbc1d10a			Mtif2
Htr1a					4933402C06Rik					n-R5-8s1				BC025920				Tle2					Gatsl3			Eml6
Ipo11					2310016G11Rik					Gm22065				Gm26896				Tle6					Osm			Sptbn1
Kif2a					Izumo1					Smad4				Sirt6				BC025920					Lif			4930505A04Rik
3830408C21Rik					Ccdc114					Mro				Ankrd24				Gm26896					Hormad2			Acyp2
Apoo-ps					Gtf2h1					Mapk4				Gm10778				Sirt6					Mtmr3			Psme4
Zswim6					Nell1					Acaa2				Gm8112				Ankrd24					Ascc2			Asb3
Pde4d					Ano5					Dym				Zfp433				Gm10778					Uqcr10			Stc2
Plk2					Gm22444					Gm20544				Gm3055				Zfp433					Zmat5			Bod1
Actbl2					Luzp2					Zbtb7c				Gm4767				Gm3055					Nf2			Cpeb4
Gpbp1					RP24-426A19.1					8030462N17Rik				Zfp781				Gm4767					Nipsnap1			4930524B15Rik
Mier3					Oca2					Pstpip2				Zfp873				Zfp781					Ap1b1			Nsg2
Map3k1					Gabrg3					Epg5				AU041133				Zfp873					Gas2l1			Hba-x
Ankrd55					Snhg14					Slc14a2				Gm15608				AU041133					Rasl10a			Hbq1b
Il6st					RP24-236C17.2					Gm6133				Zfp938				Gm15608					Ewsr1			Hba-a2
Slc38a9					RP23-59P20.3					Gm26430				Gm4924				Zfp938					Emid1			Hbq1a
Plpp1					Chrna7					Setbp1				1190007I07Rik				Gm4924					Kremen1			Sh3pxd2b
Dhx29					Otud7a					Gm25824				Tdg				1190007I07Rik					Znrf3			Ubtd2
Gzmk					Gm20457					Kcng2				Hcfc2				Tdg					Xbp1			Stk10
Arl15					Mcee					4930594M17Rik				Nfyb				Glt8d2					Ccdc117			Fbxw11
Ndufs4					Apba2					Gm26012				1700028I16Rik				Hcfc2					Ankrd36			Smim23
Itga2					Lrrk1					Mir5127				Txnrd1				Nfyb					Urgcp			Fgf18
Itga1					Cers3					Zfp236				Chst11				1700028I16Rik					Polm			Ranbp17
Parp8					Gm5342					Zfp516				Slc41a2				Txnrd1					Aebp1			Gabrp
Emb					RP23-340E19.1					1700095A13Rik				D10Wsu102e				Gm4799					Myl7			D130052B06Rik
B430218F22Rik					Gm37620					Gm24720				Aldh1l2				Chst11					Gck			Kcnip1
Fgf10					RP23-32A8.13					Zfp407				A230046K03Rik				Slc41a2					Camk2b			Lcp2
Paip1					Sv2b					Fbxo15				Appl2				D10Wsu102e					Nudcd3			Foxi1
4833420G17Rik					Agbl1					Gm25453				1500009L16Rik				Aldh1l2					A730071L15Rik			Dock2
Gm7120					RP24-402J3.1					Cbln2				Nuak1				A230046K03Rik					Ogdh			Fam196b
Ccl28					RP23-24N16.5					Gm24987				Ckap4				Appl2					Zmiz2			Spdl1
Nim1k					Blm					Gm23859				Platr7				1500009L16Rik					Myo1g			Slit3
Gm21370					Mex3b					Tmx3				Tcp11l2				Nuak1					Ccm2			Pank3
Tcstv3					RP23-433B5.2					Lrp5				Gm17249				Ckap4					Tbrg4			Wwc1
Gm2888					Fah					Rbm14				Polr3b				Tcp11l2					Wap			Tenm2
Gm2897					Vmn2r73					Brms1				Rfx4				Gm17249					Ramp3			Ccng1
Gm3012					RP23-124O24.4					Snx32				Ric8b				Polr3b					Gm11983			Gabra1
Gm3020					RP24-267C3.1					Rnaseh2c				Fhl4				Ric8b					Adcy1			Gabrb2
Gm3115					Dlg2					Malat1				Tmem263				Fhl4					Igfbp3			Gm9972
Gm2974					Ccdc90b					Atg2a				Mterf2				Tmem263					Tns3			Atp10b
2610042L04Rik					Gab2					Cdc42bpg				Cry1				Mterf2					Pkd1l1			Pttg1
Gm3164					Kctd21					Hmgb1-ps4				Btbd11				Cry1					Hus1			C1qtnf2
Gm3182					Pak1					Slc22a8				Pwp1				Btbd11					Gm11992			Ccnjl
Gm3173					Gdpd4					Asrgl1				Prdm4				Pwp1					Upp1			4933415A04Rik
Gm8159					Myo7a					Best1				Ascl4				Prdm4					Abca13			Fabp6
Gm3252					Uvrag					Syt7				Rtcb				Ascl4					Vwc2			Pwwp2a
Gm9602					Stim1					Lrrc10b				A230060F14Rik				Rtcb					Zpbp			Ttc1
Gm3269					Trim30a					Stx3				Fbxo7				A230060F14Rik					4930415F15Rik			Adra1b
Gm3264					RP23-28E6.11					Olfr1438-ps1				Timp3				Fbxo7					4930512M02Rik			Il12b
Gm3278					Eif4g2					Pfpl				Syn3				Timp3					Ikzf1			Ublcp1
Gm8297					4933406I18Rik					Tle4				1810014B01Rik				Syn3					Fignl1			Rnf145
Gm8279					Insc					Gm5513				Hsp90b1				1810014B01Rik					Ddc			Ebf1
Gm3500					Nucb2					Psat1				Gm25745				Hsp90b1					Cobl			Clint1
Gm3194					Rps15a					Gnaq				Ttc41				Gm25745					Vstm2a			Thg1l
Gm8246					Eef2k					Gna14				Nt5dc3				Ttc41					Sec61g			Adam19
Gm3383					Hs3st4					Gm9806				Ascl1				Nt5dc3					Egfr			Nipal4
Gm3373					Gm15339					Prune2				Igf1os				Ascl1					Fbxo48			Cyfip2
Gm3424					D430042O09Rik					Pcsk5				Igf1				Igf1os					Plek			Itk
Gm8237					Sbk1					Gm22684				Parpbp				Igf1					Ppp3r1			Fam71b
Gm3248					Nupr1					Anxa1				Nup37				Parpbp					Wdr92			Havcr2
Gm8206					Spn					1500015L24Rik				Ccdc53				Nup37					Pno1			Gm12169
Gm3468					Stx1b					Gm6684				Dram1				Ccdc53					C1d			BC053393
Gm6337					RP24-143L4.3					Trpm3				Gm26546				Dram1					Etaa1			Dppa1
Gm3476					Fgfr2					Mamdc2				Gnptab				Gm26546					Meis1			Timd2
Gm21560					Tacc2					1700028P14Rik				Chpt1				Gnptab					Spred2			Havcr1
Gm3460					Chst15					Pip5k1b				Gm4925				Chpt1					Actr2			Timd4
Gm8050					Dock1					Dock8				Arl1				Gm4925					Rab1a			Sgcd
Gm3667					Mapk1ip1					Dmrt3				Utp20				Arl1					Cep68			Gnb2l1
Gm6356					Rpl21-ps13					Gm8825				Slc5a8				Utp20					Slc1a4			Trim41
Gm6676					Cyp2e1					Gm815				Ano4				Slc5a8					Sertad2			Trim7
Gm3512					Deaf1					Rfx3				Gas2l3				Ano4					Aftph			Irgm1
Gm3727					Igf2os					Glis3				Scyl2				Gas2l3					Lgalsl			Gm5431
Gm3739					Kcnq1					Pdcd1lg2				1500026H17Rik				1500026H17Rik					Peli1			Gm12185
Gm3558					Shank2					Ermp1				Actr6				Scyl2					Vps54			Olfr56
Gm10128					Mrgprd					Gldc				Uhrf1bp1l				Actr6					Ugp2			Tgtp1
Flnb					Lrrc8e					Gm24883				Anks1b				Uhrf1bp1l					Mdh1			Ifi47
Abhd6					RP24-94C12.3					Ppp1r2-ps3				Apaf1				Gm26180					Wdpcp			Olfr1395
Kctd6					Gm25169					Prkg1				Ikbip				Anks1b					Ehbp1			Olfr1394
Fhit					RP23-216D14.3					Pten				Slc25a3				Apaf1					Tmem17			Btnl9
Ptprg					A230072I06Rik					Gm5248				Tmpo				Ikbip					Gm12057			Zfp62
3830406C13Rik					Spaca7					Gm23075				Nedd1				Slc25a3					B3gnt2			Mgat1
Cadps					Proz					A830019P07Rik				Cfap54				Tmpo					Gm28048			Olfr1393
Atxn7					Tdrp					1500017E21Rik				Mir1931				Rmst					Commd1			Olfr1391
Psmd6					Dlgap2					Ppp1r3c				Cdk17				Gm22582					Zrsr1			Flt4
Olfr31					Csmd1					Gm23026				Elk3				Nedd1					Cct4			Scgb3a1
Lrrc3b					Agpat5					Myof				Mir7688				Cfap54					Fam161a			Cnot6
Top2b					Gm15366					Plce1				Lta4h				Cdk17					Xpo1			Gfpt2
Rarb					Gm21119					Cyp2c55				Amdhd1				Mir1931					Usp34			Mapk9
Thrb					Atp7b					Cyp2c39				Ccdc38				Elk3					Ahsa2			Rasgef1c
Nr1d2					Ank1					Aldh18a1				4933408J17Rik				Mir7688					1700093K21Rik			Rnf130
Ube2e1					Gm24335					Entpd1				Snrpf				Lta4h					0610010F05Rik			3010026O09Rik
Ube2e2					Letm2					Crtac1				Ntn4				Amdhd1					Pus10			Mgat4b
Gm21738					Whsc1l1					Slc25a28				Usp44				Ccdc38					Rel			Maml1
Gm2237					Gm22227					Scd2				Metap2				4933408J17Rik					Papolg			Canx
2700060E02Rik					2310008N11Rik					Hif1an				Vezt				Snrpf					A830031A19Rik			Rufy1
Gng2					Gm8100					Pax2				Fgd6				Ntn4					Bcl11a			Adamts2
Saysd1					Unc5d					Lzts2				Nr2c1				Usp44					5730522E02Rik			Zfp879
Kcnk5					4933433F19Rik					Gm28578				Ndufa12				Metap2					Fancl			Grm6
Camk2g					Rpl31-ps23					9130011E15Rik				Tmcc3				Gm25962					Vrk2			Zfp454
Plau					Fgf20					Neurl1a				Gm16155				Vezt					Gm6685			4933414I15Rik
Vcl					Mtmr7					Cfap43				Tmcc3os				Fgd6					Ccdc85a			Olfr1377
Comtd1					Gm23531					Cfap58				Cep83os				Nr2c1					Pnpt1			Olfr51
Zfp503					Gm37972					Sorcs3				Cep83				Ndufa12					Smek2			Olfr54
1700112E06Rik					Sorbs2					Gm27935				Plxnc1				Tmcc3					Cfap36			Olfr1375
Kcnma1					Lrp2bp					Sorcs1				Gm25266				Gm16155					Ccdc88a			Clk4
Dlg5					Gm27409					Rpl31-ps18				Cradd				Tmcc3os					Clhc1			Col23a1
E330034G19Rik					Tenm3					Ins1				Socs2				Cep83os					Rtn4			Hnrnpab
Zmiz1					Gm23986					Xpnpep1				5730420D15Rik				Cep83					Eml6			Nhp2
Anxa11					Gm44387					Mxi1				Mrpl42				Plxnc1					Sptbn1			N4bp3
Slmap					Gm23666					Dusp5				Ube2n				Gm25266					4930505A04Rik			D930048N14Rik
Arf4					Gm27964					Rbm20				Nudt4				Cradd					Acyp2			0610009B22Rik
Pde12					Vegfc					Pdcd4				Mir3058				Socs2					Psme4			Sar1b
Appl1					Wdr17					Adra2a				Anapc15-ps				5730420D15Rik					Asb3			Jade2
Arhgef3					Adam29					Gpam				4732465J04Rik				Mrpl42					Erlec1			Ube2b
Ccdc66					AV026068					4930552P12Rik				Gm24433				Ube2n					Stc2			Cdkl3
Wnt5a					Gm24847					Tcf7l2				Eea1				Mir3058					Bod1			Tcf7
Cacna2d3					Gm26164					Tdrd1				Gm22913				Nudt4					Cpeb4			Vdac1
Selk					Gm23329					Ablim1				Gm8601				Gm23776					4930524B15Rik			9530068E07Rik
Cacna1d					Ddx60					B230217O12Rik				Btg1				Anapc15-ps					Nsg2			Fstl4
Prkcd					Gm5350					Atrnl1				Gm24587				Gm24433					Hba-x			Hspa4
Rft1					Gm25403					Gfra1				Mir3966				Eea1					Hbq1a			Zcchc10
Spcs1					2021-03-01					Shtn1				Dcn				Btg1					Sh3pxd2b			Aff4
Stab1					Psd3					Vax1				Lum				Gm24587					Ubtd2			Gm10447
Nisch					Csgalnact1					Gm4219				Atp2b1				Mir3966					Stk10			Shroom1
Capn7					Zfp868					Gm21060				Poc1b				Dcn					Fbxw11			Gm9837
Galnt15					Lpar2					Fam107b				Galnt4				Gm37631					Smim23			Gm9945
Ncoa4					Plvap					Gm13191				Dusp6				Atp2b1					Fgf18			2021-09-08
Timm23					Large					Frmd4a				B530045E10Rik				Galnt4					Ranbp17			Kif3a
Parg					Mcm5					Gm13196				Gad1-ps				Poc1b					Gabrp			Il4
Ercc6					1700007B14Rik					Gm26776				Kitl				Dusp6					D130052B06Rik			Il13
Vstm4					Gm8054					Ccdc3				Tmtc3				B530045E10Rik					Kcnip1			Il5
Lrrc18					Smad1					Camk1d				4930430F08Rik				Gad1-ps					Kcnmb1			Irf1
Wdfy4					Hhip					A230108P19Rik				Mgat4c				Kitl					Lcp2			Gm12216
Arhgap22					Smarca5					Celf2				Gm26988				Tmtc3					Foxi1			Slc22a21
Bmpr1a					Inpp4b					Gm28641				Rassf9				4930430F08Rik					Dock2			Slc22a4
Grid1					Rnf150					Gm13211				Lrriq1				Mgat4c					Fam196b			Pdlim4
Ccser2					Tbc1d9					Gm13254				Slc6a15				Gm26988					Slit3			P4ha2
Cdhr1					Mgat4d					Gm13217				Gm15663				Rassf9					Pank3			Csf2
Nrg3					Gm22024					Gm13219				Tmtc2				Lrriq1					Wwc1			Il3
Sh2d4b					Rad23a					Gata3				Ccdc59				Slc6a15					Tenm2			Acsl6
Fam213a					Mylk3					Taf3				Mettl25				Gm15663					Mat2b			Meikin
Sftpa1					Gpt2					Itih5				C230021G24Rik				Tmtc2					Ccng1			Fnip1
Mbl1					Gm10638					Pfkfb3				Ppfia2				Ccdc59					Gabra1			Rapgef6
Gm2832					Adcy7					Il2ra				Acss3				Mettl25					Gabrb2			Cdc42se2
1700049E17Rik2					Tox3					Il15ra				Lin7a				C230021G24Rik					Gm9972			Lyrm7
1700049E17Rik1					Gm44382					Gm13310				Otogl				Ppfia2					Atp10b			Hint1
Gm17027					Ces5a					Mrc1				Ppp1r12a				Acss3					Pttg1			Gpx3
Gm8104					Adgrg3					Gm13266				Pawr				Lin7a					C1qtnf2			Tnip1
Gm8126					Gm22780					Plxdc2				Gm25591				Ppp1r12a					Ccnjl			Anxa6
Gm9732					Gm25160					Nebl				Syt1				Pawr					Fabp6			Ccdc69
Gm5799					Gm23494					Gm13355				Gm22097				Gm25591					Ttc1			Gm2a
Gm17093					Cdh8					Spag6				Nav3				Syt1					Adra1b			Slc36a3
Ptgdr					A330008L17Rik					Carlr				E2f7				Gm22097					Il12b			Slc36a2
Ptger2					Gm22223					4930447M23Rik				Csrp2				Nav3					Ublcp1			Slc36a1
Ero1l					Gm24602					Ptf1aos				Zdhhc17				E2f7					Rnf145			Fat2
Fermt2					Gm8730					Gm13345				Rpl6l				Csrp2					Ebf1			Sparc
Bmp4					Rrad					4921504E06Rik				Osbpl8				Zdhhc17					Clint1			Atox1
Gmfb					Dpep2					Myo3a				Bbs10				Rpl6l					Lsm11			G3bp1
Samd4					Dus2					4931423N10Rik				Nap1l1				Osbpl8					Thg1l			Glra1
Gch1					Nfatc3					Pax8				Phlda1				Bbs10					Sox30			Gria1
Wdhd1					Rps18-ps3					Gm13415				Gm28592				Nap1l1					Adam19			Fam114a2
Mapk1ip1l					Zfhx3					Gm13417				Gm37189				Phlda1					Cyfip2			Galnt10
Lgals3					Zfp821					Pnpla7				Krr1				Gm28592					Itk			Hand1
Dlgap5					Gm22701					Gm13387				Glipr1				Gm37189					Fam71b			Larp1
Ktn1					AC069308.1					Npdc1				Kcnc2				Krr1					Havcr2			Cnot8
Naa30					Hydin					Gm13553				Atxn7l3b				Glipr1					Gm12169			Gemin5
Pnp					Il34					C030048H21Rik				Gm26596				Kcnc2					BC053393			Mrpl22
Rnase1					Ctrb1					Rxra				Tbc1d15				Atxn7l3b					Timd2			Igtp
Rnase2b					Tmem170					Gm13371				Rab21				Gm26596					Havcr1			Irgm2
Arhgef40					Gm26994					Olfm1				Tmem19				Gm22507					Timd4			4930438A08Rik
Hnrnpc					Maf					Ppp1r26				Thap2				Tbc1d15					Sgcd			Sh3bp5l
Rpgrip1					Cdyl2					Cfap77				Zfc3h1				Rab21					Gnb2l1			Lypd8
Chd8					Cmip					Gm14488				Lgr5				Tmem19					Trim41			1810065E05Rik
Slc7a7					Gm20388					Fnbp1				Tspan8				Thap2					Trim7			Gm12253
Lrp10					Zc3h18					Hmcn2				Ptprr				Zfc3h1					Irgm1			4930504O13Rik
Rem2					Gm16163					Prdm12				Ptprb				Lgr5					Gm5431			Olfr30
4931414P19Rik					Slc35f3					Gm13403				Kcnmb4				Tspan8					Gm12185			Olfr325
Psmb5					Gm26759					Dab2ip				Kcnmb4os2				Ptprr					Olfr56			Olfr324
Acin1					Gm10722					Olfr334-ps1				5330438D12Rik				Ptprb					Tgtp1			2210407C18Rik
Slc7a8					Gm11168					Strbp				Cnot2				Kcnmb4					Ifi47			Olfr323
Ppp1r3e					Gm26870					Lhx2				1700030O20Rik				Kcnmb4os2					Olfr1396			Trim58
Bcl2l2					Gm10721					Lrp1b				Myrfl				5330438D12Rik					Olfr1395			Olfr322
Gm20521					Gm10720					Gm13464				Rab3ip				Cnot2					Olfr1394			Olfr320
Thtpa					Gm10719					Arhgap15				Lrrc10				1700030O20Rik					Btnl9			Olfr319
Zfhx2					Gm10718					Zeb2				Cct2				Myrfl					Zfp62			Olfr318
Ipo4					Gm17535					Gm13466				Frs2				Rab3ip					Mgat1			Olfr317
Rabggta					Gm10715					Gm25264				Yeats4				Best3					Olfr1393			Olfr315
Cma1					Gm10717					Gm25959				Cpsf6				Lrrc10					Olfr1392			Fam183b
Atp12a					Cwf19l2					Mbd5				Gm9002				Cct2					Olfr1391			Olfr313
Rnf17					Gucy1a2					Kif5c				Kifc5c-ps				Frs2					Olfr1390			Zfp39
Parp4					Gm22195					Lypd6b				Cpm				Yeats4					Olfr1384			Obscn
Mphosph8					Gm23992					Lypd6				Mdm2				Cpsf6					Olfr1381			Arf1
Pspc1					Gria4					Gm13490				Slc35e3				Gm9002					Flt4			Wnt3a
Cryl1					Casp12					Gm13492				Nup107				Kifc5c-ps					Scgb3a1			Wnt9a
Xpo4					Yap1					Rif1				Rap1b				Cpm					Cnot6			Prss38
Lats2					Cntn5					Fmnl2				Gm37852				Mdm2					Gfpt2			Snap47
Fgf9					Gm5611					Gm14035				Mdm1				Slc35e3					Mapk9			Zkscan17
1700129C05Rik					Olfr854					Mir195b				Ifng				Nup107					Rasgef1c			Nlrp3
Cdadc1					Olfr869					Nr4a2				Dyrk2				Rap1b					Rnf130			Mprip
Shisa2					Zfp266					Gm13532				Gm26976				Gm37852					Tbc1d9b			Nt5m
Atp8a2					Gm26733					Acvr1c				1700064J06Rik				Mdm1					Sqstm1			Rasd1
Mtmr6					Npsr1					Upp2				Cand1				Dyrk2					Mgat4b			Pemt
Spata13					Dpy19l2					Dapl1				Grip1os3				Gm26976					Maml1			Rai1
Mipep					Glb1l2					Tanc1				Grip1				Cand1					Canx			Srebf1
Tnfrsf19					Gm29172					Gm13580				Helb				Grip1os3					Hnrnph1			Tom1l2
Kpna3					Snx19					Gm13581				Tmbim4				Grip1					Rufy1			Atpaf2
Ctsb					Arhgap32					Gcg				Irak3				Helb					Adamts2			Gid4
Xkr6					Kcnj5					Gca				Llph				Irak3					Zfp879			Myo15
Kif13b					Gm27163					Gm23503				Hmga2				Tmbim4					Grm6			Tmem11
Hmbox1					Gm27161					Fign				Gm37505				Llph					Zfp454			Map2k3
Ints9					Kirrel3					Gm13575				Msrb3				Hmga2					4933414I15Rik			Kcnj12
Zfp395					Gm5614					Scn7a				Gm15910				Gm38289					Olfr1377			Tnfrsf13b
Scara5					Pate2					Gm13600				Gm4473				Gm37505					Olfr51			Usp22
Ccdc25					Gm5615					Gm13602				Lemd3				Msrb3					Olfr54			Aldh3a1
Clu					Olfr907					Lrp2				Wif1				Gm4473					Olfr1375			Aldh3a2
Adam2					Tmem136					Myo3b				Tbc1d30				Lemd3					BC049762			Slc47a2
Ptk2b					Ddx6					Dlx2				Gns				Wif1					Clk4			Rnf112
Stmn4					Gm22805					Gm13667				Rassf3				Tbc1d30					Col23a1			Epn2
Adra1a					Gm4791					Lnp				Tbk1				Gns					Hnrnpab			Grap
Dpysl2					Nxpe2					Mtx2				Xpot				Rassf3					Nhp2			Slc5a10
Ppp2r2a					Gm8907					Pde11a				D930020B18Rik				Tbk1					Rmnd5b			Prpsap2
Ebf2					Nptn					Osbpl6				BC048403				Xpot					N4bp3			Ulk2
Dock5					Adpgk					Gm14461				Srgap1				D930020B18Rik					D930048N14Rik			Akap10
Nefm					Thsd4					Gm37004				Tmem5				BC048403					0610009B22Rik			Specc1
Adam7					Tle3					Gm4735				Avpr1a				C030027H14Rik					Sec24a			Pigl
Stc1					Coro2b					Gm23452				Mir8104				Srgap1					Sar1b			Cenpv
Pebp4					Itga11					A130030D18Rik				Ppm1h				Tmem5					Jade2			Ubb
Egr3					Calml4					Gm13692				Mirlet7i				Avpr1a					Ube2b			Lrrc75a
Ppp3cc					Lctl					Calcrl				Mon2				Mir8104					Cdkl3			Mmgt2
Slc39a14					Rasl12					Gm24332				Gm27920				Ppm1h					Ppp2ca			Zfp286
Bmp1					Snx1					Gm13759				Usp15				Mirlet7i					Skp1a			Trim16
Hr					Usp3					Olfr32				Fam19a2				Mon2					Vdac1			Fbxw10
Fam160b2					Vps13c					Nup160				Slc16a7				Gm27920					9530068E07Rik			Tvp23b
Dok2					Rora					Agbl2				Lrig3				Usp15					Fstl4			Cdrt4
Gfra2					B230323A14Rik					Madd				Xrcc6bp1				Fam19a2					Hspa4			Tekt3
RP24-199E5.2					Gtf2a2					Ckap5				Ctdsp2				Slc16a7					Zcchc10			Pmp22
Fndc3a					Fam81a					Gm13780				Tsfm				Lrig3					Aff4			Hs3st3b1
Itm2b					Myo1e					Phf21a				Mettl21b				Mir378d					Gm10447			Cox10
Med4					Lipc					Mapk8ip1				Mettl1				Gm24179					Gm9837			F930015N05Rik
Htr2a					Aqp9					Chst1				Cyp27b1				Xrcc6bp1					Gm9945			Hs3st3a1
Lrch1					BC065403					Gm10803				2017-03-09				Ctdsp2					2017-09-08			Elac2
5031414D18Rik					Bcl2l10					Mir129-2				Cdk4				Tsfm					Kif3a			Arhgap44
Cog3					Klhl31					Gm44461				Tspan31				Mettl21b					Il4			Myocd
Gtf2f2					Gsta1					Gm13798				Agap2				Mettl1					Il13			Map2k4
Kctd4					Col12a1					Gm37175				Os9				Cyp27b1					Rad50			Zkscan6
Nufip1					Irak1bp1					Lrrc4c				B4galnt1				2017-03-09					Il5			Dnah9
Tsc22d1					Bckdhb					Gm13804				Slc26a10				Cdk4					Irf1			Shisa6
Serp2					Gm8226					Gm10801				Arhgef25				Tspan31					Gm12216			Pirt
Lacc1					Gm25125					Gm10800				Dtx3				Agap2					Slc22a5			Tmem220
Enox1					Tpbg					Gm13811				F420014N23Rik				Os9					Slc22a4			Myh3
Gm1587					Cep162					Gm13810				Pip4k2c				B4galnt1					Pdlim4			Myh2
Tnfsf11					Gm9540					B230118H07Rik				Kif5a				Slc26a10					P4ha2			Myh1
Akap11					Gm26461					Gm13866				Dctn2				Arhgef25					Il3			Myh4
Vwa8					Zfp949					Pamr1				Gm20492				Dtx3					Acsl6			Myh8
Rgcc					Rasgrf1					Cd44				Mbd6				F420014N23Rik					Meikin			Myh13
Elf1					Gm5620					A930006I01Rik				Gm4189				Pip4k2c					Fnip1			Gas7
Sugt1					Gm37987					BC016548				Ddit3				Kif5a					Rapgef6			Glp2r
Pcdh17					Paqr9					Cat				Mars				Dctn2					Cdc42se2			Rcvrn
Diaph3					Gm16185					Gm13881				Arhgap9				Mbd6					Lyrm7			Gsg1l2
Tdrd3					Slc25a36					D430041D05Rik				Gli1				Gm20492					Hint1			Dhrs7c
Pcdh20					E330023G01Rik					Them7				R3hdm2				Gm4189					Gpx3			Usp43
Pcdh9					Gm8641					Dcdc5				Stac3				Ddit3					Tnip1			Cfap52
4921530L21Rik					Msl2					Gm9864				Ndufa4l2				Mars					Anxa6			Stx8
Klhl1					Gm28621					Gm13914				Shmt2				Arhgap9					Ccdc69			Ntn1
Dach1					Abhd14a					Gm13936				Nxph4				Gli1					Gm2a			Pik3r5
Mzt1					Dag1					Bbox1				Lrp1				R3hdm2					Slc36a3			Pik3r6
Bora					1700102P08Rik					Ano3				Stat6				Stac3					Slc36a2			Mfsd6l
Pibf1					Slc26a6					Aven				Nab2				Ndufa4l2					Slc36a1			Ccdc42
Klf5					Setd2					Scg5				Tmem194				Shmt2					Fat2			Myh10
Klf12					Lrrfip2					Dph6				Gm16229				Nxph4					Sparc			Ndel1
Prr30					Dclk3					Gm13974				Gm16230				Gm16217					Atox1			Rnf222
Tbc1d4					4921528I07Rik					Gm28494				Zbtb39				Lrp1					G3bp1			Rpl26
Lmo7					4930520O04Rik					BC052040				Gpr182				Stat6					Glra1			Arhgef15
Kctd12					Mir467h					G630016G05Rik				Rdh1				Nab2					Gria1			Ctc1
Cln5					Rbms3					Gm13991				Prim1				Tmem194					Fam114a2			Tmem107
Mycbp2					Cmc1					Gm13986				Naca				Gm16229					Galnt10			Vamp2
Scel					Platr11					Gm13994				Ptges3				Gm16230					Sap30l			Per1
Slain1					Scn11a					Fam227b				Snord59a				Zbtb39					Hand1			Hes7
Pou4f1					Myrip					Atp8b4				Atp5b				Prim1					Larp1			Aloxe3
Rbm26					9530059O14Rik					Kcnip3				Baz2a				Naca					Cnot8			Alox12b
Ndfip2					AC168977.2					Prom2				Rbms2				Ptges3					Gemin5			Alox8
Spry2					U2					Mertk				Gls2				Atp5b					Igtp			Gucy2e
Trim52					Tmlhe					Fbln7				Spryd4				Snord59a					Irgm2			Cntrob
Slitrk1					Vmn2r122					Stk35				Mip				Baz2a					4930438A08Rik			Kcnab3
Gpc5					AC123873.2					Smox				Gm26847				Rbms2					Zfp692			Gm17305
Gpc6					PISD					Gm14280				Timeless				Gls2					Sh3bp5l			Chd3
Dct					mt-Ta					Fermt1				Apof				Spryd4					Lypd8			Cyb5d1
Gpr180					mt-Tn					Gm25258				Stat2				Mip					1810065E05Rik			Kdm6b
Sox21					mt-Tc					Plcb1				Il23a				Gm26847					Olfr30			Dnah2
Abcc4					mt-Ty					9630028H03Rik				Pan2				Timeless					Olfr324			Shbg
Cldn10					mt-Co1					Pak7				Cnpy2				Apof					2210407C18Rik			Mpdu1
Dnajc3					mt-Tp					Jag1				Cs				Stat2					Olfr323			Cd68
Hs6st3					Gm14352					Sptlc3				Coq10a				Il23a					Trim58			Tnfsfm13
Oxgr1					Gm5924					Gm14066				Ankrd52				Pan2					Olfr322			Tnfsf12
Mbnl2					Mycs					Macrod2				Gm26308				Cnpy2					Olfr320			Polr2a
Rap2a					2010204K13Rik					Kif16b				Nabp2				Cs					Olfr318			Chrnb1
Farp1					Gm6797					Gm11644				Rnf41				Coq10a					Fam183b			Fgf11
Stk24					Fthl17d					Pcsk2				Mir8105				Ankrd52					Zfp39			Tmem256
Slc15a1					Cybb					Banf2				Smarcc2				Gm26308					Trim17			Tnk1
Dock9					Gm5132					4930444E06Rik				Myl6				Nabp2					Trim11			Acap1
Gpr18					Dynlt3					Zfp133-ps				Myl6b				Rnf41					Obscn			Eif5a
Ubac2					Gm14515					Dzank1				A430046D13Rik				Mir8105					Iba57			Cldn7
Gpr183					Bcor					Gm11746				Esyt1				Smarcc2					Arf1			Elp5
Timm8a2					Gm14635					Slc24a3				Gm29585				Myl6					Wnt3a			Phf23
Tm9sf2					Gm9434					Rin2				Zc3h10				Myl6b					Wnt9a			Dlg4
Clybl					Gm25552					Kiz				Rpl41				A430046D13Rik					Prss38			Asgr1
Tmtc4					Maob					9230104L09Rik				Pa2g4				Esyt1					Snap47			Asgr2
Nalcn					Gm5755					Cst10				Erbb3				Gm29585					Zkscan17			Clec10a
Fgf14					Mir221					Syndig1				Rps26				Zc3h10					Nlrp3			Slc16a11
Ghr					Chst7					Zfp937				Ikzf4				Rpl41					Olfr222			Alox12
Fbxo4					Rbm10					Acss1				Gm26876				Pa2g4					Mprip			Alox12e
Card6					4930453H23Rik					Nsfl1c				Suox				Erbb3					Flcn			Alox15
Prkaa1					Gm6071					Gm14159				Rab5b				Mir6917					Nt5m			Med11
Ptger4					Wdr44					Psmf1				Cdk2				Rps26					Pemt			Cxcl16
Dab2					Gm1989					4930556L07Rik				Dgka				Ikzf4					Rai1			Zmynd15
C9					Gm2030					Tpx2				Pym1				Gm26876					Srebf1			Tm4sf5
Fyb					Gm2005					Hck				Tmem198b				Suox					Tom1l2			Psmb6
Osmr					Gm2117					Nol4l				Dnajc14				Rab5b					Lrrc48			Mink1
Lifr					Gm7421					Bpifa6				Ormdl2				Cdk2					Atpaf2			Gp1ba
[truncated: 16,822 more rows]

## Sheet: WTP12 ER-a-H3K4me3-Brca1-Flag
11210 genes detected by ChIP-seq with antibodies of H3K4m3 and H3K27Ac in WTP12 mice						932 common elements in "H3K4me3/H3K27Ac27 11210" and "ERa (2124)":				615 genes detected with antibodies of H3K4me3, H3K27ac,ERa and Brca1-Flag in WTP12 mice.
Xkr4						Atp6v1h				Sntg1
Sox17						Sntg1				Sulf1
Rgs20						Sulf1				Rdh10
Atp6v1h						Slco5a1				Stau2
Rb1cc1						Rdh10				Ube2w
Fam150a						Stau2				Jph1
Pcmtd1						Ube2w				Kcnq5
Sntg1						Jph1				Dst
Sgk3						Kcnq5				Arhgef4
Ppp1r42						Prim2				Aff3
Cspp1						Dst				Map4k4
Arfgef1						Arhgef4				Il1r1
Prex2						Vwa3b				Dnah7b
A830018L16Rik						Aff3				Hibch
Sulf1						Map4k4				Pard3b
Slco5a1						Il1r1				Plekhm3
Ncoa2						Dnah7b				Gm28845
Tram1						Hibch				D630023F18Rik
Lactb2						Gtf3c3				Cyp27a1
Eya1						Wdr12				Dis3l2
Kcnb2						Abi2				Ugt1a8
Terf1						Pard3b				Ugt1a7c
Sbspon						Plekhm3				Ugt1a6b
4930444P10Rik						Gm28845				Ugt1a6a
Rdh10						D630023F18Rik				Ugt1a10
Stau2						Pikfyve				Ugt1a9
Ube2w						Cyp27a1				Dpp10
Tceb1						Pid1				Nckap5
Tmem70						Dis3l2				Zranb3
Ly96						Ugt1a8				Thsd7b
Jph1						Ugt1a7c				Mfsd4
Pi15						Ugt1a6b				Brinp3
Crispld1						Ugt1a6a				Cacna1e
Tfap2b						Ugt1a10				Rc3h1
Paqr8						Ugt1a9				Tnfsf4
Efhc1						Kif1a				Ildr2
Tram2						Cntnap5b				Lmx1a
Tmem14a						Dpp10				Ddr2
Kcnq5						Nckap5				Uap1
Rims1						Zranb3				F11r
Ogfrl1						Thsd7b				Smyd3
B3gat2						Mfsd4				Psen2
Smap1						Adora1				Cnih3
Sdhaf4						Nr5a2				2021-03-01
Fam135a						Brinp3				Rab3gap2
Col9a1						Cacna1e				Ush2a
Lmbrd1						Xpr1				Hhat
Phf3						Rc3h1				Cnksr3
Ptp4a1						Tnfsf4				Stx11
Prim2						Prrc2c				Sf3b5
Zfp451						Sft2d2				Raet1e
Dst						Ildr2				H60b
Imp4						Lmx1a				Slc2a12
Ptpn18						Ddr2				Eya4
Arhgef4						Uap1				Nkain2
Fam168b						Pfdn2				Lama4
Plekhb2						F11r				Cdk19
Hs6st1						Pld5				Aim1
Uggt1						Smyd3				Slc35f1
Neurl3						Psen2				Tbc1d32
Arid5a						Cnih3				Hk1
Cnnm4						Enah				Ctnna3
Sema4c						2024-03-01				Jmjd1c
Actr1b						Rab3gap2				Tmem26
Zap70						Gpatch2				Cdk1
Tmem131						Ush2a				Ank3
Vwa3b						Hhat				Ccdc6
Inpp4a						Ppp1r14c				Gm9923
Mgat4a						Mthfd1l				Zwint
2010300C02Rik						Myct1				Pcbp3
Tsga10						Fbxo5				Pfkl
Txndc9						Cnksr3				Abhd17a
Eif5b						Stx11				Nuak1
Aff3						Sf3b5				Cfap54
Chst10						Slc35d3				Dcn
Pdcl3						Raet1e				Gad1-ps
Npas2						H60b				Kitl
Rpl31						Slc2a12				Mgat4c
Tbc1d8						Eya4				Rassf9
Cnot11						Nkain2				Ppfia2
Rnf149						Frk				Lin7a
Creg2						Amd2				Otogl
Rfx8						Lama4				Zdhhc17
Map4k4						Cdk19				Lgr5
Il1r2						Cep57l1				Ptprr
Il1r1						Armc2				Myrfl
Il1rl2						Ostm1				Ifng
Il18r1						Aim1				Dyrk2
Slc9a4						Lin28b				Mon2
Slc9a2						Slc35f1				Slc16a7
Mfsd9						Tbc1d32				Rnf185
Tmem182						Sh3rf3				Emid1
Mrps9						Hk1				Znrf3
Gpr45						Srgn				Etaa1
Tgfbrap1						Ctnna3				Spred2
Fhl2						Jmjd1c				Slit3
Nck2						Tmem26				Rufy1
1500015O10Rik						Cdk1				Kif3a
Uxs1						Ank3				Tom1l2
Tpp2						Ccdc6				Elac2
Gm8251						Gm9923				Stx8
Tex30						Zwint				Pik3r6
Kdelc1						Pcbp3				Ssh2
Bivm						Pfkl				Nf1
Ercc5						2610008E11Rik				5730455P16Rik
Mettl21e						Abhd17a				Psmd11
Gulp1						Nuak1				Asic2
Col3a1						Ascl1				Slfn5
Col5a2						Cfap54				Bcas3
Wdr75						Btg1				Ints2
Slc40a1						Dcn				Ngfr
Dnah7b						Poc1b				Plxdc1
Slc39a10						Gad1-ps				Fbxl20
Tmeff2						Kitl				Brca1
Sdpr						Mgat4c				Tanc2
Nabp1						Rassf9				Pitpnc1
Myo1b						Mettl25				Prkca
Stat4						Ppfia2				Cep112
Stat1						Lin7a				Slc39a11
Gls						Otogl				Afmid
Nab1						Zdhhc17				Baiap2
Tmem194b						Lgr5				Rab10
Mfsd6						Tspan8				Cenpo
Inpp1						Ptprr				Ncoa1
Hibch						Cnot2				BC068281
1700019D03Rik						Myrfl				Ldah
Pms1						Ifng				Lpin1
Gm28551						Dyrk2				Tmem18
Asnsd1						BC048403				Bzw2
Dnah7a						Ppm1h				Agmo
Stk17b						Mon2				Dgkb
Hecw2						Fam19a2				Etv1
Ccdc150						Slc16a7				Immp2l
Gtf3c3						Pym1				Gm1818
Pgap1						Rnf185				Prkd1
Ankrd44						Emid1				Akap6
Sf3b1						Znrf3				Cfl2
Hspd1						Zpbp				4921506M07Rik
Hspe1						Ppp3r1				Lrfn5
Mob4						Etaa1				Mdga2
Rftn2						Spred2				Arf6
Boll						Usp34				Actr10
Plcl1						Ubtd2				D830013O20Rik
Satb2						Slit3				Syne2
Spats2l						C1qtnf2				Fut8
Kctd18						Rufy1				Gphn
Sgol2a						Kif3a				Zfyve26
Aox1						Tom1l2				Susd6
Aox4						Akap10				Rgs6
Aox2						Ncor1				Numb
Bzw1						Elac2				Tmed8
Clk1						Stx8				Cep128
Fam126b						Pik3r6				Gm9726
Ndufb3						Myh10				Galc
Als2cr12						Ube2g1				Trip11
Cflar						E130309D14Rik				Syne3
Casp8						Ssh2				Yy1
Trak2						Proca1				Rcor1
Als2						Nlk				Inf2
Fzd7						Nf1				Gm5444
Sumo1						5730455P16Rik				Dip2c
Bmpr2						Psmd11				Lyst
Fam117b						Asic2				Gng4
Wdr12						Slfn5				Sugct
Carf						Dhrs11				Zfp184
Nbeal1						Znhit3				Dusp22
Cyp20a1						Bcas3				Ly86
Abi2						Brip1				Ssr1
Raph1						Ints2				Gm9979
Pard3b						Gdpd1				Phactr1
Nrp2						Acsf2				Gfod1
Ino80d						Ngfr				Mylip
Eef1b2						Mrpl45				Gm10113
Mdh1b						Plxdc1				Drd1
Klf7						Fbxl20				Kif27
Creb1						Gm27029				Ntrk2
Mettl21a						Brca1				Fancc
Fzd5						Lsm12				Irx1
Plekhm3						Cdc27				Cast
Gm28845						Tanc2				2210408I21Rik
D630023F18Rik						Map3k3				Fam172a
Idh1						Pitpnc1				Arrdc3
Pikfyve						Prkca				Mef2c
Map2						Cep112				Hapln1
Kansl1l						Slc39a11				Xrcc4
Acadl						Afmid				Tbca
Myl1						Tbc1d16				Ptcd2
Lancl1						Baiap2				Pik3r1
Erbb4						Rab40b				Apoo-ps
Ikzf2						Rab10				Il6st
Bard1						Dtnb				Ndufs4
Atic						Cenpo				Fgf10
Fn1						Ncoa1				Gm7120
Mreg						BC068281				Gm2974
Tmem169						Ldah				Gm3252
Xrcc5						Vsnl1				Gm3248
Smarcal1						Lpin1				Gm3468
Ankar						Pdia6				Gm3460
Rpl37a						Tmem18				Fhit
Igfbp2						Bzw2				Ptprg
Igfbp5						Ispd				Camk2g
Tns1						Agmo				Plau
Arpc2						Dgkb				1700112E06Rik
Aamp						Etv1				Slmap
Pnkd						Immp2l				Cacna2d3
Tmbim1						Gm1818				Cacna1d
Catip						Prkd1				Vstm4
Slc11a1						Hectd1				Ccser2
Ctdsp1						Akap6				Parp4
Vil1						Cfl2				Lats2
Rqcd1						4921506M07Rik				Shisa2
Usp37						Ctage5				Lrch1
Rnf25						Lrfn5				Pcdh17
Cyp27a1						Mdga2				Diaph3
Wnt6						Arf6				Pcdh9
Wnt10a						Sos2				Dach1
Nhej1						Trim9				Lmo7
Cnppd1						Actr10				Pou4f1
Zfand2b						Dact1				Rbm26
Tuba4a						D830013O20Rik				Slitrk1
Dnajb2						Sgpp1				Gpc5
Ptprn						Syne2				Cldn10
Dnpep						Churc1				Hs6st3
Des						Fntb				Fgf14
Speg						Fut8				Wdr70
Asic4						Gphn				Drosha
Epha4						Zfyve26				Fbxl7
Pax3						Galnt16				Ank
Farsb						Susd6				Dnah5
Mogat1						Rgs6				Ctnnd2
Acsl3						Numb				Stk3
Utp14b						Acyp1				Zfp706
Ap1s3						Tmed8				Angpt1
Wdfy1						Cep128				Csmd3
Serpine2						Gm9726				Eif3h
Fam124b						Galc				Ext1
Cul3						Gpr65				St3gal1
Dock10						Trip11				Khdrbs3
Irs1						Cpsf2				Gpihbp1
Rhbdd1						Prima1				Rbx1
Col4a4						Syne3				Kif21a
Col4a3						Yy1				Prickle1
Agfg1						Rcor1				Scaf11
Slc19a3						4930595D18Rik				Amigo2
Daw1						Inf2				Rpap3
Pid1						Gm16505				Vdr
Trip12						Gm5444				1700031M16Rik
Fbxo36						Dip2c				Larp4
Slc16a14						Lyst				Scn8a
Sp110						Gng4				Litaf
Sp140						Sugct				Shisa9
Sp100						Pgbd1				Prkdc
A630001G21Rik						Zfp184				Parl
Cab39						Dusp22				Dgkg
Itm2c						Ly86				Apod
Spata3						Ssr1				Lmln
2810459M11Rik						Gm9979				Kpna1
Gm21972						Phactr1				Polq
Armc9						Gfod1				Lsamp
Ncl						Mylip				Bbx
1700019O17Rik						Gm10113				Tbc1d23
Ptma						Gm5449				Cmss1
Cops7b						Drd1				Filip1l
Nppc						Nsd1				Epha3
Dis3l2						Kif27				Cadm2
Ecel1						Ntrk2				Gbe1
Prss56						Fancc				Robo1
Eif4e2						Ercc6l2				Atp5o
Efhd1						Ctsl				Itsn1
Gigyf2						Irx1				Cldn14
Ngef						Cast				Dscr3
Neu2						Ell2				Tiam2
Inpp5d						Mctp1				Zdhhc14
Atg16l1						2210408I21Rik				Rps6ka2
Dgkd						Fam172a				Pabpc6
Usp40						Arrdc3				Park2
Ugt1a8						Mef2c				Chd1
Ugt1a7c						Edil3				Zfp820
Ugt1a6b						Hapln1				Cdkn1a
Ugt1a6a						Xrcc4				Zfand3
Ugt1a10						Homer1				Btbd9
Ugt1a9						Tbca				Neu1
Dnajb3						F2r				Rftn1
Ugt1a5						Ptcd2				Plcl2
Ugt1a2						Pik3r1				Tbc1d5
Trpm8						Apoo-ps				Dpp9
Arl4c						Smim15				Efna5
Sh3bp4						Il6st				Fbxl17
Agap1						Ndufs4				A930002H24Rik
Ackr3						Fgf10				Pja2
Cops8						Gm7120				Vapa
Col6a3						Gm2974				Lama1
Mlph						Gm3252				Epb41l3
Rab17						Gm3248				Dlgap1
Lrrfip1						Gm3468				Smchd1
Ramp1						Gm3460				Galnt14
Ube2f						Fhit				Ttc27
Scly						Ptprg				Rasgrp3
Hes6						Camk2g				Thada
Per2						Plau				Prkce
Traf3ip1						Adk				Socs5
Asb1						1700112E06Rik				Ttc7
Twist2						Slmap				Zeb1
Hdac4						Cacna2d3				Gata6
Gpc1						Cacna1d				Zfp521
Gpr35						Vstm4				Taf4b
Kif1a						Ccser2				Cdh2
Crocc2						Fbxo34				AW554918
Sned1						Tmem260				Pik3c3
Ano7						Parp4				Camk4
Hdlbp						Lats2				Epb41l4a
2021-09-02						Shisa2				Gm42416
Farp2						Extl3				Gm37013
Stk25						Fzd3				Gm37388
Bok						Xpo7				Ndfip1
Thap4						Lrch1				Arhgap26
D2hgdh						Pcdh17				Ap3s1
Pdcd1						Diaph3				Commd10
Fam174a						Pcdh9				Prr16
St8sia4						Dach1				Sncaip
D1Ertd622e						Lmo7				Aldh7a1
Ppip5k2						Pou4f1				Slc12a2
Pam						Rbm26				Nedd4l
Cntnap5b						Slitrk1				Tcf4
Cdh20						Gpc5				Setbp1
Rnf152						Cldn10				Zfp516
2310035C23Rik						Hs6st3				Tshz1
Pign						Pcca				Fbxo15
Tnfrsf11a						Fgf14				Tmx3
Zcchc2						Wdr70				Lrp5
Phlpp1						Drosha				Asrgl1
Bcl2						Fbxl7				Ostf1
Kdsr						Ank				Smc5
Vps4b						Dnah5				Mamdc2
Serpinb5						Ctnnd2				Pgm5
Serpinb8						Sema5a				Prkg1
Nifk						Mtdh				Plce1
Clasp1						Stk3				Aldh18a1
Tfcp2l1						Zfp706				Dnmbp
Gli2						Ubr5				Hif1an
Inhbb						Zfpm2				Cnnm2
Ralb						Angpt1				Slk
Epb41l5						Rspo2				Cfap43
Ptpn4						Csmd3				Dusp5
Tmem37						Eif3h				Acsl5
Dbi						Ext1				Hspa12a
3110009E18Rik						St3gal1				Gm21060
Steap3						Khdrbs3				Fam171a1
Insig2						Dennd3				Fam107b
Ccdc93						Slc45a4				Celf2
Dpp10						Gpihbp1				Fam188a
Actr3						Polr2f				Plxdc2
Slc35f5						Csnk1e				Etl4
Lypd1						Rps19bp1				Ntng2
Nckap5						Rbx1				Fnbp1
Mgat5						Rabl2				Hspa5
Tmem163						Kif21a				Arhgap15
Ccnt2						Prickle1				Lypd6b
Rab3gap1						Scaf11				Rif1
Zranb3						Amigo2				Tanc1
Ubxn4						Rpap3				Baz2b
Mcm6						Vdr				B3galt1
Dars						1700031M16Rik				Stk39
Cxcr4						Tuba1b				Rapgef4
Thsd7b						Larp4				Zfp804a
Cd55b						Scn8a				Ckap5
Yod1						Tfap4				Phf21a
Pfkfb2						Litaf				Ext2
Gm29427						Shisa9				Lrrc4c
AA986860						Prkdc				Gm10800
Pigr						Parl				B230118H07Rik
Fcmr						Ehhadh				Aven
Mapkapk2						Dgkg				Galk2
Dyrk3						Apod				Fam227b
Eif2d						Lmln				Macrod2
Rassf5						Pdia5				Rin2
Ikbke						Kpna1				Syndig1
Srgap2						Eaf2				Hck
Fam72a						Polq				Uqcc1
Ctse						Lsamp				D630003M21Rik
Rab7b						Bbx				Gm14221
Slc26a9						Tbc1d23				B4galt5
Slc41a1						Cmss1				Tshz2
Rab29						Filip1l				Ctcfl
Slc45a3						Pros1				Zfp704
Mfsd4						Epha3				Naaladl2
Cdk18						Chmp2b				Nlgn1
Lemd1						Cadm2				Tnfsf10
Klhdc8a						Gbe1				Cldn11
Nuak2						Robo1				Veph1
Tmcc2						Ncam2				Ppm1l
Dstyk						Ltn1				Glrb
Nfasc						Tiam1				Gm37240
Lrrn2						Atp5o				Mtx1
Mdm4						Itsn1				S100a11
Pik3c2b						Cldn14				Vps45
Ppp1r15b						Dscr3				Otud7b
Plekha6						Wrb				Notch2
Gm28040						Scaf8				Igsf3
Kiss1						Tiam2				Rsbn1
Etnk2						Tfb1m				Lrig2
Sox13						Zdhhc14				Mov10
Snrpe						Rps6ka2				Dpyd
Zc3h11a						Pabpc6				Pde5a
Gm38394						Park2				Camk2d
Zbed6						Chd1				Ank2
Lax1						Zfp820				Tspan5
Atp2b4						Abca17				Hs2st1
Prelp						Cdkn1a				Col24a1
Fmod						Zfand3				Tyw3
Btg2						Btbd9				Wls
Chil1						Notch4				Rab2a
Adora1						Neu1				Map3k7
Ppfia4						Dhx16				Bach2
4933406M09Rik						Ptchd4				Mob3b
Adipor1						Aars2				Lingo2
Rabif						Rftn1				Rnf38
Kdm5b						Plcl2				Zcchc7
Syt2						Tbc1d5				Frmpd1
Ppp1r12b						Dpp9				Zfp37
Lgr6						Efna5				Tlr4
Arl8a						Fbxl17				Cdk5rap2
Gpr37l1						A930002H24Rik				Megf9
Elf3						Pja2				Ptprd
Rnpep						Tmem232				Nfib
Lmod1						Vapa				Zdhhc21
Shisa4						Rab12				Dennd4c
Ipo9						Lama1				Slc24a2
Nav1						Epb41l3				Mllt3
Csrp1						Dlgap1				Pde4b
Phlda3						Smchd1				Dab1
Tnni1						Spdya				Agbl4
Lad1						Galnt14				Ptprf
Pkp1						Spast				Foxj3
Tmem9						Ttc27				Smap2
Kif21b						Rasgrp3				Stk40
5730559C18Rik						Heatr5b				Ago4
Camsap2						Pkdcc				Slc9a1
Ddx59						Thada				Eif4g3
Kif14						Prkce				Cda
Zfp281						Socs5				Tmco4
Nr5a2						Ttc7				Kazn
Ptprc						Ppp1r21				Mtor
Nek7						Ston1				Tardbp
Dennd1b						Zeb1				Lzic
Kcnt2						Gata6				Rere
Cdc73						Zfp521				Fam213b
Uchl5						Taf4b				Cdk6
Rgs2						Cdh2				Pex1
Rgs1						AW554918				Cdk14
Brinp3						Pik3c3				Sema3c
Pla2g4a						Camk4				Magi2
Ptgs2						Epb41l4a				Lhfpl3
Hmcn1						Sil1				Srpk2
Ivns1abp						Gm42416				Lmbr1
Trmt1l						Gm37013				D5Ertd579e
Swt1						Gm37388				Sepsecs
Rnf2						Ndfip1				Arap2
Fam129a						Arhgap26				Tbc1d1
Edem3						Ccdc112				Limch1
1700025G04Rik						Cdo1				Lnx1
Tsen15						Ap3s1				Kit
Colgalt2						Commd10				Adamts3
Rgl1						Prr16				Antxr2
Arpc5						Sncaip				Gbp6
Ncf2						Aldh7a1				Lrrc8d
Smg7						Lmnb1				Fam69a
Nmnat2						Slc12a2				Ttc28
Lamc2						Nedd4l				Ssh1
Lamc1						Tcf4				Acacb
Shcbp1l						Smad4				Taok3
Dhx9						Mro				Pptc7
Npl						Setbp1				Atp6v0a2
Rgs8						Zfp516				Ran
Rgs16						Tshz1				Wbscr17
Rnasel						Fbxo15				Auts2
Glul						Tmx3				Gna12
Teddm2						Lrp5				Lnx2
Cacna1e						Pacs1				Flt1
Ier5						Asrgl1				Ppp1r9a
Mr1						Patl1				Sdhaf3
Stx6						Ostf1				St7
BC034090						Smc5				Kcnd2
Xpr1						Mamdc2				Grm8
Acbd6						Pgm5				Snd1
Lhx4						Prkg1				Exoc4
Qsox1						Slc16a12				Dgki
Cep350						Slc35g1				Cntnap2
Tor1aip2						Plce1				Chn2
Axdnd1						Noc3l				Pde1c
Soat1						Aldh18a1				Grid2
Abl2						Tll2				Prickle2
Tor3a						Dnmbp				Fam19a1
Fam20b						Hif1an				Frmd4b
Ralgps2						Pax2				Foxp1
Tex35						Mgea5				Chl1
Rasal2						Cnnm2				Irak2
Sec16b						Nt5c2				Atg7
Brinp2						Slk				2021-03-08
Rfwd2						Cfap43				Rimklb
4930523C07Rik						Dusp5				Chd4
Rabgap1l						Acsl5				Vwf
Rc3h1						Hspa12a				Ano2
Zbtb37						Gm21060				Ybx3
Cenpl						Fam171a1				Lrp6
Prdx6						Fam107b				Emp1
Tnfsf4						Celf2				Dera
Fasl						Fam188a				Aebp2
Suco						Plxdc2				C2cd5
4930558K02Rik						Etl4				Lrmp
Dnm3						Nacc2				Klhl42
Mettl13						Ntng2				Tmtc1
Vamp4						Fnbp1				Cacng7
Prrc2c						Gpr107				Lig1
Fmo1						Hspa5				Samd4b
Fmo2						Dennd1a				Gtf2h1
Prrx1						Arhgap15				Chrna7
Gorab						Lypd6b				Lrrk1
Kifap3						Rif1				Sv2b
Scyl3						Tanc1				Blm
Mettl18						Baz2b				Fah
BC055324						Fign				Dlg2
Selp						B3galt1				Ccdc90b
F5						Stk39				Gab2
Slc19a2						Cers6				Myo7a
Nme7						Tlk1				Uvrag
Atp1b1						Cybrd1				Stim1
Sft2d2						Rapgef4				Eif4g2
Tiprl						Ttc30a2				Rps15a
Gpr161						Cerkl				Eef2k
Dcaf6						Zfp804a				D430042O09Rik
Mpc2						Ptprj				Fgfr2
Mpzl1						Ckap5				Tacc2
Rcsd1						Phf21a				Chst15
Creg1						Ext2				Dock1
Cd247						Lrrc4c				Kcnq1
Pou2f1						Gm10800				Shank2
Ildr2						B230118H07Rik				Csmd1
Pogk						Depdc7				Agpat5
Fam78b						Aven				Ank1
Uck2						Zfp106				Whsc1l1
Aldh9a1						Casc4				Unc5d
Mgst3						Galk2				Sorbs2
Rxrg						Fam227b				Lrp2bp
Lmx1a						Acoxl				Tenm3
Pbx1						Macrod2				Wdr17
Nuf2						Rin2				Adam29
Rgs5						Syndig1				Ddx60
Rgs4						Hck				Csgalnact1
Ddr2						Gss				Large
Uap1						Procr				Smad1
Uhmk1						Uqcc1				Hhip
Nos1ap						Phf20				Inpp4b
Olfml2b						D630003M21Rik				Rnf150
Atf6						Ppp1r16b				Adcy7
Gm26620						Gm14221				Zfhx3
Fcrlb						B4galt5				Zfp821
Fcgr4						Tshz2				Hydin
Fcgr3						Ctcfl				Il34
Cfap126						Cdh4				Maf
Mpz						Tpd52				Cdyl2
Pcp4l1						Zfp704				Cmip
Tomm40l						Gyg				Gm20388
Fcer1g						Naaladl2				Slc35f3
Ndufs2						Nlgn1				Cwf19l2
Adamts4						Tnfsf10				Casp12
B4galt3						Cldn11				Yap1
Usp21						Intu				Snx19
Ufc1						Trpc4				Arhgap32
Dedd						Rnf13				Kirrel3
Pfdn2						Plch1				Ddx6
Pvrl4						Veph1				Gm4791
Usf1						Ppm1l				Nxpe2
F11r						Glrb				Nptn
Alyref2						Gm37240				Adpgk
Cd244						Crabp2				Thsd4
Ly9						Mtx1				Tle3
Slamf7						S100a11				Coro2b
Cd84						Them4				Itga11
Vangl2						Prune				Usp3
Ncstn						Vps45				Vps13c
Copa						Otud7b				Rora
Dcaf8						Polr3gl				Fam81a
Pea15a						Notch2				Myo1e
Igsf8						Gdap2				Lipc
Atp1a2						Igsf3				Klhl31
Kcnj9						Rsbn1				Bckdhb
Kcnj10						Lrig2				Tpbg
Pigm						Mov10				Zfp949
Igsf9						Col11a1				Rasgrf1
Tagln2						Dpyd				Slc25a36
Cfap45						Pde5a				Msl2
Vsig8						Camk2d				Dag1
Dusp23						Ank2				Lrrfip2
Ackr1						Gstcd				Rbms3
Cadm3						Tspan5				Cmc1
Aim2						Unc5c				Myrip
Mndal						Hs2st1				PISD
Ifi203						Col24a1				2021-09-06
Ifi205						Lpar3				Smarca1
Rgs7						Tyw3				Xlr5a
Kmo						Wls				Samt3
Opn3						Rab2a				Il1rapl1
Exo1						Map3k7				Las1l
Pld5						Bach2				Efnb1
Cep170						Mob3b				Atp7a
Sdccag8						Lingo2				Fam46d
Akt3						Unc13b				Chm
Zbtb18						Gne				Klhl4
1700016C15Rik						Rnf38				Cldn34c1
Adss						Zcchc7				Cldn34c2
Gm16432						Frmpd1				Pcdh19
Desi2						Epb41l4b				Pak3
Hnrnpu						Hsdl2				Alg13
Gm28062						Zfp37				Mid1
Efcab2						Tlr4
Kif26b						Cdk5rap2
Smyd3						Megf9
Tfb2m						Ptprd
Cnst						Nfib
Sccpdh						Zdhhc21
Gm1305						Dennd4c
Gm10518						Slc24a2
Cdc42bpa						Mllt3
Adck3						Itgb3bp
Psen2						Pgm2
Itpkb						Ube2u
6330403A02Rik						Pde4b
Parp1						Sgip1
Lin9						Dab1
Mixl1						Agbl4
Acbd3						Spata6
H3f3a						Ptprf
Lefty2						Mpl
Pycr2						Foxj3
Lefty1						Nfyc
Tmem63a						Smap2
Ephx1						Stk40
Cnih4						Ago4
Wdr26						Eya3
Cnih3						Wasf2
Lbr						Slc9a1
Enah						Eif4g3
Srp9						Cda
Degs1						Tmco4
Fbxo28						Kazn
Trp53bp2						Mtor
Capn2						Tardbp
Capn8						Lzic
Susd4						Pik3cd
Tlr5						Rere
Disp1						Plekhg5
Brox						Fam213b
Mia3						Ssu72
Hhipl2						Cdk6
1700056E22Rik						Pex1
Dusp10						Cdk14
Hlx						Steap2
2021-03-01						Zfp804b
2021-03-02						Abcb1b
C130074G19Rik						Abcb4
Mark1						Sema3d
Rab3gap2						Sema3e
Lyplal1						Sema3c
Tgfb2						Gnai1
Rrp15						Magi2
Spata17						Lhfpl3
Gpatch2						Srpk2
Esrrg						Lmbr1
Ush2a						Dnajb6
Kctd3						Ywhah
Kcnk2						Adra2c
Cenpf						D5Ertd579e
Ptpn14						Sepsecs
Smyd2						Pi4k2b
Prox1						Arap2
Rps6kc1						Tbc1d1
Angel2						Limch1
Vash2						Lnx1
Batf3						Kit
Atf3						Cep135
Nenf						C530008M17Rik
Ppp2r5a						Thegl
Dtl						Npffr2
Ints7						Adamts3
Lpgat1						Cox18
Nek2						Naaa
Slc30a1						Ccdc158
Traf5						Antxr2
Rcor3						Gbp6
Kcnh1						Lrrc8d
Hhat						Fam69a
Sertad4						Gak
Syt14						Ttc28
Diexf						Sgsm1
G0s2						Ssh1
Lamb3						Acacb
Plxna2						Taok3
Cd34						Pptc7
Cd46						Kntc1
Cr1l						Cdk2ap1
H60c						Atp6v0a2
Ppp1r14c						Ran
Plekhg1						Wbscr17
Mthfd1l						Auts2
Akap12						Ywhag
Zbtb2						Znhit1
Armt1						Slc12a9
Esr1						Gna12
Syne1						Grid2ip
Myct1						Lnx2
Vip						Flt1
Fbxo5						Alox5ap
Oprm1						Ppp1r9a
Ipcef1						Slc25a13
Cnksr3						Sdhaf3
Ulbp1						Phf14
Lrp11						St7
Katna1						Kcnd2
Ginm1						Grm8
Ppil4						Snd1
Tab2						Tspan33
Ust						Plxna4
Sash1						Exoc4
Samd5						Chrm2
Stxbp5						Dgki
Adgb						Dennd2a
Rab32						Cntnap2
Shprh						Cul1
Fbxo30						Chn2
Epm2a						Pde1c
Gm9797						Vmn1r4
Utrn						Grid2
Stx11						Kcmf1
Sf3b5						Efcc1
Plagl1						Rab7
Ltv1						Nup210
Phactr2						Nr2c2
Fuca2						Prickle2
Adat2						Fam19a1
Pex3						Frmd4b
Aig1						Foxp1
Hivep2						Chl1
Adgrg6						Arl8b
Nmbr						Irak2
Vta1						Atg7
Cited2						2024-03-08
Txlnb						Ninj2
Heca						Bcl2l13
Abracl						Rimklb
Reps1						Foxj2
Nhsl1						Chd4
Hebp2						Scnn1a
Arfgef3						Vwf
Perp						Ano2
Tnfaip3						Kcna1
Olig3						Ybx3
Ifngr1						Lrp6
Il20ra						Emp1
Slc35d3						Dera
Map3k5						Aebp2
Map7						Slco1a6
4933406P04Rik						Ldhb
Bclaf1						C2cd5
Mtfr2						Lrmp
Pde7b						Klhl42
Ahi1						Pthlh
Myb						Tmtc1
Hbs1l						Cacng7
Sgk1						Lig1
Raet1e						Samd4b
H60b						Ryr1
Slc2a12						Ccdc114
Tbpl1						Gtf2h1
Eya4						Luzp2
Rps12						Chrna7
Slc18b1						Otud7a
Stx7						Lrrk1
Moxd1						Sv2b
Ctgf						Blm
Enpp1						Mex3b
Enpp3						Fah
Med23						Dlg2
Arg1						Ccdc90b
Akap7						Gab2
Epb41l2						Kctd21
Tmem200a						Pak1
L3mbtl3						Myo7a
Arhgap18						Uvrag
Ptprk						Stim1
Soga3						Trim30a
Echdc1						Eif4g2
Rnf146						Nucb2
Rspo3						Rps15a
Cenpw						Eef2k
Hint3						D430042O09Rik
Ncoa7						Nupr1
Hey2						Stx1b
Hddc2						Fgfr2
Tpd52l1						Tacc2
Rnf217						Chst15
Nkain2						Dock1
Zufsp						Mapk1ip1
Trappc3l						Deaf1
Fam26f						Kcnq1
Dse						Shank2
Tspyl1						Tdrp
Nt5dc1						Csmd1
Frk						Agpat5
Amd2						Atp7b
Hs3st5						Ank1
Hdac2						Letm2
Marcks						Whsc1l1
Lama4						Unc5d
Fam229b						Fgf20
Wisp3						Sorbs2
Fyn						Lrp2bp
Traf3ip2						Tenm3
Rev3l						Vegfc
2010001E11Rik						Wdr17
G630090E17Rik						Adam29
BC021785						Ddx60
Slc16a10						Psd3
Gtf3c6						Csgalnact1
Amd1						Plvap
Cdk19						Large
Ddo						Mcm5
Mettl24						Smad1
Cdc40						Hhip
Wasf1						Smarca5
Fig4						Inpp4b
Ak9						Rnf150
Ppil6						Tbc1d9
Cd164						Gpt2
Ccdc162						Gm10638
Gm6976						Adcy7
Cep57l1						Tox3
Sesn1						Rrad
Armc2						Dus2
Foxo3						Nfatc3
Lace1						Zfhx3
Snx3						Zfp821
Ostm1						Hydin
Sec63						Il34
Scml4						Tmem170
Sobp						Maf
9030612E09Rik						Cdyl2
Pdss2						Cmip
Bend3						Gm20388
Cd24a						Slc35f3
F930017D23Rik						Cwf19l2
Qrsl1						Gucy1a2
Rtn4ip1						Gria4
Aim1						Casp12
Atg5						Yap1
Prdm1						Glb1l2
Prep						Snx19
Popdc3						Arhgap32
Bves						Kirrel3
Lin28b						Tmem136
Hace1						Ddx6
Ascc3						Gm4791
Lilrb4a						Nxpe2
Dcbld1						Nptn
Gopc						Adpgk
Nus1						Thsd4
Slc35f1						Tle3
Cep85l						Coro2b
Mcm9						Itga11
Fam184a						Rasl12
Man1a						Snx1
Tbc1d32						Usp3
Gja1						Vps13c
Serinc1						Rora
Pkib						Fam81a
Smpdl3a						Myo1e
Gcc2						Lipc
Lims1						Klhl31
Ranbp2						Col12a1
Ccdc138						Irak1bp1
Edar						Bckdhb
Gm17542						Tpbg
Sh3rf3						Cep162
Sowahc						Zfp949
2021-09-10						Rasgrf1
P4ha1						Slc25a36
Mcu						Msl2
Micu1						Dag1
Dnajb12						Slc26a6
Ddit4						Lrrfip2
Anapc16						Dclk3
Ascc1						Rbms3
Spock2						Cmc1
Chst3						Myrip
Psap						PISD
Vsir						Dynlt3
Cdh23						Bcor
Slc29a3						Chst7
Unc5b						Rbm10
Sgpl1						Wdr44
Adamts14						Dock11
Pald1						2024-09-06
Nodal						Dcaf12l1
Eif4ebp2						Smarca1
D830039M14Rik						Atp11c
Lrrc20						Gabre
Npffr1						Xlr5a
Ppa1						Dmd
Sar1a						Samt3
Aifm2						Il1rapl1
H2afy2						Las1l
Col13a1						Eda2r
2010107G23Rik						Ophn1
Tspan15						Efnb1
Hk1						Nhsl2
Srgn						Hdac8
Kif1bp						Atp7a
Ddx50						Fam46d
Stox1						Chm
Ccar1						Klhl4
Tet1						Cldn34c1
Dna2						Cldn34c2
Hnrnph3						Pcdh19
Pbld2						Sytl4
Mypn						Bhlhb9
Herc4						Tbc1d8b
Sirt1						Col4a5
Dnajc12						Acsl4
Ctnna3						Ammecr1
Reep3						Pak3
Jmjd1c						Alg13
Nrbf2						Mid1
Egr2
Gm10797
Zfp365
Rtkn2
Arid5b
1700040L02Rik
Tmem26
Rhobtb1
Cdk1
Ank3
Ccdc6
Slc16a9
Fam13c
Phyhipl
Bicc1
Tfam
Ube2d1
Ipmk
Gm9923
Zwint
Rsph14
Gnaz
Rab36
Bcr
Specc1l
Adora2a
Upb1
Gucd1
Lrrc75b
Ggt1
Ggt5
Cabin1
Gstt1
Gstt2
Mif
Derl3
Smarcb1
Vpreb3
Gm5134
Zfp280b
Prmt2
Dip2a
Pcnt
Mcm3ap
Col6a2
Col6a1
Pcbp3
Slc19a1
Col18a1
Gm10941
Pofut2
Adarb1
Fam207a
Itgb2
Pttg1ip
Sumo3
Ube2g2
Tspear
Lrrc3
Pfkl
Icosl
D10Jhu81e
Trappc10
Agpat3
Rrp1
Cstb
Pdxk
Gm9978
Ilvbl
Syde1
Ccdc105
Slc1a6
2610008E11Rik
Plpp2
Shc2
Tpgs1
Cdc34
Bsg
Rnf126
Palm
Med16
R3hdm4
Arid3a
Wdr18
Tmem259
Cnn2
Hmha1
Gpx4
Sbno2
Cbarp
Atp5d
Midn
Cirbp
1600002K03Rik
Ndufs7
Dazap1
Rps15
Pcsk4
Plk5
Tcf3
Onecut3
Atp8b3
Klf16
Abhd17a
Adat3
Csnk1g2
Btbd2
Mknk2
Mob3a
Ap3d1
Dot1l
Sf3a2
Amh
Oaz1
Lmnb2
Gadd45b
Gng7
Sgta
Map2k2
Zbtb7a
Pias4
Dapk3
4930442H23Rik
Tjp3
Pip5k1c
Cactin
Mfsd12
Fzr1
Smim24
Nfic
Celf5
Ncln
Gna15
Gna11
Aes
Tle2
Tle6
BC025920
Sirt6
Ankrd24
Gm4924
1190007I07Rik
Tdg
Nfyb
Txnrd1
Chst11
Slc41a2
D10Wsu102e
Aldh1l2
Appl2
1500009L16Rik
Nuak1
Ckap4
Tcp11l2
Polr3b
Rfx4
Ric8b
Fhl4
Tmem263
Cry1
Btbd11
Pwp1
Prdm4
Ascl4
Rtcb
Timp3
Syn3
Ttc41
Nt5dc3
Ascl1
Igf1
Parpbp
Ccdc53
Dram1
Gnptab
Chpt1
Arl1
Utp20
Slc5a8
Ano4
Gas2l3
Scyl2
Actr6
Uhrf1bp1l
Anks1b
Apaf1
Ikbip
Slc25a3
Tmpo
Nedd1
Cfap54
Cdk17
Elk3
Lta4h
Amdhd1
Ccdc38
4933408J17Rik
Ntn4
Usp44
Metap2
Vezt
Fgd6
Nr2c1
Ndufa12
Tmcc3
Cep83
Plxnc1
Cradd
Socs2
Mrpl42
Ube2n
Nudt4
Anapc15-ps
Eea1
Btg1
Dcn
Lum
Atp2b1
Poc1b
Dusp6
Gad1-ps
Kitl
Mgat4c
Rassf9
Lrriq1
Slc6a15
Tmtc2
Ccdc59
Mettl25
Ppfia2
Acss3
Lin7a
Otogl
Ppp1r12a
Pawr
Syt1
Nav3
E2f7
Csrp2
Zdhhc17
Rpl6l
Osbpl8
Bbs10
Nap1l1
Phlda1
Krr1
Glipr1
Kcnc2
Atxn7l3b
Tbc1d15
Rab21
Tmem19
Thap2
Zfc3h1
Lgr5
Tspan8
Ptprr
Ptprb
Kcnmb4
Cnot2
Myrfl
Rab3ip
Lrrc10
Cct2
Frs2
Yeats4
Cpsf6
Cpm
Mdm2
Slc35e3
Nup107
Rap1b
Mdm1
Ifng
Dyrk2
Cand1
Grip1
Helb
Tmbim4
Irak3
Llph
Hmga2
Msrb3
Lemd3
Wif1
Tbc1d30
Gns
Rassf3
Tbk1
D930020B18Rik
BC048403
Srgap1
Tmem5
Avpr1a
Ppm1h
Mon2
Usp15
Fam19a2
Slc16a7
Lrig3
Xrcc6bp1
Ctdsp2
Mettl21b
2021-03-09
Cdk4
Agap2
Os9
B4galnt1
Slc26a10
Arhgef25
Dtx3
Pip4k2c
Kif5a
Dctn2
Mbd6
Arhgap9
R3hdm2
Stac3
Ndufa4l2
Nxph4
Lrp1
Stat6
Nab2
Tmem194
Gpr182
Rdh1
Naca
Ptges3
Baz2a
Rbms2
Gls2
Spryd4
Timeless
Apof
Il23a
Pan2
Cnpy2
Cs
Coq10a
Rnf41
Smarcc2
Myl6
Zc3h10
Rpl41
Pa2g4
Erbb3
Rps26
Suox
Rab5b
Dgka
Pym1
Tmem198b
Dnajc14
Sarnp
Gdf11
Cd63
Bloc1s1
Drg1
Sfi1
Patz1
Pik3ip1
Limk2
Rnf185
Smtn
Morc2a
Osbp2
4921536K21Rik
Dusp18
Slc35e4
Tcn2
Mtfp1
Sec14l2
Tbc1d10a
Gatsl3
Osm
Lif
Mtmr3
Ascc2
Uqcr10
Zmat5
Nf2
Nipsnap1
Ap1b1
Rasl10a
Gas2l1
Ewsr1
Emid1
Kremen1
Znrf3
Xbp1
Ccdc117
Urgcp
Polm
Aebp1
Gck
Camk2b
A730071L15Rik
Nudcd3
Ogdh
Zmiz2
Myo1g
Ccm2
Tbrg4
Wap
Ramp3
Adcy1
Igfbp3
Tns3
Pkd1l1
Hus1
Gm11992
Upp1
Vwc2
Zpbp
4930415F15Rik
Ikzf1
Fignl1
Cobl
Vstm2a
Sec61g
Egfr
Fbxo48
Plek
Ppp3r1
Wdr92
Pno1
C1d
Etaa1
Meis1
Spred2
Actr2
Rab1a
Cep68
Slc1a4
Sertad2
Aftph
Lgalsl
Peli1
Vps54
Ugp2
Mdh1
Wdpcp
Ehbp1
Tmem17
B3gnt2
Gm12057
Gm28048
Zrsr1
Commd1
Cct4
Fam161a
Xpo1
Usp34
Ahsa2
0610010F05Rik
Pus10
Rel
Papolg
A830031A19Rik
Bcl11a
5730522E02Rik
Fancl
Vrk2
Gm6685
Ccdc85a
Pnpt1
Smek2
Cfap36
Ccdc88a
Clhc1
Rtn4
Eml6
Sptbn1
4930505A04Rik
Acyp2
Psme4
Asb3
Erlec1
Stc2
Bod1
Cpeb4
Sh3pxd2b
Ubtd2
Stk10
Fbxw11
Fgf18
Ranbp17
Lcp2
Foxi1
Slit3
Pank3
Wwc1
Tenm2
Mat2b
Ccng1
Gabrb2
Atp10b
Pttg1
C1qtnf2
Ccnjl
Ttc1
Adra1b
Il12b
Ublcp1
Rnf145
Ebf1
Clint1
Lsm11
Thg1l
Sox30
Adam19
Cyfip2
Gnb2l1
Trim41
Trim7
Irgm1
Gm12185
Olfr56
Tgtp1
Ifi47
Btnl9
Zfp62
Mgat1
Flt4
Cnot6
Gfpt2
Mapk9
Rasgef1c
Rnf130
Tbc1d9b
Mgat4b
Sqstm1
Maml1
Canx
Hnrnph1
Rufy1
Adamts2
Grm6
Zfp454
BC049762
Clk4
Col23a1
Hnrnpab
Nhp2
Rmnd5b
N4bp3
D930048N14Rik
0610009B22Rik
Sec24a
Sar1b
Jade2
Ube2b
Cdkl3
Ppp2ca
Skp1a
Vdac1
9530068E07Rik
Fstl4
Hspa4
Zcchc10
Aff4
Gm10447
Gm9837
Gm9945
2021-09-08
Kif3a
Il4
Il13
Rad50
Irf1
Gm12216
Slc22a5
Slc22a4
Pdlim4
P4ha2
Acsl6
Fnip1
Rapgef6
Cdc42se2
Lyrm7
Hint1
Gpx3
Tnip1
Anxa6
Ccdc69
Gm2a
Slc36a1
Fat2
Sparc
Atox1
G3bp1
Fam114a2
Galnt10
Sap30l
Larp1
Cnot8
Gemin5
Igtp
Irgm2
Zfp692
Sh3bp5l
Zfp39
Trim17
Trim11
Obscn
Iba57
Arf1
Wnt9a
Snap47
Zkscan17
Mprip
Flcn
Nt5m
Pemt
Rai1
Srebf1
Tom1l2
Atpaf2
Gid4
Myo15
Llgl1
Flii
Top3a
Smcr8
Dhrs7b
Tmem11
Map2k3
Kcnj12
Tnfrsf13b
Usp22
Aldh3a2
Slc47a2
Epn2
Grap
Slc5a10
Prpsap2
Ulk2
Akap10
Specc1
Adora2b
Pigl
Ncor1
Ubb
Trpv2
Lrrc75a
Mmgt2
Zfp287
Zfp286
Trim16
Fbxw10
Tvp23b
Pmp22
Hs3st3b1
Cox10
F930015N05Rik
Hs3st3a1
Elac2
Arhgap44
Map2k4
Zkscan6
Dnah9
Tmem220
Myh2
Gas7
Usp43
Cfap52
Stx8
Ntn1
Pik3r5
Pik3r6
Mfsd6l
Myh10
Ndel1
Rpl26
Arhgef15
Pfas
Ctc1
Borcs6
Tmem107
Vamp2
Per1
9130213A22Rik
Hes7
Aloxe3
Alox8
Gucy2e
Kcnab3
Chd3
Gm17305
Cyb5d1
Kdm6b
Dnah2
Wrap53
Trp53
Shbg
Sat2
Mpdu1
Cd68
Eif4a1
Senp3
Tnfsfm13
Tnfsf13
Tnfsf12
Polr2a
Slc35g3
Zbtb4
Fgf11
Tmem102
Nlgn2
Tnk1
Kctd11
Acap1
Eif5a
Ybx2
Slc2a4
Cldn7
Elp5
Gabarap
Phf23
Dvl2
Acadvl
Dlg4
Slc16a11
Bcl6b
Gm21988
Rnasek
Alox12
Alox12e
Alox15
Pelp1
Med11
Cxcl16
Zmynd15
Psmb6
Pld2
Mink1
Rnf167
Pfn1
Camta2
Kif1c
Zfp3
Rabep1
Wscd1
Fam64a
Pitpnm3
4933427D14Rik
Slc13a5
Xaf1
Smtnl2
Ggt6
Spns2
Ube2g1
Cyb5d2
Zzef1
Atp2a3
Ncbp3
Itgae
Gsg2
P2rx5
Tax1bp3
Ctns
Shpk
Trpv3
Rap1gap2
E130309D14Rik
Cluh
Pafah1b1
Mettl16
Mnt
Sgsm2
Smg6
Dph1
Rtn4rl1
Smyd4
Wdr81
Tlcd2
Slc43a2
Pitpna
Inpp5k
Myo1c
Crk
Ywhae
Doc2b
Rph3al
1700016K19Rik
Fam101b
Vps53
Glod4
Fam57a
Nxn
Abr
Tusc5
Gosr1
Cpd
Blmh
Slc6a4
Nsrp1
Efcab5
Ssh2
Coro6
Taok1
Nufip2
Myo18a
Pipox
Phf12
Fam222b
Traf4
Proca1
Supt6
2610507B11Rik
Unc119
Foxn1
Tnfaip1
Ift20
Nlk
Lyrm9
Nos2
Lgals9
Ksr1
Wsb1
Nf1
Gm21975
Evi2a
Rab11fip4
Utp6
Suz12
Crlf3
Atad5
Tefm
Adap2
Rnf135
Rhot1
Rhbdl3
5730455P16Rik
Zfp207
Psmd11
Myo1d
Tmem98
Asic2
Ccl11
Cct6b
Zfp830
Rffl
Unc45b
Slfn5
Slfn2
Slfn3
Ap2b1
Mmp28
Ccl9
Ccl3
Wfdc18
Heatr6
Ddx52
Synrg
Dusp14
Tada2a
Acaca
Dhrs11
Ggnbp2
Znhit3
Usp32
1700125H20Rik
Bcas3
Tbx2
Tbx4
Brip1
Ints2
Med13
Rnft1
Tubd1
Rps6kb1
Vmp1
Cltc
Dhx40
Ypel2
Gdpd1
Smg8
Ska2
Trim37
Ppm1e
Rad51c
Tex14
Mtmr4
Hsf5
Rnf43
Supt4a
Bzrap1
Lpo
Mks1
Dynll2
Srsf1
Vezf1
Cuedc1
Mrps23
Msi2
Akap1
Scpep1
Trim25
Dgke
Gm525
Nog
Ankfn1
Pctp
Tmem100
Mmd
Hlf
Cox11
Stxbp4
Tom1l1
Utp18
Mbtd1
Gm20390
Nme1
Spag9
Tob1
Wfikkn2
Luc7l3
Ankrd40
Abcc3
Cacna1g
Mycbpap
Rsad1
Acsf2
Mrpl27
Xylt2
Col1a1
Ppp1r9b
Samd14
Pdk2
Itga3
Dlx3
Tac4
Fam117a
Slc35b1
Spop
Nxph3
Ngfr
Phb
Zfp652
Phospho1
Abi3
Gngt2
B4galnt2
Igf2bp1
Ube2z
Atp5g1
Hoxb9
Hoxb8
Hoxb7
Hoxb6
Hoxb4
Hoxb3
Hoxb2
Nfe2l1
Copz2
Cdk5rap3
Prr15l
Pnpo
Sp2
Sp6
Scrn2
Mrpl10
Osbpl7
Tbkbp1
Npepps
Mrpl45
Gpr179
Socs7
Arhgap23
Srcin1
Mllt6
Pcgf2
Psmb3
Pip4k2b
Lasp1
Plxdc1
Arl5c
Rpl19
Stac2
Fbxl20
Cdk12
Neurod2
Ppp1r1b
Erbb2
Grb7
Ikzf3
Ormdl3
Psmd3
Csf3
Med24
Thra
Nr1d1
Msl1
Rapgefl1
Wipf2
Rara
Top2a
Igfbp4
Tns4
Smarce1
Krt222
Krt10
Krt23
Krt15
Krt19
Krt9
Krt14
Krt16
Krt17
Eif1
Hap1
Jup
P3h4
Fkbp10
Acly
Ttc25
Dnajc7
Zfp385c
Dhx58
Hspb9
Rab5c
Stat5b
Stat5a
Stat3
Ptrf
Atp6v0a1
Tubg1
Plekhh3
Cntnap1
Ccr10
Ezh1
Ramp2
Vps25
Psme3
Gm27029
Ptges3l
Rpl27
Ifi35
Rnd2
Brca1
Rdm1
Arl4d
Dhx8
Etv4
Meox1
Mpp3
Mpp2
Lsm12
Hdac5
BC030867
Tmub2
Ubtf
Slc4a1
Slc25a39
Grn
Fam171a2
Gpatch8
Fzd2
Ccdc43
Adam11
Gjc1
Eftud2
Dcakd
Nmt1
Plcd3
Hexim1
[truncated: 9,211 more rows]

## Sheet: MTP12 ER-a-H3K4me3-Flag
10171 common elements in "MTP12H3K4me3" and "MTP12H3K27ac":							1673 genes detected by ChIP-seq with antibodies of H3K4me3,H3K27ac, and ERa in MTP12								1162 genes detected by ChIP-seq with antibodies of H3K4me3, H3K27ac, ERa, and Brca1-Flag in MTP12 mice
Xkr4							Sox17								Sox17
Sox17							Atp6v1h								Sgk3
Rgs20							Pcmtd1								Sulf1
Atp6v1h							Sgk3								Eya1
Rb1cc1							Sulf1								Terf1
Pcmtd1							Eya1								4930444P10Rik
Sntg1							Terf1								Stau2
Sgk3							4930444P10Rik								Tfap2b
Ppp1r42							Stau2								Rims1
Cspp1							Tfap2b								Fam135a
Arfgef1							Efhc1								Col19a1
Prex2							Rims1								Bend6
A830018L16Rik							Fam135a								Neurl3
Sulf1							Col19a1								Mgat4a
Slco5a1							Bend6								Npas2
Ncoa2							Neurl3								Il1r1
Tram1							Mgat4a								Tmem182
Lactb2							Npas2								Fhl2
Eya1							Il1r1								Mettl21e
Msc							Il18r1								Dnah7c
Terf1							Slc9a2								Mfsd6
Sbspon							Tmem182								Hspe1
4930444P10Rik							Fhl2								Spats2l
Rdh10							Mettl21e								Aox4
Stau2							Dnah7c								Pard3b
Tmem70							Slc39a10								Gm28845
Ly96							Mfsd6								D630023F18Rik
Jph1							Hspe1								Map2
Crispld1							Spats2l								Erbb4
Tfap2b							Aox4								Bard1
Paqr8							Pard3b								Tns1
Efhc1							Gm28845								Epha4
Tram2							D630023F18Rik								Dock10
Tmem14a							Map2								Col4a4
Kcnq5							Erbb4								C130026I21Rik
Rims1							Bard1								Sh3bp4
Ogfrl1							Tns1								Rab17
B3gat2							Nhej1								Slco4c1
Smap1							Epha4								Tnfrsf11a
Sdhaf4							Sgpp2								Clasp1
Fam135a							Farsb								Gli2
Col19a1							Acsl3								Ralb
Lmbrd1							Dock10								Ptpn4
Phf3							Col4a4								Steap3
Ptp4a1							Pid1								Nckap5
Prim2							C130026I21Rik								Tmem163
Rab23							Sp100								Ccnt2
Bend6							Eif4e2								Ikbke
Dst							Sh3bp4								Chit1
Ptpn18							Rab17								Syt2
Arhgef4							Ramp1								Csrp1
Plekhb2							Slco4c1								Nek7
Hs6st1							Cntnap5b								Cdc73
Uggt1							Cdh20								Pla2g4a
Neurl3							Tnfrsf11a								Edem3
Arid5a							Clasp1								1700025G04Rik
Cnnm4							Gli2								Cacna1e
Fam178b							Ralb								Rabgap1l
Zap70							Ptpn4								Dnm3
Tmem131							Steap3								Rcsd1
Vwa3b							Nckap5								Pogk
Inpp4a							Tmem163								Gm4846
Mgat4a							Ccnt2								Lmx1a
2010300C02Rik							Ubxn4								Nos1ap
Tsga10							Ikbke								Igsf8
Eif5b							Chit1								Akt3
Aff3							Adora1								Kif26b
Lonrf2							Syt2								Smyd3
Chst10							Ppp1r12b								Gm10518
Pdcl3							Csrp1								Psen2
Npas2							Pkp1								Dnah14
Tbc1d8							Nr5a2								Dusp10
Cnot11							Nek7								C130074G19Rik
Rnf149							Dennd1b								Esrrg
Creg2							Cdc73								Ush2a
Rfx8							Pla2g4a								Kctd3
Map4k4							Edem3								Kcnk2
Il1r2							1700025G04Rik								Ptpn14
Il1r1							Npl								Prox1
Il1rl2							Rnasel								Kcnh1
Il18r1							Cacna1e								Hhat
Slc9a4							Xpr1								Hsd11b1
Slc9a2							Tex35								Lamb3
Mfsd9							Sec16b								Plxna2
Tmem182							Rabgap1l								Akap12
Mrps9							Serpinc1								Esr1
Gpr45							Dnm3								Syne1
AI597479							Prrc2c								Grm1
Fhl2							BC055324								Epm2a
Nck2							Atp1b1								Vta1
Uxs1							Rcsd1								Ifngr1
Gm8251							Creg1								Pde7b
Bivm							Pogk								1700020N01Rik
Mettl21e							Gm4846								Sgk1
Gulp1							Lmx1a								Raet1e
Col3a1							Nos1ap								H60b
Col5a2							Igsf8								Eya4
Slc40a1							Cadm3								Rps12
Dnah7b							Pld5								Arg1
Dnah7c							Akt3								L3mbtl3
Slc39a10							Gm16432								Arhgap18
Tmeff2							Kif26b								Ptprk
Sdpr							Smyd3								Themis
Nabp1							Gm10518								Cenpw
Myo1b							Psen2								Nkain2
Stat4							6330403A02Rik								Hs3st5
Gls							Dnah14								Lama4
Nab1							Enah								Fyn
Tmem194b							Dusp10								Traf3ip2
Mfsd6							C130074G19Rik								Cdk19
Inpp1							Gpatch2								Ak9
Hibch							Esrrg								Foxo3
1700019D03Rik							Ush2a								Aim1
Gm28778							Kctd3								Prdm1
Pms1							Kcnk2								Man1a
Osgepl1							Ptpn14								Tbc1d32
Gm28551							Prox1								Ascc1
Dnah7a							Kcnh1								Eif4ebp2
Stk17b							Hhat								Ctnna3
Hecw2							Hsd11b1								Nrbf2
Ccdc150							Lamb3								Egr2
Pgap1							Plxna2								Zfp365
Ankrd44							Ppp1r14c								Arid5b
Sf3b1							Akap12								Tmem26
Coq10b							Ccdc170								Ank3
Hspe1							Esr1								Ccdc6
Mob4							Syne1								Ipmk
Rftn2							Fbxo5								Gm9923
Boll							Samd5								Zwint
Plcl1							Adgb								Dip2a
Satb2							Grm1								Adarb1
Spats2l							Shprh								Gng7
Aox1							Epm2a								Pias4
Aox4							Vta1								Nuak1
Clk1							Tnfaip3								Btbd11
Ppil3							Ifngr1								Syn3
Fam126b							Mtfr2								Uhrf1bp1l
Ndufb3							Pde7b								Anks1b
Als2cr12							1700020N01Rik								Tmpo
Cflar							Sgk1								Elk3
Casp8							E030030I06Rik								Plxnc1
Trak2							Raet1e								Atp2b1
Als2							H60b								Mgat4c
Fzd7							Eya4								Rassf9
Gm973							Rps12								Tmtc2
Sumo1							Arg1								Nav3
Nop58							L3mbtl3								Ptprr
Bmpr2							Arhgap18								Myrfl
Fam117b							Ptprk								Best3
Ica1l							Themis								Grip1
Carf							Soga3								Irak3
Nbeal1							Rspo3								Lemd3
Cyp20a1							Cenpw								Tbk1
Abi2							Nkain2								Srgap1
Raph1							Frk								Mon2
Cd28							Hs3st5								Slc16a7
Ctla4							Lama4								Lrig3
Icos							Fyn								Rbms2
Pard3b							Traf3ip2								Mtmr3
Nrp2							Cdk19								Ap1b1
Ino80d							Ak9								Emid1
Klf7							Ppil6								Znrf3
Creb1							Cep57l1								Meis1
Mettl21a							Armc2								Spred2
Plekhm3							Foxo3								5730522E02Rik
Gm28845							Lace1								Nsg2
D630023F18Rik							Qrsl1								Stk10
Idh1							Aim1								Dock2
Map2							Prdm1								Slit3
Rpe							Lin28b								Tenm2
Kansl1l							Dcbld1								Ccng1
Acadl							Man1a								Ebf1
Myl1							Tbc1d32								Adam19
Lancl1							Ascc1								Cyfip2
Erbb4							Adamts14								Jade2
Ikzf2							Eif4ebp2								9530068E07Rik
Bard1							Aifm2								Kif3a
Atic							Mypn								Anxa6
Fn1							Ctnna3								Gria1
Mreg							Nrbf2								Irgm2
Xrcc5							Egr2								Specc1
Smarcal1							Zfp365								Dnah9
Rpl37a							Arid5b								Gas7
Igfbp2							Tmem26								Stx8
Igfbp5							Ank3								Dlg4
Tns1							Ccdc6								4933427D14Rik
Arpc2							Ipmk								Zzef1
Aamp							Gm9923								Smg6
Pnkd							Zwint								Abr
Tmbim1							Dip2a								Rab11fip4
Catip							Adarb1								Bcas3
Slc11a1							Gng7								Med13
Rqcd1							Pias4								Hlf
Usp37							Tdg								Car10
Ttll4							Nuak1								Utp18
Wnt6							Btbd11								Spag9
Wnt10a							Syn3								Samd14
Nhej1							Ttc41								Spop
Zfand2b							Dram1								Arhgap23
Tuba4a							Uhrf1bp1l								Plxdc1
A630095N17Rik							Anks1b								Fbxl20
Dnajb2							Tmpo								Wipf2
Ptprn							Elk3								Brca1
Dnpep							Plxnc1								Mrc2
Speg							Btg1								2021-03-10
Epha4							Atp2b1								Pitpnc1
Pax3							Mgat4c								Prkca
Sgpp2							Rassf9								Cep112
Farsb							Tmtc2								Arsg
Mogat1							Nav3								Map2k6
Acsl3							Krr1								Kcnj16
Utp14b							Ptprr								Sdk2
Ap1s3							Myrfl								Mxra7
Wdfy1							Best3								Timp2
Serpine2							Cct2								Card14
Cul3							Cpsf6								Foxk2
Dock10							Grip1								Rab10
Irs1							Irak3								Efr3b
Rhbdd1							Lemd3								Dnajc27
Col4a4							Tbk1								Cenpo
Col4a3							BC048403								Rhob
Agfg1							Srgap1								Ttc32
Slc19a3							Ppm1h								Kcns3
Daw1							Mon2								Fam49a
Pid1							Fam19a2								Gm9847
Fbxo36							Slc16a7								Greb1
Trip12							Lrig3								Gm5784
Slc16a14							Xrcc6bp1								Gm3993
A530032D15Rik							Arhgap9								Gm10479
C130026I21Rik							Rbms2								Cmpk2
Sp110							Sfi1								Myt1l
Sp140							Sec14l2								Tmem18
Sp100							Mtmr3								Slc26a4
A630001G21Rik							Ap1b1								Atxn7l1
Cab39							Emid1								4921508M14Rik
Itm2c							Znrf3								Bzw2
Spata3							Pkd1l1								Dgkb
2810459M11Rik							Zpbp								Etv1
Gm21972							Plek								Dock4
Armc9							Meis1								Immp2l
Ncl							Spred2								Nova1
Nmur1							5730522E02Rik								Arhgap5
1700019O17Rik							Acyp2								Akap6
Ptma							Nsg2								Npas3
Cops7b							Stk10								Slc25a21
Nppc							Dock2								4921506M07Rik
Dis3l2							Slit3								Mdga2
Ecel1							Pank3								Map4k5
Prss56							Tenm2								Frmd6
Eif4e2							Ccng1								2700049A03Rik
Efhd1							Atp10b								Tmem30b
Gigyf2							Adra1b								Prkch
Ngef							Ebf1								Esr2
Neu2							Adam19								Max
Inpp5d							Cyfip2								Fut8
Dgkd							Jade2								Gphn
Usp40							9530068E07Rik								Zfyve26
Dnajb3							Kif3a								Sipa1l1
Ugt1a8							Anxa6								Rgs6
Ugt1a7c							Gria1								Jdp2
Ugt1a6b							Irgm2								Ift43
Ugt1a6a							Zfp39								Adck1
Ugt1a5							Specc1								Gm9726
Ugt1a2							Dnah9								Galc
Ugt1a10							Gas7								Rin3
Ugt1a9							Stx8								Eml1
Trpm8							Dlg4								Inf2
Arl4c							Scimp								Tmem196
Sh3bp4							4933427D14Rik								Asb13
Agap1							Zzef1								Dip2c
Ackr3							Smg6								Ryr2
Cops8							Abr								Lyst
Col6a3							Foxn1								Gng4
Mlph							Rab11fip4								Sugct
Rab17							Bcas3								Elmo1
Lrrfip1							Brip1								Dcdc2a
Ramp1							Med13								Cdkal1
Ube2f							Hlf								Mboat1
Per2							Car10								Slc22a23
Traf3ip1							Utp18								Fars2
Asb1							Spag9								Ly86
Twist2							Samd14								Ofcc1
Hdac4							Itga3								Gm9979
Gpc1							Slc35b1								Hivep1
Gpr35							Spop								Edn1
Kif1a							Phb								Phactr1
Sned1							Arhgap23								Mylip
Ano7							Plxdc1								Atxn1
Hdlbp							Fbxl20								Gm10113
Farp2							Rapgefl1								Rbm24
Stk25							Wipf2								Kif13a
Bok							Smarce1								Rnf144b
Fam174a							Acly								Wnk2
St8sia4							Tubg1								Diras2
Slco4c1							Brca1								Auh
D1Ertd622e							Cdc27								Ror2
Ppip5k2							Mrc2								Sptlc1
Pam							2021-03-10								Drd1
Cntnap5b							Pitpnc1								Smad5
Cdh20							Prkca								Klhl3
Rnf152							Cep112								Ntrk2
2310035C23Rik							Arsg								Zcchc6
Pign							Map2k6								Dapk1
Tnfrsf11a							Kcnj16								Fancc
Zcchc2							Sdk2								Ptch1
Phlpp1							Tmem104								Irx1
Bcl2							St6galnac2								Lpcat1
Vps4b							Mxra7								Zfp825
Serpinb5							Mfsd11								Cast
Serpinb8							Timp2								2210408I21Rik
Cdh19							Card14								Fam172a
Nifk							Foxk2								Hapln1
Clasp1							Rab10								Xrcc4
Tfcp2l1							Efr3b								Arsb
Gli2							Dnajc27								Tbca
Inhbb							Cenpo								Tmem174
Ralb							Itsn2								Mccc2
Ptpn4							Rhob								Pik3r1
Cfap221							Ttc32								Mast4
Tmem37							Kcns3								Erbb2ip
Dbi							Fam49a								Htr1a
3110009E18Rik							Gm9847								3830408C21Rik
Steap3							Greb1								Zswim6
Insig2							Pdia6								Pde4d
Ccdc93							Gm5784								Plk2
Ddx18							Gm21863								Map3k1
Actr3							Gm3993								Plpp1
Slc35f5							Gm10479								Arl15
Nckap5							Gm10330								Ndufs4
Mgat5							9030624G23Rik								Fgf10
Tmem163							Cmpk2								Paip1
Ccnt2							Myt1l								Gm7120
Rab3gap1							Tmem18								Gm2897
Zranb3							Slc26a4								Gm3020
Ubxn4							Prkar2b								Gm2974
Dars							Atxn7l1								Gm3164
Cxcr4							4921508M14Rik								Gm3173
Cd55b							Bzw2								Gm3252
Pfkfb2							Ispd								Gm3264
Gm29427							Dgkb								Gm8279
AA986860							Etv1								Gm3500
Fcmr							Ifrd1								Gm3383
Mapkapk2							Dock4								Gm3248
Dyrk3							Immp2l								Gm3468
Eif2d							Nova1								Gm3476
Rassf5							Arhgap5								Gm3460
Ikbke							Akap6								Gm3739
Srgap2							Npas3								Gm10128
Fam72a							Mbip								Flnb
Ctse							Slc25a21								Abhd6
Rab7b							4921506M07Rik								Fhit
Slc26a9							Mdga2								Ptprg
Pm20d1							Klhdc1								Olfr31
Slc41a1							Sos2								Rarb
Rab29							Map4k5								Thrb
Slc45a3							Frmd6								Ube2e2
Mfsd4							2700049A03Rik								Gm21738
Cdk18							Tmem30b								1700112E06Rik
Lemd1							Prkch								Kcnma1
Klhdc8a							Ppp2r5e								Zmiz1
Nuak2							Sgpp1								Arhgef3
Tmcc2							Esr2								Wnt5a
Dstyk							Tex21								Cacna2d3
Lrrn2							Sptb								Cacna1d
Mdm4							Max								Ccser2
Pik3c2b							Fut8								Samd4
Ppp1r15b							Gphn								Wdhd1
Plekha6							Zfyve26								Cma1
Etnk2							Plekhd1								Atp8a2
Sox13							Smoc1								Dpysl2
Snrpe							Map3k9								Dock5
Lax1							Sipa1l1								Ppp3cc
Atp2b4							Rgs6								Gfra2
Prelp							Jdp2								Fndc3a
Fmod							Ift43								Med4
Btg2							Esrrb								Htr2a
Chit1							Adck1								Tsc22d1
Chil1							Gm9726								Lacc1
Adora1							Galc								Enox1
Ppfia4							Ttc8								Tnfsf11
4933406M09Rik							9030617O03Rik								Pcdh17
Adipor1							Cpsf2								Diaph3
Rabif							Slc24a4								Pcdh9
Kdm5b							Rin3								Dach1
Syt2							Vrk1								Tbc1d4
Ppp1r12b							Cyp46a1								Lmo7
Lgr6							Eml1								Slain1
Arl8a							Gm266								Pou4f1
Elf3							Inf2								Rbm26
Rnpep							Gpr132								Slitrk1
Lmod1							Tmem196								Gpc5
Ipo9							Gm16505								Gpc6
Nav1							Asb13								Hs6st3
Csrp1							Dip2c								Oxgr1
Phlda3							Ryr2								Mbnl2
Lad1							Gm2399								Rap2a
Pkp1							Lyst								Farp1
Tmem9							Gng4								Dock9
Kif21b							Inhba								Clybl
5730559C18Rik							Sugct								Prkaa1
Camsap2							Elmo1								Dab2
Ddx59							Hist1h4k								Osmr
Kif14							Hist1h2be								Gdnf
Zfp281							Hfe								Wdr70
Nr5a2							Dcdc2a								Nipbl
Ptprc							Cdkal1								Slc1a3
Nek7							Mboat1								Prlr
Dennd1b							Slc22a23								Rai14
Aspm							Eci2								Adamts12
Cdc73							Fars2								Tars
Glrx2							Ly86								Zfr
Uchl5							Ofcc1								Cdh6
Rgs2							Gm9979								Cdh10
Rgs1							Smim13								Fbxl7
Brinp3							Hivep1								Ank
Pla2g4a							Edn1								Ctnnd2
Ptgs2							Phactr1								Cpq
Prg4							Mylip								Stk3
Hmcn1							Atxn1								Rpl7a-ps3
Swt1							Gm10113								Gm10384
Rnf2							Rbm24								Ncald
Fam129a							Kif13a								Azin1
Edem3							Rnf144b								Rims2
1700025G04Rik							Wnk2								Lrp12
Tsen15							Diras2								Trps1
Colgalt2							Auh								Samd12
Rgl1							Ror2								Sntb1
Arpc5							Sptlc1								Zhx2
Ncf2							Gm5449								Mtss1
Smg7							Drd1								Nsmce2
Lamc2							Uimc1								Tg
Lamc1							Smad5								Khdrbs3
Shcbp1l							Klhl3								Trappc9
Dhx9							Ntrk2								Ly6h
Npl							Zcchc6								Csf2rb2
Rgs8							Dapk1								Triobp
Rgs16							Fancc								Mkl1
Rnasel							Ptch1								Ndufa6
Glul							BC048507								Nfam1
Teddm2							Papd7								Wnt7b
Cacna1e							Irx1								Zdhhc25
Ier5							Lpcat1								Syt10
Mr1							Zfp825								Alg10b
Stx6							Cast								Cpne8
BC034090							Mctp1								Kif21a
Xpr1							2210408I21Rik								Prickle1
Acbd6							Fam172a								Adamts20
Lhx4							Cetn3								Tmem117
Qsox1							Edil3								Slc38a4
Cep350							Hapln1								Pced1b
Tor1aip1							Xrcc4								Rpap3
Tor1aip2							Zfyve16								Vdr
Axdnd1							Homer1								1700031M16Rik
Abl2							Arsb								Scn8a
Tor3a							Tbca								Itga5
Fam20b							Wdr41								Ppl
Ralgps2							F2rl1								Sec14l5
Tex35							Gm10320								1810013L24Rik
Rasal2							Tmem174								Grin2a
BC026585							Mccc2								Emp2
Sec16b							Ocln								Clec16a
4930523C07Rik							Pik3r1								Litaf
Rabgap1l							Mast4								Txndc11
Rc3h1							Erbb2ip								Snx29
Serpinc1							Htr1a								Parn
Cenpl							3830408C21Rik								Prkdc
Prdx6							Zswim6								Vps8
Fasl							Pde4d								Fgf12
Suco							Plk2								Atp13a4
4930558K02Rik							Map3k1								Tmem44
Dnm3							Plpp1								Rubcn
Mettl13							Arl15								Lmln
Vamp4							Ndufs4								Osbpl11
Prrc2c							Mrps30								Kalrn
Fmo1							Fgf10								Mylk
Fmo2							Paip1								Stxbp5l
Prrx1							Gm7120								Lsamp
Gorab							Gm2897								Gap43
Scyl3							Gm2956								Zbtb20
Mettl18							Gm10409								Tagln3
BC055324							Gm3020								Phldb2
Sell							Gm3002								Bbx
Selp							Gm8108								Cblb
F5							Gm2974								Alcam
Slc19a2							Gm3164								Tbc1d23
Nme7							Gm3173								Arl13b
Atp1b1							Gm3252								Epha3
Sft2d2							Gm3264								Cadm2
Tiprl							Gm8281								Robo1
Gpr161							Gm8279								Robo2
Dcaf6							Gm3500								Lipi
Mpzl1							Gm3488								Samsn1
Rcsd1							Gm3383								Nrip1
Creg1							Gm3248								App
Cd247							Gm3468								N6amt1
Pou2f1							Gm3476								Sod1
Ildr2							Gm3411								Hunk
Pogk							Gm3460								Eva1c
Gm4846							Gm3739								Atp5o
Fam78b							Gm10128								Itsn1
Uck2							Flnb								Clic6
Mgst3							Abhd6								Dopey2
Lmx1a							Fhit								Cldn14
Pbx1							Ptprg								Kcnj6
Nuf2							Olfr31								Kcnj15
Rgs5							Rarb								Erg
Rgs4							Thrb								Ets2
Ddr2							Ube2e2								B230307C23Rik
Uap1							Gm21738								Arid1b
Uhmk1							Cfap70								Zdhhc14
Nos1ap							Kat6b								Pde10a
Olfml2b							1700112E06Rik								1700010I14Rik
Atf6							Kcnma1								Pacrg
Fcgr4							Zmiz1								Park2
Fcgr3							Arhgef3								Slc22a3
Cfap126							Wnt5a								Tcte2
Mpz							Cacna2d3								Smoc2
Pcp4l1							Cacna1d								Chd1
Tomm40l							Mettl6								Lnpep
Fcer1g							A630023A22Rik								Def6
Ndufs2							Ccser2								Fkbp5
Adamts4							Cdkn3								Cdkn1a
B4galt3							Samd4								Cpne5
Ufc1							Wdhd1								Zfand3
Dedd							Dhrs4								Pde9a
Pfdn2							Cma1								9130008F23Rik
Pvrl4							Cenpj								Mut
Usf1							Atp8a2								Cd2ap
F11r							Amer2								Cyp39a1
Cd244							Msra								Runx2
Ly9							Dpysl2								Abcc10
Slamf7							Dock5								Guca1a
Cd48							Ppp3cc								Rftn1
Slamf1							Gfra2								Dazl
Cd84							Fndc3a								Plcl2
Slamf6							Med4								Tbc1d5
Vangl2							Htr2a								Kcnh8
Ncstn							Tsc22d1								Dpp9
Dcaf8							Lacc1								Efna5
Pea15a							Enox1								Pja2
Igsf8							Tnfsf11								Vapa
Kcnj9							Pcdh17								Ralbp1
Kcnj10							Diaph3								Themis3
Igsf9							Gm10110								Ptprm
Cfap45							Pcdh9								Lama1
Vsig8							Dach1								Arhgap28
Dusp23							Tbc1d4								L3mbtl4
Ackr1							Lmo7								Epb41l3
Cadm3							Slain1								Ypel5
Aim2							Ednrb								Memo1
Gm4955							Pou4f1								Ltbp1
BC094916							Rbm26								Crim1
Pyhin1							Slitrk1								Atl2
Pydc3							Tpm3-rs7								Thumpd2
Ifi204							Gpc5								Slc8a1
Mndal							Gpc6								Mta3
Mnda							Hs6st3								Plekhh2
Ifi203							Oxgr1								Camkmt
Rgs7							Mbnl2								Prkce
Kmo							Rap2a								Socs5
Opn3							Farp1								Fbxo11
Exo1							Dock9								Lhcgr
Pld5							Clybl								Nrxn1
Cep170							Pcca								Adcyap1
Sdccag8							Prkaa1								Bambi
Akt3							Dab2								9430020K01Rik
1700016C15Rik							Osmr								Svil
Adss							Gdnf								Zeb1
Gm16432							Wdr70								Mkx
Desi2							Nipbl								Gm5819
Hnrnpu							Slc1a3								Rbbp8
Gm28062							Prlr								Osbpl1a
Efcab2							Rai14								Impact
Kif26b							Adamts12								Zfp521
Smyd3							Tars								Taf4b
Tfb2m							Zfr								Kctd1
Cnst							Pdzd2								Chst9
Sccpdh							Cdh6								Cdh2
Gm10518							Cdh10								B4galt6
Cdc42bpa							Fbxl7								Garem
Adck3							Ank								Ino80c
Psen2							Ctnnd2								Celf4
Itpkb							Sema5a								Bin1
6330403A02Rik							Cpq								Gypc
Parp1							Stk3								Camk4
Lin9							Rpl7a-ps3								Nrep
Mixl1							Pabpc1								Apc
H3f3a							Gm10384								Matr3
Sde2							Ncald								Nrg2
Pycr2							Azin1								Gm42416
Lefty1							Rims2								Gm37013
Tmem63a							Lrp12								Gm37388
Ephx1							Tmem74								Tcerg1
Nvl							Trps1								Ppp2r2b
Wdr26							Samd12								Mcc
Cnih3							Taf2								Commd10
Dnah14							Sntb1								Eno1b
Lbr							Zhx2								Prr16
Enah							Tbc1d31								Snx2
Srp9							Mtss1								Cep120
Degs1							Nsmce2								Gramd3
Fbxo28							Asap1								Slc27a6
Trp53bp2							Tg								Ppargc1b
Capn2							Khdrbs3								Apcdd1
Susd4							Trappc9								Piezo2
Tlr5							Mroh5								Nedd4l
Disp1							Ly6h								Zfp532
Brox							Csf2rb2								Ldlrad4
Mia3							Triobp								Tcf4
Taf1a							Mkl1								Ccdc68
Hhipl2							Cenpm								Mbd2
Dusp10							Ndufa6								Mapk4
2021-03-01							Tcf20								Acaa2
2021-03-02							Nfam1								Zbtb7c
C130074G19Rik							Serhl								Pstpip2
Mark1							Wnt7b								Setbp1
Rab3gap2							Gtse1								Zfp236
Lyplal1							Zdhhc25								Zfp516
Tgfb2							Syt10								Zfp407
Rrp15							Alg10b								Fbxo15
Spata17							Cpne8								Tmx3
Gpatch2							Kif21a								Lrp5
Esrrg							Prickle1								Brms1
Ush2a							Adamts20								Rnaseh2c
Kctd3							Tmem117								Atg2a
Kcnk2							Slc38a4								Asrgl1
Cenpf							Pced1b								Best1
Ptpn14							Rpap3								Tle4
Smyd2							Vdr								Psat1
Prox1							1700031M16Rik								Gnaq
Rps6kc1							Tuba1b								Gna14
Vash2							Tfcp2								Pcsk5
Mfsd7b							Scn8a								Anxa1
Nsl1							Itga5								Trpm3
Batf3							Ppl								Mamdc2
Atf3							Sec14l5								Pip5k1b
Nenf							Abat								Dock8
Ppp2r5a							1810013L24Rik								Rfx3
Ints7							Grin2a								Glis3
Lpgat1							Emp2								Ermp1
Nek2							Clec16a								Gldc
Slc30a1							Litaf								Prkg1
Traf5							Txndc11								Myof
Rcor3							Snx29								Plce1
Kcnh1							Parn								Aldh18a1
Hhat							Prkdc								Crtac1
Sertad4							Mzt2								Slc25a28
Syt14							Tango2								Scd2
Irf6							Klhl6								Hif1an
Traf3ip3							Vps8								Lzts2
Hsd11b1							Ehhadh								Cfap43
Lamb3							Fgf12								Cfap58
Plxna2							Atp13a4								Sorcs1
Cd34							Tmem44								Ins1
Cd46							Bex6								Xpnpep1
Cr2							Rubcn								Mxi1
H60c							Lmln								Dusp5
Ppp1r14c							Osbpl11								Rbm20
Plekhg1							Kalrn								Pdcd4
Mthfd1l							Mylk								Adra2a
Akap12							Pdia5								Gpam
Ccdc170							Stxbp5l								Tcf7l2
Esr1							Lrrc58								Ablim1
Syne1							Lsamp								Atrnl1
Myct1							Gap43								Gfra1
Fbxo5							Zbtb20								Shtn1
Oprm1							Tagln3								Gm21060
Ipcef1							Phldb2								Fam107b
Cnksr3							Bbx								Frmd4a
Ulbp1							Cblb								Ccdc3
Lrp11							Alcam								Camk1d
Pcmt1							Cep97								Celf2
Katna1							Tbc1d23								Gata3
Ginm1							Arl13b								Taf3
Ppil4							Epha3								Itih5
Zc3h12d							Chmp2b								Pfkfb3
Tab2							Cadm2								Il15ra
Ust							Robo1								Plxdc2
Sash1							Robo2								Nebl
Samd5							Lipi								4921504E06Rik
Stxbp5							Samsn1								Pnpla7
Adgb							Nrip1								Npdc1
Rab32							Ncam2								Olfm1
Grm1							App								Fnbp1
Shprh							Adamts5								Hmcn2
Epm2a							N6amt1								Prdm12
Utrn							Sod1								Dab2ip
Stx11							Hunk								Strbp
Sf3b5							Eva1c								Arhgap15
Plagl1							Atp5o								Zeb2
Ltv1							Itsn1								Mbd5
Phactr2							Clic6								Kif5c
Fuca2							Dopey2								Lypd6b
Adat2							Cldn14								Lypd6
Aig1							Sim2								Rif1
Hivep2							Kcnj6								Fmnl2
Adgrg6							Kcnj15								Nr4a2
Nmbr							Erg								Acvr1c
Vta1							Ets2								Upp2
Cited2							B230307C23Rik								Tanc1
Txlnb							Arid1b								Scn7a
Heca							Zdhhc14								Lrp2
Abracl							Tmem181a								Dlx2
Reps1							Rnaset2b								Lnp
Ect2l							Fndc1								Nup160
Nhsl1							Sft2d1								Agbl2
Hebp2							Pde10a								Madd
Arfgef3							1700010I14Rik								Ckap5
Perp							Pacrg								Phf21a
Tnfaip3							Park2								Chst1
Olig3							Slc22a3								Lrrc4c
Ifngr1							Tcte2								Gm10801
Il20ra							Smoc2								Gm10800
Slc35d3							Chd1								B230118H07Rik
Map3k5							Lnpep								Cd44
Map7							Sox8								D430041D05Rik
Mtfr2							Rab11fip3								Aven
Pde7b							Lemd2								Dph6
Ahi1							Def6								Fam227b
Myb							Fkbp5								Kcnip3
Hbs1l							Cdkn1a								Mertk
1700020N01Rik							Cpne5								Fbln7
Sgk1							Fgd2								Smox
E030030I06Rik							Zfand3								Plcb1
Raet1e							Glp1r								Jag1
H60b							Pde9a								Macrod2
Raet1d							Rasal3								Banf2
Slc2a12							H2-DMb1								Slc24a3
Tbpl1							9130008F23Rik								Rin2
Eya4							Mut								Kiz
Rps12							Ptchd4								9230104L09Rik
Slc18b1							Cd2ap								Syndig1
Vnn1							Cyp39a1								Zfp937
Stx7							Clic5								Hck
Moxd1							Runx2								Nol4l
Ctgf							Abcc10								Itch
Enpp1							Guca1a								D630003M21Rik
Enpp3							Kif6								Mafb
Med23							Rftn1								Tox2
Arg1							Dazl								Cdh22
Akap7							Plcl2								Eya2
Epb41l2							Tbc1d5								Arfgef2
Gm9767							Kcnh8								Nfatc2
Tmem200a							Dpp9								Tshz2
L3mbtl3							Efna5								Bcas1
Arhgap18							Pja2								Pfdn4
Ptprk							Vapa								Dok5
Themis							Ralbp1								Ctcfl
Soga3							Themis3								Vapb
Echdc1							Ptprm								Ogfr
Rnf146							Lama1								Mrps28
Rspo3							Arhgap28								Zfp704
Cenpw							L3mbtl4								Naaladl2
Hint3							Epb41l3								Nlgn1
Ncoa7							Ypel5								Fndc3b
Hey2							Memo1								Mecom
Tpd52l1							Ltbp1								Gpr160
Rnf217							Crim1								Skil
Nkain2							Qpct								Maml3
Zufsp							Atl2								Foxo1
Trappc3l							Thumpd2								Erich6
Fam26f							Slc8a1								Med12l
Dse							Mta3								Ppm1l
Tspyl1							Haao								Tmem144
Nt5dc1							Plekhh2								Gm37240
Frk							Camkmt								Kirrel
Hs3st5							Six3								Slc39a1
Hdac2							Srbd1								Bcl9
Marcks							Prkce								Pde4dip
Lama4							Epas1								Magi3
Fam229b							Socs5								Fndc7
Wisp3							Fbxo11								Vav3
Fyn							Ppp1r21								Agl
Traf3ip2							Lhcgr								Dpyd
Rev3l							Nrxn1								Bcar3
2010001E11Rik							Adcyap1								Usp53
G630090E17Rik							Bambi								Ndst4
BC021785							9430020K01Rik								Ank2
AI317395							Svil								Col25a1
Slc16a10							Zfp438								Papss1
Gtf3c6							Zeb1								Ppa2
Amd1							Mkx								Manba
Cdk19							Gm5819								Ppp3ca
Ddo							Rbbp8								Rap1gds1
Mettl24							Ankrd29								Lmo4
Cdc40							Osbpl1a								Uox
Wasf1							Impact								Ifi44l
Fig4							Zfp521								Gipc2
Ak9							Taf4b								Ak5
Ppil6							Kctd1								St6galnac5
Ccdc162							Chst9								St6galnac3
Gm6976							Cdh2								Lrriq3
Cep57l1							B4galt6								Wls
Sesn1							Garem								Chd7
Armc2							Ino80c								Tmem67
Foxo3							Galnt1								Nkain3
Lace1							Elp2								Usp45
Snx3							Mocos								Fbxl4
Ostm1							Celf4								Map3k7
Sec63							Wdr33								Bach2
Scml4							Bin1								Rragd
Sobp							Gypc								Pnrc1
Pdss2							Camk4								Mob3b
Bend3							Nrep								Lingo2
Cd24a							Apc								Ube2r2
F930017D23Rik							Matr3								Cntfr
Qrsl1							Nrg2								Gm2163
Aim1							Pcdha1								Il11ra2
Atg5							Pcdha2								Sit1
Prdm1							Pcdha3								Frmpd1
Prep							Pcdha4								Xpa
Popdc3							Pcdha5								Slc44a1
Lin28b							Pcdha6								Palm2
Hace1							Pcdha7								Pakap
Ascc3							Pcdha8								Svep1
Lilrb4a							Pcdha9								Trim32
Dcbld1							Pcdha11								Astn2
Gopc							Pcdha12								Cdk5rap2
Nus1							Gm42416								Megf9
Slc35f1							Gm37013								Ptprd
Cep85l							Gm37388								Nfib
Mcm9							Lars								Zdhhc21
Fam184a							Tcerg1								Frem1
Man1a							Ppp2r2b								Rps6
Tbc1d32							Mcc								Focad
Gja1							Commd10								Fggy
Serinc1							Eno1b								E130114P18Rik
Pkib							Hsd17b4								Nfia
Gcc2							Prr16								Dock7
Lims1							Snx2								Pde4b
Ranbp2							Prdm6								Dab1
Ccdc138							Cep120								Nrd1
Edar							Gramd3								Faf1
Gm17542							Prrc1								Agbl4
Sh3rf3							Fbn2								Pik3r3
Sowahc							Slc27a6								Hivep3
2021-09-10							Hmgxb3								Bmp8a
P4ha1							Ppargc1b								Gnl2
Mcu							Apcdd1								Zc3h12a
Micu1							Piezo2								Grik3
Dnajb12							Atp8b1								Man1c1
Ddit4							Nedd4l								Htr1d
Anapc16							Zfp532								Eif4g3
Ascc1							Lman1								Iffo2
Spock2							Ldlrad4								Arhgef10l
Chst3							Tcf4								Fhad1
Psap							Ccdc68								Kazn
Vsir							Mbd2								Pex14
Cdh23							Smad4								Lzic
Slc29a3							Mro								Spsb1
Unc5b							Mapk4								Camta1
Pcbd1							Acaa2								Phf13
Sgpl1							Dym								Prdm16
Adamts14							Zbtb7c								Fam213b
Pald1							8030462N17Rik								Morn1
Nodal							Pstpip2								Cdk6
Eif4ebp2							Epg5								Mterf1b
D830039M14Rik							Setbp1								Fzd1
Lrrc20							Kcng2								Cdk14
Aifm2							Zfp236								Adam22
H2afy2							Zfp516								Cd36
Col13a1							Zfp407								Magi2
2010107G23Rik							Fbxo15								Ccdc146
Tspan15							Tmx3								Reln
Hk1							Lrp5								Lhfpl3
Srgn							Rbm14								Srpk2
Kif1bp							Brms1								Fam126a
Stox1							Snx32								Actr3b
Ccar1							Rnaseh2c								Dpp6
Tet1							Atg2a								Rbks
Dna2							Cdc42bpg								D5Ertd579e
Hnrnph3							Asrgl1								Slc2a9
Pbld2							Best1								Kcnip4
Atoh7							Syt7								Stim2
Mypn							Stx3								Arap2
Sirt1							Tle4								Klhl5
Dnajc12							Psat1								Adgrl3
Ctnna3							Gnaq								Mob1b
Reep3							Gna14								Rassf6
Jmjd1c							Prune2								Ccng2
Nrbf2							Pcsk5								A930011G23Rik
Egr2							Anxa1								Plac8
Gm10797							Trpm3								Gbp6
Zfp365							Mamdc2								Lrrc8d
Rtkn2							Pip5k1b								Plcxd1
Arid5b							Dock8								Adrbk2
1700040L02Rik							Rfx3								Acacb
Tmem26							Glis3								Coq5
Rhobtb1							Ermp1								Taok3
A930033H14Rik							Gldc								Atp6v0a2
Cdk1							Prkg1								Wbscr17
Ank3							Pten								Auts2
Ccdc6							Ppp1r3c								Cldn13
Slc16a9							Myof								Cldn3
Fam13c							Plce1								Por
Phyhipl							Aldh18a1								Pdgfa
Bicc1							Entpd1								Card11
Tfam							Crtac1								Tnrc18
Ube2d1							Slc25a28								Fscn1
Ipmk							Scd2								Fam220a
Gm9923							Hif1an								Eif2ak1
Zwint							Pax2								Lmtk2
Rsph14							Lzts2								Bri3
Gnaz							9130011E15Rik								Nptx2
Bcr							Neurl1a								Flt1
Specc1l							Cfap43								Mtus2
Adora2a							Cfap58								Hmgb1
Upb1							Sorcs1								Fry
Gucd1							Ins1								Stard13
Snrpd3							Xpnpep1								Gm42906
Lrrc75b							Mxi1								Samd9l
Ggt5							Dusp5								Sgce
Cabin1							Rbm20								Ppp1r9a
Gm20441							Pdcd4								Dync1i1
Gstt3							Adra2a								Ndufa4
Gstt1							Gpam								Tmem106b
Gstt2							Tcf7l2								Foxp2
Mif							Ablim1								St7
Derl3							Atrnl1								Kcnd2
Vpreb3							Gfra1								Slc13a1
Gm5134							Shtn1								Tmem229a
Zfp280b							Vax1								Grm8
Prmt2							Gm21060								Snd1
Dip2a							Fam107b								Strip2
Col6a2							Frmd4a								Dgki
Pcbp3							Ccdc3								Creb3l2
Slc19a1							Camk1d								Zyx
Col18a1							Celf2								Tpk1
Gm10941							Gata3								Cntnap2
Pofut2							Taf3								Ccdc126
Adarb1							Itih5								Nfe2l3
Fam207a							Pfkfb3								Chn2
Itgb2							Il15ra								Neurod6
Sumo3							Plxdc2								Ccdc129
Ube2g2							Nebl								Pde1c
Tspear							Spag6								Gprin3
Lrrc3							4921504E06Rik								Gng12
Pfkl							Pnpla7								Gadd45a
Icosl							Npdc1								Reep1
D10Jhu81e							Rxra								Eva1a
Trappc10							Olfm1								Actg2
Agpat3							Ppp1r26								Exoc6b
Rrp1							Cfap77								Antxr1
Cstb							Fnbp1								Iqsec1
Pdxk							Hmcn2								Fam19a1
Gm9978							Prdm12								Frmd4b
Ilvbl							Dab2ip								Gm20696
Syde1							Strbp								Chl1
Ccdc105							Lhx2								Sumf1
Slc1a6							Arhgap15								Atg7
2610008E11Rik							Zeb2								Rassf4
Plpp2							Mbd5								Kdm5a
Bsg							Kif5c								Vwf
Rnf126							Lypd6b								Ano2
Palm							Lypd6								Ntf3
R3hdm4							Rif1								Parp11
Arid3a							Fmnl2								Tspan9
Wdr18							Nr4a2								Ybx3
Cnn2							Acvr1c								Hebp1
Gpx4							Upp2								Eps8
Sbno2							Dapl1								Lmo3
Cbarp							Tanc1								Pik3c2g
Atp5d							Gca								Aebp2
Cirbp							Fign								Pde3a
1600002K03Rik							Scn7a								Recql
Mum1							Lrp2								Kcnj8
Plk5							Dlx2								Sox5
Tcf3							Lnp								Ccdc91
Onecut3							Mtx2								Tmtc1
Atp8b3							Pde11a								Zfp78
Abhd17a							Osbpl6								Clcn4
Adat3							Calcrl								Napa
Btbd2							Nup160								Gm9844
Mknk2							Agbl2								Zfp626
Ap3d1							Madd								4931406P16Rik
Dot1l							Ckap5								Gpatch1
Sf3a2							Phf21a								Tshz3
Oaz1							Chst1								Sergef
Sppl2b							Lrrc4c								Nav2
Lmnb2							Gm10801								Apba2
Gadd45b							Gm10800								Fam189a1
Gng7							B230118H07Rik								Lrrk1
Map2k2							Cd44								Lrrc28
Pias4							Cat								St8sia2
Zfr2							D430041D05Rik								Ntrk3
Tjp3							Ano3								Blm
Pip5k1c							Aven								Iqgap1
Mfsd12							Dph6								Eftud1
Smim24							BC052040								Cemip
Nfic							Fam227b								Arnt2
Celf5							Atp8b4								Dlg2
Gna15							Kcnip3								Ccdc90b
Aes							Prom2								Tenm4
Tle6							Mertk								Myo7a
BC025920							Fbln7								Capn5
Ankrd24							Stk35								Uvrag
Gm4924							Smox								Arrb1
Tdg							Fermt1								Relt
Glt8d2							Plcb1								Gvin1
Nfyb							Jag1								Eif4g2
Txnrd1							Sptlc3								Galnt18
Gm4799							Macrod2								Arntl
Chst11							Kif16b								Copb1
Slc41a2							Banf2								Xylt1
D10Wsu102e							Dzank1								Iqck
Aldh1l2							Slc24a3								D430042O09Rik
Appl2							Rin2								Gsg1l
1500009L16Rik							Kiz								Xpo6
Nuak1							9230104L09Rik								Tmem219
Ckap4							Syndig1								Wdr11
Tcp11l2							Zfp937								Fgfr2
Polr3b							Acss1								Tacc2
Ric8b							Tpx2								Ctbp2
Tmem263							Hck								Fank1
Cry1							Nol4l								Adam12
Btbd11							Cdk5rap1								Dock1
Pwp1							Itch								Inpp5a
Prdm4							Sla2								Kcnq1
Rtcb							D630003M21Rik								Shank2
Timp3							Mafb								Insr
Syn3							Tox2								A430078G23Rik
Ttc41							Cdh22								C330021F23Rik
Nt5dc3							Eya2								Shcbp1
Ascl1							Arfgef2								Tubgcp3
Igf1							Pard6b								Csmd1
Ccdc53							Nfatc2								Gm21092
Dram1							Atp9a								Ank1
Gnptab							Gm11011								Gpat4
Chpt1							Tshz2								Plekha2
Arl1							Bcas1								Tacc1
Utp20							Pfdn4								Thap1
Slc5a8							Dok5								Unc5d
Ano4							Ctcfl								Nrg1
Gas2l3							Vapb								Ppp1r3b
Scyl2							Zfp931								Zdhhc2
Actr6							Ogfr								Pdgfrl
Uhrf1bp1l							Zbtb46								Asah1
Anks1b							Hnf4g								Sorbs2
Apaf1							Mrps28								Lrp2bp
Ikbip							Tpd52								Acsl1
Tmpo							Zfp704								Enpp6
Nedd1							Gyg								Stox2
Cfap54							Naaladl2								Tenm3
Cdk17							Nlgn1								Neil3
Elk3							Fndc3b								Galntl6
Lta4h							Mecom								Sh3rf1
Amdhd1							Gpr160								Lzts1
Ccdc38							Skil								Ankle1
4933408J17Rik							Atp11b								Zfp709
Ntn4							Maml3								Large
Usp44							Foxo1								Ttc29
Vezt							Erich6								Zfp827
Fgd6							Med12l								Hhip
Nr2c1							Lekr1								Frem3
Ndufa12							Rsrc1								Inpp4b
Tmcc3							Ppm1l								Rnf150
Cep83							Tmem144								Dnajb1
Plxnc1							Fam198b								Nkd1
Cradd							Map9								Cdh5
Socs2							Gm37240								Gfod2
Mrpl42							Fbxw7								Phlpp2
Ube2n							Sh3d19								Il34
Nudt4							Lrba								Syce1l
Anapc15-ps							Kirrel								Nudt7
Eea1							Fcrl1								Vat1l
Btg1							Etv3								Wwox
Dcn							Slc39a1								Maf
Atp2b1							Slc27a3								Cmip
Poc1b							Psmd4								Cdh13
Dusp6							Polr3gl								Gm20388
Gad1-ps							Bcl9								Zcchc14
Kitl							Pde4dip								Zfpm1
Mgat4c							Tbx15								Sipa1l2
Rassf9							Magi3								Slc35f3
Lrriq1							Kcnc4								Tomm20
Slc6a15							Fndc7								Pard3
Tmtc2							Vav3								Maml2
Ccdc59							Col11a1								Fam76b
Mettl25							Agl								Amotl1
Ppfia2							Dpyd								Fut4
Acss3							Bcar3								Ccdc67
Lin7a							Usp53								Fat3
Ppp1r12a							Ndst4								Bbs9
Pawr							Ank2								Bmper
Syt1							Ccdc109b								Dpy19l2
Nav3							Col25a1								Eepd1
E2f7							Papss1								Opcml
Csrp2							Ppa2								Ntm
Zdhhc17							Slc9b2								Snx19
Rpl6l							Manba								Adamts15
Osbpl8							Ppp3ca								Arhgap32
Bbs10							Ddit4l								Tbcel
Nap1l1							Rap1gds1								Thy1
Phlda1							Lmo4								Mpzl2
Krr1							Uox								Cadm1
Glipr1							Samd13								Ncam1
Kcnc2							Adgrl4								Dixdc1
Atxn7l3b							Ifi44l								Fdx1
Rab21							Ptgfr								Exph5
Tmem19							Gipc2								Islr2
Zfc3h1							Fam73a								Nptn
Lgr5							Ak5								Thsd4
Tspan8							Pigk								Uaca
Ptprr							St6galnac5								Tle3
Ptprb							St6galnac3								Rplp1
Kcnmb4							Acadm								Itga11
Cnot2							Lrriq3								Map2k5
Myrfl							Wls								Iqch
Best3							Chd7								Smad6
Lrrc10							2610301B20Rik								Usp3
Cct2							Tmem67								Tpm1
Frs2							Mmp16								Tln2
Cpsf6							Nkain3								Rora
Cpm							Usp45								Fam81a
Mdm2							Fbxl4								Myo1e
Slc35e3							Fut9								Nedd4
Nup107							Map3k7								Gclc
Rap1b							Bach2								Sh3bgrl2
Mdm1							Rragd								Bckdhb
Dyrk2							Pnrc1								Ube2cbp
Cand1							Mob3b								Slc9a9
Grip1							Lingo2								Chst2
Helb							Ube2r2								Xrn1
Irak3							Cntfr								Zbtb38
Tmbim4							Gm2163								Spsb4
Llph							Il11ra2								Msl2
Hmga2							4930578G10Rik								Anapc13
Msrb3							Sit1								Cacna2d2
Lemd3							Fbxo10								Gnai2
Wif1							Frmpd1								4921528I07Rik
Tbc1d30							Tmod1								Osbpl10
Gns							Xpa								Gadl1
Rassf3							Invs								Rbms3
Tbk1							Abca1								Itga9
D930020B18Rik							Slc44a1								Cx3cr1
BC048403							Rad23b								Myrip
Srgap1							Epb41l4b								Ccdc13
Tmem5							Ptpn3								Snrk
Avpr1a							Palm2								Ano10
Ppm1h							Pakap								Ccr9
Mon2							Svep1								AC168977.2
Fam19a2							Ugcg								AC132444.2
Slc16a7							Trim32								PISD
Lrig3							Astn2								mt-Nd5
Xrcc6bp1							Cdk5rap2								Shroom4
Ctdsp2							Megf9								Xk
Mettl21b							Ptprd								C1galt1c1
Agap2							Mpdz								Stag2
Os9							Nfib								Smarca1
B4galnt1							Zdhhc21								Rbmx2
Slc26a10							Frem1								Cd99l2
Pip4k2c							Sh3gl2								Il1rapl1
Kif5a							Adamtsl1								Taf1
Dctn2							Rps6								2610002M06Rik
Mbd6							Focad								Fam46d
Arhgap9							Dmrta1								Diaph2
R3hdm2							Tek								Cstf2
Stac3							Fggy								Nox1
Nxph4							E130114P18Rik								Rbm41
Lrp1							Nfia								Pak3
Stat6							Dock7								Adgrg2
Nab2							Atg4c								Cdkl5
Tmem194							Jak1
Naca							Pde4b
Baz2a							Dab1
Rbms2							Ssbp3
Gls2							Nrd1
Timeless							Faf1
Il23a							Agbl4
Cnpy2							Bend5
Cs							Faah
Coq10a							Pik3r3
Rnf41							St3gal3
Myl6							Mpl
Erbb3							Hivep3
Rps26							Foxo6
Ikzf4							Scmh1
Suox							Trit1
Pym1							Bmp8a
Dnajc14							Gnl2
Sarnp							Zc3h12a
Gdf11							Grik3
Cd63							Dlgap3
Itga7							Eya3
Sfi1							Rps6ka1
Drg1							Man1c1
Pik3ip1							Cnr2
Limk2							Htr1d
Inpp5j							Eif4g3
Pla2g3							Iffo2
Smtn							Arhgef10l
Osbp2							Padi2
4921536K21Rik							Hspb7
Dusp18							Fhad1
Slc35e4							Kazn
Mtfp1							Ubiad1
Sec14l2							Pex14
Tbc1d10a							Lzic
Gatsl3							Pik3cd
Osm							Spsb1
Lif							Camta1
Mtmr3							Phf13
Ascc2							Prdm16
Uqcr10							Ttc34
Zmat5							Fam213b
Nf2							Morn1
Nipsnap1							Cdk6
Nefh							Mterf1b
Ap1b1							Fzd1
Rasl10a							Cdk14
Gas2l1							Adam22
Emid1							Sema3a
Kremen1							Cd36
Znrf3							Gnai1
Xbp1							Magi2
Urgcp							Ptpn12
Myl7							Ccdc146
Camk2b							Reln
Nudcd3							Lhfpl3
Ddx56							Srpk2
Zmiz2							Fam126a
Myo1g							Actr3b
Wap							Dpp6
Ramp3							Rbm33
Tns3							Dnajb6
Pkd1l1							Rbks
Hus1							D5Ertd579e
Gm11992							Slc2a9
Sun3							Hs3st1
Upp1							Slit2
Vwc2							Kcnip4
Zpbp							Smim20
4930415F15Rik							Tbc1d19
Ikzf1							Stim2
Grb10							Pcdh7
Cobl							Arap2
Vstm2a							Klhl5
Sec61g							Wdr19
Egfr							Chrna9
Fbxo48							Slc10a4
Plek							Spata18
Cnrip1							C530008M17Rik
Ppp3r1							Thegl
Wdr92							Adgrl3
C1d							Stap1
Etaa1							Mob1b
Meis1							Gc
Spred2							Rassf6
Actr2							Ccng2
Rab1a							Anxa3
Cep68							1700007G11Rik
Slc1a4							A930011G23Rik
Sertad2							Plac8
Aftph							Gbp6
Lgalsl							Lrrc8c
Peli1							Lrrc8d
Vps54							Plcxd1
Ugp2							Adrbk2
Mdh1							Acacb
Wdpcp							Coq5
Ehbp1							Taok3
Tmem17							Hcar2
B3gnt2							Cdk2ap1
Gm12057							Atp6v0a2
Gm28048							Dnah10
Zrsr1							Tmem132d
Commd1							Wbscr17
Cct4							Auts2
Fam161a							Gtf2ird1
Xpo1							Cldn13
Usp34							Cldn3
0610010F05Rik							Fzd9
Rel							Por
Papolg							Znhit1
Bcl11a							Pdgfa
5730522E02Rik							Prkar1b
Vrk2							Card11
Ccdc85a							Tnrc18
Efemp1							Fscn1
Pnpt1							Daglb
Cfap36							Fam220a
Ccdc88a							Eif2ak1
Mtif2							Lmtk2
Eml6							Tecpr1
Sptbn1							Bri3
4930505A04Rik							Nptx2
Acyp2							Arpc1a
Psme4							Flt1
Asb3							Mtus2
Stc2							Hmgb1
Bod1							Fry
Cpeb4							Stard13
Nsg2							Gm42906
Sh3pxd2b							Samd9l
Ubtd2							Bet1
Stk10							Sgce
Fbxw11							Ppp1r9a
Fgf18							Dync1i1
Ranbp17							Slc25a13
Lcp2							Ndufa4
Foxi1							Tmem106b
Dock2							Foxp2
Spdl1							St7
Slit3							Kcnd2
Pank3							Cped1
Wwc1							Slc13a1
Tenm2							Tmem229a
Ccng1							Grm8
Atp10b							Snd1
Pttg1							Smo
C1qtnf2							Strip2
Ccnjl							Dgki
Pwwp2a							Creb3l2
Ttc1							D630045J12Rik
Adra1b							Zyx
Ublcp1							Tpk1
Rnf145							Cntnap2
Ebf1							Ccdc126
Clint1							Nfe2l3
Thg1l							Chn2
Adam19							Wipf3
Nipal4							Neurod6
Cyfip2							Ccdc129
Itk							Pde1c
Havcr2							Gprin3
Timd2							Snca
Gnb2l1							Atoh1
Trim41							Ndnf
Trim7							Gng12
Irgm1							Gadd45a
Gm12185							Reep1
Olfr56							Eva1a
Tgtp1							Actg2
Ifi47							Exoc6b
Btnl9							Antxr1
Zfp62							Rab7
Mgat1							Iqsec1
Flt4							Fam19a1
Cnot6							Frmd4b
Gfpt2							Gm20696
Mapk9							Shq1
Rnf130							Chl1
3010026O09Rik							Sumf1
Mgat4b							Arl8b
Maml1							Oxtr
Canx							Hrh1
Rufy1							Atg7
Adamts2							Rassf4
Grm6							Kdm5a
Zfp454							Cecr2
Clk4							Vwf
Col23a1							Ano2
Hnrnpab							Ntf3
Nhp2							Parp11
N4bp3							Tspan9
D930048N14Rik							BC035044
0610009B22Rik							Clec2i
Sar1b							Styk1
Jade2							Ybx3
Ube2b							Hebp1
Cdkl3							Atf7ip
Tcf7							Eps8
Vdac1							Lmo3
9530068E07Rik							Pik3c2g
Fstl4							Aebp2
Hspa4							Pde3a
Zcchc10							Recql
Aff4							Kcnj8
Gm10447							Abcc9
Shroom1							Sox5
Gm9945							Itpr2
2021-09-08							Ccdc91
Kif3a							Tmtc1
Il13							Brsk1
Irf1							Zfp78
Gm12216							Usp29
Slc22a21							Clcn4
Slc22a4							Napa
Pdlim4							Gm9844
P4ha2							Zfp626
Acsl6							Zfp420
Fnip1							Proser3
Rapgef6							4931406P16Rik
Cdc42se2							Gpatch1
Lyrm7							Cep89
Hint1							Tshz3
Gpx3							Slc6a16
Tnip1							Gys1
Anxa6							Sergef
Ccdc69							Nav2
Gm2a							Luzp2
Slc36a1							Apba2
Fat2							Fam189a1
Sparc							Pcsk6
Atox1							Lrrk1
G3bp1							Lrrc28
Gria1							Fam169b
Fam114a2							St8sia2
Galnt10							Ntrk3
Larp1							Mrpl46
Cnot8							Anpep
Gemin5							Blm
Mrpl22							Iqgap1
Igtp							Eftud1
Irgm2							Cemip
Sh3bp5l							Arnt2
Trim58							Dlg2
Zfp39							Ccdc90b
Arf1							Tenm4
Wnt3a							Kctd14
Wnt9a							Ints4
Snap47							Myo7a
Zkscan17							Capn5
Mprip							Uvrag
Nt5m							Arrb1
Rasd1							Relt
Pemt							Trim30a
Rai1							Gvin1
Srebf1							Mrvi1
Tom1l2							Eif4g2
Atpaf2							Galnt18
Gid4							Arntl
Myo15							Copb1
Tmem11							Xylt1
Map2k3							Coq7
Kcnj12							Iqck
Tnfrsf13b							Gprc5b
Usp22							D430042O09Rik
Aldh3a2							Gsg1l
Epn2							Xpo6
Grap							Tmem219
Slc5a10							Spn
Prpsap2							Wdr11
Ulk2							Fgfr2
Akap10							Tacc2
Specc1							Ctbp2
Pigl							Fank1
Cenpv							Adam12
Ubb							Dock1
Lrrc75a							Ptpre
Mmgt2							Inpp5a
Zfp286							Zfp941
Trim16							Kcnq1
Fbxw10							Shank2
Tvp23b							Mrgprf
Pmp22							Insr
Hs3st3b1							A430078G23Rik
Cox10							C330021F23Rik
F930015N05Rik							Fcer2a
Hs3st3a1							Lrrc8e
Elac2							Ccl25
Arhgap44							Shcbp1
Map2k4							Col4a2
Zkscan6							Tubgcp3
Dnah9							Csmd1
Tmem220							Gm21092
Gas7							Ikbkb
Usp43							Ank1
Stx8							Gpat4
Ntn1							Plekha2
Pik3r5							Tacc1
Pik3r6							Thap1
Mfsd6l							Unc5d
Myh10							Nrg1
Ndel1							Ppp1r3b
Rpl26							Lonrf1
Arhgef15							Zdhhc2
Ctc1							Pdgfrl
Tmem107							Asah1
Vamp2							Fat1
Per1							Fam149a
Hes7							Sorbs2
Aloxe3							Lrp2bp
Alox8							Acsl1
Gucy2e							Enpp6
Cntrob							Stox2
Kcnab3							Tenm3
Gm17305							Neil3
Chd3							Vegfc
Cyb5d1							Galntl6
Kdm6b							Sh3rf1
Dnah2							Spock3
Shbg							Msmo1
Mpdu1							Npy1r
Cd68							Lzts1
Tnfsfm13							Crtc1
Tnfsf12							Ankle1
Polr2a							Zfp709
Fgf11							Large
Chrnb1							Ttc29
Tmem256							Zfp827
Tnk1							Hhip
Acap1							Frem3
Eif5a							Inpp4b
Cldn7							Rnf150
Elp5							Dnajb1
Phf23							Cacna1a
Dlg4							Gpt2
Alox12							Nkd1
Alox12e							Tox3
Med11							Lpcat2
Cxcl16							Rspry1
Zmynd15							Gins3
Psmb6							Cdh11
Mink1							Cdh5
Zfp3							Rrad
Scimp							Gfod2
Rabep1							Dus2
Fam64a							Phlpp2
Pitpnm3							Il34
4933427D14Rik							Glg1
Slc13a5							Syce1l
Xaf1							Nudt7
Smtnl2							Vat1l
Ggt6							Wwox
Spns2							Maf
Ube2g1							Dynlrb2
Cyb5d2							Cmip
Zzef1							Cdh13
Atp2a3							Gm20388
Itgae							Zcchc14
Gsg2							Zfpm1
P2rx5							Trim67
Shpk							Gnpat
Aspa							Sipa1l2
Rap1gap2							Slc35f3
E130309D14Rik							Tomm20
Mettl16							Pard3
Mnt							Gm11168
Sgsm2							Gm10721
Smg6							Gm10719
Dph1							Gm10717
Rtn4rl1							Dcun1d5
Rpa1							9230110C19Rik
Wdr81							Trpc6
Tlcd2							Jrkl
Slc43a2							Maml2
Pitpna							Fam76b
Inpp5k							Cwc15
Myo1c							Amotl1
Crk							Fut4
Ywhae							Ccdc67
Doc2b							Fat3
Rph3al							Zfp317
1700016K19Rik							Bbs9
Fam57a							Bmper
Vps53							Dpy19l2
Glod4							Eepd1
Nxn							Ncapd3
Timm22							Jam3
Abr							Opcml
Tusc5							Ntm
Gosr1							Snx19
Cpd							Adamts15
Blmh							Arhgap32
Slc6a4							Tbcel
Nsrp1							Trim29
Ssh2							Thy1
Coro6							Mpzl2
Taok1							Cadm1
Nufip2							Ncam1
Myo18a							Dixdc1
Pipox							Fdx1
Phf12							Exph5
Fam222b							Chrnb4
Traf4							Tmem266
Proca1							Peak1
Foxn1							Islr2
Sarm1							Nptn
Tnfaip1							Thsd4
Nlk							Uaca
Lyrm9							Tle3
Nos2							Rplp1
Ksr1							Itga11
Wsb1							Map2k5
Nf1							Iqch
Rab11fip4							Smad6
Suz12							Clpx
Tefm							Kbtbd13
Adap2							Herc1
Rnf135							Usp3
Rhot1							Tpm1
Rhbdl3							Tln2
Zfp207							Rora
Myo1d							Anxa2
Tmem98							Fam81a
Ccl11							Myo1e
Cct6b							Sltm
Rffl							Gcom1
Nle1							Myzap
Unc45b							Nedd4
Slfn5							Gnb5
Slfn9							Gclc
Slfn2							Cd109
Slfn1							Impg1
Slfn3							Irak1bp1
Pex12							Sh3bgrl2
Ap2b1							Bckdhb
Wfdc18							Ube2cbp
Heatr6							Tbx18
Synrg							Mthfs
Dusp14							Slc9a9
Tada2a							Chst2
Acaca							Trpc1
Aatf							Xrn1
Dhrs11							Zbtb38
Znhit3							Spsb4
Car4							Dbr1
Usp32							Stag1
1700125H20Rik							Msl2
Bcas3							Ephb1
Tbx2							Anapc13
Tbx4							Acpp
Brip1							Nek11
Ints2							Cacna2d2
Med13							Gnai2
Rnft1							Lrrc2
Tubd1							Dclk3
Vmp1							Pdcd6ip
Cltc							Susd5
Dhx40							4921528I07Rik
Ypel2							Trim71
Gdpd1							Cnot10
Smg8							Osbpl10
Trim37							Gadl1
Ppm1e							Rbms3
Rad51c							Golga4
Tex14							Itga9
Mtmr4							Cx3cr1
Hsf5							Myrip
Rnf43							Cck
Bzrap1							Ccdc13
Lpo							Snrk
Mks1							Ano10
Dynll2							Ccr9
Vezf1							Fyco1
Cuedc1							AC168977.2
Mrps23							AC132444.2
Msi2							Csprs
Akap1							PISD
Trim25							mt-Co1
Dgke							mt-Nd5
Gm525							mt-Cytb
Nog							Shroom4
Pctp							Xk
Tmem100							Bcor
Mmd							Efhc2
Hlf							Rp2
Stxbp4							C1galt1c1
Tom1l1							Stag2
Car10							Tenm1
Utp18							Smarca1
Gm20390							Rbmx2
Nme1							Cd99l2
Spag9							Dmd
Tob1							Il1rapl1
Wfikkn2							Zc3h12b
Luc7l3							Taf1
Ankrd40							2610002M06Rik
Abcc3							Fam46d
Cacna1g							Rps6ka6
Mycbpap							Diaph2
Rsad1							Cstf2
Acsf2							Nox1
Col1a1							Nrk
Ppp1r9b							Rnf128
Samd14							Rbm41
Pdk2							Ammecr1
Itga3							Pak3
Dlx3							Amot
Tac4							Adgrg2
Slc35b1							Cdkl5
Spop							Ctps2
Nxph3
Ngfr
Phb
Zfp652
Phospho1
Abi3
Gngt2
B4galnt2
Atp5g1
Hoxb9
Hoxb8
Hoxb7
Hoxb6
Hoxb3
Skap1
Nfe2l1
Copz2
Cdk5rap3
Prr15l
Sp2
Sp6
Osbpl7
Tbkbp1
Npepps
Mrpl45
Gpr179
Socs7
Arhgap23
Srcin1
Mllt6
Pip4k2b
Lasp1
Fbxo47
Plxdc1
Stac2
Fbxl20
Cdk12
Ppp1r1b
Stard3
Erbb2
Grb7
Ikzf3
Zpbp2
Ormdl3
Csf3
Med24
Thra
Nr1d1
Msl1
Rapgefl1
Wipf2
Rara
Top2a
Igfbp4
Tns4
Ccr7
Smarce1
Krt23
Krt19
Krt14
Krt17
Eif1
Hap1
Jup
P3h4
Fkbp10
Acly
Ttc25
Dhx58
Hspb9
Rab5c
Stat5b
Stat5a
Stat3
Ptrf
Atp6v0a1
Fam134c
Tubg1
Cntnap1
Ezh1
Psme3
Rpl27
Ifi35
Brca1
Rdm1
Arl4d
Dhx8
Etv4
Meox1
Dusp3
Mpp3
Mpp2
Lsm12
Hdac5
BC030867
Tmub2
Ubtf
Slc25a39
Grn
Fam171a2
Gm11627
Ccdc43
Adam11
Ccdc103
Eftud2
Dcakd
Nmt1
Acbd4
Hexim1
Hexim2
Fmnl1
1700023F06Rik
Map3k14
Arhgap27
Plekhm1
Gosr2
Wnt9b
Nsf
Arf2
Mapt
Kansl1
Cdc27
Myl4
Itgb3
Tlk2
Mrc2
2021-03-10
Tanc2
Cyb561
Ace
Kcnh6
Dcaf7
Taco1
Map3k3
Icam2
Ern1
Tex2
Pecam1
Polg2
Smurf2
Bptf
Pitpnc1
Helz
Cacng1
Cacng4
Prkca
Apoh
Cep112
Axin2
Rgs9
Gna13
Amz2
Slc16a6
Arsg
Wipi1
Prkar1a
Fam20a
1700012B07Rik
Abca8b
Abca9
Abca5
Map2k6
Kcnj16
Kcnj2
Sox9
Slc39a11
Sstr2
Cog1
Cpsf4l
Cdc42ep4
Sdk2
Rpl38
Ttyh2
Kif19a
Gprc5c
Rab37
Slc9a3r1
Tmem104
Fads6
Hid1
Cdr2l
Kctd2
Armc7
Nup85
Gga3
Slc25a19
Grb2
Tmem94
Myo15b
Sap30bp
Itgb4
H3f3b
Unk
Wbp2
Trim47
Trim65
Fbf1
Ten1
Srp68
Foxj1
Rnf157
Ubald2
Rhbdf2
Cygb
Gm11744
St6galnac2
Mxra7
Mfsd11
Sec14l1
2021-09-09
Gm11733
Tnrc6c
Tmc6
Gm20708
Tk1
Afmid
Socs3
Pgs1
Cyth1
Usp36
Timp2
Lgals3bp
Cant1
C1qtnf1
Cbx8
Cbx4
Tbc1d16
Ccdc40
Gaa
Card14
Sgsh
Slc26a11
Rnf213
Nptx1
Rptor
Chmp6
Baiap2
Aatk
Cep131
Slc38a10
Bahcc1
Actg1
0610009L18Rik
Faap100
Nploc4
Fam195b
Mafg
Aspscr1
Rfng
Dus1l
Fasn
Ccdc57
Csnk1d
Sectm1b
Sectm1a
Ogfod3
BC017643
Foxk2
Rab40b
Tbcd
Zfp750
B3gntl1
Metrnl
Rab10
Asxl2
Dtnb
Dnmt3a
Efr3b
Dnajc27
Adcy3
Cenpo
Ptrhd1
Ncoa1
Gm3625
Itsn2
Sf3b6
BC068281
Atad2b
Klhl29
Ldah
Hs1bp3
Rhob
Slc7a15
Pum2
Sdc1
Laptm4a
Wdr35
Ttc32
Osr1
Rdh14
Kcns3
Msgn1
Smc6
Vsnl1
Rad51ap2
Fam49a
Mycn
Ddx1
Nbas
Fam84a
Gm9847
Trib2
Lpin1
Greb1
E2f6
Rock2
Pqlc3
Pdia6
Atp6v1c2
Nol10
Odc1
Hpcal1
B430203G13Rik
Gm3944
Gm5784
Gm9257
Gm21863
Gm3993
Gm10479
Asap2
Itgb1bp1
Iah1
Gm10330
Gm17330
9030624G23Rik
Gm16372
[truncated: 8,172 more rows]
