# Supplementary material for: Oncogenic activation of SMYD3-SHCBP1 promotes breast cancer development and is coupled with resistance to immune therapy
Source: Cell Death Dis. 2025 Mar 29;16(1):220. doi: 10.1038/s41419-025-07570-8 (PMC11954966; doi:10.1038/s41419-025-07570-8)
Supplement: Supplementary file 8 — Supplementary data 6 [file 41419_2025_7570_MOESM8_ESM.xlsx]

## Sheet: Pathways from 314 gene list
ID	Description	GeneRatio	BgRatio	pvalue	p.adjust	qvalue	geneID	Count
mmu00053	Ascorbate and aldarate metabolism - Mus musculus (house mouse)	7/157	31/9334	6.24158e-07	0.000161657	0.000147827	Ugt1a8/Ugt1a7c/Ugt1a6b/Ugt1a6a/Ugt1a10/Ugt1a9/Aldh7a1	7
mmu00040	Pentose and glucuronate interconversions - Mus musculus (house mouse)	6/157	36/9334	2.64091e-05	0.00341998	0.0031274	Ugt1a8/Ugt1a7c/Ugt1a6b/Ugt1a6a/Ugt1a10/Ugt1a9	6
mmu04072	Phospholipase D signaling pathway - Mus musculus (house mouse)	11/157	149/9334	4.0274e-05	0.00347699	0.00317953	Kitl/Pik3r6/Arf6/Dgkg/Rapgef4/Mtor/Kit/Gna12/Gab2/Agpat5/Adcy7	11
mmu00860	Porphyrin metabolism - Mus musculus (house mouse)	6/157	43/9334	7.50091e-05	0.00485684	0.00444133	Ugt1a8/Ugt1a7c/Ugt1a6b/Ugt1a6a/Ugt1a10/Ugt1a9	6
mmu04066	HIF-1 signaling pathway - Mus musculus (house mouse)	9/157	114/9334	0.000123174	0.0063804	0.00583455	Hk1/Pfkl/Ifng/Camk2g/Angpt1/Rbx1/Camk2d/Tlr4/Mtor	9
mmu04976	Bile secretion - Mus musculus (house mouse)	8/157	100/9334	0.000269195	0.0116203	0.0106261	Ugt1a8/Ugt1a7c/Ugt1a6b/Ugt1a6a/Ugt1a10/Ugt1a9/Slc9a1/Adcy7	8
mmu05207	Chemical carcinogenesis - receptor activation - Mus musculus (house mouse)	12/157	225/9334	0.000402344	0.0148867	0.0136131	Ugt1a8/Ugt1a7c/Ugt1a6b/Ugt1a6a/Ugt1a10/Ugt1a9/Kpna1/Rps6ka2/Notch2/Mtor/Chrna7/Adcy7	12
mmu00983	Drug metabolism - other enzymes - Mus musculus (house mouse)	7/157	90/9334	0.000773765	0.0250506	0.0229075	Ugt1a8/Ugt1a7c/Ugt1a6b/Ugt1a6a/Ugt1a10/Ugt1a9/Cda	7
mmu00982	Drug metabolism - cytochrome P450 - Mus musculus (house mouse)	6/157	71/9334	0.0011969	0.0312467	0.0285735	Ugt1a8/Ugt1a7c/Ugt1a6b/Ugt1a6a/Ugt1a10/Ugt1a9	6
mmu00830	Retinol metabolism - Mus musculus (house mouse)	7/157	97/9334	0.00120644	0.0312467	0.0285735	Rdh10/Ugt1a8/Ugt1a7c/Ugt1a6b/Ugt1a6a/Ugt1a10/Ugt1a9	7
mmu00980	Metabolism of xenobiotics by cytochrome P450 - Mus musculus (house mouse)	6/157	73/9334	0.00138402	0.0325875	0.0297996	Ugt1a8/Ugt1a7c/Ugt1a6b/Ugt1a6a/Ugt1a10/Ugt1a9	6
mmu05204	Chemical carcinogenesis - DNA adducts - Mus musculus (house mouse)	6/157	84/9334	0.00284137	0.0613262	0.0560796	Ugt1a8/Ugt1a7c/Ugt1a6b/Ugt1a6a/Ugt1a10/Ugt1a9	6
mmu04360	Axon guidance - Mus musculus (house mouse)	9/157	181/9334	0.0034386	0.0685074	0.0626465	Ssh2/Cfl2/Camk2g/Ntng2/Lrig2/Camk2d/Sema3c/Ssh1/Efnb1	9
mmu00561	Glycerolipid metabolism - Mus musculus (house mouse)	5/157	63/9334	0.00404991	0.0727627	0.0665377	Lpin1/Dgkg/Aldh7a1/Agpat5/Lipc	5
mmu04114	Oocyte meiosis - Mus musculus (house mouse)	7/157	121/9334	0.00424477	0.0727627	0.0665377	Cdk1/Camk2g/Rbx1/Rps6ka2/Slk/Camk2d/Adcy7	7
mmu00140	Steroid hormone biosynthesis - Mus musculus (house mouse)	6/157	93/9334	0.00471025	0.0727627	0.0665377	Ugt1a8/Ugt1a7c/Ugt1a6b/Ugt1a6a/Ugt1a10/Ugt1a9	6
mmu04010	MAPK signaling pathway - Mus musculus (house mouse)	12/157	301/9334	0.00477593	0.0727627	0.0665377	Map4k4/Kitl/Nf1/Ngfr/Mef2c/Angpt1/Rps6ka2/Rasgrp3/Kit/Gna12/Cacng7/Rasgrf1	12
mmu00534	Glycosaminoglycan biosynthesis - heparan sulfate / heparin - Mus musculus (house mouse)	3/157	24/9334	0.00729095	0.104909	0.0959336	Ext1/Ext2/Hs2st1	3
mmu04725	Cholinergic synapse - Mus musculus (house mouse)	6/157	112/9334	0.0114086	0.155517	0.142213	Kcnq5/Pik3r6/Camk2g/Camk2d/Chrna7/Adcy7	6
mmu01240	Biosynthesis of cofactors - Mus musculus (house mouse)	7/157	152/9334	0.0141511	0.180393	0.164961	Ugt1a8/Ugt1a7c/Ugt1a6b/Ugt1a6a/Ugt1a10/Ugt1a9/Afmid	7
mmu04921	Oxytocin signaling pathway - Mus musculus (house mouse)	7/157	153/9334	0.0146265	0.180393	0.164961	Pik3r6/Mef2c/Camk2g/Camk2d/Cacng7/Eef2k/Adcy7	7
mmu04261	Adrenergic signaling in cardiomyocytes - Mus musculus (house mouse)	7/157	156/9334	0.0161212	0.182468	0.166858	Pik3r6/Camk2g/Rapgef4/Camk2d/Slc9a1/Cacng7/Adcy7	7
mmu00512	Mucin type O-glycan biosynthesis - Mus musculus (house mouse)	3/157	32/9334	0.0162037	0.182468	0.166858	St3gal1/Galnt14/B4galt5	3
mmu04014	Ras signaling pathway - Mus musculus (house mouse)	9/157	235/9334	0.0176312	0.19027	0.173992	Kitl/Nf1/Ngfr/Arf6/Angpt1/Rasgrp3/Kit/Gab2/Rasgrf1	9
mmu05205	Proteoglycans in cancer - Mus musculus (house mouse)	8/157	205/9334	0.0223114	0.231146	0.211371	Dcn/Camk2g/Plau/Drosha/Camk2d/Tlr4/Slc9a1/Mtor	8
mmu01250	Biosynthesis of nucleotide sugars - Mus musculus (house mouse)	3/157	38/9334	0.0256229	0.231774	0.211945	Uap1/Hk1/Galk2	3
mmu00010	Glycolysis / Gluconeogenesis - Mus musculus (house mouse)	4/157	67/9334	0.0260457	0.231774	0.211945	Hk1/Pfkl/Aldh7a1/Adpgk	4
mmu04916	Melanogenesis - Mus musculus (house mouse)	5/157	100/9334	0.026518	0.231774	0.211945	Kitl/Camk2g/Camk2d/Kit/Adcy7	5
mmu05022	Pathways of neurodegeneration - multiple diseases - Mus musculus (house mouse)	14/157	471/9334	0.027196	0.231774	0.211945	Dnah7b/Psmd11/Actr10/Camk2g/Dnah5/Pik3c3/Sncaip/Hspa5/Camk2d/Mtor/Tardbp/Lrp6/Chrna7/Casp12	14
mmu04015	Rap1 signaling pathway - Mus musculus (house mouse)	8/157	214/9334	0.0279306	0.231774	0.211945	Kitl/Ngfr/Prkd1/Angpt1/Rasgrp3/Rapgef4/Kit/Adcy7	8
mmu04371	Apelin signaling pathway - Mus musculus (house mouse)	6/157	137/9334	0.0279343	0.231774	0.211945	Pik3r6/Mef2c/Pik3c3/Slc9a1/Mtor/Adcy7	6
mmu05230	Central carbon metabolism in cancer - Mus musculus (house mouse)	4/157	69/9334	0.0286362	0.231774	0.211945	Hk1/Pfkl/Mtor/Kit	4
mmu04971	Gastric acid secretion - Mus musculus (house mouse)	4/157	75/9334	0.0373	0.292748	0.267703	Camk2g/Camk2d/Slc9a1/Adcy7	4
mmu00532	Glycosaminoglycan biosynthesis - chondroitin sulfate / dermatan sulfate - Mus musculus (house mouse)	2/157	21/9334	0.0479059	0.36493	0.33371	Chst15/Csgalnact1	2
mmu04919	Thyroid hormone signaling pathway - Mus musculus (house mouse)	5/157	120/9334	0.0516184	0.368642	0.337104	Pfkl/Ncoa1/Notch2/Slc9a1/Mtor	5
mmu03018	RNA degradation - Mus musculus (house mouse)	4/157	84/9334	0.0528305	0.368642	0.337104	Pfkl/Pabpc6/Zcchc7/Ddx6	4
mmu04722	Neurotrophin signaling pathway - Mus musculus (house mouse)	5/157	121/9334	0.0531442	0.368642	0.337104	Ngfr/Camk2g/Rps6ka2/Camk2d/Irak2	5
mmu00520	Amino sugar and nucleotide sugar metabolism - Mus musculus (house mouse)	3/157	51/9334	0.0540864	0.368642	0.337104	Uap1/Hk1/Galk2	3
mmu04911	Insulin secretion - Mus musculus (house mouse)	4/157	86/9334	0.0566938	0.376505	0.344294	Camk2g/Rapgef4/Camk2d/Adcy7	4
mmu04152	AMPK signaling pathway - Mus musculus (house mouse)	5/157	127/9334	0.0628478	0.406939	0.372125	Pfkl/Rab2a/Mtor/Tbc1d1/Eef2k	5
mmu03420	Nucleotide excision repair - Mus musculus (house mouse)	3/157	57/9334	0.0707405	0.446873	0.408642	Rbx1/Lig1/Gtf2h1	3
mmu04310	Wnt signaling pathway - Mus musculus (house mouse)	6/157	175/9334	0.0747519	0.452006	0.413336	Lgr5/Camk2g/Rbx1/Camk2d/Prickle2/Lrp6	6
mmu04392	Hippo signaling pathway - multiple species - Mus musculus (house mouse)	2/157	27/9334	0.0750434	0.452006	0.413336	Lats2/Yap1	2
mmu05152	Tuberculosis - Mus musculus (house mouse)	6/157	180/9334	0.0830331	0.488763	0.446948	Ifng/Camk2g/Pik3c3/Camk2d/Tlr4/Irak2	6
mmu04925	Aldosterone synthesis and secretion - Mus musculus (house mouse)	4/157	102/9334	0.0928106	0.52245	0.477754	Prkd1/Camk2g/Camk2d/Adcy7	4
mmu04810	Regulation of actin cytoskeleton - Mus musculus (house mouse)	7/157	231/9334	0.094709	0.52245	0.477754	Arhgef4/Ssh2/Baiap2/Cfl2/Slc9a1/Ssh1/Gna12	7
mmu00052	Galactose metabolism - Mus musculus (house mouse)	2/157	32/9334	0.100509	0.52245	0.477754	Hk1/Pfkl	2
mmu00410	beta-Alanine metabolism - Mus musculus (house mouse)	2/157	32/9334	0.100509	0.52245	0.477754	Hibch/Aldh7a1	2
mmu04136	Autophagy - other - Mus musculus (house mouse)	2/157	32/9334	0.100509	0.52245	0.477754	Pik3c3/Mtor	2
mmu05224	Breast cancer - Mus musculus (house mouse)	5/157	147/9334	0.101871	0.52245	0.477754	Ncoa1/Notch2/Mtor/Kit/Lrp6	5
mmu04720	Long-term potentiation - Mus musculus (house mouse)	3/157	67/9334	0.102876	0.52245	0.477754	Camk2g/Rps6ka2/Camk2d	3
mmu00030	Pentose phosphate pathway - Mus musculus (house mouse)	2/157	33/9334	0.105857	0.527251	0.482144	Pfkl/Dera	2
mmu04928	Parathyroid hormone synthesis, secretion and action - Mus musculus (house mouse)	4/157	108/9334	0.108613	0.530771	0.485363	Mef2c/Gna12/Lrp6/Adcy7	4
mmu00500	Starch and sucrose metabolism - Mus musculus (house mouse)	2/157	34/9334	0.111281	0.533736	0.488074	Hk1/Gbe1	2
mmu04350	TGF-beta signaling pathway - Mus musculus (house mouse)	4/157	110/9334	0.114135	0.537471	0.491489	Dcn/Ifng/Rbx1/Smad1	4
mmu00051	Fructose and mannose metabolism - Mus musculus (house mouse)	2/157	36/9334	0.122338	0.565813	0.517407	Hk1/Pfkl	2
mmu05214	Glioma - Mus musculus (house mouse)	3/157	74/9334	0.128217	0.582599	0.532757	Camk2g/Camk2d/Mtor	3
mmu05132	Salmonella infection - Mus musculus (house mouse)	7/157	253/9334	0.134374	0.600048	0.548713	Arf6/Actr10/Kpna1/Pik3c3/Tnfsf10/Tlr4/Exoc4	7
mmu04670	Leukocyte transendothelial migration - Mus musculus (house mouse)	4/157	119/9334	0.140444	0.616528	0.563783	F11r/Cldn10/Rapgef4/Cldn11	4
mmu01200	Carbon metabolism - Mus musculus (house mouse)	4/157	121/9334	0.146597	0.63281	0.578672	Hibch/Hk1/Pfkl/Adpgk	4
mmu04141	Protein processing in endoplasmic reticulum - Mus musculus (house mouse)	5/157	171/9334	0.161141	0.663375	0.606623	Rnf185/Ssr1/Rbx1/Hspa5/Casp12	5
mmu04750	Inflammatory mediator regulation of TRP channels - Mus musculus (house mouse)	4/157	127/9334	0.165662	0.663375	0.606623	Asic2/Camk2g/Camk2d/Adcy7	4
mmu04022	cGMP-PKG signaling pathway - Mus musculus (house mouse)	5/157	173/9334	0.166616	0.663375	0.606623	Pik3r6/Mef2c/Pde5a/Gna12/Adcy7	5
mmu04012	ErbB signaling pathway - Mus musculus (house mouse)	3/157	84/9334	0.167737	0.663375	0.606623	Camk2g/Camk2d/Mtor	3
mmu05014	Amyotrophic lateral sclerosis - Mus musculus (house mouse)	9/157	369/9334	0.16907	0.663375	0.606623	Dnah7b/Psmd11/Actr10/Dnah5/Pik3c3/Hspa5/Mtor/Tardbp/Casp12	9
mmu04217	Necroptosis - Mus musculus (house mouse)	5/157	175/9334	0.172165	0.663375	0.606623	Ifng/Camk2g/Tnfsf10/Camk2d/Tlr4	5
mmu05202	Transcriptional misregulation in cancer - Mus musculus (house mouse)	6/157	224/9334	0.175923	0.663375	0.606623	Jmjd1c/Ngfr/Mef2c/Plau/Mllt3/Smad1	6
mmu04970	Salivary secretion - Mus musculus (house mouse)	3/157	86/9334	0.176033	0.663375	0.606623	Slc12a2/Slc9a1/Adcy7	3
mmu05323	Rheumatoid arthritis - Mus musculus (house mouse)	3/157	87/9334	0.180225	0.663375	0.606623	Ifng/Angpt1/Tlr4	3
mmu05235	PD-L1 expression and PD-1 checkpoint pathway in cancer - Mus musculus (house mouse)	3/157	88/9334	0.184443	0.663375	0.606623	Ifng/Tlr4/Mtor	3
mmu03050	Proteasome - Mus musculus (house mouse)	2/157	47/9334	0.186957	0.663375	0.606623	Ifng/Psmd11	2
mmu03410	Base excision repair - Mus musculus (house mouse)	2/157	47/9334	0.186957	0.663375	0.606623	Parp4/Lig1	2
mmu05135	Yersinia infection - Mus musculus (house mouse)	4/157	135/9334	0.192365	0.663375	0.606623	Baiap2/Arf6/Rps6ka2/Tlr4	4
mmu04912	GnRH signaling pathway - Mus musculus (house mouse)	3/157	90/9334	0.192957	0.663375	0.606623	Camk2g/Camk2d/Adcy7	3
mmu04930	Type II diabetes mellitus - Mus musculus (house mouse)	2/157	48/9334	0.193061	0.663375	0.606623	Hk1/Mtor	2
mmu04514	Cell adhesion molecules - Mus musculus (house mouse)	5/157	183/9334	0.19505	0.663375	0.606623	F11r/Cldn10/Ntng2/Cldn11/Ptprf	5
mmu04914	Progesterone-mediated oocyte maturation - Mus musculus (house mouse)	3/157	92/9334	0.201569	0.663375	0.606623	Cdk1/Rps6ka2/Adcy7	3
mmu04979	Cholesterol metabolism - Mus musculus (house mouse)	2/157	50/9334	0.205344	0.663375	0.606623	Cyp27a1/Lipc	2
mmu01522	Endocrine resistance - Mus musculus (house mouse)	3/157	93/9334	0.205909	0.663375	0.606623	Notch2/Mtor/Adcy7	3
mmu04666	Fc gamma R-mediated phagocytosis - Mus musculus (house mouse)	3/157	93/9334	0.205909	0.663375	0.606623	Cfl2/Arf6/Gab2	3
mmu05414	Dilated cardiomyopathy - Mus musculus (house mouse)	3/157	94/9334	0.21027	0.663375	0.606623	Cacng7/Adcy7/Dag1	3
mmu00533	Glycosaminoglycan biosynthesis - keratan sulfate - Mus musculus (house mouse)	1/157	14/9334	0.211524	0.663375	0.606623	St3gal1	1
mmu05017	Spinocerebellar ataxia - Mus musculus (house mouse)	4/157	141/9334	0.213225	0.663375	0.606623	Psmd11/Fgf14/Pik3c3/Mtor	4
mmu00071	Fatty acid degradation - Mus musculus (house mouse)	2/157	52/9334	0.21771	0.663375	0.606623	Aldh7a1/Acsl5	2
mmu00380	Tryptophan metabolism - Mus musculus (house mouse)	2/157	52/9334	0.21771	0.663375	0.606623	Afmid/Aldh7a1	2
mmu00604	Glycosphingolipid biosynthesis - ganglio series - Mus musculus (house mouse)	1/157	15/9334	0.224806	0.670784	0.613398	St3gal1	1
mmu00564	Glycerophospholipid metabolism - Mus musculus (house mouse)	3/157	98/9334	0.227911	0.670784	0.613398	Lpin1/Dgkg/Agpat5	3
mmu04713	Circadian entrainment - Mus musculus (house mouse)	3/157	98/9334	0.227911	0.670784	0.613398	Camk2g/Camk2d/Adcy7	3
mmu00600	Sphingolipid metabolism - Mus musculus (house mouse)	2/157	55/9334	0.236373	0.686859	0.628097	Neu1/B4galt5	2
mmu05016	Huntington disease - Mus musculus (house mouse)	7/157	302/9334	0.246062	0.686859	0.628097	Dnah7b/Psmd11/Actr10/Rcor1/Dnah5/Pik3c3/Mtor	7
mmu00280	Valine, leucine and isoleucine degradation - Mus musculus (house mouse)	2/157	57/9334	0.248866	0.686859	0.628097	Hibch/Aldh7a1	2
mmu05144	Malaria - Mus musculus (house mouse)	2/157	57/9334	0.248866	0.686859	0.628097	Ifng/Tlr4	2
mmu00450	Selenocompound metabolism - Mus musculus (house mouse)	1/157	17/9334	0.250707	0.686859	0.628097	Sepsecs	1
mmu00603	Glycosphingolipid biosynthesis - globo and isoglobo series - Mus musculus (house mouse)	1/157	17/9334	0.250707	0.686859	0.628097	St3gal1	1
mmu04922	Glucagon signaling pathway - Mus musculus (house mouse)	3/157	104/9334	0.254864	0.686859	0.628097	Pfkl/Camk2g/Camk2d	3
mmu04659	Th17 cell differentiation - Mus musculus (house mouse)	3/157	105/9334	0.259402	0.686859	0.628097	Ifng/Il6st/Mtor	3
mmu00120	Primary bile acid biosynthesis - Mus musculus (house mouse)	1/157	18/9334	0.263334	0.686859	0.628097	Cyp27a1	1
mmu00511	Other glycan degradation - Mus musculus (house mouse)	1/157	18/9334	0.263334	0.686859	0.628097	Neu1	1
mmu04730	Long-term depression - Mus musculus (house mouse)	2/157	60/9334	0.26764	0.686859	0.628097	Gna12/Grid2	2
mmu04150	mTOR signaling pathway - Mus musculus (house mouse)	4/157	157/9334	0.27151	0.686859	0.628097	Lpin1/Rps6ka2/Mtor/Lrp6	4
mmu03250	Viral life cycle - HIV-1 - Mus musculus (house mouse)	2/157	61/9334	0.2739	0.686859	0.628097	Mllt3/Ran	2
mmu04213	Longevity regulating pathway - multiple species - Mus musculus (house mouse)	2/157	61/9334	0.2739	0.686859	0.628097	Mtor/Adcy7	2
mmu00061	Fatty acid biosynthesis - Mus musculus (house mouse)	1/157	19/9334	0.275748	0.686859	0.628097	Acsl5	1
mmu05145	Toxoplasmosis - Mus musculus (house mouse)	3/157	109/9334	0.277656	0.686859	0.628097	Ifng/Pik3r6/Tlr4	3
mmu05321	Inflammatory bowel disease - Mus musculus (house mouse)	2/157	62/9334	0.280158	0.686859	0.628097	Ifng/Tlr4	2
mmu04931	Insulin resistance - Mus musculus (house mouse)	3/157	110/9334	0.28224	0.686859	0.628097	Rps6ka2/Ptprf/Mtor	3
mmu05012	Parkinson disease - Mus musculus (house mouse)	6/157	264/9334	0.2847	0.686859	0.628097	Psmd11/Slc39a11/Camk2g/Sncaip/Hspa5/Camk2d	6
mmu04330	Notch signaling pathway - Mus musculus (house mouse)	2/157	63/9334	0.286412	0.686859	0.628097	Numb/Notch2	2
mmu05417	Lipid and atherosclerosis - Mus musculus (house mouse)	5/157	216/9334	0.298428	0.707873	0.647313	Camk2g/Hspa5/Tnfsf10/Camk2d/Tlr4	5
mmu04972	Pancreatic secretion - Mus musculus (house mouse)	3/157	114/9334	0.300641	0.707873	0.647313	Slc12a2/Slc9a1/Adcy7	3
mmu03430	Mismatch repair - Mus musculus (house mouse)	1/157	22/9334	0.311759	0.727438	0.665205	Lig1	1
mmu05031	Amphetamine addiction - Mus musculus (house mouse)	2/157	69/9334	0.323771	0.741679	0.678227	Camk2g/Camk2d	2
mmu04024	cAMP signaling pathway - Mus musculus (house mouse)	5/157	224/9334	0.324896	0.741679	0.678227	Camk2g/Rapgef4/Camk2d/Slc9a1/Adcy7	5
mmu05140	Leishmaniasis - Mus musculus (house mouse)	2/157	70/9334	0.329956	0.741679	0.678227	Ifng/Tlr4	2
mmu05221	Acute myeloid leukemia - Mus musculus (house mouse)	2/157	70/9334	0.329956	0.741679	0.678227	Mtor/Kit	2
mmu05164	Influenza A - Mus musculus (house mouse)	4/157	173/9334	0.332181	0.741679	0.678227	Ifng/Kpna1/Tnfsf10/Tlr4	4
mmu04920	Adipocytokine signaling pathway - Mus musculus (house mouse)	2/157	71/9334	0.336126	0.744074	0.680417	Acsl5/Mtor	2
mmu04611	Platelet activation - Mus musculus (house mouse)	3/157	125/9334	0.351435	0.770569	0.704646	Pik3r6/Stim1/Adcy7	3
mmu04918	Thyroid hormone synthesis - Mus musculus (house mouse)	2/157	74/9334	0.354531	0.770569	0.704646	Hspa5/Adcy7	2
mmu00340	Histidine metabolism - Mus musculus (house mouse)	1/157	26/9334	0.35702	0.770569	0.704646	Aldh7a1	1
mmu00601	Glycosphingolipid biosynthesis - lacto and neolacto series - Mus musculus (house mouse)	1/157	27/9334	0.367866	0.784136	0.717052	B3galt1	1
mmu05133	Pertussis - Mus musculus (house mouse)	2/157	77/9334	0.372757	0.784136	0.717052	Cfl2/Tlr4	2
mmu05412	Arrhythmogenic right ventricular cardiomyopathy - Mus musculus (house mouse)	2/157	77/9334	0.372757	0.784136	0.717052	Cacng7/Dag1	2
mmu05170	Human immunodeficiency virus 1 infection - Mus musculus (house mouse)	5/157	240/9334	0.378461	0.784136	0.717052	Cdk1/Cfl2/Rbx1/Tlr4/Mtor	5
mmu01521	EGFR tyrosine kinase inhibitor resistance - Mus musculus (house mouse)	2/157	79/9334	0.384794	0.784136	0.717052	Nf1/Mtor	2
mmu03060	Protein export - Mus musculus (house mouse)	1/157	29/9334	0.389014	0.784136	0.717052	Hspa5	1
mmu03082	ATP-dependent chromatin remodeling - Mus musculus (house mouse)	3/157	136/9334	0.401832	0.784136	0.717052	Yy1/Baz2b/Chd4	3
mmu04210	Apoptosis - Mus musculus (house mouse)	3/157	136/9334	0.401832	0.784136	0.717052	Parp4/Tnfsf10/Casp12	3
mmu00640	Propanoate metabolism - Mus musculus (house mouse)	1/157	31/9334	0.409459	0.784136	0.717052	Hibch	1
mmu04151	PI3K-Akt signaling pathway - Mus musculus (house mouse)	7/157	364/9334	0.413863	0.784136	0.717052	Kitl/Pik3r6/Ngfr/Angpt1/Tlr4/Mtor/Kit	7
mmu04910	Insulin signaling pathway - Mus musculus (house mouse)	3/157	139/9334	0.415409	0.784136	0.717052	Hk1/Ptprf/Mtor	3
mmu00630	Glyoxylate and dicarboxylate metabolism - Mus musculus (house mouse)	1/157	32/9334	0.419425	0.784136	0.717052	Afmid	1
mmu04215	Apoptosis - multiple species - Mus musculus (house mouse)	1/157	32/9334	0.419425	0.784136	0.717052	Ngfr	1
mmu04550	Signaling pathways regulating pluripotency of stem cells - Mus musculus (house mouse)	3/157	140/9334	0.419913	0.784136	0.717052	Il6st/Smad1/Zfhx3	3
mmu04814	Motor proteins - Mus musculus (house mouse)	4/157	196/9334	0.420159	0.784136	0.717052	Dnah7b/Actr10/Kif27/Dnah5	4
mmu04020	Calcium signaling pathway - Mus musculus (house mouse)	5/157	253/9334	0.422003	0.784136	0.717052	Camk2g/Camk2d/Chrna7/Stim1/Adcy7	5
mmu04936	Alcoholic liver disease - Mus musculus (house mouse)	3/157	141/9334	0.424407	0.784136	0.717052	Lpin1/Aldh7a1/Tlr4	3
mmu04540	Gap junction - Mus musculus (house mouse)	2/157	86/9334	0.426097	0.784136	0.717052	Cdk1/Adcy7	2
mmu04130	SNARE interactions in vesicular transport - Mus musculus (house mouse)	1/157	33/9334	0.429224	0.784136	0.717052	Stx11	1
mmu04146	Peroxisome - Mus musculus (house mouse)	2/157	87/9334	0.431882	0.784136	0.717052	Acsl5/Pex1	2
mmu04260	Cardiac muscle contraction - Mus musculus (house mouse)	2/157	87/9334	0.431882	0.784136	0.717052	Slc9a1/Cacng7	2
mmu04658	Th1 and Th2 cell differentiation - Mus musculus (house mouse)	2/157	88/9334	0.437636	0.784136	0.717052	Ifng/Notch2	2
mmu04710	Circadian rhythm - Mus musculus (house mouse)	1/157	34/9334	0.438859	0.784136	0.717052	Rbx1	1
mmu03320	PPAR signaling pathway - Mus musculus (house mouse)	2/157	89/9334	0.443359	0.784136	0.717052	Cyp27a1/Acsl5	2
mmu04512	ECM-receptor interaction - Mus musculus (house mouse)	2/157	89/9334	0.443359	0.784136	0.717052	Sv2b/Dag1	2
mmu03030	DNA replication - Mus musculus (house mouse)	1/157	35/9334	0.448332	0.784136	0.717052	Lig1	1
mmu04211	Longevity regulating pathway - Mus musculus (house mouse)	2/157	90/9334	0.44905	0.784136	0.717052	Mtor/Adcy7	2
mmu04612	Antigen processing and presentation - Mus musculus (house mouse)	2/157	90/9334	0.44905	0.784136	0.717052	Ifng/Hspa5	2
mmu04120	Ubiquitin mediated proteolysis - Mus musculus (house mouse)	3/157	147/9334	0.451105	0.784136	0.717052	Ube2w/Rbx1/Mid1	3
mmu05410	Hypertrophic cardiomyopathy - Mus musculus (house mouse)	2/157	91/9334	0.454709	0.78513	0.717961	Cacng7/Dag1	2
mmu04520	Adherens junction - Mus musculus (house mouse)	2/157	92/9334	0.460334	0.785639	0.718427	Baiap2/Ptprf	2
mmu05010	Alzheimer disease - Mus musculus (house mouse)	7/157	383/9334	0.466353	0.785639	0.718427	Psmd11/Slc39a11/Pik3c3/Mtor/Lrp6/Chrna7/Casp12	7
mmu04640	Hematopoietic cell lineage - Mus musculus (house mouse)	2/157	94/9334	0.471484	0.785639	0.718427	Kitl/Kit	2
mmu04061	Viral protein interaction with cytokine and cytokine receptor - Mus musculus (house mouse)	2/157	95/9334	0.477007	0.785639	0.718427	Il6st/Tnfsf10	2
mmu04070	Phosphatidylinositol signaling system - Mus musculus (house mouse)	2/157	96/9334	0.482495	0.785639	0.718427	Dgkg/Pik3c3	2
mmu00250	Alanine, aspartate and glutamate metabolism - Mus musculus (house mouse)	1/157	39/9334	0.484661	0.785639	0.718427	Rimklb	1
mmu05143	African trypanosomiasis - Mus musculus (house mouse)	1/157	39/9334	0.484661	0.785639	0.718427	Ifng	1
mmu00260	Glycine, serine and threonine metabolism - Mus musculus (house mouse)	1/157	40/9334	0.493366	0.785639	0.718427	Aldh7a1	1
mmu00350	Tyrosine metabolism - Mus musculus (house mouse)	1/157	40/9334	0.493366	0.785639	0.718427	Fah	1
mmu04216	Ferroptosis - Mus musculus (house mouse)	1/157	40/9334	0.493366	0.785639	0.718427	Acsl5	1
mmu05033	Nicotine addiction - Mus musculus (house mouse)	1/157	40/9334	0.493366	0.785639	0.718427	Chrna7	1
mmu05231	Choline metabolism in cancer - Mus musculus (house mouse)	2/157	98/9334	0.493366	0.785639	0.718427	Dgkg/Mtor	2
mmu04390	Hippo signaling pathway - Mus musculus (house mouse)	3/157	157/9334	0.494437	0.785639	0.718427	Lats2/Smad1/Yap1	3
mmu05215	Prostate cancer - Mus musculus (house mouse)	2/157	99/9334	0.498747	0.787656	0.72027	Plau/Mtor	2
mmu04934	Cushing syndrome - Mus musculus (house mouse)	3/157	162/9334	0.515469	0.791108	0.723428	Camk2g/Camk2d/Adcy7	3
mmu00513	Various types of N-glycan biosynthesis - Mus musculus (house mouse)	1/157	43/9334	0.518612	0.791108	0.723428	Alg13	1
mmu00514	Other types of O-glycan biosynthesis - Mus musculus (house mouse)	1/157	43/9334	0.518612	0.791108	0.723428	Galnt14	1
mmu03015	mRNA surveillance pathway - Mus musculus (house mouse)	2/157	103/9334	0.519907	0.791108	0.723428	Pabpc6/Tardbp	2
mmu05142	Chagas disease - Mus musculus (house mouse)	2/157	103/9334	0.519907	0.791108	0.723428	Ifng/Tlr4	2
mmu05167	Kaposi sarcoma-associated herpesvirus infection - Mus musculus (house mouse)	4/157	224/9334	0.523129	0.791108	0.723428	Pik3r6/Il6st/Pik3c3/Mtor	4
mmu00620	Pyruvate metabolism - Mus musculus (house mouse)	1/157	44/9334	0.526747	0.791108	0.723428	Aldh7a1	1
mmu03022	Basal transcription factors - Mus musculus (house mouse)	1/157	44/9334	0.526747	0.791108	0.723428	Gtf2h1	1
mmu04064	NF-kappa B signaling pathway - Mus musculus (house mouse)	2/157	105/9334	0.530263	0.791108	0.723428	Plau/Tlr4	2
mmu05160	Hepatitis C - Mus musculus (house mouse)	3/157	166/9334	0.531958	0.791108	0.723428	Ifng/Cldn10/Cldn11	3
mmu04530	Tight junction - Mus musculus (house mouse)	3/157	168/9334	0.540086	0.791108	0.723428	F11r/Cldn10/Cldn11	3
mmu05146	Amoebiasis - Mus musculus (house mouse)	2/157	107/9334	0.540467	0.791108	0.723428	Ifng/Tlr4	2
mmu05203	Viral carcinogenesis - Mus musculus (house mouse)	4/157	229/9334	0.540642	0.791108	0.723428	Cdk1/Il6st/Chd4/Gtf2h1	4
mmu04714	Thermogenesis - Mus musculus (house mouse)	4/157	231/9334	0.547557	0.796726	0.728564	Rps6ka2/Acsl5/Mtor/Adcy7	4
mmu04630	JAK-STAT signaling pathway - Mus musculus (house mouse)	3/157	171/9334	0.552126	0.797021	0.728834	Ifng/Il6st/Mtor	3
mmu04060	Cytokine-cytokine receptor interaction - Mus musculus (house mouse)	5/157	294/9334	0.553914	0.797021	0.728834	Tnfsf4/Ifng/Ngfr/Il6st/Tnfsf10	5
mmu04973	Carbohydrate digestion and absorption - Mus musculus (house mouse)	1/157	48/9334	0.557941	0.79838	0.730077	Hk1	1
mmu04724	Glutamatergic synapse - Mus musculus (house mouse)	2/157	114/9334	0.574972	0.81823	0.748229	Dlgap1/Adcy7	2
mmu03013	Nucleocytoplasmic transport - Mus musculus (house mouse)	2/157	117/9334	0.589176	0.829329	0.758379	Kpna1/Ran	2
mmu04935	Growth hormone synthesis, secretion and action - Mus musculus (house mouse)	2/157	117/9334	0.589176	0.829329	0.758379	Mtor/Adcy7	2
mmu00510	N-Glycan biosynthesis - Mus musculus (house mouse)	1/157	53/9334	0.594076	0.831707	0.760553	Alg13	1
mmu00330	Arginine and proline metabolism - Mus musculus (house mouse)	1/157	54/9334	0.600943	0.832322	0.761115	Aldh7a1	1
mmu04978	Mineral absorption - Mus musculus (house mouse)	1/157	54/9334	0.600943	0.832322	0.761115	Atp7a	1
mmu03008	Ribosome biogenesis in eukaryotes - Mus musculus (house mouse)	2/157	121/9334	0.607567	0.83702	0.765411	Drosha/Ran	2
mmu04650	Natural killer cell mediated cytotoxicity - Mus musculus (house mouse)	2/157	122/9334	0.612066	0.837432	0.765788	Ifng/Tnfsf10	2
mmu00240	Pyrimidine metabolism - Mus musculus (house mouse)	1/157	56/9334	0.614332	0.837432	0.765788	Cda	1
mmu04923	Regulation of lipolysis in adipocytes - Mus musculus (house mouse)	1/157	57/9334	0.620858	0.841897	0.769871	Adcy7	1
mmu04071	Sphingolipid signaling pathway - Mus musculus (house mouse)	2/157	126/9334	0.629674	0.848501	0.77591	Gna12/Gab2	2
mmu05134	Legionellosis - Mus musculus (house mouse)	1/157	60/9334	0.639786	0.848501	0.77591	Tlr4	1
mmu01212	Fatty acid metabolism - Mus musculus (house mouse)	1/157	62/9334	0.651879	0.848501	0.77591	Acsl5	1
mmu04913	Ovarian steroidogenesis - Mus musculus (house mouse)	1/157	63/9334	0.657774	0.848501	0.77591	Adcy7	1
mmu05330	Allograft rejection - Mus musculus (house mouse)	1/157	63/9334	0.657774	0.848501	0.77591	Ifng	1
mmu05332	Graft-versus-host disease - Mus musculus (house mouse)	1/157	63/9334	0.657774	0.848501	0.77591	Ifng	1
mmu04915	Estrogen signaling pathway - Mus musculus (house mouse)	2/157	133/9334	0.658991	0.848501	0.77591	Ncoa1/Adcy7	2
mmu00230	Purine metabolism - Mus musculus (house mouse)	2/157	134/9334	0.663025	0.848501	0.77591	Pde5a/Adcy7	2
mmu00310	Lysine degradation - Mus musculus (house mouse)	1/157	64/9334	0.663569	0.848501	0.77591	Aldh7a1	1
mmu04142	Lysosome - Mus musculus (house mouse)	2/157	135/9334	0.667021	0.848501	0.77591	Neu1/Ap3s1	2
mmu04380	Osteoclast differentiation - Mus musculus (house mouse)	2/157	135/9334	0.667021	0.848501	0.77591	Ifng/Gab2	2
mmu04728	Dopaminergic synapse - Mus musculus (house mouse)	2/157	135/9334	0.667021	0.848501	0.77591	Camk2g/Camk2d	2
mmu04144	Endocytosis - Mus musculus (house mouse)	4/157	271/9334	0.673413	0.848501	0.77591	Rufy1/Arf6/Vps45/Smap2	4
mmu00970	Aminoacyl-tRNA biosynthesis - Mus musculus (house mouse)	1/157	66/9334	0.674869	0.848501	0.77591	Sepsecs	1
mmu04664	Fc epsilon RI signaling pathway - Mus musculus (house mouse)	1/157	66/9334	0.674869	0.848501	0.77591	Gab2	1
mmu05211	Renal cell carcinoma - Mus musculus (house mouse)	1/157	68/9334	0.685792	0.853804	0.78076	Rbx1	1
mmu05415	Diabetic cardiomyopathy - Mus musculus (house mouse)	3/157	211/9334	0.693703	0.853804	0.78076	Camk2g/Camk2d/Mtor	3
mmu04940	Type I diabetes mellitus - Mus musculus (house mouse)	1/157	70/9334	0.69635	0.853804	0.78076	Ifng	1
mmu04270	Vascular smooth muscle contraction - Mus musculus (house mouse)	2/157	144/9334	0.701293	0.853804	0.78076	Gna12/Adcy7	2
mmu05162	Measles - Mus musculus (house mouse)	2/157	145/9334	0.704916	0.853804	0.78076	Eif3h/Tlr4	2
mmu00562	Inositol phosphate metabolism - Mus musculus (house mouse)	1/157	72/9334	0.706555	0.853804	0.78076	Pik3c3	1
mmu04927	Cortisol synthesis and secretion - Mus musculus (house mouse)	1/157	72/9334	0.706555	0.853804	0.78076	Adcy7	1
mmu04621	NOD-like receptor signaling pathway - Mus musculus (house mouse)	3/157	216/9334	0.708817	0.853804	0.78076	Tlr4/Antxr2/Casp12	3
mmu04115	p53 signaling pathway - Mus musculus (house mouse)	1/157	73/9334	0.71153	0.853804	0.78076	Cdk1	1
mmu05418	Fluid shear stress and atherosclerosis - Mus musculus (house mouse)	2/157	147/9334	0.712053	0.853804	0.78076	Ifng/Mef2c	2
mmu05226	Gastric cancer - Mus musculus (house mouse)	2/157	150/9334	0.722489	0.858549	0.785099	Mtor/Lrp6	2
mmu05212	Pancreatic cancer - Mus musculus (house mouse)	1/157	76/9334	0.725955	0.858549	0.785099	Mtor	1
mmu05220	Chronic myeloid leukemia - Mus musculus (house mouse)	1/157	76/9334	0.725955	0.858549	0.785099	Gab2	1
mmu04110	Cell cycle - Mus musculus (house mouse)	2/157	155/9334	0.739177	0.866845	0.792685	Cdk1/Rbx1	2
mmu01230	Biosynthesis of amino acids - Mus musculus (house mouse)	1/157	79/9334	0.739663	0.866845	0.792685	Pfkl	1
mmu01524	Platinum drug resistance - Mus musculus (house mouse)	1/157	80/9334	0.74408	0.868093	0.793826	Atp7a	1
mmu05206	MicroRNAs in cancer - Mus musculus (house mouse)	4/157	303/9334	0.755308	0.87182	0.797234	Plau/Notch2/Mtor/Foxp1	4
mmu04662	B cell receptor signaling pathway - Mus musculus (house mouse)	1/157	83/9334	0.756887	0.87182	0.797234	Rasgrp3	1
mmu01232	Nucleotide metabolism - Mus musculus (house mouse)	1/157	84/9334	0.761013	0.87182	0.797234	Cda	1
mmu03083	Polycomb repressive complex - Mus musculus (house mouse)	1/157	84/9334	0.761013	0.87182	0.797234	Yy1	1
mmu05161	Hepatitis B - Mus musculus (house mouse)	2/157	163/9334	0.764104	0.87182	0.797234	Tlr4/Casp12	2
mmu04140	Autophagy - animal - Mus musculus (house mouse)	2/157	166/9334	0.77291	0.872644	0.797988	Pik3c3/Mtor	2
mmu05210	Colorectal cancer - Mus musculus (house mouse)	1/157	88/9334	0.776832	0.872644	0.797988	Mtor	1
mmu05416	Viral myocarditis - Mus musculus (house mouse)	1/157	88/9334	0.776832	0.872644	0.797988	Dag1	1
mmu04727	GABAergic synapse - Mus musculus (house mouse)	1/157	89/9334	0.780622	0.872644	0.797988	Adcy7	1
mmu05032	Morphine addiction - Mus musculus (house mouse)	1/157	91/9334	0.78801	0.872644	0.797988	Adcy7	1
mmu04742	Taste transduction - Mus musculus (house mouse)	1/157	92/9334	0.79161	0.872644	0.797988	Asic2	1
mmu05171	Coronavirus disease - COVID-19 - Mus musculus (house mouse)	3/157	249/9334	0.794573	0.872644	0.797988	Il6st/Tlr4/Rps15a	3
mmu05225	Hepatocellular carcinoma - Mus musculus (house mouse)	2/157	174/9334	0.79501	0.872644	0.797988	Mtor/Lrp6	2
mmu04657	IL-17 signaling pathway - Mus musculus (house mouse)	1/157	93/9334	0.795151	0.872644	0.797988	Ifng	1
mmu04610	Complement and coagulation cascades - Mus musculus (house mouse)	1/157	94/9334	0.798631	0.872765	0.798099	Plau	1
mmu05163	Human cytomegalovirus infection - Mus musculus (house mouse)	3/157	256/9334	0.809809	0.881262	0.805869	Mtor/Gna12/Adcy7	3
mmu04145	Phagosome - Mus musculus (house mouse)	2/157	182/9334	0.8152	0.883418	0.80784	Pik3c3/Tlr4	2
mmu04218	Cellular senescence - Mus musculus (house mouse)	2/157	184/9334	0.819964	0.884878	0.809175	Cdk1/Mtor	2
mmu04620	Toll-like receptor signaling pathway - Mus musculus (house mouse)	1/157	104/9334	0.830359	0.890267	0.814103	Tlr4	1
mmu05020	Prion disease - Mus musculus (house mouse)	3/157	267/9334	0.831832	0.890267	0.814103	Psmd11/Hspa5/Casp12	3
mmu04062	Chemokine signaling pathway - Mus musculus (house mouse)	2/157	192/9334	0.837943	0.893117	0.816709	Pik3r6/Adcy7	2
mmu04974	Protein digestion and absorption - Mus musculus (house mouse)	1/157	108/9334	0.841612	0.893351	0.816923	Col24a1	1
mmu04510	Focal adhesion - Mus musculus (house mouse)	2/157	203/9334	0.860029	0.909173	0.831392	Emp1/Rasgrf1	2
mmu04613	Neutrophil extracellular trap formation - Mus musculus (house mouse)	2/157	208/9334	0.869134	0.915064	0.836779	Tlr4/Mtor	2
mmu04660	T cell receptor signaling pathway - Mus musculus (house mouse)	1/157	122/9334	0.875465	0.917998	0.839462	Ifng	1
mmu04926	Relaxin signaling pathway - Mus musculus (house mouse)	1/157	129/9334	0.889588	0.925482	0.846306	Adcy7	1
mmu05168	Herpes simplex virus 1 infection - Mus musculus (house mouse)	5/157	459/9334	0.891304	0.925482	0.846306	Ifng/Zfp184/Zfp37/Mtor/Zfp949	5
mmu04068	FoxO signaling pathway - Mus musculus (house mouse)	1/157	131/9334	0.893323	0.925482	0.846306	Tnfsf10	1
mmu04723	Retrograde endocannabinoid signaling - Mus musculus (house mouse)	1/157	148/9334	0.920398	0.947363	0.866315	Adcy7	1
mmu05322	Systemic lupus erythematosus - Mus musculus (house mouse)	1/157	149/9334	0.921759	0.947363	0.866315	Ifng	1
mmu05166	Human T-cell leukemia virus 1 infection - Mus musculus (house mouse)	2/157	250/9334	0.926701	0.948678	0.867517	Ran/Adcy7	2
mmu05165	Human papillomavirus infection - Mus musculus (house mouse)	3/157	362/9334	0.946616	0.96525	0.882671	Notch2/Mtor/Chd4	3
mmu03010	Ribosome - Mus musculus (house mouse)	1/157	177/9334	0.951753	0.965374	0.882785	Rps15a	1
mmu03040	Spliceosome - Mus musculus (house mouse)	1/157	180/9334	0.954193	0.965374	0.882785	Sf3b5	1
mmu04080	Neuroactive ligand-receptor interaction - Mus musculus (house mouse)	3/157	391/9334	0.963318	0.970814	0.887759	Glrb/Grid2/Chrna7	3
mmu05208	Chemical carcinogenesis - reactive oxygen species - Mus musculus (house mouse)	1/157	222/9334	0.977886	0.981089	0.897156	Prkd1	1
mmu05169	Epstein-Barr virus infection - Mus musculus (house mouse)	1/157	231/9334	0.981089	0.981089	0.897156	Psmd11	1

## Sheet: Pathways from 301 gene list
ID	Description	GeneRatio	BgRatio	pvalue	p.adjust	qvalue	geneID	Count
mmu04151	PI3K-Akt signaling pathway - Mus musculus (house mouse)	16/125	364/9334	2.64198e-05	0.00302507	0.00254464	Lama4/Brca1/Prkca/Gng4/Ntrk2/Pik3r1/Fgf10/Cdkn1a/Efna5/Lama1/Cdk6/Magi2/Flt1/Vwf/Fgfr2/Itga11	16
mmu04010	MAPK signaling pathway - Mus musculus (house mouse)	15/125	301/9334	1.10543e-05	0.00253144	0.00212941	Il1r1/Cacna1e/Ptprr/Prkca/Ntrk2/Fgf10/Cacna2d3/Cacna1d/Stk3/Efna5/Dusp5/Map3k7/Taok3/Flt1/Fgfr2	15
mmu04020	Calcium signaling pathway - Mus musculus (house mouse)	11/125	253/9334	0.000566171	0.0322825	0.0271556	Cacna1e/Prkca/Drd1/Ntrk2/Fgf10/Cacna1d/Camk4/Plce1/Flt1/Pde1c/Fgfr2	11
mmu04014	Ras signaling pathway - Mus musculus (house mouse)	10/125	235/9334	0.00119204	0.0451605	0.0379884	Prkca/Gng4/Ntrk2/Pik3r1/Fgf10/Efna5/Plce1/Flt1/Fgfr2/Pak3	10
mmu04360	Axon guidance - Mus musculus (house mouse)	9/125	181/9334	0.000704858	0.0322825	0.0271556	Slit3/Prkca/Pik3r1/Epha3/Robo1/Efna5/Lrrc4c/Unc5d/Pak3	9
mmu04510	Focal adhesion - Mus musculus (house mouse)	9/125	203/9334	0.00158256	0.0451605	0.0379884	Lama4/Prkca/Pik3r1/Lama1/Flt1/Vwf/Dock1/Itga11/Pak3	9
mmu05165	Human papillomavirus infection - Mus musculus (house mouse)	9/125	362/9334	0.0537029	0.249225	0.209644	Lama4/Pik3r1/Cdkn1a/Lama1/Cdk6/Atp6v0a2/Vwf/Dlg2/Itga11	9
mmu04015	Rap1 signaling pathway - Mus musculus (house mouse)	8/125	214/9334	0.0079588	0.115736	0.0973552	Prkca/Pik3r1/Fgf10/Efna5/Plce1/Magi2/Flt1/Fgfr2	8
mmu05206	MicroRNAs in cancer - Mus musculus (house mouse)	8/125	303/9334	0.0504395	0.245758	0.206728	Brca1/Prkca/Pik3r1/Cdkn1a/Efna5/Prkce/Zeb1/Cdk6	8
mmu04310	Wnt signaling pathway - Mus musculus (house mouse)	7/125	175/9334	0.00903338	0.121685	0.10236	Znrf3/Prkca/Ctnnd2/Prickle1/Lrp5/Map3k7/Tle3	7
mmu04514	Cell adhesion molecules - Mus musculus (house mouse)	7/125	183/9334	0.0113821	0.137935	0.116029	Slitrk1/Cldn14/Cdh2/Lrrc4c/Nlgn1/Ptprd/Cntnap2	7
mmu05205	Proteoglycans in cancer - Mus musculus (house mouse)	7/125	205/9334	0.0200908	0.164314	0.138219	Ank3/Prkca/Pik3r1/Cdkn1a/Plce1/Ank2/Ank1	7
mmu04024	cAMP signaling pathway - Mus musculus (house mouse)	7/125	224/9334	0.0306903	0.20476	0.172241	Drd1/Pik3r1/Cacna1d/Camk4/Plce1/Pde4b/Hhip	7
mmu05202	Transcriptional misregulation in cancer - Mus musculus (house mouse)	7/125	224/9334	0.0306903	0.20476	0.172241	Etv1/Fut8/Cdkn1a/Zeb1/Cdk14/Flt1/Maf	7
mmu04810	Regulation of actin cytoskeleton - Mus musculus (house mouse)	7/125	231/9334	0.035399	0.219091	0.184296	Pik3r1/Fgf10/Diaph3/Fgfr2/Dock1/Itga11/Pak3	7
mmu05412	Arrhythmogenic right ventricular cardiomyopathy - Mus musculus (house mouse)	6/125	77/9334	0.000557875	0.0322825	0.0271556	Ctnna3/Cacna2d3/Cacna1d/Lama1/Cdh2/Itga11	6
mmu05222	Small cell lung cancer - Mus musculus (house mouse)	6/125	93/9334	0.00150757	0.0451605	0.0379884	Lama4/Pik3r1/Fhit/Cdkn1a/Lama1/Cdk6	6
mmu04070	Phosphatidylinositol signaling system - Mus musculus (house mouse)	6/125	96/9334	0.00177487	0.0451605	0.0379884	Prkca/Dgkb/Pik3r1/Plce1/Dgki/Inpp4b	6
mmu04725	Cholinergic synapse - Mus musculus (house mouse)	6/125	112/9334	0.00385251	0.0678634	0.0570858	Prkca/Gng4/Pik3r1/Cacna1d/Camk4/Kcnq1	6
mmu05224	Breast cancer - Mus musculus (house mouse)	6/125	147/9334	0.0139667	0.137935	0.116029	Brca1/Pik3r1/Fgf10/Cdkn1a/Lrp5/Cdk6	6
mmu05226	Gastric cancer - Mus musculus (house mouse)	6/125	150/9334	0.0153001	0.137935	0.116029	Ctnna3/Pik3r1/Fgf10/Cdkn1a/Lrp5/Fgfr2	6
mmu04530	Tight junction - Mus musculus (house mouse)	6/125	168/9334	0.0251917	0.198547	0.167015	Cacna1d/Cldn14/Prkce/Nedd4l/Ybx3/Dlg2	6
mmu05163	Human cytomegalovirus infection - Mus musculus (house mouse)	6/125	256/9334	0.128862	0.388281	0.326616	Il1r1/Prkca/Gng4/Pik3r1/Cdkn1a/Cdk6	6
mmu05010	Alzheimer disease - Mus musculus (house mouse)	6/125	383/9334	0.407237	0.575295	0.48393	Psen2/Pik3r1/Ndufs4/Cacna1d/Atp5o/Lrp5	6
mmu05022	Pathways of neurodegeneration - multiple diseases - Mus musculus (house mouse)	6/125	471/9334	0.608847	0.731164	0.615045	Psen2/Prkca/Ndufs4/Cacna1d/Atp5o/Lrp5	6
mmu05223	Non-small cell lung cancer - Mus musculus (house mouse)	5/125	72/9334	0.00271793	0.0622406	0.0523559	Prkca/Pik3r1/Fhit/Cdkn1a/Cdk6	5
mmu05214	Glioma - Mus musculus (house mouse)	5/125	74/9334	0.00306359	0.0637783	0.0536494	Prkca/Pik3r1/Cdkn1a/Camk4/Cdk6	5
mmu05032	Morphine addiction - Mus musculus (house mouse)	5/125	91/9334	0.00738987	0.115736	0.0973552	Prkca/Gng4/Drd1/Pde4b/Pde1c	5
mmu04666	Fc gamma R-mediated phagocytosis - Mus musculus (house mouse)	5/125	93/9334	0.00808633	0.115736	0.0973552	Prkca/Pik3r1/Prkce/Hck/Dock1	5
mmu05146	Amoebiasis - Mus musculus (house mouse)	5/125	107/9334	0.014277	0.137935	0.116029	Il1r1/Lama4/Prkca/Pik3r1/Lama1	5
mmu04928	Parathyroid hormone synthesis, secretion and action - Mus musculus (house mouse)	5/125	108/9334	0.0148139	0.137935	0.116029	Prkca/Vdr/Cdkn1a/Lrp5/Pde4b	5
mmu04724	Glutamatergic synapse - Mus musculus (house mouse)	5/125	114/9334	0.0183211	0.15539	0.130712	Prkca/Gng4/Cacna1d/Grm8/Shank2	5
mmu04072	Phospholipase D signaling pathway - Mus musculus (house mouse)	5/125	149/9334	0.0495874	0.245758	0.206728	Prkca/Dgkb/Pik3r1/Grm8/Dgki	5
mmu04921	Oxytocin signaling pathway - Mus musculus (house mouse)	5/125	153/9334	0.0544159	0.249225	0.209644	Prkca/Cacna2d3/Cacna1d/Cdkn1a/Camk4	5
mmu05225	Hepatocellular carcinoma - Mus musculus (house mouse)	5/125	174/9334	0.0840846	0.326362	0.274531	Prkca/Pik3r1/Cdkn1a/Lrp5/Cdk6	5
mmu04613	Neutrophil extracellular trap formation - Mus musculus (house mouse)	5/125	208/9334	0.146644	0.419769	0.353104	Prkca/Pik3r1/Map3k7/Atg7/Vwf	5
mmu05167	Kaposi sarcoma-associated herpesvirus infection - Mus musculus (house mouse)	5/125	224/9334	0.181468	0.457358	0.384723	Gng4/Pik3r1/Cdkn1a/Hck/Cdk6	5
mmu05207	Chemical carcinogenesis - receptor activation - Mus musculus (house mouse)	5/125	225/9334	0.183742	0.457358	0.384723	Prkca/Pik3r1/Fgf10/Cacna1d/Vdr	5
mmu05170	Human immunodeficiency virus 1 infection - Mus musculus (house mouse)	5/125	240/9334	0.219052	0.484065	0.407188	Prkca/Gng4/Pik3r1/Map3k7/Pak3	5
mmu04930	Type II diabetes mellitus - Mus musculus (house mouse)	4/125	48/9334	0.00378424	0.0678634	0.0570858	Cacna1e/Pik3r1/Cacna1d/Prkce	4
mmu05031	Amphetamine addiction - Mus musculus (house mouse)	4/125	69/9334	0.0135672	0.137935	0.116029	Prkca/Drd1/Cacna1d/Camk4	4
mmu05218	Melanoma - Mus musculus (house mouse)	4/125	72/9334	0.0156607	0.137935	0.116029	Pik3r1/Fgf10/Cdkn1a/Cdk6	4
mmu04012	ErbB signaling pathway - Mus musculus (house mouse)	4/125	84/9334	0.0260106	0.198547	0.167015	Prkca/Pik3r1/Cdkn1a/Pak3	4
mmu04512	ECM-receptor interaction - Mus musculus (house mouse)	4/125	89/9334	0.0312952	0.20476	0.172241	Lama4/Lama1/Vwf/Itga11	4
mmu04727	GABAergic synapse - Mus musculus (house mouse)	4/125	89/9334	0.0312952	0.20476	0.172241	Prkca/Gphn/Gng4/Cacna1d	4
mmu05410	Hypertrophic cardiomyopathy - Mus musculus (house mouse)	4/125	91/9334	0.0335735	0.213565	0.179648	Cacna2d3/Cacna1d/Lama1/Itga11	4
mmu05414	Dilated cardiomyopathy - Mus musculus (house mouse)	4/125	94/9334	0.0371684	0.223988	0.188416	Cacna2d3/Cacna1d/Lama1/Itga11	4
mmu04713	Circadian entrainment - Mus musculus (house mouse)	4/125	98/9334	0.0422941	0.231515	0.194747	Prkca/Gng4/Cacna1d/Prkg1	4
mmu05231	Choline metabolism in cancer - Mus musculus (house mouse)	4/125	98/9334	0.0422941	0.231515	0.194747	Prkca/Dgkb/Pik3r1/Dgki	4
mmu05215	Prostate cancer - Mus musculus (house mouse)	4/125	99/9334	0.043635	0.232382	0.195476	Pik3r1/Cdkn1a/Zeb1/Fgfr2	4
mmu04933	AGE-RAGE signaling pathway in diabetic complications - Mus musculus (house mouse)	4/125	101/9334	0.0463882	0.24143	0.203087	Prkca/Pik3r1/Prkce/Plce1	4
mmu04925	Aldosterone synthesis and secretion - Mus musculus (house mouse)	4/125	102/9334	0.0478004	0.243251	0.204619	Prkca/Cacna1d/Prkce/Camk4	4
mmu04066	HIF-1 signaling pathway - Mus musculus (house mouse)	4/125	114/9334	0.0665839	0.287693	0.242003	Prkca/Pik3r1/Cdkn1a/Flt1	4
mmu04670	Leukocyte transendothelial migration - Mus musculus (house mouse)	4/125	119/9334	0.0753932	0.319723	0.268946	Ctnna3/Prkca/Pik3r1/Cldn14	4
mmu04722	Neurotrophin signaling pathway - Mus musculus (house mouse)	4/125	121/9334	0.0790744	0.322162	0.270998	Psen2/Ntrk2/Pik3r1/Camk4	4
mmu04152	AMPK signaling pathway - Mus musculus (house mouse)	4/125	127/9334	0.0906451	0.328645	0.276451	Rab10/Pik3r1/Map3k7/Acacb	4
mmu04750	Inflammatory mediator regulation of TRP channels - Mus musculus (house mouse)	4/125	127/9334	0.0906451	0.328645	0.276451	Il1r1/Prkca/Pik3r1/Prkce	4
mmu04726	Serotonergic synapse - Mus musculus (house mouse)	4/125	131/9334	0.0987864	0.342759	0.288324	Prkca/Gng4/Cacna1d/Kcnd2	4
mmu04380	Osteoclast differentiation - Mus musculus (house mouse)	4/125	135/9334	0.107258	0.353862	0.297664	Il1r1/Pik3r1/Camk4/Map3k7	4
mmu04728	Dopaminergic synapse - Mus musculus (house mouse)	4/125	135/9334	0.107258	0.353862	0.297664	Prkca/Gng4/Drd1/Cacna1d	4
mmu05017	Spinocerebellar ataxia - Mus musculus (house mouse)	4/125	141/9334	0.120558	0.37819	0.318128	Prkca/Pik3r1/Dab1/Rora	4
mmu04270	Vascular smooth muscle contraction - Mus musculus (house mouse)	4/125	144/9334	0.127465	0.388281	0.326616	Prkca/Cacna1d/Prkce/Prkg1	4
mmu04723	Retrograde endocannabinoid signaling - Mus musculus (house mouse)	4/125	148/9334	0.136927	0.402004	0.33816	Prkca/Gng4/Ndufs4/Cacna1d	4
mmu04261	Adrenergic signaling in cardiomyocytes - Mus musculus (house mouse)	4/125	156/9334	0.156669	0.441834	0.371665	Prkca/Cacna2d3/Cacna1d/Kcnq1	4
mmu05161	Hepatitis B - Mus musculus (house mouse)	4/125	163/9334	0.174764	0.457358	0.384723	Prkca/Pik3r1/Cdkn1a/Map3k7	4
mmu04140	Autophagy - animal - Mus musculus (house mouse)	4/125	166/9334	0.182733	0.457358	0.384723	Pik3r1/Map3k7/Atg7/Uvrag	4
mmu05160	Hepatitis C - Mus musculus (house mouse)	4/125	166/9334	0.182733	0.457358	0.384723	Pik3r1/Cldn14/Cdkn1a/Cdk6	4
mmu04218	Cellular senescence - Mus musculus (house mouse)	4/125	184/9334	0.232828	0.491323	0.413294	Pik3r1/Cacna1d/Cdkn1a/Cdk6	4
mmu04814	Motor proteins - Mus musculus (house mouse)	4/125	196/9334	0.26793	0.504222	0.424145	Kif3a/Kif21a/Myo7a/Myo1e	4
mmu05034	Alcoholism - Mus musculus (house mouse)	4/125	205/9334	0.294866	0.529611	0.445501	Gng4/Drd1/Ntrk2/Camk4	4
mmu05415	Diabetic cardiomyopathy - Mus musculus (house mouse)	4/125	211/9334	0.313023	0.53606	0.450926	Prkca/Pik3r1/Ndufs4/Atp5o	4
mmu05203	Viral carcinogenesis - Mus musculus (house mouse)	4/125	229/9334	0.367955	0.552654	0.464885	Pik3r1/Cdkn1a/Cdk6/Snd1	4
mmu04714	Thermogenesis - Mus musculus (house mouse)	4/125	231/9334	0.374067	0.552654	0.464885	Ndufs4/Atp5o/Zfp516/Prkg1	4
mmu05169	Epstein-Barr virus infection - Mus musculus (house mouse)	4/125	231/9334	0.374067	0.552654	0.464885	Pik3r1/Cdkn1a/Map3k7/Cdk6	4
mmu05171	Coronavirus disease - COVID-19 - Mus musculus (house mouse)	4/125	249/9334	0.428742	0.587915	0.494546	Prkca/Pik3r1/Map3k7/Vwf	4
mmu05020	Prion disease - Mus musculus (house mouse)	4/125	267/9334	0.482176	0.634588	0.533807	Pik3r1/Ndufs4/Cacna1d/Atp5o	4
mmu04144	Endocytosis - Mus musculus (house mouse)	4/125	271/9334	0.493802	0.646175	0.543553	Rab10/Nedd4l/Arap2/Fgfr2	4
mmu04960	Aldosterone-regulated sodium reabsorption - Mus musculus (house mouse)	3/125	38/9334	0.0140617	0.137935	0.116029	Prkca/Pik3r1/Nedd4l	3
mmu03460	Fanconi anemia pathway - Mus musculus (house mouse)	3/125	51/9334	0.0306371	0.20476	0.172241	Brca1/Fancc/Blm	3
mmu04340	Hedgehog signaling pathway - Mus musculus (house mouse)	3/125	58/9334	0.0424613	0.231515	0.194747	Hhat/Kif3a/Hhip	3
mmu05213	Endometrial cancer - Mus musculus (house mouse)	3/125	58/9334	0.0424613	0.231515	0.194747	Ctnna3/Pik3r1/Cdkn1a	3
mmu04929	GnRH secretion - Mus musculus (house mouse)	3/125	63/9334	0.052111	0.248613	0.20913	Prkca/Pik3r1/Cacna1d	3
mmu05211	Renal cell carcinoma - Mus musculus (house mouse)	3/125	68/9334	0.0627239	0.281643	0.236914	Pik3r1/Cdkn1a/Pak3	3
mmu05100	Bacterial invasion of epithelial cells - Mus musculus (house mouse)	3/125	76/9334	0.0815956	0.322162	0.270998	Ctnna3/Pik3r1/Dock1	3
mmu05212	Pancreatic cancer - Mus musculus (house mouse)	3/125	76/9334	0.0815956	0.322162	0.270998	Pik3r1/Cdkn1a/Cdk6	3
mmu05220	Chronic myeloid leukemia - Mus musculus (house mouse)	3/125	76/9334	0.0815956	0.322162	0.270998	Pik3r1/Cdkn1a/Cdk6	3
mmu01521	EGFR tyrosine kinase inhibitor resistance - Mus musculus (house mouse)	3/125	79/9334	0.0892365	0.328645	0.276451	Prkca/Pik3r1/Fgfr2	3
mmu01524	Platinum drug resistance - Mus musculus (house mouse)	3/125	80/9334	0.0918483	0.328645	0.276451	Brca1/Pik3r1/Cdkn1a	3
mmu04540	Gap junction - Mus musculus (house mouse)	3/125	86/9334	0.108167	0.353862	0.297664	Prkca/Drd1/Prkg1	3
mmu05416	Viral myocarditis - Mus musculus (house mouse)	3/125	88/9334	0.113843	0.362083	0.304579	Lama1/Eif4g3/Eif4g2	3
mmu04520	Adherens junction - Mus musculus (house mouse)	3/125	92/9334	0.125523	0.388281	0.326616	Ctnna3/Lmo7/Map3k7	3
mmu05145	Toxoplasmosis - Mus musculus (house mouse)	3/125	109/9334	0.179389	0.457358	0.384723	Lama4/Lama1/Map3k7	3
mmu04931	Insulin resistance - Mus musculus (house mouse)	3/125	110/9334	0.182738	0.457358	0.384723	Pik3r1/Prkce/Acacb	3
mmu04935	Growth hormone synthesis, secretion and action - Mus musculus (house mouse)	3/125	117/9334	0.206626	0.477952	0.402047	Prkca/Pik3r1/Cacna1d	3
mmu04919	Thyroid hormone signaling pathway - Mus musculus (house mouse)	3/125	120/9334	0.217076	0.484065	0.407188	Prkca/Pik3r1/Plce1	3
mmu04650	Natural killer cell mediated cytotoxicity - Mus musculus (house mouse)	3/125	122/9334	0.224105	0.484065	0.407188	Raet1e/Prkca/Pik3r1	3
mmu04660	T cell receptor signaling pathway - Mus musculus (house mouse)	3/125	122/9334	0.224105	0.484065	0.407188	Pik3r1/Map3k7/Pak3	3
mmu04611	Platelet activation - Mus musculus (house mouse)	3/125	125/9334	0.234732	0.491323	0.413294	Pik3r1/Prkg1/Vwf	3
mmu04071	Sphingolipid signaling pathway - Mus musculus (house mouse)	3/125	126/9334	0.238294	0.491616	0.41354	Prkca/Pik3r1/Prkce	3
mmu04926	Relaxin signaling pathway - Mus musculus (house mouse)	3/125	129/9334	0.249037	0.504027	0.42398	Prkca/Gng4/Pik3r1	3
mmu00230	Purine metabolism - Mus musculus (house mouse)	3/125	134/9334	0.267101	0.504222	0.424145	Fhit/Pde4b/Pde1c	3
mmu00190	Oxidative phosphorylation - Mus musculus (house mouse)	3/125	135/9334	0.270734	0.504222	0.424145	Ndufs4/Atp5o/Atp6v0a2	3
mmu04142	Lysosome - Mus musculus (house mouse)	3/125	135/9334	0.270734	0.504222	0.424145	Galc/Litaf/Atp6v0a2	3
mmu05135	Yersinia infection - Mus musculus (house mouse)	3/125	135/9334	0.270734	0.504222	0.424145	Pik3r1/Map3k7/Dock1	3
mmu04371	Apelin signaling pathway - Mus musculus (house mouse)	3/125	137/9334	0.278017	0.509326	0.428438	Gng4/Prkce/Camk4	3
mmu04550	Signaling pathways regulating pluripotency of stem cells - Mus musculus (house mouse)	3/125	140/9334	0.288976	0.525203	0.441793	Pik3r1/Rif1/Fgfr2	3
mmu05162	Measles - Mus musculus (house mouse)	3/125	145/9334	0.307313	0.53606	0.450926	Pik3r1/Map3k7/Cdk6	3
mmu05418	Fluid shear stress and atherosclerosis - Mus musculus (house mouse)	3/125	147/9334	0.314663	0.53606	0.450926	Il1r1/Pik3r1/Map3k7	3
mmu04110	Cell cycle - Mus musculus (house mouse)	3/125	155/9334	0.344087	0.547474	0.460527	Prkdc/Cdkn1a/Cdk6	3
mmu04150	mTOR signaling pathway - Mus musculus (house mouse)	3/125	157/9334	0.351435	0.547474	0.460527	Prkca/Pik3r1/Lrp5	3
mmu04390	Hippo signaling pathway - Mus musculus (house mouse)	3/125	157/9334	0.351435	0.547474	0.460527	Ctnna3/Stk3/Dlg2	3
mmu04934	Cushing syndrome - Mus musculus (house mouse)	3/125	162/9334	0.369764	0.552654	0.464885	Cacna1d/Cdkn1a/Cdk6	3
mmu04630	JAK-STAT signaling pathway - Mus musculus (house mouse)	3/125	171/9334	0.402509	0.575295	0.48393	Pik3r1/Cdkn1a/Socs5	3
mmu04022	cGMP-PKG signaling pathway - Mus musculus (house mouse)	3/125	173/9334	0.409728	0.575295	0.48393	Cacna1d/Prkce/Prkg1	3
mmu05164	Influenza A - Mus musculus (house mouse)	3/125	173/9334	0.409728	0.575295	0.48393	Prkca/Pik3r1/Cdk6	3
mmu04062	Chemokine signaling pathway - Mus musculus (house mouse)	3/125	192/9334	0.476776	0.631838	0.531493	Gng4/Pik3r1/Hck	3
mmu05417	Lipid and atherosclerosis - Mus musculus (house mouse)	3/125	216/9334	0.556136	0.699186	0.588145	Prkca/Pik3r1/Map3k7	3
mmu05208	Chemical carcinogenesis - reactive oxygen species - Mus musculus (house mouse)	3/125	222/9334	0.574848	0.707743	0.595343	Pik3r1/Ndufs4/Atp5o	3
mmu05166	Human T-cell leukemia virus 1 infection - Mus musculus (house mouse)	3/125	250/9334	0.655499	0.755883	0.635838	Il1r1/Pik3r1/Cdkn1a	3
mmu05012	Parkinson disease - Mus musculus (house mouse)	3/125	264/9334	0.691543	0.784503	0.659913	Drd1/Ndufs4/Atp5o	3
mmu05016	Huntington disease - Mus musculus (house mouse)	3/125	302/9334	0.775083	0.817944	0.688043	Ndufs4/Atp5o/Taf4b	3
mmu04080	Neuroactive ligand-receptor interaction - Mus musculus (house mouse)	3/125	391/9334	0.900417	0.920515	0.774324	Drd1/Lypd6b/Grm8	3
mmu03450	Non-homologous end-joining - Mus musculus (house mouse)	2/125	13/9334	0.0126007	0.137935	0.116029	Xrcc4/Prkdc	2
mmu00640	Propanoate metabolism - Mus musculus (house mouse)	2/125	31/9334	0.0642951	0.283146	0.238178	Acacb/Bckdhb	2
mmu05216	Thyroid cancer - Mus musculus (house mouse)	2/125	37/9334	0.0874933	0.328645	0.276451	Ccdc6/Cdkn1a	2
mmu05143	African trypanosomiasis - Mus musculus (house mouse)	2/125	39/9334	0.0957072	0.337184	0.283634	Lama4/Prkca	2
mmu03440	Homologous recombination - Mus musculus (house mouse)	2/125	41/9334	0.104132	0.353862	0.297664	Brca1/Blm	2
mmu00513	Various types of N-glycan biosynthesis - Mus musculus (house mouse)	2/125	43/9334	0.11275	0.362083	0.304579	Mgat4c/Fut8	2
mmu04973	Carbohydrate digestion and absorption - Mus musculus (house mouse)	2/125	48/9334	0.13504	0.401614	0.337832	Pik3r1/Cacna1d	2
mmu04979	Cholesterol metabolism - Mus musculus (house mouse)	2/125	50/9334	0.144215	0.418042	0.351651	Mylip/Vapa	2
mmu00510	N-Glycan biosynthesis - Mus musculus (house mouse)	2/125	53/9334	0.158211	0.441834	0.371665	Mgat4c/Fut8	2
mmu04923	Regulation of lipolysis in adipocytes - Mus musculus (house mouse)	2/125	57/9334	0.177242	0.457358	0.384723	Pik3r1/Prkg1	2
mmu04370	VEGF signaling pathway - Mus musculus (house mouse)	2/125	58/9334	0.182056	0.457358	0.384723	Prkca/Pik3r1	2
mmu04730	Long-term depression - Mus musculus (house mouse)	2/125	60/9334	0.19174	0.472134	0.397153	Prkca/Prkg1	2
mmu04961	Endocrine and other factor-regulated calcium reabsorption - Mus musculus (house mouse)	2/125	61/9334	0.196608	0.477952	0.402047	Prkca/Vdr	2
mmu05321	Inflammatory bowel disease - Mus musculus (house mouse)	2/125	62/9334	0.201492	0.477952	0.402047	Maf/Rora	2
mmu00561	Glycerolipid metabolism - Mus musculus (house mouse)	2/125	63/9334	0.206389	0.477952	0.402047	Dgkb/Dgki	2
mmu04330	Notch signaling pathway - Mus musculus (house mouse)	2/125	63/9334	0.206389	0.477952	0.402047	Psen2/Tle3	2
mmu05217	Basal cell carcinoma - Mus musculus (house mouse)	2/125	63/9334	0.206389	0.477952	0.402047	Cdkn1a/Hhip	2
mmu04664	Fc epsilon RI signaling pathway - Mus musculus (house mouse)	2/125	66/9334	0.221155	0.484065	0.407188	Prkca/Pik3r1	2
mmu04720	Long-term potentiation - Mus musculus (house mouse)	2/125	67/9334	0.226098	0.484065	0.407188	Prkca/Camk4	2
mmu05230	Central carbon metabolism in cancer - Mus musculus (house mouse)	2/125	69/9334	0.236007	0.491323	0.413294	Pik3r1/Fgfr2	2
mmu00562	Inositol phosphate metabolism - Mus musculus (house mouse)	2/125	72/9334	0.250913	0.504027	0.42398	Plce1/Inpp4b	2
mmu04115	p53 signaling pathway - Mus musculus (house mouse)	2/125	73/9334	0.255889	0.504222	0.424145	Cdkn1a/Cdk6	2
mmu04917	Prolactin signaling pathway - Mus musculus (house mouse)	2/125	74/9334	0.260867	0.504222	0.424145	Pik3r1/Socs5	2
mmu04971	Gastric acid secretion - Mus musculus (house mouse)	2/125	75/9334	0.265847	0.504222	0.424145	Prkca/Kcnq1	2
mmu04924	Renin secretion - Mus musculus (house mouse)	2/125	76/9334	0.270827	0.504222	0.424145	Cacna1d/Pde1c	2
mmu03083	Polycomb repressive complex - Mus musculus (house mouse)	2/125	84/9334	0.310572	0.53606	0.450926	Auts2/Aebp2	2
mmu04911	Insulin secretion - Mus musculus (house mouse)	2/125	86/9334	0.320453	0.53606	0.450926	Prkca/Cacna1d	2
mmu04970	Salivary secretion - Mus musculus (house mouse)	2/125	86/9334	0.320453	0.53606	0.450926	Prkca/Prkg1	2
mmu04260	Cardiac muscle contraction - Mus musculus (house mouse)	2/125	87/9334	0.325381	0.53606	0.450926	Cacna2d3/Cacna1d	2
mmu05323	Rheumatoid arthritis - Mus musculus (house mouse)	2/125	87/9334	0.325381	0.53606	0.450926	Atp6v0a2/Flt1	2
mmu05210	Colorectal cancer - Mus musculus (house mouse)	2/125	88/9334	0.330301	0.540278	0.454474	Pik3r1/Cdkn1a	2
mmu04211	Longevity regulating pathway - Mus musculus (house mouse)	2/125	90/9334	0.34011	0.547474	0.460527	Pik3r1/Camk4	2
mmu04912	GnRH signaling pathway - Mus musculus (house mouse)	2/125	90/9334	0.34011	0.547474	0.460527	Prkca/Cacna1d	2
mmu01522	Endocrine resistance - Mus musculus (house mouse)	2/125	93/9334	0.354742	0.548891	0.461719	Pik3r1/Cdkn1a	2
mmu00564	Glycerophospholipid metabolism - Mus musculus (house mouse)	2/125	98/9334	0.378869	0.55616	0.467834	Dgkb/Dgki	2
mmu04620	Toll-like receptor signaling pathway - Mus musculus (house mouse)	2/125	104/9334	0.407319	0.575295	0.48393	Pik3r1/Map3k7	2
mmu04064	NF-kappa B signaling pathway - Mus musculus (house mouse)	2/125	105/9334	0.412002	0.575295	0.48393	Il1r1/Map3k7	2
mmu04659	Th17 cell differentiation - Mus musculus (house mouse)	2/125	105/9334	0.412002	0.575295	0.48393	Il1r1/Rora	2
mmu04972	Pancreatic secretion - Mus musculus (house mouse)	2/125	114/9334	0.453294	0.610614	0.51364	Prkca/Kcnq1	2
mmu04668	TNF signaling pathway - Mus musculus (house mouse)	2/125	115/9334	0.457782	0.613053	0.515692	Pik3r1/Map3k7	2
mmu04068	FoxO signaling pathway - Mus musculus (house mouse)	2/125	131/9334	0.526585	0.673676	0.566687	Pik3r1/Cdkn1a	2
mmu04910	Insulin signaling pathway - Mus musculus (house mouse)	2/125	139/9334	0.558738	0.699186	0.588145	Pik3r1/Acacb	2
mmu04936	Alcoholic liver disease - Mus musculus (house mouse)	2/125	141/9334	0.566533	0.701275	0.589903	Map3k7/Acacb	2
mmu04120	Ubiquitin mediated proteolysis - Mus musculus (house mouse)	2/125	147/9334	0.589325	0.717848	0.603844	Brca1/Nedd4l	2
mmu04932	Non-alcoholic fatty liver disease - Mus musculus (house mouse)	2/125	156/9334	0.621841	0.731164	0.615045	Pik3r1/Ndufs4	2
mmu05152	Tuberculosis - Mus musculus (house mouse)	2/125	180/9334	0.698859	0.784503	0.659913	Vdr/Atp6v0a2	2
mmu05132	Salmonella infection - Mus musculus (house mouse)	2/125	253/9334	0.857351	0.884385	0.743932	Map3k7/Pak3	2
mmu04060	Cytokine-cytokine receptor interaction - Mus musculus (house mouse)	2/125	294/9334	0.908764	0.924919	0.778029	Il1r1/Il34	2
mmu05014	Amyotrophic lateral sclerosis - Mus musculus (house mouse)	2/125	369/9334	0.961192	0.965407	0.812087	Ndufs4/Atp5o	2
mmu05168	Herpes simplex virus 1 infection - Mus musculus (house mouse)	2/125	459/9334	0.986755	0.986755	0.830044	Pik3r1/Map3k7	2
mmu00533	Glycosaminoglycan biosynthesis - keratan sulfate - Mus musculus (house mouse)	1/125	14/9334	0.172119	0.457358	0.384723	Fut8	1
mmu00061	Fatty acid biosynthesis - Mus musculus (house mouse)	1/125	19/9334	0.226179	0.484065	0.407188	Acacb	1
mmu00785	Lipoic acid metabolism - Mus musculus (house mouse)	1/125	19/9334	0.226179	0.484065	0.407188	Bckdhb	1
mmu00770	Pantothenate and CoA biosynthesis - Mus musculus (house mouse)	1/125	21/9334	0.246809	0.504027	0.42398	Dpyd	1
mmu00534	Glycosaminoglycan biosynthesis - heparan sulfate / heparin - Mus musculus (house mouse)	1/125	24/9334	0.276735	0.509326	0.428438	Hs6st3	1
mmu00790	Folate biosynthesis - Mus musculus (house mouse)	1/125	26/9334	0.296027	0.529611	0.445501	Gphn	1
mmu04392	Hippo signaling pathway - multiple species - Mus musculus (house mouse)	1/125	27/9334	0.305481	0.53606	0.450926	Stk3	1
mmu04966	Collecting duct acid secretion - Mus musculus (house mouse)	1/125	27/9334	0.305481	0.53606	0.450926	Atp6v0a2	1
mmu03060	Protein export - Mus musculus (house mouse)	1/125	29/9334	0.324012	0.53606	0.450926	Immp2l	1
mmu00410	beta-Alanine metabolism - Mus musculus (house mouse)	1/125	32/9334	0.350894	0.547474	0.460527	Dpyd	1
mmu04136	Autophagy - other - Mus musculus (house mouse)	1/125	32/9334	0.350894	0.547474	0.460527	Atg7	1
mmu04130	SNARE interactions in vesicular transport - Mus musculus (house mouse)	1/125	33/9334	0.359617	0.552654	0.464885	Stx8	1
mmu01210	2-Oxocarboxylic acid metabolism - Mus musculus (house mouse)	1/125	34/9334	0.368223	0.552654	0.464885	Bckdhb	1
mmu04710	Circadian rhythm - Mus musculus (house mouse)	1/125	34/9334	0.368223	0.552654	0.464885	Rora	1
mmu00250	Alanine, aspartate and glutamate metabolism - Mus musculus (house mouse)	1/125	39/9334	0.409564	0.575295	0.48393	Asrgl1	1
mmu04216	Ferroptosis - Mus musculus (house mouse)	1/125	40/9334	0.417504	0.579445	0.487421	Atg7	1
mmu05219	Bladder cancer - Mus musculus (house mouse)	1/125	41/9334	0.425338	0.586762	0.493576	Cdkn1a	1
mmu00620	Pyruvate metabolism - Mus musculus (house mouse)	1/125	44/9334	0.448219	0.607351	0.510895	Acacb	1
mmu03022	Basal transcription factors - Mus musculus (house mouse)	1/125	44/9334	0.448219	0.607351	0.510895	Taf4b	1
mmu05030	Cocaine addiction - Mus musculus (house mouse)	1/125	48/9334	0.477328	0.631838	0.531493	Drd1	1
mmu00330	Arginine and proline metabolism - Mus musculus (house mouse)	1/125	54/9334	0.518157	0.670384	0.563918	Aldh18a1	1
mmu04978	Mineral absorption - Mus musculus (house mouse)	1/125	54/9334	0.518157	0.670384	0.563918	Vdr	1
mmu00600	Sphingolipid metabolism - Mus musculus (house mouse)	1/125	55/9334	0.524648	0.673676	0.566687	Galc	1
mmu00240	Pyrimidine metabolism - Mus musculus (house mouse)	1/125	56/9334	0.531051	0.675615	0.568318	Dpyd	1
mmu00280	Valine, leucine and isoleucine degradation - Mus musculus (house mouse)	1/125	57/9334	0.537369	0.679876	0.571902	Bckdhb	1
mmu04213	Longevity regulating pathway - multiple species - Mus musculus (house mouse)	1/125	61/9334	0.561808	0.699207	0.588163	Pik3r1	1
mmu00310	Lysine degradation - Mus musculus (house mouse)	1/125	64/9334	0.579293	0.709401	0.596738	Smyd3	1
mmu05140	Leishmaniasis - Mus musculus (house mouse)	1/125	70/9334	0.612212	0.731164	0.615045	Map3k7	1
mmu05221	Acute myeloid leukemia - Mus musculus (house mouse)	1/125	70/9334	0.612212	0.731164	0.615045	Pik3r1	1
mmu04622	RIG-I-like receptor signaling pathway - Mus musculus (house mouse)	1/125	71/9334	0.617444	0.731164	0.615045	Map3k7	1
mmu04920	Adipocytokine signaling pathway - Mus musculus (house mouse)	1/125	71/9334	0.617444	0.731164	0.615045	Acacb	1
mmu04927	Cortisol synthesis and secretion - Mus musculus (house mouse)	1/125	72/9334	0.622607	0.731164	0.615045	Cacna1d	1
mmu04918	Thyroid hormone synthesis - Mus musculus (house mouse)	1/125	74/9334	0.632725	0.739255	0.621851	Prkca	1
mmu04721	Synaptic vesicle cycle - Mus musculus (house mouse)	1/125	77/9334	0.6474	0.752562	0.633044	Atp6v0a2	1
mmu01230	Biosynthesis of amino acids - Mus musculus (house mouse)	1/125	79/9334	0.656859	0.755883	0.635838	Aldh18a1	1
mmu04662	B cell receptor signaling pathway - Mus musculus (house mouse)	1/125	83/9334	0.675028	0.772907	0.650158	Pik3r1	1
mmu04658	Th1 and Th2 cell differentiation - Mus musculus (house mouse)	1/125	88/9334	0.696402	0.784503	0.659913	Maf	1
mmu05235	PD-L1 expression and PD-1 checkpoint pathway in cancer - Mus musculus (house mouse)	1/125	88/9334	0.696402	0.784503	0.659913	Pik3r1	1
mmu00983	Drug metabolism - other enzymes - Mus musculus (house mouse)	1/125	90/9334	0.704556	0.78538	0.660651	Dpyd	1
mmu04742	Taste transduction - Mus musculus (house mouse)	1/125	92/9334	0.712493	0.78538	0.660651	Pde1c	1
mmu04914	Progesterone-mediated oocyte maturation - Mus musculus (house mouse)	1/125	92/9334	0.712493	0.78538	0.660651	Pik3r1	1
mmu04657	IL-17 signaling pathway - Mus musculus (house mouse)	1/125	93/9334	0.716381	0.78538	0.660651	Map3k7	1
mmu04610	Complement and coagulation cascades - Mus musculus (house mouse)	1/125	94/9334	0.720218	0.78538	0.660651	Vwf	1
mmu04640	Hematopoietic cell lineage - Mus musculus (house mouse)	1/125	94/9334	0.720218	0.78538	0.660651	Il1r1	1
mmu04061	Viral protein interaction with cytokine and cytokine receptor - Mus musculus (house mouse)	1/125	95/9334	0.724003	0.785766	0.660975	Il34	1
mmu04916	Melanogenesis - Mus musculus (house mouse)	1/125	100/9334	0.742179	0.801693	0.674373	Prkca	1
mmu05142	Chagas disease - Mus musculus (house mouse)	1/125	103/9334	0.752509	0.808841	0.680386	Pik3r1	1
mmu04922	Glucagon signaling pathway - Mus musculus (house mouse)	1/125	104/9334	0.75586	0.808841	0.680386	Acacb	1
mmu04974	Protein digestion and absorption - Mus musculus (house mouse)	1/125	108/9334	0.768821	0.817944	0.688043	Kcnq1	1
mmu04350	TGF-beta signaling pathway - Mus musculus (house mouse)	1/125	110/9334	0.775044	0.817944	0.688043	Thsd4	1
mmu04625	C-type lectin receptor signaling pathway - Mus musculus (house mouse)	1/125	112/9334	0.7811	0.820513	0.690204	Pik3r1	1
mmu04915	Estrogen signaling pathway - Mus musculus (house mouse)	1/125	133/9334	0.835697	0.872794	0.734182	Pik3r1	1
mmu03082	ATP-dependent chromatin remodeling - Mus musculus (house mouse)	1/125	136/9334	0.842304	0.872794	0.734182	Smarca1	1
mmu04210	Apoptosis - Mus musculus (house mouse)	1/125	136/9334	0.842304	0.872794	0.734182	Pik3r1	1
mmu01240	Biosynthesis of cofactors - Mus musculus (house mouse)	1/125	152/9334	0.873333	0.896831	0.754402	Gphn	1
mmu04145	Phagosome - Mus musculus (house mouse)	1/125	182/9334	0.916094	0.928255	0.780835	Atp6v0a2	1
mmu04621	NOD-like receptor signaling pathway - Mus musculus (house mouse)	1/125	216/9334	0.947476	0.955824	0.804026	Map3k7	1

## Sheet: Pathways from 861 gene list
ID	Description	GeneRatio	BgRatio	pvalue	p.adjust	qvalue	geneID	Count
mmu04724	Glutamatergic synapse - Mus musculus (house mouse)	14/378	114/9334	0.000196188	0.0349645	0.0285424	Pla2g4a/Grm1/Gng7/Gria1/Dlg4/Ppp3cc/Slc1a3/Grin2a/Gnaq/Plcb1/Ppp3ca/Grik3/Gng12/Gnai2	14
mmu04310	Wnt signaling pathway - Mus musculus (house mouse)	18/378	175/9334	0.000251457	0.0349645	0.0285424	Sox17/Ror2/Wnt5a/Ppp3cc/Wnt7b/Bambi/Apc/Mcc/Apcdd1/Tle4/Lzts2/Tcf7l2/Plcb1/Nfatc2/Ppp3ca/Fzd1/Ctbp2/Nkd1	18
mmu04728	Dopaminergic synapse - Mus musculus (house mouse)	15/378	135/9334	0.000356781	0.0349645	0.0285424	Akt3/Gng7/Gria1/Ppp3cc/Grin2a/Kcnj6/Ppp2r2b/Gnaq/Kif5c/Plcb1/Ppp3ca/Creb3l2/Gng12/Arrb1/Gnai2	15
mmu04022	cGMP-PKG signaling pathway - Mus musculus (house mouse)	17/378	173/9334	0.000631433	0.03659	0.0298694	Akt3/Atp2b1/Kcnma1/Ppp3cc/Mylk/Slc8a1/Gnaq/Ins1/Adra2a/Plcb1/Nfatc2/Ppp3ca/Creb3l2/Pde3a/Kcnj8/Insr/Gnai2	17
mmu04213	Longevity regulating pathway - multiple species - Mus musculus (house mouse)	9/378	61/9334	0.000713968	0.03659	0.0298694	Akt3/Foxo3/Eif4ebp2/Prkaa1/Sod1/Ins1/Foxo1/Pik3r3/Insr	9
mmu04917	Prolactin signaling pathway - Mus musculus (house mouse)	10/378	74/9334	0.000746736	0.03659	0.0298694	Tnfrsf11a/Akt3/Esr1/Foxo3/Esr2/Tnfsf11/Prlr/Lhcgr/Ins1/Pik3r3	10
mmu04931	Insulin resistance - Mus musculus (house mouse)	12/378	110/9334	0.00159801	0.0642695	0.0524649	Akt3/Tbc1d4/Prkaa1/Slc27a6/Ppargc1b/Ins1/Foxo1/Pik3r3/Cd36/Creb3l2/Insr/Ppp1r3b	12
mmu04024	cAMP signaling pathway - Mus musculus (house mouse)	19/378	224/9334	0.0018424	0.0642695	0.0524649	Akt3/Kcnk2/Atp2b1/Gria1/Ryr2/Edn1/Ptch1/Htr1a/Pde4d/Grin2a/Pde10a/Lhcgr/Adcyap1/Vav3/Pik3r3/Htr1d/Creb3l2/Pde3a/Gnai2	19
mmu04713	Circadian entrainment - Mus musculus (house mouse)	11/378	98/9334	0.00196743	0.0642695	0.0524649	Nos1ap/Gng7/Gria1/Ryr2/Grin2a/Kcnj6/Adcyap1/Gnaq/Plcb1/Gng12/Gnai2	11
mmu04068	FoxO signaling pathway - Mus musculus (house mouse)	13/378	131/9334	0.00245399	0.0669137	0.0546235	Sgk3/Akt3/Grm1/Sgk1/Foxo3/Plk2/Prkaa1/Ins1/Foxo1/Pik3r3/Ccng2/Gadd45a/Insr	13
mmu04015	Rap1 signaling pathway - Mus musculus (house mouse)	18/378	214/9334	0.0026378	0.0669137	0.0546235	Ralb/Akt3/Map2k6/Dock4/Sipa1l1/Grin2a/Gnaq/Ins1/Plcb1/Magi3/Vav3/Pik3r3/Pdgfa/Insr/Sipa1l2/Pard3/Tln2/Gnai2	18
mmu04360	Axon guidance - Mus musculus (house mouse)	16/378	181/9334	0.00273117	0.0669137	0.0546235	Epha4/Plxna2/Fyn/Plxnc1/Srgap1/Ptch1/Wnt5a/Dpysl2/Ppp3cc/Robo2/Ablim1/Nfatc2/Ppp3ca/Pik3r3/Pard3/Gnai2	16
mmu04924	Renin secretion - Mus musculus (house mouse)	9/378	76/9334	0.00344368	0.0725832	0.0592516	Edn1/Kcnma1/Ppp3cc/Adcyap1/Gnaq/Plcb1/Ppp3ca/Pde3a/Gnai2	9
mmu04510	Focal adhesion - Mus musculus (house mouse)	17/378	203/9334	0.00358866	0.0725832	0.0592516	Col4a4/Akt3/Lamb3/Fyn/Arhgap5/Flnb/Itga5/Emp2/Mylk/Pip5k1b/Vav3/Pik3r3/Reln/Pdgfa/Zyx/Tln2/Itga9	17
mmu05217	Basal cell carcinoma - Mus musculus (house mouse)	8/378	63/9334	0.00370323	0.0725832	0.0592516	Gli2/Ptch1/Wnt5a/Wnt7b/Apc/Tcf7l2/Fzd1/Gadd45a	8
mmu04928	Parathyroid hormone synthesis, secretion and action - Mus musculus (house mouse)	11/378	108/9334	0.00422931	0.0777136	0.0634397	Pde4d/Tnfsf11/Runx2/Gnaq/Gata3/Nr4a2/Plcb1/Mafb/Creb3l2/Arrb1/Gnai2	11
mmu04390	Hippo signaling pathway - Mus musculus (house mouse)	14/378	157/9334	0.00455132	0.0787111	0.064254	Gli2/Dlg4/Frmd6/Wnt5a/Wnt7b/Apc/Ppp2r2b/Tcf7l2/Bmp8a/Fzd1/Mob1b/Rassf6/Nkd1/Pard3	14
mmu04152	AMPK signaling pathway - Mus musculus (house mouse)	12/378	127/9334	0.00528645	0.0863453	0.0704859	Akt3/Foxo3/Prkaa1/Ppp2r2b/Scd2/Ins1/Pfkfb3/Foxo1/Pik3r3/Cd36/Creb3l2/Insr	12
mmu04151	PI3K-Akt signaling pathway - Mus musculus (house mouse)	25/378	364/9334	0.00677328	0.103013	0.0840925	Sgk3/Erbb4/Col4a4/Akt3/Lamb3/Sgk1/Foxo3/Gng7/Prkaa1/Osmr/Gdnf/Prlr/Itga5/Ppp2r2b/Ins1/Rps6/Pik3r3/Reln/Pdgfa/Creb3l2/Gng12/Ntf3/Insr/Phlpp2/Itga9	25
mmu04020	Calcium signaling pathway - Mus musculus (house mouse)	19/378	253/9334	0.00700771	0.103013	0.0840925	Erbb4/Grm1/Atp2b1/Ryr2/Ppp3cc/Htr2a/Gdnf/Grin2a/Mylk/Slc8a1/Lhcgr/Gnaq/Gna14/Plcb1/Nfatc2/Ppp3ca/Stim2/Pdgfa/Ntrk3	19
mmu04072	Phospholipase D signaling pathway - Mus musculus (house mouse)	13/378	149/9334	0.00735878	0.103023	0.0841003	Ralb/Pla2g4a/Dnm3/Akt3/Grm1/Fyn/Plpp1/Pip5k1b/Ins1/Plcb1/Pik3r3/Pdgfa/Insr	13
mmu04380	Osteoclast differentiation - Mus musculus (house mouse)	12/378	135/9334	0.00852588	0.108983	0.0889657	Fhl2/Tnfrsf11a/Akt3/Ifngr1/Fyn/Map2k6/Ppp3cc/Tnfsf11/Nfatc2/Ppp3ca/Pik3r3/Nox1	12
mmu05135	Yersinia infection - Mus musculus (house mouse)	12/378	135/9334	0.00852588	0.108983	0.0889657	Akt3/Tbk1/Wipf2/Map2k6/Elmo1/Itga5/Gnaq/Pip5k1b/Nfatc2/Vav3/Pik3r3/Actr3b	12
mmu04921	Oxytocin signaling pathway - Mus musculus (house mouse)	13/378	153/9334	0.00911868	0.111704	0.0911868	Pla2g4a/Ryr2/Ppp3cc/Prkaa1/Mylk/Kcnj6/Gnaq/Plcb1/Nfatc2/Ppp3ca/Map2k5/Cacna2d2/Gnai2	13
mmu04371	Apelin signaling pathway - Mus musculus (house mouse)	12/378	137/9334	0.00953829	0.11217	0.0915676	Akt3/Gng7/Ryr2/Prkaa1/Mylk/Slc8a1/Gnaq/Plcb1/Jag1/Rps6/Gng12/Gnai2	12
mmu04010	MAPK signaling pathway - Mus musculus (house mouse)	21/378	301/9334	0.0106153	0.113386	0.0925598	Erbb4/Pla2g4a/Akt3/Dusp10/Map2k6/Max/Map3k1/Flnb/Ppp3cc/Gdnf/Ins1/Mecom/Ppp3ca/Pdgfa/Gng12/Gadd45a/Ntf3/Arrb1/Insr/Map2k5/Cacna2d2	21
mmu04261	Adrenergic signaling in cardiomyocytes - Mus musculus (house mouse)	13/378	156/9334	0.010643	0.113386	0.0925598	Akt3/Kcnk2/Atp2b1/Ryr2/Slc8a1/Ppp2r2b/Gnaq/Scn7a/Plcb1/Creb3l2/Tpm1/Cacna2d2/Gnai2	13
mmu05032	Morphine addiction - Mus musculus (house mouse)	9/378	91/9334	0.0111654	0.113386	0.0925598	Pde7b/Gng7/Pde4d/Kcnj6/Pde10a/Gng12/Pde3a/Arrb1/Gnai2	9
mmu04062	Chemokine signaling pathway - Mus musculus (house mouse)	15/378	192/9334	0.0111843	0.113386	0.0925598	Akt3/Foxo3/Gng7/Dock2/Elmo1/Gnaq/Plcb1/Vav3/Pik3r3/Gng12/Arrb1/Pard3/Gnai2/Cx3cr1/Ccr9	15
mmu04330	Notch signaling pathway - Mus musculus (house mouse)	7/378	63/9334	0.0132856	0.125999	0.102856	Atxn1/Tle4/Jag1/Itch/Maml3/Ctbp2/Maml2	7
mmu04929	GnRH secretion - Mus musculus (house mouse)	7/378	63/9334	0.0132856	0.125999	0.102856	Akt3/Esr2/Kcnj6/Gnaq/Plcb1/Pik3r3/Arrb1	7
mmu04725	Cholinergic synapse - Mus musculus (house mouse)	10/378	112/9334	0.0151957	0.13961	0.113967	Akt3/Fyn/Gng7/Kcnj6/Gnaq/Plcb1/Pik3r3/Creb3l2/Gng12/Gnai2	10
mmu05224	Breast cancer - Mus musculus (house mouse)	12/378	147/9334	0.0160707	0.143175	0.116878	Akt3/Esr1/Esr2/Wnt5a/Tnfsf11/Wnt7b/Apc/Tcf7l2/Jag1/Pik3r3/Fzd1/Gadd45a	12
mmu04723	Retrograde endocannabinoid signaling - Mus musculus (house mouse)	12/378	148/9334	0.0168742	0.143709	0.117313	Rims1/Grm1/Gng7/Gria1/Abhd6/Ndufa6/Kcnj6/Gnaq/Plcb1/Ndufa4/Gng12/Gnai2	12
mmu04726	Serotonergic synapse - Mus musculus (house mouse)	11/378	131/9334	0.0171082	0.143709	0.117313	Pla2g4a/Gng7/Htr1a/Htr2a/App/Kcnj6/Gnaq/Plcb1/Htr1d/Gng12/Gnai2	11
mmu04720	Long-term potentiation - Mus musculus (house mouse)	7/378	67/9334	0.0182139	0.148747	0.121426	Grm1/Gria1/Ppp3cc/Grin2a/Gnaq/Plcb1/Ppp3ca	7
mmu04915	Estrogen signaling pathway - Mus musculus (house mouse)	11/378	133/9334	0.0189507	0.149051	0.121674	Akt3/Esr1/Grm1/Esr2/Kcnj6/Fkbp5/Gnaq/Plcb1/Pik3r3/Creb3l2/Gnai2	11
mmu05205	Proteoglycans in cancer - Mus musculus (house mouse)	15/378	205/9334	0.0193396	0.149051	0.121674	Erbb4/Akt3/Esr1/Ptch1/Flnb/Wnt5a/Wnt7b/Itga5/Pdcd4/Cd44/Vav3/Rps6/Pik3r3/Fzd1/Iqgap1	15
mmu04916	Melanogenesis - Mus musculus (house mouse)	9/378	100/9334	0.019772	0.149051	0.121674	Edn1/Wnt5a/Wnt7b/Gnaq/Tcf7l2/Plcb1/Fzd1/Creb3l2/Gnai2	9
mmu04392	Hippo signaling pathway - multiple species - Mus musculus (house mouse)	4/378	27/9334	0.0222194	0.163313	0.133316	Frmd6/Mob1b/Rassf6/Rassf4	4
mmu04911	Insulin secretion - Mus musculus (house mouse)	8/378	86/9334	0.0228044	0.163524	0.133489	Ryr2/Kcnma1/Rims2/Adcyap1/Gnaq/Ins1/Plcb1/Creb3l2	8
mmu04919	Thyroid hormone signaling pathway - Mus musculus (house mouse)	10/378	120/9334	0.0235059	0.164541	0.134319	Akt3/Esr1/Med13/Thrb/Med4/Tbc1d4/Plcb1/Foxo1/Med12l/Pik3r3	10
mmu04658	Th1 and Th2 cell differentiation - Mus musculus (house mouse)	8/378	88/9334	0.0257839	0.171413	0.139929	Ifngr1/Ppp3cc/Gata3/Jag1/Nfatc2/Maml3/Ppp3ca/Maml2	8
mmu04660	T cell receptor signaling pathway - Mus musculus (house mouse)	10/378	122/9334	0.0260157	0.171413	0.139929	Akt3/Fyn/Ppp3cc/Cblb/Ppp2r2b/Nfatc2/Vav3/Ppp3ca/Pik3r3/Card11	10
mmu05022	Pathways of neurodegeneration - multiple diseases - Mus musculus (house mouse)	28/378	471/9334	0.0263417	0.171413	0.139929	Dnah7c/Dnah14/Grm1/Nrbf2/Tbk1/Gria1/Dnah9/Dlg4/Map2k6/Ryr2/Atxn1/Wnt5a/Ppp3cc/Ndufa6/Wnt7b/Grin2a/App/Sod1/Apc/Atg2a/Gnaq/Kif5c/Plcb1/Vapb/Ppp3ca/Fzd1/Ndufa4/Nox1	28
mmu04512	ECM-receptor interaction - Mus musculus (house mouse)	8/378	89/9334	0.027371	0.171413	0.139929	Col4a4/Lamb3/Itga5/Cd44/Frem1/Cd36/Reln/Itga9	8
mmu05017	Spinocerebellar ataxia - Mus musculus (house mouse)	11/378	141/9334	0.0278134	0.171413	0.139929	Akt3/Grm1/Nrbf2/Gria1/Atxn1/Grin2a/Atg2a/Gnaq/Plcb1/Pik3r3/Reln	11
mmu04211	Longevity regulating pathway - Mus musculus (house mouse)	8/378	90/9334	0.0290247	0.171413	0.139929	Akt3/Foxo3/Prkaa1/Ins1/Foxo1/Pik3r3/Creb3l2/Insr	8
mmu04370	VEGF signaling pathway - Mus musculus (house mouse)	6/378	58/9334	0.0291519	0.171413	0.139929	Pla2g4a/Akt3/Ppp3cc/Nfatc2/Ppp3ca/Pik3r3	6
mmu05213	Endometrial cancer - Mus musculus (house mouse)	6/378	58/9334	0.0291519	0.171413	0.139929	Akt3/Foxo3/Apc/Tcf7l2/Pik3r3/Gadd45a	6
mmu05410	Hypertrophic cardiomyopathy - Mus musculus (house mouse)	8/378	91/9334	0.030746	0.177242	0.144687	Ryr2/Edn1/Prkaa1/Itga5/Slc8a1/Tpm1/Cacna2d2/Itga9	8
mmu04971	Gastric acid secretion - Mus musculus (house mouse)	7/378	75/9334	0.0316655	0.179032	0.146148	Kcnk2/Kcnj16/Mylk/Kcnj15/Gnaq/Plcb1/Gnai2	7
mmu04730	Long-term depression - Mus musculus (house mouse)	6/378	60/9334	0.033734	0.187128	0.152758	Pla2g4a/Grm1/Gria1/Gnaq/Plcb1/Gnai2	6
mmu04666	Fc gamma R-mediated phagocytosis - Mus musculus (house mouse)	8/378	93/9334	0.0343962	0.187268	0.152872	Pla2g4a/Akt3/Plpp1/Bin1/Pip5k1b/Vav3/Pik3r3/Actr3b	8
mmu04961	Endocrine and other factor-regulated calcium reabsorption - Mus musculus (house mouse)	6/378	61/9334	0.0361902	0.190634	0.15562	Dnm3/Esr1/Atp2b1/Slc8a1/Gnaq/Plcb1	6
mmu04926	Relaxin signaling pathway - Mus musculus (house mouse)	10/378	129/9334	0.0363112	0.190634	0.15562	Col4a4/Akt3/Gng7/Edn1/Plcb1/Pik3r3/Creb3l2/Gng12/Arrb1/Gnai2	10
mmu04140	Autophagy - animal - Mus musculus (house mouse)	12/378	166/9334	0.0370611	0.191157	0.156047	Akt3/Nrbf2/Tbk1/Mtmr3/Dapk1/Prkaa1/Rubcn/Atg2a/Ins1/Rragd/Pik3r3/Hmgb1	12
mmu00512	Mucin type O-glycan biosynthesis - Mus musculus (house mouse)	4/378	32/9334	0.038909	0.197228	0.161003	St6galnac3/Galnt18/Galntl6/C1galt1c1	4
mmu01521	EGFR tyrosine kinase inhibitor resistance - Mus musculus (house mouse)	7/378	79/9334	0.0403897	0.201264	0.164297	Akt3/Foxo3/Nrg2/Rps6/Pik3r3/Pdgfa/Nrg1	7
mmu04066	HIF-1 signaling pathway - Mus musculus (house mouse)	9/378	114/9334	0.0413951	0.202836	0.165581	Akt3/Ifngr1/Edn1/Eno1b/Ins1/Pfkfb3/Rps6/Pik3r3/Insr	9
mmu05231	Choline metabolism in cancer - Mus musculus (house mouse)	8/378	98/9334	0.0447776	0.210964	0.172216	Pla2g4a/Akt3/Plpp1/Slc22a3/Pip5k1b/Slc44a1/Pik3r3/Pdgfa	8
mmu04630	JAK-STAT signaling pathway - Mus musculus (house mouse)	12/378	171/9334	0.0448604	0.210964	0.172216	Aox4/Akt3/Ifngr1/Pias4/Osmr/Prlr/Csf2rb2/Il15ra/Cntfr/Il11ra2/Pik3r3/Pdgfa	12
mmu00230	Purine metabolism - Mus musculus (house mouse)	10/378	134/9334	0.0452066	0.210964	0.172216	Pde7b/Ak9/Pde4d/Lacc1/Pde10a/Pde9a/Papss1/Uox/Ak5/Pde3a	10
mmu05215	Prostate cancer - Mus musculus (house mouse)	8/378	99/9334	0.0470761	0.216256	0.176535	Akt3/Erg/Ins1/Tcf7l2/Foxo1/Pik3r3/Pdgfa/Creb3l2	8
mmu04810	Regulation of actin cytoskeleton - Mus musculus (house mouse)	15/378	231/9334	0.048223	0.216898	0.177059	Akt3/Cyfip2/Itga5/Mylk/Apc/Pip5k1b/Ins1/Vav3/Pik3r3/Actr3b/Pdgfa/Gng12/Iqgap1/Itga9/Diaph2	15
mmu04144	Endocytosis - Mus musculus (house mouse)	17/378	271/9334	0.0486913	0.216898	0.177059	Dnm3/Vta1/Rab11fip4/Wipf2/Dab2/Cblb/Bin1/Snx2/Pip5k1b/Kif5c/Itch/Arfgef2/Actr3b/Iqsec1/Arrb1/Pard3/Nedd4	17
mmu04664	Fc epsilon RI signaling pathway - Mus musculus (house mouse)	6/378	66/9334	0.050173	0.218548	0.178407	Pla2g4a/Akt3/Fyn/Map2k6/Vav3/Pik3r3	6
mmu04662	B cell receptor signaling pathway - Mus musculus (house mouse)	7/378	83/9334	0.0505485	0.218548	0.178407	Akt3/Ppp3cc/Nfatc2/Vav3/Ppp3ca/Pik3r3/Card11	7
mmu04670	Leukocyte transendothelial migration - Mus musculus (house mouse)	9/378	119/9334	0.0519623	0.221405	0.180738	Arhgap5/Vav3/Pik3r3/Cldn13/Cldn3/Cdh5/Thy1/Gnai2/Cd99l2	9
mmu04150	mTOR signaling pathway - Mus musculus (house mouse)	11/378	157/9334	0.0538196	0.226042	0.184524	Akt3/Sgk1/Wnt5a/Prkaa1/Wnt7b/Ins1/Rragd/Rps6/Pik3r3/Fzd1/Insr	11
mmu04910	Insulin signaling pathway - Mus musculus (house mouse)	10/378	139/9334	0.0554741	0.229709	0.187518	Akt3/Prkaa1/Cblb/Ins1/Foxo1/Rps6/Pik3r3/Inpp5a/Insr/Ppp1r3b	10
mmu05142	Chagas disease - Mus musculus (house mouse)	8/378	103/9334	0.0570338	0.232371	0.189691	Akt3/Ifngr1/Ppp2r2b/Gnaq/Gna14/Plcb1/Pik3r3/Gnai2	8
mmu04550	Signaling pathways regulating pluripotency of stem cells - Mus musculus (house mouse)	10/378	140/9334	0.0576976	0.232371	0.189691	Akt3/Meis1/Smad5/Wnt5a/Wnt7b/Apc/Acvr1c/Skil/Pik3r3/Fzd1	10
mmu04540	Gap junction - Mus musculus (house mouse)	7/378	86/9334	0.0591399	0.23409	0.191094	Grm1/Htr2a/Gnaq/Plcb1/Pdgfa/Map2k5/Gnai2	7
mmu04922	Glucagon signaling pathway - Mus musculus (house mouse)	8/378	104/9334	0.0597169	0.23409	0.191094	Akt3/Ppp3cc/Prkaa1/Gnaq/Plcb1/Foxo1/Ppp3ca/Creb3l2	8
mmu05165	Human papillomavirus infection - Mus musculus (house mouse)	21/378	362/9334	0.061672	0.238573	0.194754	Col4a4/Ikbke/Akt3/Lamb3/Tbk1/Wnt5a/Wnt7b/Itga5/Apc/Ppp2r2b/Tcf7l2/Jag1/Maml3/Foxo1/Pik3r3/Fzd1/Reln/Creb3l2/Pard3/Maml2/Itga9	21
mmu05235	PD-L1 expression and PD-1 checkpoint pathway in cancer - Mus musculus (house mouse)	7/378	88/9334	0.0653381	0.248601	0.202939	Akt3/Ifngr1/Map2k6/Ppp3cc/Nfatc2/Ppp3ca/Pik3r3	7
mmu04960	Aldosterone-regulated sodium reabsorption - Mus musculus (house mouse)	4/378	38/9334	0.066261	0.248601	0.202939	Sgk1/Ins1/Pik3r3/Insr	4
mmu04611	Platelet activation - Mus musculus (house mouse)	9/378	125/9334	0.0668009	0.248601	0.202939	Pla2g4a/Akt3/Fyn/Mylk/Gnaq/Plcb1/Pik3r3/Tln2/Gnai2	9
mmu04071	Sphingolipid signaling pathway - Mus musculus (house mouse)	9/378	126/9334	0.0695085	0.25189	0.205624	Akt3/Fyn/Sptlc1/Ppp2r2b/Gnaq/Plcb1/Pik3r3/Asah1/Gnai2	9
mmu00562	Inositol phosphate metabolism - Mus musculus (house mouse)	6/378	72/9334	0.070796	0.25189	0.205624	Ipmk/Mtmr3/Pip5k1b/Plcb1/Pik3c2g/Inpp5a	6
mmu05223	Non-small cell lung cancer - Mus musculus (house mouse)	6/378	72/9334	0.070796	0.25189	0.205624	Akt3/Foxo3/Rarb/Kif5c/Pik3r3/Gadd45a	6
mmu00534	Glycosaminoglycan biosynthesis - heparan sulfate / heparin - Mus musculus (house mouse)	3/378	24/9334	0.0711118	0.25189	0.205624	Hs3st5/Ndst4/Xylt1	3
mmu05014	Amyotrophic lateral sclerosis - Mus musculus (house mouse)	21/378	369/9334	0.0722622	0.252918	0.206463	Dnah7c/Erbb4/Dnah14/Nrbf2/Tbk1/Gria1/Dnah9/Map2k6/Ppp3cc/Ndufa6/Grin2a/Sod1/Matr3/Nrg2/Atg2a/Kif5c/Nup160/Vapb/Ppp3ca/Ndufa4/Nrg1	21
mmu05418	Fluid shear stress and atherosclerosis - Mus musculus (house mouse)	10/378	147/9334	0.074894	0.259045	0.211465	Akt3/Pias4/Map2k6/Edn1/Prkaa1/Pik3r3/Pdgfa/Cdh5/Map2k5/Nox1	10
mmu04918	Thyroid hormone synthesis - Mus musculus (house mouse)	6/378	74/9334	0.0786102	0.266531	0.217576	Slc26a4/Tg/Gnaq/Lrp2/Plcb1/Creb3l2	6
mmu04520	Adherens junction - Mus musculus (house mouse)	7/378	92/9334	0.0788713	0.266531	0.217576	Fyn/Ptprm/Tcf7l2/Iqgap1/Insr/Cdh5/Pard3	7
mmu04923	Regulation of lipolysis in adipocytes - Mus musculus (house mouse)	5/378	57/9334	0.0799759	0.267192	0.218116	Akt3/Ins1/Pik3r3/Insr/Gnai2	5
mmu05222	Small cell lung cancer - Mus musculus (house mouse)	7/378	93/9334	0.0824914	0.2725	0.222449	Col4a4/Akt3/Lamb3/Max/Rarb/Pik3r3/Gadd45a	7
mmu04625	C-type lectin receptor signaling pathway - Mus musculus (house mouse)	8/378	112/9334	0.0840194	0.273874	0.223571	Ikbke/Akt3/Egr2/Ppp3cc/Cblb/Nfatc2/Ppp3ca/Pik3r3	8
mmu04340	Hedgehog signaling pathway - Mus musculus (house mouse)	5/378	58/9334	0.0847706	0.273874	0.223571	Gli2/Spop/Ptch1/Lrp2/Arrb1	5
mmu05100	Bacterial invasion of epithelial cells - Mus musculus (house mouse)	6/378	76/9334	0.0868904	0.277672	0.226671	Dnm3/Elmo1/Itga5/Cd2ap/Pik3r3/Actr3b	6
mmu05412	Arrhythmogenic right ventricular cardiomyopathy - Mus musculus (house mouse)	6/378	77/9334	0.0912035	0.288321	0.235364	Ryr2/Itga5/Slc8a1/Tcf7l2/Cacna2d2/Itga9	6
mmu04070	Phosphatidylinositol signaling system - Mus musculus (house mouse)	7/378	96/9334	0.0939159	0.290003	0.236737	Ipmk/Mtmr3/Pip5k1b/Plcb1/Pik3r3/Pik3c2g/Inpp5a	7
mmu04668	TNF signaling pathway - Mus musculus (house mouse)	8/378	115/9334	0.0944385	0.290003	0.236737	Akt3/Map2k6/Edn1/Dab2ip/Jag1/Itch/Pik3r3/Creb3l2	8
mmu00513	Various types of N-glycan biosynthesis - Mus musculus (house mouse)	4/378	43/9334	0.0949549	0.290003	0.236737	Mgat4a/Man1a/Chst9/Man1c1	4
mmu04014	Ras signaling pathway - Mus musculus (house mouse)	14/378	235/9334	0.0956814	0.290003	0.236737	Ralb/Pla2g4a/Akt3/Gng7/Tbk1/Grin2a/Ets2/Ralbp1/Ins1/Pik3r3/Pdgfa/Gng12/Ntf3/Insr	14
mmu05010	Alzheimer disease - Mus musculus (house mouse)	21/378	383/9334	0.0970114	0.291034	0.237579	Akt3/Nrbf2/Wnt5a/Ppp3cc/Ndufa6/Wnt7b/Grin2a/App/Apc/Atg2a/Gnaq/Ins1/Kif5c/Plcb1/Slc39a1/Ppp3ca/Pik3r3/Fzd1/Ndufa4/Insr/Nox1	21
mmu04935	Growth hormone synthesis, secretion and action - Mus musculus (house mouse)	8/378	117/9334	0.101777	0.299874	0.244795	Akt3/Map2k6/Map3k1/Gnaq/Plcb1/Pik3r3/Creb3l2/Gnai2	8
mmu00564	Glycerophospholipid metabolism - Mus musculus (house mouse)	7/378	98/9334	0.101998	0.299874	0.244795	Pla2g4a/Mboat1/Lpcat1/Plpp1/Gpam/Pnpla7/Gpat4	7
mmu00533	Glycosaminoglycan biosynthesis - keratan sulfate - Mus musculus (house mouse)	2/378	14/9334	0.108044	0.314505	0.256738	Chst1/Chst2	2
mmu04933	AGE-RAGE signaling pathway in diabetic complications - Mus musculus (house mouse)	7/378	101/9334	0.114806	0.330912	0.270132	Col4a4/Akt3/Edn1/Plcb1/Foxo1/Pik3r3/Nox1	7
mmu04722	Neurotrophin signaling pathway - Mus musculus (house mouse)	8/378	121/9334	0.117382	0.333894	0.272567	Akt3/Foxo3/Irak3/Map3k1/Pik3r3/Ntf3/Ntrk3/Map2k5	8
mmu04936	Alcoholic liver disease - Mus musculus (house mouse)	9/378	141/9334	0.118257	0.333894	0.272567	Ikbke/Akt3/Foxo3/Tbk1/Map2k6/Prkaa1/Scd2/Tcf7l2/Foxo1	9
mmu00604	Glycosphingolipid biosynthesis - ganglio series - Mus musculus (house mouse)	2/378	15/9334	0.121457	0.333894	0.272567	St6galnac5/St6galnac3	2
mmu00730	Thiamine metabolism - Mus musculus (house mouse)	2/378	15/9334	0.121457	0.333894	0.272567	Ak5/Tpk1	2
mmu04934	Cushing syndrome - Mus musculus (house mouse)	10/378	162/9334	0.121519	0.333894	0.272567	Kcnk2/Wnt5a/Wnt7b/Apc/Gnaq/Tcf7l2/Plcb1/Fzd1/Creb3l2/Gnai2	10
mmu03083	Polycomb repressive complex - Mus musculus (house mouse)	6/378	84/9334	0.124525	0.335874	0.274183	L3mbtl3/Foxk2/Max/L3mbtl4/Mbd5/Usp45	6
mmu04012	ErbB signaling pathway - Mus musculus (house mouse)	6/378	84/9334	0.124525	0.335874	0.274183	Erbb4/Akt3/Cblb/Nrg2/Pik3r3/Nrg1	6
mmu00565	Ether lipid metabolism - Mus musculus (house mouse)	4/378	48/9334	0.128509	0.340374	0.277856	Pla2g4a/Lpcat1/Plpp1/Enpp6	4
mmu05030	Cocaine addiction - Mus musculus (house mouse)	4/378	48/9334	0.128509	0.340374	0.277856	Dlg4/Grin2a/Creb3l2/Gnai2	4
mmu04120	Ubiquitin mediated proteolysis - Mus musculus (house mouse)	9/378	147/9334	0.141932	0.371528	0.303288	Pias4/Map3k1/Ube2e2/Cblb/Itch/Ube2r2/Trim32/Nedd4/Anapc13	9
mmu05146	Amoebiasis - Mus musculus (house mouse)	7/378	107/9334	0.142798	0.371528	0.303288	Col4a4/Lamb3/Arg1/Gnaq/Gna14/Plcb1/Pik3r3	7
mmu05210	Colorectal cancer - Mus musculus (house mouse)	6/378	88/9334	0.145895	0.375269	0.306342	Ralb/Akt3/Apc/Tcf7l2/Pik3r3/Gadd45a	6
mmu05031	Amphetamine addiction - Mus musculus (house mouse)	5/378	69/9334	0.146789	0.375269	0.306342	Gria1/Ppp3cc/Grin2a/Ppp3ca/Creb3l2	5
mmu05226	Gastric cancer - Mus musculus (house mouse)	9/378	150/9334	0.154613	0.391865	0.31989	Akt3/Rarb/Wnt5a/Wnt7b/Apc/Tcf7l2/Pik3r3/Fzd1/Gadd45a	9
mmu04350	TGF-beta signaling pathway - Mus musculus (house mouse)	7/378	110/9334	0.157918	0.396819	0.323934	Smad5/Ltbp1/Bambi/Acvr1c/Skil/Bmp8a/Smad6	7
mmu00510	N-Glycan biosynthesis - Mus musculus (house mouse)	4/378	53/9334	0.166243	0.411184	0.33566	Mgat4a/Man1a/Alg10b/Man1c1	4
mmu05417	Lipid and atherosclerosis - Mus musculus (house mouse)	12/378	216/9334	0.166432	0.411184	0.33566	Ikbke/Akt3/Tbk1/Map2k6/Ppp3cc/Plcb1/Nfatc2/Vav3/Ppp3ca/Pik3r3/Cd36/Nox1	12
mmu04914	Progesterone-mediated oocyte maturation - Mus musculus (house mouse)	6/378	92/9334	0.168809	0.413581	0.337617	Akt3/Stk10/Ins1/Pik3r3/Anapc13/Gnai2	6
mmu05414	Dilated cardiomyopathy - Mus musculus (house mouse)	6/378	94/9334	0.180799	0.439298	0.35861	Ryr2/Itga5/Slc8a1/Tpm1/Cacna2d2/Itga9	6
mmu00600	Sphingolipid metabolism - Mus musculus (house mouse)	4/378	55/9334	0.182331	0.439388	0.358684	Sptlc1/Plpp1/B4galt6/Asah1	4
mmu05212	Pancreatic cancer - Mus musculus (house mouse)	5/378	76/9334	0.193943	0.459832	0.375373	Ralb/Akt3/Ralbp1/Pik3r3/Gadd45a	5
mmu05220	Chronic myeloid leukemia - Mus musculus (house mouse)	5/378	76/9334	0.193943	0.459832	0.375373	Akt3/Mecom/Pik3r3/Gadd45a/Ctbp2	5
mmu05167	Kaposi sarcoma-associated herpesvirus infection - Mus musculus (house mouse)	12/378	224/9334	0.197608	0.464119	0.378872	Ikbke/Akt3/Ifngr1/Gng7/Tbk1/Map2k6/Ppp3cc/Tcf7l2/Nfatc2/Ppp3ca/Pik3r3/Gng12	12
mmu00280	Valine, leucine and isoleucine degradation - Mus musculus (house mouse)	4/378	57/9334	0.198908	0.464119	0.378872	Aox4/Auh/Mccc2/Acaa2	4
mmu04514	Cell adhesion molecules - Mus musculus (house mouse)	10/378	183/9334	0.20792	0.481326	0.392919	Alcam/Ptprm/Nrxn1/Cldn13/Cldn3/Cdh5/Cadm1/Ncam1/Itga9/Cd99l2	10
mmu04218	Cellular senescence - Mus musculus (house mouse)	10/378	184/9334	0.212571	0.488249	0.398571	Akt3/Traf3ip2/Foxo3/Map2k6/Ppp3cc/Nfatc2/Foxo1/Ppp3ca/Pik3r3/Gadd45a	10
mmu05161	Hepatitis B - Mus musculus (house mouse)	9/378	163/9334	0.215441	0.491005	0.40082	Ikbke/Akt3/Egr2/Tbk1/Map2k6/Map3k1/Nfatc2/Pik3r3/Creb3l2	9
mmu04216	Ferroptosis - Mus musculus (house mouse)	3/378	40/9334	0.219447	0.496288	0.405133	Steap3/Acsl1/Gclc	3
mmu00430	Taurine and hypotaurine metabolism - Mus musculus (house mouse)	2/378	22/9334	0.223246	0.500942	0.408933	Gm4846/Gadl1	2
mmu04650	Natural killer cell mediated cytotoxicity - Mus musculus (house mouse)	7/378	122/9334	0.224913	0.500942	0.408933	Ifngr1/Fyn/Ppp3cc/Nfatc2/Vav3/Ppp3ca/Pik3r3	7
mmu04270	Vascular smooth muscle contraction - Mus musculus (house mouse)	8/378	144/9334	0.228626	0.505384	0.412559	Pla2g4a/Prkch/Edn1/Kcnma1/Mylk/Gnaq/Plcb1/Actg2	8
mmu05415	Diabetic cardiomyopathy - Mus musculus (house mouse)	11/378	211/9334	0.236281	0.518409	0.423191	Akt3/Ryr2/Cma1/Tbc1d4/Ndufa6/Ins1/Plcb1/Pik3r3/Cd36/Ndufa4/Insr	11
mmu05163	Human cytomegalovirus infection - Mus musculus (house mouse)	13/378	256/9334	0.238603	0.519624	0.424183	Akt3/Gng7/Tbk1/Map2k6/Ppp3cc/Gnaq/Plcb1/Nfatc2/Ppp3ca/Pik3r3/Creb3l2/Gng12/Gnai2	13
mmu04530	Tight junction - Mus musculus (house mouse)	9/378	168/9334	0.241054	0.521102	0.42539	Map3k1/Prkaa1/Ppp2r2b/Actr3b/Cldn13/Cldn3/Pard3/Amotl1/Nedd4	9
mmu05016	Huntington disease - Mus musculus (house mouse)	15/378	302/9334	0.242858	0.52117	0.425445	Dnah7c/Dnah14/Nrbf2/Gria1/Dnah9/Dlg4/Slc1a3/Ndufa6/Sod1/Atg2a/Gnaq/Kif5c/Plcb1/Ndufa4/Creb3l2	15
mmu00561	Glycerolipid metabolism - Mus musculus (house mouse)	4/378	63/9334	0.251025	0.524325	0.42802	Mboat1/Plpp1/Gpam/Gpat4	4
mmu04913	Ovarian steroidogenesis - Mus musculus (house mouse)	4/378	63/9334	0.251025	0.524325	0.42802	Pla2g4a/Lhcgr/Ins1/Insr	4
mmu00514	Other types of O-glycan biosynthesis - Mus musculus (house mouse)	3/378	43/9334	0.25207	0.524325	0.42802	Galnt18/Galntl6/C1galt1c1	3
mmu04064	NF-kappa B signaling pathway - Mus musculus (house mouse)	6/378	105/9334	0.252073	0.524325	0.42802	Tnfrsf11a/Pias4/Card14/Tnfsf11/Card11/Gadd45a	6
mmu01232	Nucleotide metabolism - Mus musculus (house mouse)	5/378	84/9334	0.253245	0.524325	0.42802	Ak9/Cmpk2/Lacc1/Upp2/Ak5	5
mmu04750	Inflammatory mediator regulation of TRP channels - Mus musculus (house mouse)	7/378	127/9334	0.255381	0.525049	0.428612	Pla2g4a/Map2k6/Prkch/Htr2a/Gnaq/Plcb1/Pik3r3	7
mmu05170	Human immunodeficiency virus 1 infection - Mus musculus (house mouse)	12/378	240/9334	0.26689	0.544901	0.444817	Akt3/Gng7/Tbk1/Ap1b1/Map2k6/Ppp3cc/Gnaq/Nfatc2/Ppp3ca/Pik3r3/Gng12/Gnai2	12
mmu05225	Hepatocellular carcinoma - Mus musculus (house mouse)	9/378	174/9334	0.273103	0.553741	0.452033	Akt3/Wnt5a/Wnt7b/Arid1b/Apc/Tcf7l2/Pik3r3/Fzd1/Gadd45a	9
mmu05145	Toxoplasmosis - Mus musculus (house mouse)	6/378	109/9334	0.279753	0.563339	0.459869	Akt3/Lamb3/Ifngr1/Irgm2/Map2k6/Gnai2	6
mmu04932	Non-alcoholic fatty liver disease - Mus musculus (house mouse)	8/378	156/9334	0.297803	0.595606	0.486209	Akt3/Prkaa1/Ndufa6/Ins1/Itch/Pik3r3/Ndufa4/Insr	8
mmu04912	GnRH signaling pathway - Mus musculus (house mouse)	5/378	90/9334	0.300304	0.59655	0.48698	Pla2g4a/Map2k6/Map3k1/Gnaq/Plcb1	5
mmu04060	Cytokine-cytokine receptor interaction - Mus musculus (house mouse)	14/378	294/9334	0.304234	0.59911	0.48907	Tnfrsf11a/Ifngr1/Tnfsf11/Osmr/Prlr/Csf2rb2/Il15ra/Acvr1c/Cntfr/Il11ra2/Bmp8a/Relt/Cx3cr1/Ccr9	14
mmu04930	Type II diabetes mellitus - Mus musculus (house mouse)	3/378	48/9334	0.307706	0.59911	0.48907	Ins1/Pik3r3/Insr	3
mmu04973	Carbohydrate digestion and absorption - Mus musculus (house mouse)	3/378	48/9334	0.307706	0.59911	0.48907	Akt3/Plcb1/Pik3r3	3
mmu05166	Human T-cell leukemia virus 1 infection - Mus musculus (house mouse)	12/378	250/9334	0.313849	0.607051	0.495551	Akt3/Egr2/Map3k1/Ppp3cc/Ets2/Il15ra/Nfatc2/Ppp3ca/Pik3r3/Creb3l2/Tln2/Anapc13	12
mmu04920	Adipocytokine signaling pathway - Mus musculus (house mouse)	4/378	71/9334	0.324093	0.619212	0.505479	Akt3/Prkaa1/Cd36/Acsl1	4
mmu01522	Endocrine resistance - Mus musculus (house mouse)	5/378	93/9334	0.324349	0.619212	0.505479	Akt3/Esr1/Esr2/Jag1/Pik3r3	5
mmu04979	Cholesterol metabolism - Mus musculus (house mouse)	3/378	50/9334	0.330141	0.624275	0.509613	Lrp2/Vapb/Cd36	3
mmu04927	Cortisol synthesis and secretion - Mus musculus (house mouse)	4/378	72/9334	0.333372	0.624275	0.509613	Kcnk2/Gnaq/Plcb1/Creb3l2	4
mmu05218	Melanoma - Mus musculus (house mouse)	4/378	72/9334	0.333372	0.624275	0.509613	Akt3/Pik3r3/Pdgfa/Gadd45a	4
mmu03266	Virion - Herpesvirus - Mus musculus (house mouse)	1/378	10/9334	0.338737	0.630307	0.514537	Itga5	1
mmu04115	p53 signaling pathway - Mus musculus (house mouse)	4/378	73/9334	0.342662	0.633602	0.517226	Steap3/Ccng1/Ccng2/Gadd45a	4
mmu05214	Glioma - Mus musculus (house mouse)	4/378	74/9334	0.35196	0.646727	0.52794	Akt3/Pik3r3/Pdgfa/Gadd45a	4
mmu05160	Hepatitis C - Mus musculus (house mouse)	8/378	166/9334	0.358701	0.655018	0.534709	Ikbke/Akt3/Tbk1/Ppp2r2b/Pik3r3/Cldn13/Cldn3/Eif2ak1	8
mmu00130	Ubiquinone and other terpenoid-quinone biosynthesis - Mus musculus (house mouse)	1/378	11/9334	0.365545	0.659326	0.538225	Coq5	1
mmu00920	Sulfur metabolism - Mus musculus (house mouse)	1/378	11/9334	0.365545	0.659326	0.538225	Papss1	1
mmu00410	beta-Alanine metabolism - Mus musculus (house mouse)	2/378	32/9334	0.374035	0.670526	0.547368	Smox/Gadl1	2
mmu04721	Synaptic vesicle cycle - Mus musculus (house mouse)	4/378	77/9334	0.379841	0.676808	0.552496	Rims1/Dnm3/Slc1a3/Napa	4
mmu00270	Cysteine and methionine metabolism - Mus musculus (house mouse)	3/378	55/9334	0.385994	0.683627	0.558063	Lacc1/Psat1/Gclc	3
mmu00240	Pyrimidine metabolism - Mus musculus (house mouse)	3/378	56/9334	0.397056	0.688921	0.562385	Ak9/Cmpk2/Upp2	3
mmu04925	Aldosterone synthesis and secretion - Mus musculus (house mouse)	5/378	102/9334	0.397283	0.688921	0.562385	Atp2b1/Gnaq/Nr4a2/Plcb1/Creb3l2	5
mmu05020	Prion disease - Mus musculus (house mouse)	12/378	267/9334	0.397493	0.688921	0.562385	Fyn/Ryr2/Ppp3cc/Ndufa6/Grin2a/Sod1/Kif5c/Ppp3ca/Pik3r3/Ndufa4/Creb3l2/Ncam1	12
mmu04814	Motor proteins - Mus musculus (house mouse)	9/378	196/9334	0.398356	0.688921	0.562385	Dnah7c/Kif26b/Dnah14/Dnah9/Kif13a/Kif5c/Dync1i1/Actg2/Tpm1	9
mmu04710	Circadian rhythm - Mus musculus (house mouse)	2/378	34/9334	0.403079	0.693013	0.565725	Npas2/Prkaa1	2
mmu04620	Toll-like receptor signaling pathway - Mus musculus (house mouse)	5/378	104/9334	0.413469	0.706743	0.576933	Ikbke/Akt3/Tbk1/Map2k6/Pik3r3	5
mmu01240	Biosynthesis of cofactors - Mus musculus (house mouse)	7/378	152/9334	0.419318	0.70932	0.579037	Ak9/Cmpk2/Psat1/Ak5/Coq5/Tpk1/Gclc	7
mmu04659	Th17 cell differentiation - Mus musculus (house mouse)	5/378	105/9334	0.421538	0.70932	0.579037	Ifngr1/Ppp3cc/Gata3/Nfatc2/Ppp3ca	5
mmu05202	Transcriptional misregulation in cancer - Mus musculus (house mouse)	10/378	224/9334	0.422214	0.70932	0.579037	Eya1/Ccnt2/Meis1/Max/Erg/Runx2/Foxo1/Pdgfa/Gadd45a/Arnt2	10
mmu05207	Chemical carcinogenesis - receptor activation - Mus musculus (house mouse)	10/378	225/9334	0.427726	0.714497	0.583263	Ikbke/Akt3/Esr1/Esr2/Tnfsf11/Jag1/Pik3r3/Creb3l2/Arrb1/Gnai2	10
mmu04614	Renin-angiotensin system - Mus musculus (house mouse)	2/378	37/9334	0.445393	0.735648	0.600529	Cma1/Lnpep	2
mmu05216	Thyroid cancer - Mus musculus (house mouse)	2/378	37/9334	0.445393	0.735648	0.600529	Tcf7l2/Gadd45a	2
mmu05132	Salmonella infection - Mus musculus (house mouse)	11/378	253/9334	0.448655	0.736897	0.601549	Akt3/Cyfip2/Map2k6/Rhob/Elmo1/Flnb/Tcf7l2/Kif5c/Actr3b/Dync1i1/Pik3c2g	11
mmu01212	Fatty acid metabolism - Mus musculus (house mouse)	3/378	62/9334	0.462067	0.750829	0.612922	Acaa2/Scd2/Acsl1	3
mmu04970	Salivary secretion - Mus musculus (house mouse)	4/378	86/9334	0.462245	0.750829	0.612922	Atp2b1/Kcnma1/Gnaq/Plcb1	4
mmu04142	Lysosome - Mus musculus (house mouse)	6/378	135/9334	0.467634	0.751141	0.613177	Ap1b1/Arsg/Arsb/Manba/Sumf1/Asah1	6
mmu04146	Peroxisome - Mus musculus (house mouse)	4/378	87/9334	0.471193	0.751141	0.613177	Sod1/Pex14/Acsl1/Nudt7	4
mmu04260	Cardiac muscle contraction - Mus musculus (house mouse)	4/378	87/9334	0.471193	0.751141	0.613177	Ryr2/Slc8a1/Tpm1/Cacna2d2	4
mmu05143	African trypanosomiasis - Mus musculus (house mouse)	2/378	39/9334	0.472657	0.751141	0.613177	Gnaq/Plcb1	2
mmu00310	Lysine degradation - Mus musculus (house mouse)	3/378	64/9334	0.483076	0.756541	0.617584	Camkmt/Mecom/Prdm16	3
mmu00260	Glycine, serine and threonine metabolism - Mus musculus (house mouse)	2/378	40/9334	0.485984	0.756541	0.617584	Psat1/Gldc	2
mmu05033	Nicotine addiction - Mus musculus (house mouse)	2/378	40/9334	0.485984	0.756541	0.617584	Gria1/Grin2a	2
mmu03320	PPAR signaling pathway - Mus musculus (house mouse)	4/378	89/9334	0.488921	0.756541	0.617584	Slc27a6/Scd2/Cd36/Acsl1	4
mmu04727	GABAergic synapse - Mus musculus (house mouse)	4/378	89/9334	0.488921	0.756541	0.617584	Gng7/Kcnj6/Gng12/Gnai2	4
mmu04972	Pancreatic secretion - Mus musculus (house mouse)	5/378	114/9334	0.492949	0.758781	0.619413	Atp2b1/Ryr2/Kcnma1/Gnaq/Plcb1	5
mmu03440	Homologous recombination - Mus musculus (house mouse)	2/378	41/9334	0.499099	0.764246	0.623874	Bard1/Rbbp8	2
mmu00450	Selenocompound metabolism - Mus musculus (house mouse)	1/378	17/9334	0.505098	0.769423	0.628101	Papss1	1
mmu04742	Taste transduction - Mus musculus (house mouse)	4/378	92/9334	0.515043	0.769549	0.628203	Grm1/Htr1a/Plcb1/Htr1d	4
mmu04657	IL-17 signaling pathway - Mus musculus (house mouse)	4/378	93/9334	0.523613	0.769549	0.628203	Ikbke/Traf3ip2/Tbk1/Mapk4	4
mmu05211	Renal cell carcinoma - Mus musculus (house mouse)	3/378	68/9334	0.523871	0.769549	0.628203	Akt3/Pik3r3/Arnt2	3
mmu04672	Intestinal immune network for IgA production - Mus musculus (house mouse)	2/378	43/9334	0.524678	0.769549	0.628203	Il15ra/Ccr9	2
mmu04975	Fat digestion and absorption - Mus musculus (house mouse)	2/378	43/9334	0.524678	0.769549	0.628203	Plpp1/Cd36	2
mmu00120	Primary bile acid biosynthesis - Mus musculus (house mouse)	1/378	18/9334	0.525176	0.769549	0.628203	Cyp39a1	1
mmu00511	Other glycan degradation - Mus musculus (house mouse)	1/378	18/9334	0.525176	0.769549	0.628203	Manba	1
mmu04640	Hematopoietic cell lineage - Mus musculus (house mouse)	4/378	94/9334	0.532111	0.769549	0.628203	Itga5/Cd44/Il11ra2/Cd36	4
mmu05230	Central carbon metabolism in cancer - Mus musculus (house mouse)	3/378	69/9334	0.533793	0.769549	0.628203	Akt3/Pik3r3/Ntrk3	3
mmu03022	Basal transcription factors - Mus musculus (house mouse)	2/378	44/9334	0.537134	0.769549	0.628203	Taf3/Taf1	2
mmu04962	Vasopressin-regulated water reabsorption - Mus musculus (house mouse)	2/378	44/9334	0.537134	0.769549	0.628203	Dync1i1/Creb3l2	2
mmu05162	Measles - Mus musculus (house mouse)	6/378	145/9334	0.537611	0.769549	0.628203	Ikbke/Akt3/Tbk1/Cblb/Pik3r3/Eif2ak1	6
mmu05221	Acute myeloid leukemia - Mus musculus (house mouse)	3/378	70/9334	0.543597	0.769549	0.628203	Akt3/Tcf7l2/Pik3r3	3
mmu00061	Fatty acid biosynthesis - Mus musculus (house mouse)	1/378	19/9334	0.544442	0.769549	0.628203	Acsl1	1
mmu00785	Lipoic acid metabolism - Mus musculus (house mouse)	1/378	19/9334	0.544442	0.769549	0.628203	Gldc	1
mmu04622	RIG-I-like receptor signaling pathway - Mus musculus (house mouse)	3/378	71/9334	0.553281	0.778299	0.635346	Ikbke/Tbk1/Map3k1	3
mmu00220	Arginine biosynthesis - Mus musculus (house mouse)	1/378	20/9334	0.562929	0.7881	0.643347	Arg1	1
mmu03410	Base excision repair - Mus musculus (house mouse)	2/378	47/9334	0.573137	0.797739	0.651215	Hmgb1/Neil3	2
mmu00531	Glycosaminoglycan degradation - Mus musculus (house mouse)	1/378	21/9334	0.580667	0.797739	0.651215	Arsb	1
mmu00532	Glycosaminoglycan biosynthesis - chondroitin sulfate / dermatan sulfate - Mus musculus (house mouse)	1/378	21/9334	0.580667	0.797739	0.651215	Xylt1	1
mmu00770	Pantothenate and CoA biosynthesis - Mus musculus (house mouse)	1/378	21/9334	0.580667	0.797739	0.651215	Gadl1	1
mmu04714	Thermogenesis - Mus musculus (house mouse)	9/378	231/9334	0.595754	0.814659	0.665028	Prkaa1/Ndufa6/Arid1b/Rps6/Bmp8a/Prdm16/Ndufa4/Creb3l2/Acsl1	9
mmu00515	Mannose type O-glycan biosynthesis - Mus musculus (house mouse)	1/378	23/9334	0.614018	0.835747	0.682242	Fut4	1
mmu04080	Neuroactive ligand-receptor interaction - Mus musculus (house mouse)	15/378	391/9334	0.624252	0.84377	0.688792	Grm1/Gria1/Edn1/Htr1a/Thrb/Htr2a/Prlr/Grin2a/Lhcgr/Adcyap1/Adra2a/Lypd6/Grik3/Htr1d/Pard3	15
mmu01230	Biosynthesis of amino acids - Mus musculus (house mouse)	3/378	79/9334	0.626171	0.84377	0.688792	Arg1/Eno1b/Psat1	3
mmu00071	Fatty acid degradation - Mus musculus (house mouse)	2/378	52/9334	0.628522	0.84377	0.688792	Acaa2/Acsl1	2
mmu01524	Platinum drug resistance - Mus musculus (house mouse)	3/378	80/9334	0.634687	0.848173	0.692386	Akt3/Xpa/Pik3r3	3
mmu04974	Protein digestion and absorption - Mus musculus (house mouse)	4/378	108/9334	0.642333	0.849628	0.693574	Col19a1/Col4a4/Slc8a1/Col25a1	4
mmu00592	alpha-Linolenic acid metabolism - Mus musculus (house mouse)	1/378	25/9334	0.644723	0.849628	0.693574	Pla2g4a	1
mmu00330	Arginine and proline metabolism - Mus musculus (house mouse)	2/378	54/9334	0.649061	0.849628	0.693574	Arg1/Smox	2
mmu04978	Mineral absorption - Mus musculus (house mouse)	2/378	54/9334	0.649061	0.849628	0.693574	Atp2b1/Slc8a1	2
mmu04210	Apoptosis - Mus musculus (house mouse)	5/378	136/9334	0.650226	0.849628	0.693574	Akt3/Csf2rb2/Dab2ip/Pik3r3/Gadd45a	5
mmu03018	RNA degradation - Mus musculus (house mouse)	3/378	84/9334	0.667391	0.864015	0.705319	Parn/Eno1b/Xrn1	3
mmu00601	Glycosphingolipid biosynthesis - lacto and neolacto series - Mus musculus (house mouse)	1/378	27/9334	0.672991	0.864015	0.705319	Fut4	1
mmu04744	Phototransduction - Mus musculus (house mouse)	1/378	27/9334	0.672991	0.864015	0.705319	Guca1a	1
mmu04950	Maturity onset diabetes of the young - Mus musculus (house mouse)	1/378	27/9334	0.672991	0.864015	0.705319	Ins1	1
mmu05144	Malaria - Mus musculus (house mouse)	2/378	57/9334	0.678166	0.866873	0.707652	Gypc/Cd36	2
mmu00062	Fatty acid elongation - Mus musculus (house mouse)	1/378	29/9334	0.699016	0.889657	0.72625	Acaa2	1
mmu05164	Influenza A - Mus musculus (house mouse)	6/378	173/9334	0.707728	0.896863	0.732133	Ikbke/Akt3/Ifngr1/Tbk1/Pik3r3/Dnajb1	6
mmu05321	Inflammatory bowel disease - Mus musculus (house mouse)	2/378	62/9334	0.722276	0.910152	0.742981	Ifngr1/Gata3	2
mmu05169	Epstein-Barr virus infection - Mus musculus (house mouse)	8/378	231/9334	0.724407	0.910152	0.742981	Ikbke/Akt3/Tbk1/Map2k6/Cd44/Pik3r3/Gadd45a/Nedd4	8
mmu04114	Oocyte meiosis - Mus musculus (house mouse)	4/378	121/9334	0.728201	0.910818	0.743525	Ppp3cc/Ins1/Ppp3ca/Anapc13	4
mmu00630	Glyoxylate and dicarboxylate metabolism - Mus musculus (house mouse)	1/378	32/9334	0.734231	0.910818	0.743525	Gldc	1
mmu04136	Autophagy - other - Mus musculus (house mouse)	1/378	32/9334	0.734231	0.910818	0.743525	Atg2a	1
mmu00030	Pentose phosphate pathway - Mus musculus (house mouse)	1/378	33/9334	0.745031	0.920332	0.751291	Rbks	1
mmu00970	Aminoacyl-tRNA biosynthesis - Mus musculus (house mouse)	2/378	66/9334	0.753799	0.921516	0.752258	Fars2/Tars	2
mmu00500	Starch and sucrose metabolism - Mus musculus (house mouse)	1/378	34/9334	0.755393	0.921516	0.752258	Agl	1
mmu01040	Biosynthesis of unsaturated fatty acids - Mus musculus (house mouse)	1/378	34/9334	0.755393	0.921516	0.752258	Scd2	1
mmu03030	DNA replication - Mus musculus (house mouse)	1/378	35/9334	0.765335	0.929638	0.758888	Rnaseh2c	1
mmu04137	Mitophagy - animal - Mus musculus (house mouse)	2/378	68/9334	0.768374	0.929638	0.758888	Foxo3/Tbk1	2
mmu00040	Pentose and glucuronate interconversions - Mus musculus (house mouse)	1/378	36/9334	0.774874	0.929849	0.75906	Fggy	1
mmu00051	Fructose and mannose metabolism - Mus musculus (house mouse)	1/378	36/9334	0.774874	0.929849	0.75906	Pfkfb3	1
mmu00982	Drug metabolism - cytochrome P450 - Mus musculus (house mouse)	2/378	71/9334	0.788829	0.940704	0.767922	Aox4/Gm4846	2
mmu05206	MicroRNAs in cancer - Mus musculus (house mouse)	10/378	303/9334	0.790324	0.940704	0.767922	Ccng1/Itga5/Apc/Pdcd4/Zeb2/Cd44/Pik3r3/Pdgfa/Fscn1/Tpm1	10
mmu03015	mRNA surveillance pathway - Mus musculus (house mouse)	3/378	103/9334	0.793519	0.940704	0.767922	Smg6/Ppp2r2b/Cstf2	3
mmu05208	Chemical carcinogenesis - reactive oxygen species - Mus musculus (house mouse)	7/378	222/9334	0.801234	0.946035	0.772273	Akt3/Foxo3/Ndufa6/Sod1/Pik3r3/Ndufa4/Nox1	7
mmu03082	ATP-dependent chromatin remodeling - Mus musculus (house mouse)	4/378	136/9334	0.807042	0.947963	0.773848	Arid1b/Mta3/Ino80c/Mbd2	4
mmu00350	Tyrosine metabolism - Mus musculus (house mouse)	1/378	40/9334	0.809316	0.947963	0.773848	Aox4	1
mmu04623	Cytosolic DNA-sensing pathway - Mus musculus (house mouse)	2/378	75/9334	0.813621	0.949224	0.774877	Ikbke/Tbk1	2
mmu05219	Bladder cancer - Mus musculus (house mouse)	1/378	41/9334	0.817071	0.949482	0.775087	Dapk1	1
mmu00760	Nicotinate and nicotinamide metabolism - Mus musculus (house mouse)	1/378	42/9334	0.824512	0.951196	0.776486	Aox4	1
mmu05133	Pertussis - Mus musculus (house mouse)	2/378	77/9334	0.825017	0.951196	0.776486	Itga5/Gnai2	2
mmu05152	Tuberculosis - Mus musculus (house mouse)	5/378	180/9334	0.859764	0.980936	0.800764	Akt3/Ifngr1/Mrc2/Ppp3cc/Ppp3ca	5
mmu05323	Rheumatoid arthritis - Mus musculus (house mouse)	2/378	87/9334	0.873109	0.980936	0.800764	Tnfrsf11a/Tnfsf11	2
mmu01200	Carbon metabolism - Mus musculus (house mouse)	3/378	121/9334	0.873642	0.980936	0.800764	Eno1b/Psat1/Gldc	3
mmu03008	Ribosome biogenesis in eukaryotes - Mus musculus (house mouse)	3/378	121/9334	0.873642	0.980936	0.800764	Utp18/Gnl2/Xrn1	3
mmu00591	Linoleic acid metabolism - Mus musculus (house mouse)	1/378	50/9334	0.874136	0.980936	0.800764	Pla2g4a	1
mmu04621	NOD-like receptor signaling pathway - Mus musculus (house mouse)	6/378	216/9334	0.876206	0.980936	0.800764	Ikbke/Nek7/Tbk1/Irgm2/Plcb1/Antxr1	6
mmu04110	Cell cycle - Mus musculus (house mouse)	4/378	155/9334	0.879133	0.980936	0.800764	Nipbl/Gadd45a/Anapc13/Stag2	4
mmu00520	Amino sugar and nucleotide sugar metabolism - Mus musculus (house mouse)	1/378	51/9334	0.879261	0.980936	0.800764	Chit1	1
mmu00380	Tryptophan metabolism - Mus musculus (house mouse)	1/378	52/9334	0.884177	0.980936	0.800764	Aox4	1
mmu02010	ABC transporters - Mus musculus (house mouse)	1/378	52/9334	0.884177	0.980936	0.800764	Abcc10	1
mmu04061	Viral protein interaction with cytokine and cytokine receptor - Mus musculus (house mouse)	2/378	95/9334	0.902491	0.992373	0.8101	Cx3cr1/Ccr9	2
mmu03420	Nucleotide excision repair - Mus musculus (house mouse)	1/378	57/9334	0.905921	0.992373	0.8101	Xpa	1
mmu00190	Oxidative phosphorylation - Mus musculus (house mouse)	3/378	135/9334	0.915571	0.992373	0.8101	Ndufa6/Ppa2/Ndufa4	3
mmu03250	Viral life cycle - HIV-1 - Mus musculus (house mouse)	1/378	61/9334	0.920345	0.992373	0.8101	Ccnt2	1
mmu04141	Protein processing in endoplasmic reticulum - Mus musculus (house mouse)	4/378	171/9334	0.920499	0.992373	0.8101	Edem3/Man1a/Man1c1/Dnajb1	4
mmu05034	Alcoholism - Mus musculus (house mouse)	5/378	205/9334	0.922964	0.992373	0.8101	Gng7/Grin2a/Creb3l2/Gng12/Gnai2	5
mmu04613	Neutrophil extracellular trap formation - Mus musculus (house mouse)	5/378	208/9334	0.928538	0.992373	0.8101	Akt3/Plcb1/Pik3r3/Hmgb1/Clcn4	5
mmu05168	Herpes simplex virus 1 infection - Mus musculus (house mouse)	13/378	459/9334	0.936723	0.992373	0.8101	Ikbke/Akt3/Ifngr1/Tbk1/Gm5784/Zfp825/Itga5/Zfp937/Pik3r3/Eif2ak1/Zfp78/Zfp626/Zfp709	13
mmu00010	Glycolysis / Gluconeogenesis - Mus musculus (house mouse)	1/378	67/9334	0.937951	0.992373	0.8101	Eno1b	1
mmu04145	Phagosome - Mus musculus (house mouse)	4/378	182/9334	0.941077	0.992373	0.8101	Mrc2/Itga5/Cd36/Dync1i1	4
mmu05171	Coronavirus disease - COVID-19 - Mus musculus (house mouse)	6/378	249/9334	0.942147	0.992373	0.8101	Ikbke/Rps12/Tbk1/Rps6/Pik3r3/Rplp1	6
mmu04940	Type I diabetes mellitus - Mus musculus (house mouse)	1/378	70/9334	0.945239	0.992373	0.8101	Ins1	1
mmu05140	Leishmaniasis - Mus musculus (house mouse)	1/378	70/9334	0.945239	0.992373	0.8101	Ifngr1	1
mmu00480	Glutathione metabolism - Mus musculus (house mouse)	1/378	72/9334	0.949617	0.992373	0.8101	Gclc	1
mmu00980	Metabolism of xenobiotics by cytochrome P450 - Mus musculus (house mouse)	1/378	73/9334	0.951673	0.992373	0.8101	Hsd11b1	1
mmu03013	Nucleocytoplasmic transport - Mus musculus (house mouse)	2/378	117/9334	0.953832	0.992373	0.8101	Nup160/Xpo6	2
mmu05012	Parkinson disease - Mus musculus (house mouse)	6/378	264/9334	0.960034	0.992373	0.8101	Ndufa6/Sod1/Kif5c/Slc39a1/Ndufa4/Gnai2	6
mmu05320	Autoimmune thyroid disease - Mus musculus (house mouse)	1/378	79/9334	0.962367	0.992373	0.8101	Tg	1
mmu05204	Chemical carcinogenesis - DNA adducts - Mus musculus (house mouse)	1/378	84/9334	0.969451	0.992373	0.8101	Hsd11b1	1
mmu00590	Arachidonic acid metabolism - Mus musculus (house mouse)	1/378	85/9334	0.970699	0.992373	0.8101	Pla2g4a	1
mmu05416	Viral myocarditis - Mus musculus (house mouse)	1/378	88/9334	0.974147	0.992373	0.8101	Fyn	1
mmu04217	Necroptosis - Mus musculus (house mouse)	3/378	175/9334	0.975338	0.992373	0.8101	Pla2g4a/Ifngr1/Hmgb1	3
mmu00983	Drug metabolism - other enzymes - Mus musculus (house mouse)	1/378	90/9334	0.976218	0.992373	0.8101	Upp2	1
mmu03010	Ribosome - Mus musculus (house mouse)	3/378	177/9334	0.976869	0.992373	0.8101	Rps12/Rps6/Rplp1	3
mmu00140	Steroid hormone biosynthesis - Mus musculus (house mouse)	1/378	93/9334	0.979018	0.992373	0.8101	Hsd11b1	1
mmu00830	Retinol metabolism - Mus musculus (house mouse)	1/378	97/9334	0.982247	0.992373	0.8101	Aox4	1
mmu05203	Viral carcinogenesis - Mus musculus (house mouse)	3/378	229/9334	0.9959	0.999455	0.815882	Egr2/Pik3r3/Creb3l2	3
mmu05322	Systemic lupus erythematosus - Mus musculus (house mouse)	1/378	149/9334	0.997991	0.999455	0.815882	Grin2a	1
mmu03040	Spliceosome - Mus musculus (house mouse)	1/378	180/9334	0.999455	0.999455	0.815882	Tcerg1	1
