# Supplementary material for: Oncogenic activation of SMYD3-SHCBP1 promotes breast cancer development and is coupled with resistance to immune therapy
Source: Cell Death Dis. 2025 Mar 29;16(1):220. doi: 10.1038/s41419-025-07570-8 (PMC11954966; doi:10.1038/s41419-025-07570-8)
Supplement: Supplementary file 9 — Supplementary data 7 [file 41419_2025_7570_MOESM9_ESM.xlsx]

## Sheet: 1940 vs 1162
1940 genes in MTP12 vs WTV				1162 genes detected by ChIP-seq with antibodies of H3K4me3, H3K27ac, ERa, and Brca1-Flag in MTP12 mice												131 common elements in "MTP12 (1940)" and "ChIP (1162)":
H2.Eb1				Sox17												Gldc
Gm8730				Sgk3												Gsg1l
Wfdc12				Sulf1												Arntl
Gldc				Eya1												Strbp
Rpl35a				Terf1												Lamb3
Coro2a				4930444P10Rik												Tmem44
Col9a1				Stau2												Rab11fip4
Slpi				Tfap2b												Osbpl10
Vars				Rims1												Cldn3
Chrdl2				Fam135a												Npas2
Kif23				Col19a1												Shank2
Gsg1l				Bend6												Slc2a9
Kpna2				Neurl3												Csrp1
H2ax				Mgat4a												Arhgef10l
Ada				Npas2												Mylk
Prom2				Il1r1												Lama1
Gm6278				Tmem182												Lmo4
Bspry				Fhl2												Relt
Abtb2				Mettl21e												Vdr
Arntl				Dnah7c												Actg2
Cenpa				Mfsd6												Diaph3
Slc9a5				Hspe1												Dab2
Pold3				Spats2l												Card14
Kcnk1				Aox4												Esr1
Rogdi				Pard3b												Ctbp2
Shisa8				Gm28845												Snd1
Depdc1a				D630023F18Rik												Tnfrsf11a
Etv6				Map2												Trps1
Plk1				Erbb4												Flnb
Ccnb2				Bard1												Arrb1
Tmprss4				Tns1												Nos1ap
Nans				Epha4												Pde4b
Slc7a5				Dock10												Khdrbs3
Ndc80				Col4a4												Pde9a
Smyd5				C130026I21Rik												Shcbp1
Fkbp11				Sh3bp4												Smyd3
Cracdl				Rab17												Galnt18
Tmprss13				Slco4c1												Slain1
Alg8				Tnfrsf11a												Mfsd6
Strbp				Clasp1												Prkch
Elf5				Gli2												Shtn1
Uck2				Ralb												Mgat4a
Tmprss6				Ptpn4												Pdgfa
Creb3l1				Steap3												Arhgap28
Bub1b				Nckap5												Eya2
Slc39a14				Tmem163												Arnt2
Lamb3				Ccnt2												Wdhd1
Ccnf				Ikbke												Cdkl5
Entpd8				Chit1												Dock8
Pif1				Syt2												Papss1
Tmem44				Csrp1												Ralbp1
Cgn				Nek7												Hivep3
Zfp750				Cdc73												Map3k1
Sec14l2				Pla2g4a												Capn5
Slc1a4				Edem3												Nrg1
Clic1				1700025G04Rik												Bzw2
Pimreg				Cacna1e												Hmgb1
Klhdc8a				Rabgap1l												Usp3
Gpsm2				Dnm3												Magi3
Tnfrsf13c				Rcsd1												Tars
Large2				Pogk												Bcl9
Phgdh				Gm4846												Vav3
Leo1				Lmx1a												Rab17
Kif4				Nos1ap												Unc5d
Gdpd5				Igsf8												Ncald
Cyb561				Akt3												Gnl2
Hsd11b2				Kif26b												Atp6v0a2
Hhipl2				Smyd3												Sh3bp4
Slc41a1				Gm10518												Myo1e
Esrp1				Psen2												Cd2ap
Galnt10				Dnah14												Nsmce2
Dtnb				Dusp10												Erbb4
Cip2a				C130074G19Rik												Ralb
Camsap3				Esrrg												Myo7a
Epcam				Ush2a												Blm
Smc4				Kctd3												Map2
Rab11fip4				Kcnk2												Ctnnd2
Ecrg4				Ptpn14												Frmpd1
Osbpl10				Prox1												Iqgap1
Myo5c				Kcnh1												Kif21a
Aspm				Hhat												Naaladl2
Pycr1				Hsd11b1												Ccdc13
Kcnn4				Lamb3												Bard1
Cldn3				Plxna2												Tmem117
Tent5c				Akap12												Fscn1
Sec61b				Esr1												Taf4b
Npas2				Syne1												Cmpk2
Cib1				Grm1												Sdk2
Shank2				Epm2a												Tmem144
Slc2a9				Vta1												Slitrk1
Cnn1				Ifngr1												Auts2
Enpp3				Pde7b												Arfgef2
Chtf18				1700020N01Rik												Kcnip3
Cep170b				Sgk1												Kazn
Kif22				Raet1e												Prox1
Fhdc1				H60b												Cep112
Esco2				Eya4												Pip5k1b
Gtse1				Rps12												Tmem30b
Fam110a				Arg1												Terf1
Gm11847				L3mbtl3												Nav3
Ptma				Arhgap18												Cx3cr1
Sgo1				Ptprk												Col25a1
Pak4				Themis												Kctd1
Acot1				Cenpw												Ankle1
Pop4				Nkain2												Hunk
Ttpa				Hs3st5												Nav2
AI506816				Lama4												Usp53
Rcc2				Fyn												Zfp937
Noc4l				Traf3ip2												Cadm1
Cdkn3				Cdk19												Spsb4
Aurka				Ak9												Rfx3
Cd320				Foxo3												Cacna1d
Cldn7				Aim1												Cdkn1a
Irx5				Prdm1												Samd12
Tlr2				Man1a												Plcxd1
Rnf128				Tbc1d32												Dph6
Dact2				Ascc1												Xylt1
Cspg5				Eif4ebp2												Gm2974
Faim2				Ctnna3												Rbmx2
Fam210b				Nrbf2												Fndc7
Ptprf				Egr2												Slco4c1
Rn18s.rs5				Zfp365												Esrrg
Arhgap11a				Arid5b												Mtus2
Ulbp1				Tmem26												Aox4
X1110038B12Rik				Ank3												Bach2
Kifc1				Ccdc6												Scn8a
Ehf				Ipmk												Rims2
Gm4544				Gm9923												Emid1
Muc20				Zwint												Htr2a
Ier5				Dip2a												Atp8a2
Tjp2				Adarb1												Pfdn4
Rap1gap2				Gng7
Dut				Pias4
Foxm1				Nuak1
H2az1				Btbd11
Epn3				Syn3
H2.M2				Uhrf1bp1l
Cldn1				Anks1b
Ncaph				Tmpo
Bdh1				Elk3
Hnrnpm				Plxnc1
Erbb3				Atp2b1
Mad2l1				Mgat4c
Crabp2				Rassf9
Wdr46				Tmtc2
Epop				Nav3
Csrp1				Ptprr
Arhgef10l				Myrfl
Rpl13a				Best3
Vps37b				Grip1
Fgd1				Irak3
Mylk				Lemd3
Lama1				Tbk1
Arhgap8				Srgap1
Epb41l4b				Mon2
Sgpp1				Slc16a7
Ceacam1				Lrig3
Gm4739				Rbms2
Lmo4				Mtmr3
Relt				Ap1b1
X1700025G04Rik				Emid1
Chek2				Znrf3
Hid1				Meis1
Vdr				Spred2
Tlnrd1				5730522E02Rik
Fam83d				Nsg2
Ly6g6d				Stk10
Relb				Dock2
Kifc5b				Slit3
Acad9				Tenm2
Fbxo5				Ccng1
Atp1a1				Ebf1
Jpt2				Adam19
Hjurp				Cyfip2
Spc24				Jade2
Actl6a				9530068E07Rik
Fam20c				Kif3a
Ikzf1				Anxa6
Nlrp9b				Gria1
Crip2				Irgm2
Nr1h5				Specc1
Lsm4				Dnah9
Zfp268				Gas7
Hsp90ab1				Stx8
Trim2				Dlg4
AY036118				4933427D14Rik
Trim59				Zzef1
Ercc6l				Smg6
Arhgef19				Abr
Klc3				Rab11fip4
Rab25				Bcas3
Aass				Med13
Gm7993				Hlf
Plppr4				Car10
Fanca				Utp18
Rtkn				Spag9
Pask				Samd14
Rangap1				Spop
Dnajc6				Arhgap23
Vgll4				Plxdc1
Anln				Fbxl20
Actg2				Wipf2
Dyrk3				Brca1
Fpgs				Mrc2
Hirip3				2021-03-10
Ap1m2				Pitpnc1
Fbxl19				Prkca
Srebf2				Cep112
Armcx4				Arsg
Aqp3				Map2k6
Phyhip				Kcnj16
Ccdc34				Sdk2
Diaph3				Mxra7
Clta				Timp2
Slc28a3				Card14
Psrc1				Foxk2
Spint2				Rab10
Rnf43				Efr3b
Lsr				Dnajc27
Cd82				Cenpo
Golph3				Rhob
Pgm5				Ttc32
Tmem51				Kcns3
Acss1				Fam49a
Gm5641				Gm9847
Ube2s				Greb1
Cdc42se1				Gm5784
Myh11				Gm3993
Dab2				Gm10479
Bcl2l14				Cmpk2
Ahcyl				Myt1l
Anp32b				Tmem18
Traf2				Slc26a4
Pradc1				Atxn7l1
Gpm6b				4921508M14Rik
Myc				Bzw2
Krt8				Dgkb
Ptpn18				Etv1
Cpox				Dock4
Ppil1				Immp2l
Bora				Nova1
Eme1				Arhgap5
Irx3				Akap6
Cdcp1				Npas3
Sox10				Slc25a21
Lpo				4921506M07Rik
Syne4				Mdga2
Lsm2				Map4k5
Hook1				Frmd6
Card14				2700049A03Rik
Esr1				Tmem30b
Bnipl				Prkch
Slc7a1				Esr2
Hpcal4				Max
Tfrc				Fut8
Agfg1				Gphn
Igfbp2				Zfyve26
Slc52a2				Sipa1l1
Tmtc4				Rgs6
Ctbp2				Jdp2
Sap30				Ift43
Cep89				Adck1
Mpzl1				Gm9726
Ica1				Galc
Stap2				Rin3
Prim2				Eml1
Zwilch				Inf2
Dcun1d1				Tmem196
Mal2				Asb13
Phlda1				Dip2c
Dcakd				Ryr2
Abhd17c				Lyst
Chaf1a				Gng4
Snd1				Sugct
Mfhas1				Elmo1
Sftpd				Dcdc2a
Ggt1				Cdkal1
Npnt				Mboat1
Gm7180				Slc22a23
Ints7				Fars2
Arhgef39				Ly86
Cks1b				Ofcc1
Tfap2c				Gm9979
Spata13				Hivep1
Ppp1cb				Edn1
Ctse				Phactr1
Sae1				Mylip
Eif5a				Atxn1
Gm10863				Gm10113
Snrpd1				Rbm24
Slc37a1				Kif13a
Tiam1				Rnf144b
Lyar				Wnk2
Ctnnal1				Diras2
Mybl2				Auh
Dnmt1				Ror2
Pa2g4				Sptlc1
Kctd14				Drd1
Calm2				Smad5
Ano1				Klhl3
Ccdc187				Ntrk2
Mastl				Zcchc6
Tnfrsf11a				Dapk1
Plxnb1				Fancc
Prpf31				Ptch1
Stx19				Irx1
Ttyh3				Lpcat1
Car12				Zfp825
Rpl12				Cast
Trps1				2210408I21Rik
Erfe				Fam172a
Grhl2				Hapln1
Tpd52				Xrcc4
Smarcc1				Arsb
B4galt1				Tbca
Dtymk				Tmem174
Pabpc1				Mccc2
Cd276				Pik3r1
Bcl2l15				Mast4
Apobr				Erbb2ip
Pkp3				Htr1a
Rab4a				3830408C21Rik
Zranb3				Zswim6
E2f7				Pde4d
Cfap20dc				Plk2
Sphk2				Map3k1
H2.K1				Plpp1
Ncl				Arl15
Tnfsf13				Ndufs4
Rab15				Fgf10
Mtcl1				Paip1
Paip2b				Gm7120
Ildr1				Gm2897
Dynlt1f				Gm3020
Folr1				Gm2974
Eif3g				Gm3164
Zfp36l1				Gm3173
Slc38a3				Gm3252
Zfp960				Gm3264
Rims3				Gm8279
Flnb				Gm3500
Trim46				Gm3383
Plcxd2				Gm3248
Ddias				Gm3468
Fbl				Gm3476
Lbr				Gm3460
Ciapin1				Gm3739
Aatf				Gm10128
Shisa7				Flnb
Arrb1				Abhd6
Upb1				Fhit
Cdt1				Ptprg
Gpr137c				Olfr31
Pfn1				Rarb
Ticrr				Thrb
Mad1l1				Ube2e2
Trim28				Gm21738
Mcm3				1700112E06Rik
Nos1ap				Kcnma1
Rpl15				Zmiz1
Cenpi				Arhgef3
Pmf1				Wnt5a
Usp1				Cacna2d3
Nudcd1				Cacna1d
Fanci				Ccser2
Slc6a14				Samd4
Wdr90				Wdhd1
Prss8				Cma1
Cenpq				Atp8a2
Nucks1				Dpysl2
Kif14				Dock5
Prkcd				Ppp3cc
Mest				Gfra2
Fat2				Fndc3a
Calml3				Med4
Tmem254				Htr2a
Rpl8				Tsc22d1
Micall2				Lacc1
Tmc5				Enox1
Rps26				Tnfsf11
Nt5dc2				Pcdh17
Sox9				Diaph3
Zbtb17				Pcdh9
Fnbp1l				Dach1
Ezr				Tbc1d4
Tmem238				Lmo7
Tacr3				Slain1
Gm15452				Pou4f1
Pde4b				Rbm26
Rab11fip5				Slitrk1
Cdc42ep5				Gpc5
Tnfrsf19				Gpc6
Kcnk6				Hs6st3
Khdrbs3				Oxgr1
Tgm1				Mbnl2
Pde9a				Rap2a
Bex3				Farp1
Smc2				Dock9
Evl				Clybl
Uchl3				Prkaa1
Rad51				Dab2
Shcbp1				Osmr
Gm43205				Gdnf
Smyd3				Wdr70
Atp5g1				Nipbl
Pafah1b3				Slc1a3
Lad1				Prlr
Slc35c2				Rai14
Galnt18				Adamts12
Efhd2				Tars
Gpr35				Zfr
Rbm3				Cdh6
Ccdc85c				Cdh10
Adam8				Fbxl7
Sqle				Ank
F2r				Ctnnd2
Ppard				Cpq
Tedc1				Stk3
Man1a2				Rpl7a-ps3
Tns3				Gm10384
Rbm14				Ncald
Lig1				Azin1
Nap1l1				Rims2
BC055324				Lrp12
Slain1				Trps1
G2e3				Samd12
Mfsd6				Sntb1
Plk4				Zhx2
Pcna				Mtss1
Sidt1				Nsmce2
Ammecr1				Tg
Hs6st1				Khdrbs3
St6gal1				Trappc9
Ents15				Ly6h
Cct3				Csf2rb2
Glipr2				Triobp
Eef1b2				Mkl1
Apol7a				Ndufa6
Nuak2				Nfam1
Lhfpl2				Wnt7b
Mcm7				Zdhhc25
Prkch				Syt10
Prdx4				Alg10b
Rps25				Cpne8
Rpl4				Kif21a
Aldh16a1				Prickle1
Septin3				Adamts20
Btg3				Tmem117
Igsf3				Slc38a4
Ssrp1				Pced1b
Pard6b				Rpap3
Srbd1				Vdr
Gnb4				1700031M16Rik
Rps7.ps3				Scn8a
Shtn1				Itga5
Tnfaip8l1				Ppl
Tbc1d22b				Sec14l5
Ccdc120				1810013L24Rik
Slc9a4				Grin2a
Rnd1				Emp2
Retreg1				Clec16a
Spcs2				Litaf
Cldn8				Txndc11
Polr3h				Snx29
Vamp8				Parn
Grwd1				Prkdc
Plekhg4				Vps8
Tmem184a				Fgf12
Prr11				Atp13a4
Rad51ap1				Tmem44
Emb				Rubcn
Fbxl22				Lmln
Ssr2				Osbpl11
Gins1				Kalrn
Xkr6				Mylk
Gen1				Stxbp5l
Mcm4				Lsamp
Prim1				Gap43
Rassf7				Zbtb20
Hnrnpu				Tagln3
Erh				Phldb2
Rps15a				Bbx
Fhip1b				Cblb
Mgat4a				Alcam
Ube2c				Tbc1d23
Knop1				Arl13b
Mif				Epha3
Tgfb2				Cadm2
Prps2				Robo1
Dnajc9				Robo2
Srsf3				Lipi
Rgs20				Samsn1
Ddx11				Nrip1
Ptpn22				App
Inpp5j				N6amt1
Homer2				Sod1
Wnt6				Hunk
Pdgfa				Eva1c
Bag2				Atp5o
Arhgap28				Itsn1
Akr1cl				Clic6
Akt1				Dopey2
Dctd				Cldn14
Slc2a1				Kcnj6
Iqcd				Kcnj15
Arhgef37				Erg
Fignl1				Ets2
Cep164				B230307C23Rik
Tra2b				Arid1b
Gstcd				Zdhhc14
Jpt1				Pde10a
Serbp1				1700010I14Rik
Ssx2ip				Pacrg
Rassf10				Park2
Gm30262				Slc22a3
Nek6				Tcte2
Nectin4				Smoc2
Srsf6				Chd1
Timeless				Lnpep
Tonsl				Def6
Telo2				Fkbp5
Eef1aknmt				Cdkn1a
Eif4a.ps4				Cpne5
Kank4				Zfand3
Rhov				Pde9a
Kcnk5				9130008F23Rik
Bok				Mut
Slc11a2				Cd2ap
Cdc45				Cyp39a1
Rpl41				Runx2
Zfp710				Abcc10
Nup62cl				Guca1a
Rapgef5				Rftn1
X4931428F04Rik				Dazl
Srgap3				Plcl2
Phldb3				Tbc1d5
Tcf20				Kcnh8
Rap1gap				Dpp9
Eya2				Efna5
Rasal1				Pja2
Fkbp4				Vapa
Snhg1				Ralbp1
Ap1s3				Themis3
Muc1				Ptprm
Arhgef38				Lama1
Hmgb3				Arhgap28
Selenoh				L3mbtl4
Npm1				Epb41l3
Slc16a1				Ypel5
Stard5				Memo1
Miga1				Ltbp1
Ppfia3				Crim1
Lmtk3				Atl2
Alyref				Thumpd2
Sdf2l1				Slc8a1
Haspin				Mta3
Hspbp1				Plekhh2
BC034090				Camkmt
Muc15				Prkce
Kif18a				Socs5
Hnrnpa2b1				Fbxo11
Fam178b				Lhcgr
Dnajb13				Nrxn1
Ass1				Adcyap1
Mxd3				Bambi
Ipcef1				9430020K01Rik
Dlg3				Svil
Prmt1				Zeb1
Sf3a1				Mkx
Kcns1				Gm5819
Pex26				Rbbp8
Gk5				Osbpl1a
Spint1				Impact
Srcin1				Zfp521
X2810408A11Rik				Taf4b
Gm28077				Kctd1
Car2				Chst9
Rps20				Cdh2
Arnt2				B4galt6
Dhx9				Garem
Rab11fip1				Ino80c
Rpn1				Celf4
Wdhd1				Bin1
Pole				Gypc
Hnrnpc				Camk4
Cstf2t				Nrep
Parp1				Apc
Hnrnpd				Matr3
Cdkl5				Nrg2
Ska3				Gm42416
Fam3c				Gm37013
Ppan				Gm37388
Pigt				Tcerg1
Nle1				Ppp2r2b
Tmem47				Mcc
Bcl10				Commd10
Fbrsl1				Eno1b
Chd3				Prr16
Rpl22l1				Snx2
Polq				Cep120
Fubp3				Gramd3
Bcl7c				Slc27a6
Dock8				Ppargc1b
Zfp706				Apcdd1
Gm8532				Piezo2
Osbpl7				Nedd4l
Pgm2l1				Zfp532
Plek2				Ldlrad4
Nipal2				Tcf4
Actn1				Ccdc68
Pik3c2b				Mbd2
Lin9				Mapk4
Denn2b				Acaa2
Prelid1				Zbtb7c
Tspan2				Pstpip2
Snrpd2				Setbp1
Lamc2				Zfp236
Pus1				Zfp516
Rpl32				Zfp407
Elovl1				Fbxo15
Gm11942				Tmx3
Cracr2b				Lrp5
Gdap1l1				Brms1
Dstn				Rnaseh2c
Apobec3				Atg2a
Papss1				Asrgl1
Rnf223				Best1
Hmgn1				Tle4
Crlf1				Psat1
Vrk3				Gnaq
Ywhaz				Gna14
Ralbp1				Pcsk5
Wdr31				Anxa1
Frrs1				Trpm3
Atp1b1				Mamdc2
Eif4a1				Pip5k1b
Sf3b4				Dock8
Irf2bp2				Rfx3
Limd2				Glis3
Tmem229b				Ermp1
Rpl3.ps1				Gldc
Skp2				Prkg1
Exosc8				Myof
P3h2				Plce1
Pycard				Aldh18a1
Tnk2				Crtac1
Eri1				Slc25a28
Nrtn				Scd2
Hdgf				Hif1an
Srsf7				Lzts2
Mthfd1				Cfap43
Chaf1b				Cfap58
Serp1				Sorcs1
Prex1				Ins1
Hnrnpa1				Xpnpep1
Rps13				Mxi1
Heatr1				Dusp5
Acsl4				Rbm20
Cntrl				Pdcd4
C1qbp				Adra2a
Tc2n				Gpam
Dtx1				Tcf7l2
Ror1				Ablim1
Rfc5				Atrnl1
Setd5				Gfra1
Rps23rg1				Shtn1
D030028A08Rik				Gm21060
Tmem215				Fam107b
Hivep3				Frmd4a
G3bp1				Ccdc3
Reep4				Camk1d
Smim22				Celf2
Rfc4				Gata3
Cyba				Taf3
Phc2				Itih5
Map3k1				Pfkfb3
Ttf2				Il15ra
Nono				Plxdc2
Rps27l				Nebl
Cblc				4921504E06Rik
Col11a1				Pnpla7
Casp7				Npdc1
Oip5				Olfm1
Capn5				Fnbp1
Gm4366				Hmcn2
Limk2				Prdm12
Tmem183a				Dab2ip
Itga10				Strbp
Rpl14.ps1				Arhgap15
X4933431E20Rik				Zeb2
Nat8f2				Mbd5
Utp14a				Kif5c
Ano9				Lypd6b
Atp12a				Lypd6
H1f0				Rif1
Cxcr4				Fmnl2
Zfp692				Nr4a2
Rpl10a				Acvr1c
N4bp2				Upp2
Tmem98				Tanc1
Bcas2				Scn7a
Fancb				Lrp2
Gk				Dlx2
Nrg1				Lnp
Ly6g6e				Nup160
Ydjc				Agbl2
Pola1				Madd
Dtl				Ckap5
Rpl28				Phf21a
Mnd1				Chst1
Klhl25				Lrrc4c
Gm8210				Gm10801
Irs2				Gm10800
Ppp1cc				B230118H07Rik
Galnt7				Cd44
Stk26				D430041D05Rik
Bzw2				Aven
Pkp2				Dph6
Lig3				Fam227b
Sgo2a				Kcnip3
Hmgb1				Mertk
Gm16136				Fbln7
Eln				Smox
Rbm47				Plcb1
Hmgb2				Jag1
Suv39h1				Macrod2
Atf7ip				Banf2
Gm11684				Slc24a3
Eldr				Rin2
Nr2f6				Kiz
Nop58				9230104L09Rik
Mycbpap				Syndig1
Usp3				Zfp937
Impdh2.ps				Hck
Magi3				Nol4l
X8430422M14Rik				Itch
Vwa2				D630003M21Rik
Asb2				Mafb
Vipr1				Tox2
Slc39a11				Cdh22
Muc4				Eya2
Snrpa1				Arfgef2
Cbx3				Nfatc2
Itga2				Tshz2
Tubb5				Bcas1
Adgrl2				Pfdn4
Eogt				Dok5
Zmynd19				Ctcfl
Fmod				Vapb
Adamts5				Ogfr
Etv5				Mrps28
Acbd7				Zfp704
Niban2				Naaladl2
Nup205				Nlgn1
Tnfsf13os				Fndc3b
Bop1				Mecom
U2af1				Gpr160
Tbc1d8				Skil
Cdca4				Maml3
Rac3				Foxo1
Rpl14				Erich6
Cln6				Med12l
Nsl1				Ppm1l
Gtpbp3				Tmem144
Serinc5				Gm37240
Brca2				Kirrel
Nudt21				Slc39a1
Gm17546				Bcl9
Ncapg2				Pde4dip
Cdc20				Magi3
Tars				Fndc7
Dhx16				Vav3
Fjx1				Agl
Ddx54				Dpyd
Cenpl				Bcar3
Dll1				Usp53
Fbxo32				Ndst4
Mthfd2				Ank2
Adamts17				Col25a1
Scly				Papss1
Racgap1				Ppa2
Dlk2				Manba
Helz				Ppp3ca
Bcl9				Rap1gds1
Rnps1				Lmo4
Mmp16				Uox
Irf6				Ifi44l
Ccna2				Gipc2
Cmtm6				Ak5
H3f3a				St6galnac5
Rps9				St6galnac3
Rnf38				Lrriq3
Cbx1				Wls
Topbp1				Chd7
Mis18a				Tmem67
Dynlt1b				Nkain3
Vav3				Usp45
Rab17				Fbxl4
Pbdc1				Map3k7
Senp1				Bach2
Rps3				Rragd
Nme4				Pnrc1
Rhou				Mob3b
Jmy				Lingo2
Spock1				Ube2r2
Brip1				Cntfr
Cmtm8				Gm2163
Hnrnpf				Il11ra2
Ppp4r1				Sit1
Syt9				Frmpd1
Gar1				Xpa
Vopp1				Slc44a1
Stc1				Palm2
Got2				Pakap
Scap				Svep1
Relch				Trim32
Ranbp1				Astn2
Adamts4				Cdk5rap2
Igfals				Megf9
Mybbp1a				Ptprd
Ccsap				Nfib
Tiam2				Zdhhc21
Pacs1				Frem1
Fblim1				Rps6
Lbh				Focad
Mroh2a				Fggy
Polr2f				E130114P18Rik
Phf19				Nfia
X4930432E11Rik				Dock7
Exosc2				Pde4b
Ercc2				Dab1
Arl4c				Nrd1
Ints4				Faf1
Tead3				Agbl4
Meltf				Pik3r3
Aaas				Hivep3
Sapcd2				Bmp8a
Rab6b				Gnl2
Ilf3				Zc3h12a
Lin54				Grik3
Wfdc18				Man1c1
Atad2				Htr1d
Tmem63a				Eif4g3
Slc6a13				Iffo2
Timm8a1				Arhgef10l
Rnf149				Fhad1
Spns2				Kazn
Kmt5c				Pex14
Cdk18				Lzic
AI463229				Spsb1
Taf1d				Camta1
Otoa				Phf13
Ube2i				Prdm16
Dcaf4				Fam213b
Dis3				Morn1
Pold1				Cdk6
Dhfr				Mterf1b
Cda				Fzd1
Ctc1				Cdk14
Unc5d				Adam22
Rpf1				Cd36
X2810459M11Rik				Magi2
Krtcap2				Ccdc146
Tcf19				Reln
Trim14				Lhfpl3
Rps23				Srpk2
Gtf2f2				Fam126a
Smg9				Actr3b
Ruvbl2				Dpp6
Stx6				Rbks
Sinhcaf				D5Ertd579e
A330049N07Rik				Slc2a9
Hsd17b7				Kcnip4
Tmem54				Stim2
Def8				Arap2
Snrpa				Klhl5
Capn9				Adgrl3
Hmgn5				Mob1b
Alox12e				Rassf6
Gm3362				Ccng2
Ncald				A930011G23Rik
Sox14				Plac8
Nmral1				Gbp6
Sec23b				Lrrc8d
Zfp629				Plcxd1
Jund				Adrbk2
Cse1l				Acacb
Larp7				Coq5
Kmt5a				Taok3
Fam234b				Atp6v0a2
Trabd				Wbscr17
Gnl2				Auts2
Zfp64				Cldn13
Trim33				Cldn3
Nek2				Por
Banf1				Pdgfa
Cdc25a				Card11
Ckap2l				Tnrc18
Pawr				Fscn1
Rnf169				Fam220a
Col9a2				Eif2ak1
Dgcr8				Lmtk2
Hrob				Bri3
Kpnb1				Nptx2
Cfap410				Flt1
Nsmf				Mtus2
Pkmyt1				Hmgb1
Noc2l				Fry
Ash2l				Stard13
Gm10131				Gm42906
Cdca7l				Samd9l
Smarca4				Sgce
Arid5a				Ppp1r9a
Atp2c2				Dync1i1
Faxc				Ndufa4
Gm17828				Tmem106b
Rpl7a				Foxp2
Fam3d				St7
Tmem164				Kcnd2
Ect2				Slc13a1
Plekha7				Tmem229a
Ninl				Grm8
Rpl36a				Snd1
Rad18				Strip2
Gnl3l				Dgki
Cchcr1				Creb3l2
Dnph1				Zyx
Sass6				Tpk1
Tceal9				Cntnap2
Rpl3				Ccdc126
Gm49097				Nfe2l3
Srsf1				Chn2
Atp6v0a2				Neurod6
Nbea				Ccdc129
Gm4204				Pde1c
Sh3bp4				Gprin3
Fam187b				Gng12
Zgrf1				Gadd45a
Shroom2				Reep1
Col4a5				Eva1a
Myo1e				Actg2
Isg20l2				Exoc6b
Flna				Antxr1
Rab20				Iqsec1
C4a				Fam19a1
Espl1				Frmd4b
Lrwd1				Gm20696
Gm5805				Chl1
Zfp473				Sumf1
Ttc7				Atg7
Tmem45a				Rassf4
Rbm44				Kdm5a
Naa50				Vwf
C2cd4d				Ano2
Hmgn2.ps				Ntf3
Elovl7				Parp11
Gm9800				Tspan9
Hnrnpk				Ybx3
Nifk				Hebp1
Sec24d				Eps8
Wfdc3				Lmo3
Nup62				Pik3c2g
Pcnx4				Aebp2
Zfp605				Pde3a
Prr7				Recql
Haus8				Kcnj8
Cd2ap				Sox5
X9430015G10Rik				Ccdc91
Eif2d				Tmtc1
Trub1				Zfp78
Nlrc4				Clcn4
Hspa5				Napa
Mrpl48				Gm9844
Gm43445				Zfp626
Ceacam19				4931406P16Rik
Dynlt1a				Gpatch1
Pgp				Tshz3
Ppfia1				Sergef
Stk19				Nav2
X9030025P20Rik				Apba2
Fxyd3				Fam189a1
Sec61g				Lrrk1
Spats2				Lrrc28
Tuft1				St8sia2
Mettl27				Ntrk3
Lrrc75b				Blm
Sub1				Iqgap1
Cstf3				Eftud1
Gabpb1				Cemip
Tbrg4				Arnt2
Polr1b				Dlg2
Borcs5				Ccdc90b
Crb3				Tenm4
Zmynd8				Myo7a
Dusp8				Capn5
Moxd1				Uvrag
Rrp15				Arrb1
Ss18l2				Relt
Rtn4r				Gvin1
Fam83f				Eif4g2
Slc38a2				Galnt18
Wdr43				Arntl
Pramel25				Copb1
Chadl				Xylt1
Apol11b				Iqck
Tom1l1				D430042O09Rik
Ppip5k2				Gsg1l
Nsmce2				Xpo6
Ssr1				Tmem219
Rgl2				Wdr11
Pick1				Fgfr2
Lgr4				Tacc2
Aire				Ctbp2
Donson				Fank1
Pole3				Adam12
Depdc1b				Dock1
Chfr				Inpp5a
Mdc1				Kcnq1
Tipin				Shank2
Gm10052				Insr
Eif2b4				A430078G23Rik
Slc20a1				C330021F23Rik
Arrdc4				Shcbp1
Fchsd2				Tubgcp3
Prc1				Csmd1
Ipo7				Gm21092
Thbs1				Ank1
Slc26a11				Gpat4
Ptk7				Plekha2
Gm20554				Tacc1
Cep295				Thap1
Nup93				Unc5d
Abcg2				Nrg1
Noa1				Ppp1r3b
Shisa2				Zdhhc2
Fgfr4				Pdgfrl
Mansc1				Asah1
Ccne2				Sorbs2
Rpl9				Lrp2bp
Cdca8				Acsl1
Sox12				Enpp6
Nudt14				Stox2
Mir17hg				Tenm3
Siah1b				Neil3
Troap				Galntl6
Lpcat4				Sh3rf1
Ube2e1				Lzts1
Elp4				Ankle1
Dlg1				Zfp709
Amer1				Large
Mgam				Ttc29
Zfp101				Zfp827
Zbed4				Hhip
Cnot9				Frem3
Utp14b				Inpp4b
Rps10.ps2				Rnf150
Mms22l				Dnajb1
Gnl3				Nkd1
Dact3				Cdh5
Gm6136				Gfod2
Eif3e				Phlpp2
Pop1				Il34
Lxn				Syce1l
Cysrt1				Nudt7
Erbb4				Vat1l
Nucb2				Wwox
Plxnb2				Maf
Patj				Cmip
Arhgdig				Cdh13
Gm4617				Gm20388
Mki67				Zcchc14
Gm28417				Zfpm1
Mybl1				Sipa1l2
Ralb				Slc35f3
Lyn				Tomm20
Fhip1a				Pard3
Sertad4				Maml2
Fam189a2				Fam76b
Ints2				Amotl1
Gm15821				Fut4
Zfand4				Ccdc67
Hnrnpll				Fat3
Commd9				Bbs9
Tuba1c				Bmper
Myo7a				Dpy19l2
Ptbp3				Eepd1
A530001N23Rik				Opcml
Smim43				Ntm
Ovol1				Snx19
Pcnp				Adamts15
Pnck				Arhgap32
Susd4				Tbcel
Dctpp1				Thy1
Mpped2				Mpzl2
Gm43860				Cadm1
Top1				Ncam1
Plb1				Dixdc1
Gm49503				Fdx1
Rps6ka6				Exph5
Blm				Islr2
Fmn1				Nptn
Lpp				Thsd4
Ring1				Uaca
Rab7b				Tle3
Dennd6a				Rplp1
Dera				Itga11
Gm7694				Map2k5
Gas5				Iqch
Gspt1				Smad6
ce..havana_tagene.ENSMUSG00000087138.Gm15545.ENSMUSG00000121231.ce...havana_tagene				Usp3
Fubp1				Tpm1
Map2				Tln2
Gins2				Rora
Fam20a				Fam81a
Cenpe				Myo1e
Efcab1				Nedd4
Map3k9				Gclc
Gchfr				Sh3bgrl2
Tgfb1i1				Bckdhb
Ostc				Ube2cbp
Gnai3				Slc9a9
ce..havana_tagene.ENSMUSG00000120270.ce...havana_tagene				Chst2
Itga3				Xrn1
Cdc25b				Zbtb38
X2810032G03Rik				Spsb4
Tulp3				Msl2
Thap4				Anapc13
Mab21l3				Cacna2d2
Eprs				Gnai2
Tmc4				4921528I07Rik
Cpsf2				Osbpl10
Bcl3				Gadl1
X4930520O04Rik				Rbms3
Scrn2				Itga9
Zbtb33				Cx3cr1
H2bc21				Myrip
Ctnnd2				Ccdc13
Sf3a3				Snrk
Slc26a9				Ano10
Ndor1				Ccr9
Scrib				AC168977.2
Epha7				AC132444.2
X9930104L06Rik				PISD
Alkbh8				mt-Nd5
Far1				Shroom4
Mllt1				Xk
Mettl3				C1galt1c1
Gm39307				Stag2
Cntrob				Smarca1
Sostdc1				Rbmx2
Suz12				Cd99l2
Kif24				Il1rapl1
G0s2				Taf1
ce..ensembl.				2610002M06Rik
X1700010I14Rik				Fam46d
Nrarp				Diaph2
Ncoa3				Cstf2
Clns1a				Nox1
Prmt3				Rbm41
Pdgfc				Pak3
Tbc1d14				Adgrg2
Vrk1				Cdkl5
Snrpc
Vcan
Hmga1b
Rfc2
Rpl28.ps1
Gm43154
Slc35c1
Eny2
Mdn1
Crybg3
Pigr
Dcp1a
Spice1
Snph
Fam110b
Bbox1
Aurkb
Exog
Chmp6
Fcrl1
AV205837
Acvr1b
Cbwd1
Mtbp
Tmem121
Gm2000
Cerox1
Resf1
Gas1
Sycp1
Lrrc59
Frmpd1
Gm31597
Msh2
Zc3h12d
Eef1e1
Pax8
Lrrcc1
Myo1d
Cotl1
Gm49502
Casp6
Rpl39
Shb
Nusap1
Ephb1
Tlr5
Lratd2
Tnfsfm13
Iqgap1
Chmp4c
Tsr1
Cdk2
Usb1
Plekhh1
Cdca2
Pdcl
Gm11611
X9130008F23Rik
Igsf9b
Psme3ip1
Ptger2
Jag2
Acsl3
Cad
Polr1e
Mvd
X1700012B07Rik
Cryl1
Gne
Taf1a
Wdr12
Cdkn2aipnl
A530010L16Rik
Gemin5
Snrpd3
Neo1
Col4a1
Olah
Mcm5
Rassf5
Kif21a
Nat8f4
E2f8
Sh3bp5
Zfp267
Tbc1d25
Rpgrip1
Rtn1
X9130230L23Rik
Nrm
Tnfsf15
Ube2t
Rtl10
Krt5
Zfp955b
Dnttip1
Zfp266
Lgr6
F11r
Nr6a1
Slc30a7
Mpzl3
Rnps1.ps
Chst10
Naaladl2
Slc7a4
Tspear
Snrpg
Usp37
Trpm5
Pbk
Fzd5
Adgrf1
Proser3
Mapk13
ce..havana_tagene.ENSMUSG00000121246.ce...havana_tagene
Ccdc13
Glrb
X2410002F23Rik
Bard1
Itfg2
Sox13
Ogfrl1
BC107364
Mex3a
Fancd2
Gm38910
Mrto4
Ctps
H2bc22
Cep43
Tmem117
Alox12
Haus4
Nuf2
Dnmt3a
Zfp7
Efcab11
Nubp1
Hmgb1.ps2
Glycam1
Fem1b
Gsdmc
Iqcg
Gm5518
Stxbp6
Fscn1
Snhg5
Taf4b
Rpp38
Csdc2
Rlim
Rnf122
Tmem252
Ttc27
Dlgap5
Arhgap33
Cdh24
Pdk3
Gm13648
Il18r1
Jade3
Nup155
Ifngr2
Agbl5
Cmpk2
Ubd
Rbm19
Gm15792
Nop9
Pold2
ce..havana_tagene.ENSMUSG00000109669.Gm45472.ENSMUSG00000109921.Gm33326.ENSMUSG00000120359.ce...havana_tagene
Pds5a
Sptbn4
Clu
ce..havana_tagene.ENSMUSG00000086328.2700033N17Rik.ENSMUSG00000120177.ce...havana_tagene
Gm13869
Smarcad1
Wdr77
Rmi2
Gm27572
Fzd6
Chmp2b
Fam83h
Alg6
Icam1
Sdk2
Nup43
Lcp1
Melk
Trp53i11
X3010003L21Rik
Top2b
Bak1
Xylb
Slmap
Bmp7
Tmem144
Ppp1r13l
Gm15918
Camkk1
Fbxo48
Wap
Fbxw7
Zbtb10
Gnmt
Cenpf
Bcl6b
Purb
Gm42605
Kntc1
X2610002M06Rik
Tada2a
Rnaseh2b
Atad5
Slitrk1
Gm42477
Atad2b
Rnf208
Cd3eap
Snrpe
Hgh1
Phf6
Phf5a
Auts2
Gcg
Ctu2
Smap2
Mbd4
Alox8
Cnot1
Nvl
Trmo
BC016548
ce..havana.ENSMUSG00000086278.Olfr75.ps1.ENSMUSG00000121512.ce...havana
Arfgef2
Gm4651
Kcnip3
Tap1
Tbcc
Frem2
Galnt12
Knl1
Armcx1
Rpl34
Col4a2
Kazn
Polr3d
Rps3a1
X4930522L14Rik
Clec2f
Gm26770
Sclt1
X1600002D24Rik
Prox1
Cep112
Zdhhc9
Etaa1
Gm17088
Atf3
Bex4
Trp63
Tdp1
Pip5k1b
Cep41
Plch1
Poglut2
Gm17641
Ptges3
Gm43534
Gemin6
Spast
Csnk1g1
Gm12320
Eme2
Slc15a5
Gm13874
Polr1f
Aplp1
Pgap4
Tamm41
X4933421O10Rik
Gm12863
Eps8l2
Hmgxb4
Dhx57
Tmem30b
Gm12116
Terf1
Hsph1
C9
Gins3
Riox1
Mphosph10
Gm21817
X2610528J11Rik
Fcamr
Klf14
B3galt5
Tfap4
H2bc8
Opn1mw
Cep152
Kdm8
Gabbr2
X6530403H02Rik
Ears2
Ly96
Irag1
Dtx3l
Etnk2
Sbsn
Larp4
Prr32
Pglyrp1
Gm11683
Tex30
Dph1
Tex9
Itgb8
Nfatc2ip
Nav3
Gm5874
Mphosph9
X4833438C02Rik
Nap1l3
Dnaaf3
Zfp81
Cx3cr1
Ackr4
Gm44985
Mtmr12
Ryr3
Rps10.ps1
Ttll4
Atr
Aifm3
Lix1
Tnik
Arhgap27
Zfp553
Haus5
Rpl15.ps3
Ska2
Gtf2e2
Col25a1
Amph
Clspn
Apln
Hus1
Gm6576
Mars2
Prok1
Kbtbd6
X3110009E18Rik
Slc30a6
Pabpc4l
Suco
Tia1
X4930480K02Rik
Kctd1
Bex1
Dcxr
Lsm5
Luzp2
Msc
Smchd1
Rpl21.ps15
Gm20324
Cep97
Larp4b
Kif18b
Arhgef4
ce..havana_tagene.ENSMUSG00000120243.ce...havana_tagene
Sytl4
Spata5
Stmn4
Ctu1
Cldn5
Tmem151b
Abat
X2810455O05Rik
Rpa3
Cbx5
Ift88
Drd4
Dscc1
Lcn12
Tgif1
Upk1b
Galnt14
Gm27002
Ctxn1
Hspbap1
Edaradd
Kcnc3
Wnt5b
Ankle1
Gm9118
Gm7390
Tshb
Ppfia4
Cacna1c
Begain
Fam199x
Usp35
Hunk
Pidd1
Yrdc
Ttc9
H4c12
Nav2
X4933406J09Rik
Hira
Krr1
Trmt6
Faap24
Usp53
Gm4332
Mbnl3
AAdacl4fm3
Nfkbie
X6330549D23Rik
Gm38509
Cttnbp2
Palb2
Hspa1l
Gm8437
Uhrf1
Zfp937
Brwd3
Gm6087
Cadm1
Stra6l
Ccdc77
Gm14681
Spsb4
Zfp568
Vbp1
Rnase1
Gjb2
Gm29590
Gm33651
Gm11514
Sema4c
Med14
Ggact
Tmem108
Cdin1
ce..havana_tagene.ENSMUSG00000113211.4921525O09Rik.ENSMUSG00000120037.ce...havana_tagene
Cenpm
Gprc5c
Nktr
Gal3st3
Rfx3
A030005L19Rik
Gm49654
Lmbrd2
Gm13985
Rpusd2
B930095G15Rik
Iqgap2
Cnnm4
Nudt1
Idi1
Atg4c
Exo1
Pclaf
Ptchd4
Gm5527
Nwd1
Spire2
Abcb7
F5
Igsf5
Ift80
Gm36888
Tnf
Pctp
Immp1l
Gm13446
Gm38312
Gm12000
Ptges3.ps
Lao1
Cacna1d
Syt6
E130008D07Rik
Gprin2
Fam181b
Fermt1
A330087D11Rik
Rwdd2b
Gm3791
Cdkn1a
AI661453
Psd4
Rpl21
Bcdin3d
A430073I11Rik
Msh5
Creb1
Gm12715
Pde4c
Samd12
Ccdc106
Plcxd1
Zfp952
Scnn1g
Snai2
Gm6525
Il20rb
Gtf2ird1
Ankrd33b
Dph6
Ceacam20
Gm55258
Alpl
Xylt1
Gm12474
Gm7658
Tspoap1
Gm37277
Map3k21
Gm2974
Mad2l1bp
Lsm8
Bid
Gpx2
Rad51c
Lancl2
Wbscr25
Dph2
Lpcat2
Dusp9
Padi3
Atrx
Gm33586
Ccdc153
Gm17228
Ccn1
X4933427I22Rik
Aplnr
Treml1
Col7a1
Gm42868
Pacc1
Slc29a4
Ccdc116
Klhl29
Umodl1
X4930579G24Rik
Kcnq1ot1
Rbmx2
E130308A19Rik
Myl10
X4732496C06Rik
Mcm6
Fndc7
Katnbl1
Sv2a
Trim15
Gm7367
Trim10
Zfp296
Gm17173
Slc26a8
Myef2l
Piwil2
Slco4c1
ce..havana_tagene.ENSMUSG00000120117.ce...havana_tagene
Ovol2
H2ac8
Dusp12
Gdf15
BC048644
Fam72a
Capn6
Celf3
Gm12663
Gm15442
Gm5546
Klk1b11
Mmp17
Prdm11
Gli3
Gpr55
Cd300ld4
X1110032F04Rik
Macc1
Cldn23
Znhit3
X2310033P09Rik
Pak6
X4930579P08Rik
Arhgef26
Ankrd28
Gm14130
Stum
Tmem200a
Cd300ld3
Gm13523
Gm26901
Ggt6
Alg14
Zfp57
Gria3
Gm38414
Nanos1
Gm4524
Tnfrsf11b
D730003K21Rik
Gt.ROSA.26Sor
Zfp668
Gm7592
Lrrn2
Rbm12b1
Esrrg
X4930431L21Rik
Nrk
Mns1
Itgb2l
Gm6204
Rfx7
Mtus2
Nipsnap1
Zfp958
Gm24598
Ajm1
Zkscan8
X4930558J18Rik
Aox4
ce..havana_tagene.ENSMUSG00000120539.ce...havana_tagene
Pramel13
Gm42706
X9930014A18Rik
Gm11042
Gm33148
Il21r
Glt28d2
Gm44267
Gm10156
ce..havana_tagene.ENSMUSG00000097183.Gm17501.ENSMUSG00000120291.ce...havana_tagene
Itgax
H2ac14
Trim45
Epha2
Gm56346
X9530056K15Rik
Rgs1
Hipk4
Cd70
Bach2
Pkp1
Kif15
Gm47757
X4632404M16Rik
Nme1
A430033K04Rik
Gm11914
Scn8a
Nat8
Casq2
Apof
Greb1l
Tnip3
Tmem86b
Jph4
Tmem17
Colgalt2
Wbp2nl
Gm8493
Itgb3bp
Wdr72
Gm37525
Ttll11
ce..havana_tagene.ENSMUSG00000078956.Gm14221.ENSMUSG00000085087.Gm13528.ENSMUSG00000121187.ce...havana_tagene
Rgs11
Asprv1
Gm16153
Rgs16
Psmg3
Eaf2
Gm7392
Mat1a
Gm4202
H1f5
X4930594M22Rik
ce..havana_tagene.ENSMUSG00000120694.ce...havana_tagene
Intu
Gpr19
Tnk2os
X9130019O22Rik
Socs4
Gm9761
Trmt61b
Gm42991
Gm48139
Klhdc9
Ovgp1
Rec114
Gm29084
X4930513N10Rik
Rims2
X2700049A03Rik
Zfp472
Gm5898
Gm6755
Sytl3
Setmar
Gm38188
Piga
Gm16120
Emid1
Zfp292
Zfp114
Nkx3.1
Gm43775
Mettl25
Magee2
Apol10b
Gm8399
Ttll10
Pbrm1
Gm10132
Cftr
Npl
Pbx3
Atxn7l2
X2810001G20Rik
Pilra
Gm47922
Gm10575
Gm15635
Gm50295
Gm12034
Recql4
Htr2a
Adam28
Rad1
Atp8a2
Map3k13
Spsb3
Zfp599
Klk14
Fut7
Faddos
Akap17b
Igsf23
Gm50105
Shc4
Fam43b
Pfdn4
Fam228a
Rspo1
Gm43803
ce..havana_tagene.ENSMUSG00000120467.ce...havana_tagene
Slc25a43
X2700099C18Rik.1
Casp8ap2
Zfp853
Rpl13.ps6
C130036L24Rik
Arfip1
Gm15794
Krt71
Vmn2r97
Sigirr
Gm5648
Zfp428
Hs6st2
Zfp41
H2ac10
Gm43965
Lrrc7
Usp29
Zfp981

## Sheet: 131 vs 176 genes
176 chromatin remodeling genes from GO:0065004			131 common elements in "MTP12 (1940)" and "ChIP (1162)":							4 common elements in "131" and "176":
Ahr			Gldc							Esr1
Anp32b			Gsg1l							Smyd3
Asf1a			Arntl							Hmgb1
Asf1b			Strbp							Terf1
Atf7ip			Lamb3
Atrx			Tmem44
Baz1a			Rab11fip4
Bdp1			Osbpl10
Brd2			Cldn3
Brf1			Npas2
Brf2			Shank2
Cabin1			Slc2a9
Cand1			Csrp1
Cdc45			Arhgef10l
Cdt1			Mylk
Cenpa			Lama1
Cenpc1			Lmo4
Cenpe			Relt
Cenph			Vdr
Cenpi			Actg2
Cenpk			Diaph3
Cenpn			Dab2
Cenpo			Card14
Cenpp			Esr1
Cenpt			Ctbp2
Cenpv			Snd1
Cenpw			Tnfrsf11a
Cenpx			Trps1
Chaf1a			Flnb
Chaf1b			Arrb1
Chrac1			Nos1ap
Creb1			Pde4b
Daxx			Khdrbs3
Dlgap5			Pde9a
Dmc1			Shcbp1
Dnajc9			Smyd3
Dr1			Galnt18
Ep300			Slain1
Esr1			Mfsd6
Grwd1			Prkch
Gtf2a1			Shtn1
Gtf2a2			Mgat4a
Gtf2b			Pdgfa
Gtf2f2			Arhgap28
Gtf2h5			Eya2
H1f0			Arnt2
H1f1			Wdhd1
H1f2			Cdkl5
H1f3			Dock8
H1f4			Papss1
H1f5			Ralbp1
H1f6			Hivep3
H1f8			Map3k1
H1f9			Capn5
H2al2a			Nrg1
H2bc1			Bzw2
H3c2			Hmgb1
H3c3			Usp3
H3c4			Magi3
H3c6			Tars
H3c7			Bcl9
H3c13			Vav3
H3c14			Rab17
H3c15			Unc5d
H3f3b			Ncald
H3f3c			Gnl2
H4c14			Atp6v0a2
Hat1			Sh3bp4
Hey2			Myo1e
Hira			Cd2ap
Hjurp			Nsmce2
Hmgb1			Erbb4
Hnf1b			Ralb
Hp1bp3			Myo7a
Ikzf1			Blm
Itgb3bp			Map2
Kat6a			Ctnnd2
Kat6b			Frmpd1
Kntc1			Iqgap1
Macroh2a1			Kif21a
Macroh2a2			Naaladl2
Mcm2			Ccdc13
Mcmdc2			Bard1
Med1			Tmem117
Med4			Fscn1
Med6			Taf4b
Med7			Cmpk2
Med8			Sdk2
Med9			Tmem144
Med10			Slitrk1
Med11			Auts2
Med14			Arfgef2
Med15			Kcnip3
Med16			Kazn
Med17			Prox1
Med18			Cep112
Med19			Pip5k1b
Med20			Tmem30b
Med21			Terf1
Med22			Nav3
Med23			Cx3cr1
Med24			Col25a1
Med25			Kctd1
Med26			Ankle1
Med27			Hunk
Med28			Nav2
Med29			Usp53
Med30			Zfp937
Med31			Cadm1
Mis12			Spsb4
Mis18a			Rfx3
Naa60			Cacna1d
Nap1l1			Cdkn1a
Nap1l2			Samd12
Nap1l3			Plcxd1
Nap1l4			Dph6
Nap1l5			Xylt1
Nasp			Gm2974
Nfkbiz			Rbmx2
Npm1			Fndc7
Oip5			Slco4c1
Padi4			Esrrg
Pias1			Mtus2
Pogz			Aox4
Pole3			Bach2
Polr1e			Scn8a
Psmc6			Rims2
Rad51			Emid1
Rad51c			Htr2a
Rad52			Atp8a2
Rbbp4			Pfdn4
Rnf4
Rsf1
Sart3
Senp6
Set
Shprh
Smarca2
Smarca4
Smarca5
Smyd3
Sox9
Spty2d1
Ssrp1
Sugt1
Supt16
Taf1
Taf1b
Taf2
Taf3
Taf4
Taf5
Taf6
Taf6l
Taf7
Taf7l
Taf7l2
Taf8
Taf9
Taf10
Taf11
Taf12
Taf13
Tbp
Tcf4
Terf1
Thra
Trappc12
Trp53
Tspyl1
Tspyl2
Tspyl4
Tspyl5
Ubn1
Wnt10b
Zfp827
