# Supplementary material for: Oncogenic activation of SMYD3-SHCBP1 promotes breast cancer development and is coupled with resistance to immune therapy
Source: Cell Death Dis. 2025 Mar 29;16(1):220. doi: 10.1038/s41419-025-07570-8 (PMC11954966; doi:10.1038/s41419-025-07570-8)
Supplement: Supplementary file 10 — Supplementary data 8 [file 41419_2025_7570_MOESM10_ESM.xlsx]

## Sheet: 1162 gene list by ChIP
ID	Description	GeneRatio	BgRatio	pvalue	p.adjust	qvalue	geneID	Count
mmu04010	MAPK signaling pathway - Mus musculus (house mouse)	36/503	301/9334	5.10539e-06	0.000705137	0.00050619	Il1r1/Erbb4/Pla2g4a/Cacna1e/Akt3/Dusp10/Ptprr/Prkca/Map2k6/Max/Ntrk2/Map3k1/Fgf10/Flnb/Cacna2d3/Cacna1d/Ppp3cc/Gdnf/Stk3/Efna5/Ins1/Dusp5/Mecom/Ppp3ca/Map3k7/Taok3/Pdgfa/Flt1/Gng12/Gadd45a/Ntf3/Arrb1/Fgfr2/Insr/Map2k5/Cacna2d2	36
mmu04151	PI3K-Akt signaling pathway - Mus musculus (house mouse)	41/503	364/9334	5.14508e-06	0.000705137	0.00050619	Sgk3/Erbb4/Col4a4/Akt3/Lamb3/Sgk1/Lama4/Foxo3/Gng7/Brca1/Prkca/Gng4/Ntrk2/Pik3r1/Fgf10/Prkaa1/Osmr/Gdnf/Prlr/Itga5/Cdkn1a/Efna5/Lama1/Ppp2r2b/Ins1/Rps6/Pik3r3/Cdk6/Magi2/Reln/Pdgfa/Flt1/Creb3l2/Gng12/Vwf/Ntf3/Fgfr2/Insr/Phlpp2/Itga11/Itga9	41
mmu04310	Wnt signaling pathway - Mus musculus (house mouse)	25/503	175/9334	6.93577e-06	0.000705137	0.00050619	Sox17/Znrf3/Prkca/Ror2/Wnt5a/Ppp3cc/Ctnnd2/Wnt7b/Prickle1/Bambi/Apc/Mcc/Apcdd1/Lrp5/Tle4/Lzts2/Tcf7l2/Plcb1/Nfatc2/Ppp3ca/Map3k7/Fzd1/Ctbp2/Nkd1/Tle3	25
mmu04724	Glutamatergic synapse - Mus musculus (house mouse)	19/503	114/9334	9.54715e-06	0.00072797	0.000522581	Pla2g4a/Grm1/Gng7/Gria1/Dlg4/Prkca/Gng4/Cacna1d/Ppp3cc/Slc1a3/Grin2a/Gnaq/Plcb1/Ppp3ca/Grik3/Grm8/Gng12/Shank2/Gnai2	19
mmu04360	Axon guidance - Mus musculus (house mouse)	25/503	181/9334	1.26612e-05	0.000772333	0.000554427	Epha4/Plxna2/Fyn/Plxnc1/Srgap1/Slit3/Prkca/Ptch1/Pik3r1/Wnt5a/Dpysl2/Ppp3cc/Epha3/Robo1/Robo2/Efna5/Ablim1/Lrrc4c/Nfatc2/Ppp3ca/Pik3r3/Unc5d/Pard3/Gnai2/Pak3	25
mmu04510	Focal adhesion - Mus musculus (house mouse)	26/503	203/9334	3.29035e-05	0.0016211	0.00116373	Col4a4/Akt3/Lamb3/Lama4/Fyn/Prkca/Arhgap5/Pik3r1/Flnb/Itga5/Emp2/Mylk/Lama1/Pip5k1b/Vav3/Pik3r3/Reln/Pdgfa/Flt1/Zyx/Vwf/Dock1/Itga11/Tln2/Itga9/Pak3	26
mmu04020	Calcium signaling pathway - Mus musculus (house mouse)	30/503	253/9334	3.72057e-05	0.0016211	0.00116373	Erbb4/Cacna1e/Grm1/Atp2b1/Prkca/Ryr2/Drd1/Ntrk2/Fgf10/Cacna1d/Ppp3cc/Htr2a/Gdnf/Grin2a/Mylk/Slc8a1/Lhcgr/Camk4/Gnaq/Gna14/Plce1/Plcb1/Nfatc2/Ppp3ca/Stim2/Pdgfa/Flt1/Pde1c/Ntrk3/Fgfr2	30
mmu04015	Rap1 signaling pathway - Mus musculus (house mouse)	26/503	214/9334	8.13646e-05	0.00310202	0.00222682	Ralb/Akt3/Prkca/Map2k6/Dock4/Sipa1l1/Pik3r1/Fgf10/Grin2a/Efna5/Gnaq/Plce1/Ins1/Plcb1/Magi3/Vav3/Pik3r3/Magi2/Pdgfa/Flt1/Fgfr2/Insr/Sipa1l2/Pard3/Tln2/Gnai2	26
mmu04728	Dopaminergic synapse - Mus musculus (house mouse)	19/503	135/9334	0.000107054	0.00362794	0.00260436	Akt3/Gng7/Gria1/Prkca/Gng4/Drd1/Cacna1d/Ppp3cc/Grin2a/Kcnj6/Ppp2r2b/Gnaq/Kif5c/Plcb1/Ppp3ca/Creb3l2/Gng12/Arrb1/Gnai2	19
mmu04024	cAMP signaling pathway - Mus musculus (house mouse)	26/503	224/9334	0.000173204	0.00528273	0.00379227	Akt3/Kcnk2/Atp2b1/Gria1/Ryr2/Edn1/Drd1/Ptch1/Pik3r1/Htr1a/Pde4d/Cacna1d/Grin2a/Pde10a/Lhcgr/Adcyap1/Camk4/Plce1/Vav3/Pde4b/Pik3r3/Htr1d/Creb3l2/Pde3a/Hhip/Gnai2	26
mmu04928	Parathyroid hormone synthesis, secretion and action - Mus musculus (house mouse)	16/503	108/9334	0.000202754	0.00560772	0.00402556	Prkca/Pde4d/Tnfsf11/Vdr/Cdkn1a/Runx2/Lrp5/Gnaq/Gata3/Nr4a2/Plcb1/Mafb/Pde4b/Creb3l2/Arrb1/Gnai2	16
mmu04713	Circadian entrainment - Mus musculus (house mouse)	15/503	98/9334	0.000220632	0.00560772	0.00402556	Nos1ap/Gng7/Gria1/Prkca/Ryr2/Gng4/Cacna1d/Grin2a/Kcnj6/Adcyap1/Gnaq/Prkg1/Plcb1/Gng12/Gnai2	15
mmu04725	Cholinergic synapse - Mus musculus (house mouse)	16/503	112/9334	0.000310636	0.00728799	0.00523176	Akt3/Fyn/Gng7/Prkca/Gng4/Pik3r1/Cacna1d/Kcnj6/Camk4/Gnaq/Plcb1/Pik3r3/Creb3l2/Gng12/Kcnq1/Gnai2	16
mmu05032	Morphine addiction - Mus musculus (house mouse)	14/503	91/9334	0.000336285	0.00732622	0.0052592	Pde7b/Gng7/Prkca/Gng4/Drd1/Pde4d/Kcnj6/Pde10a/Pde4b/Pde1c/Gng12/Pde3a/Arrb1/Gnai2	14
mmu04917	Prolactin signaling pathway - Mus musculus (house mouse)	12/503	74/9334	0.00054135	0.0110075	0.00790181	Tnfrsf11a/Akt3/Esr1/Foxo3/Esr2/Pik3r1/Tnfsf11/Prlr/Socs5/Lhcgr/Ins1/Pik3r3	12
mmu05412	Arrhythmogenic right ventricular cardiomyopathy - Mus musculus (house mouse)	12/503	77/9334	0.000782796	0.0140507	0.0100864	Ctnna3/Ryr2/Cacna2d3/Cacna1d/Itga5/Lama1/Slc8a1/Cdh2/Tcf7l2/Itga11/Cacna2d2/Itga9	12
mmu04931	Insulin resistance - Mus musculus (house mouse)	15/503	110/9334	0.000783154	0.0140507	0.0100864	Akt3/Pik3r1/Tbc1d4/Prkaa1/Prkce/Slc27a6/Ppargc1b/Ins1/Foxo1/Pik3r3/Cd36/Acacb/Creb3l2/Insr/Ppp1r3b	15
mmu05224	Breast cancer - Mus musculus (house mouse)	18/503	147/9334	0.000904286	0.0153226	0.0109995	Akt3/Esr1/Brca1/Esr2/Pik3r1/Fgf10/Wnt5a/Tnfsf11/Wnt7b/Cdkn1a/Apc/Lrp5/Tcf7l2/Jag1/Pik3r3/Cdk6/Fzd1/Gadd45a	18
mmu04022	cGMP-PKG signaling pathway - Mus musculus (house mouse)	20/503	173/9334	0.000999281	0.0160411	0.0115153	Akt3/Atp2b1/Kcnma1/Cacna1d/Ppp3cc/Mylk/Slc8a1/Prkce/Gnaq/Prkg1/Ins1/Adra2a/Plcb1/Nfatc2/Ppp3ca/Creb3l2/Pde3a/Kcnj8/Insr/Gnai2	20
mmu04072	Phospholipase D signaling pathway - Mus musculus (house mouse)	18/503	149/9334	0.00105982	0.0161623	0.0116023	Ralb/Pla2g4a/Dnm3/Akt3/Grm1/Fyn/Prkca/Dgkb/Pik3r1/Plpp1/Pip5k1b/Ins1/Plcb1/Pik3r3/Pdgfa/Grm8/Dgki/Insr	18
mmu04152	AMPK signaling pathway - Mus musculus (house mouse)	16/503	127/9334	0.00126564	0.0173488	0.012454	Akt3/Foxo3/Rab10/Pik3r1/Prkaa1/Ppp2r2b/Scd2/Ins1/Pfkfb3/Foxo1/Map3k7/Pik3r3/Cd36/Acacb/Creb3l2/Insr	16
mmu04666	Fc gamma R-mediated phagocytosis - Mus musculus (house mouse)	13/503	93/9334	0.00136712	0.0173488	0.012454	Pla2g4a/Akt3/Prkca/Pik3r1/Plpp1/Prkce/Bin1/Pip5k1b/Hck/Vav3/Pik3r3/Actr3b/Dock1	13
mmu05222	Small cell lung cancer - Mus musculus (house mouse)	13/503	93/9334	0.00136712	0.0173488	0.012454	Col4a4/Akt3/Lamb3/Lama4/Max/Pik3r1/Fhit/Rarb/Cdkn1a/Lama1/Pik3r3/Cdk6/Gadd45a	13
mmu04213	Longevity regulating pathway - multiple species - Mus musculus (house mouse)	10/503	61/9334	0.00142111	0.0173488	0.012454	Akt3/Foxo3/Eif4ebp2/Pik3r1/Prkaa1/Sod1/Ins1/Foxo1/Pik3r3/Insr	10
mmu04921	Oxytocin signaling pathway - Mus musculus (house mouse)	18/503	153/9334	0.00144017	0.0173488	0.012454	Pla2g4a/Prkca/Ryr2/Cacna2d3/Cacna1d/Ppp3cc/Prkaa1/Mylk/Kcnj6/Cdkn1a/Camk4/Gnaq/Plcb1/Nfatc2/Ppp3ca/Map2k5/Cacna2d2/Gnai2	18
mmu05223	Non-small cell lung cancer - Mus musculus (house mouse)	11/503	72/9334	0.00151579	0.0173488	0.012454	Akt3/Foxo3/Prkca/Pik3r1/Fhit/Rarb/Cdkn1a/Kif5c/Pik3r3/Cdk6/Gadd45a	11
mmu05205	Proteoglycans in cancer - Mus musculus (house mouse)	22/503	205/9334	0.00153579	0.0173488	0.012454	Erbb4/Akt3/Esr1/Ank3/Prkca/Ptch1/Pik3r1/Flnb/Wnt5a/Wnt7b/Itga5/Cdkn1a/Plce1/Pdcd4/Cd44/Vav3/Ank2/Rps6/Pik3r3/Fzd1/Iqgap1/Ank1	22
mmu04929	GnRH secretion - Mus musculus (house mouse)	10/503	63/9334	0.00182907	0.0186014	0.0133532	Akt3/Prkca/Esr2/Pik3r1/Cacna1d/Kcnj6/Gnaq/Plcb1/Pik3r3/Arrb1	10
mmu05217	Basal cell carcinoma - Mus musculus (house mouse)	10/503	63/9334	0.00182907	0.0186014	0.0133532	Gli2/Ptch1/Wnt5a/Wnt7b/Cdkn1a/Apc/Tcf7l2/Fzd1/Gadd45a/Hhip	10
mmu04070	Phosphatidylinositol signaling system - Mus musculus (house mouse)	13/503	96/9334	0.00183522	0.0186014	0.0133532	Ipmk/Mtmr3/Prkca/Dgkb/Pik3r1/Pip5k1b/Plce1/Plcb1/Pik3r3/Dgki/Pik3c2g/Inpp5a/Inpp4b	13
mmu04014	Ras signaling pathway - Mus musculus (house mouse)	24/503	235/9334	0.00189064	0.0186014	0.0133532	Ralb/Pla2g4a/Akt3/Gng7/Tbk1/Prkca/Gng4/Ntrk2/Pik3r1/Fgf10/Grin2a/Ets2/Efna5/Ralbp1/Plce1/Ins1/Pik3r3/Pdgfa/Flt1/Gng12/Ntf3/Fgfr2/Insr/Pak3	24
mmu04924	Renin secretion - Mus musculus (house mouse)	11/503	76/9334	0.0023661	0.0222298	0.0159579	Edn1/Kcnma1/Cacna1d/Ppp3cc/Adcyap1/Gnaq/Plcb1/Ppp3ca/Pde1c/Pde3a/Gnai2	11
mmu04380	Osteoclast differentiation - Mus musculus (house mouse)	16/503	135/9334	0.0024052	0.0222298	0.0159579	Il1r1/Fhl2/Tnfrsf11a/Akt3/Ifngr1/Fyn/Map2k6/Pik3r1/Ppp3cc/Tnfsf11/Camk4/Nfatc2/Ppp3ca/Map3k7/Pik3r3/Nox1	16
mmu04512	ECM-receptor interaction - Mus musculus (house mouse)	12/503	89/9334	0.00281557	0.0252573	0.0181312	Col4a4/Lamb3/Lama4/Itga5/Lama1/Cd44/Frem1/Cd36/Reln/Vwf/Itga11/Itga9	12
mmu05410	Hypertrophic cardiomyopathy - Mus musculus (house mouse)	12/503	91/9334	0.00339528	0.0295875	0.0212397	Ryr2/Edn1/Cacna2d3/Cacna1d/Prkaa1/Itga5/Lama1/Slc8a1/Itga11/Tpm1/Cacna2d2/Itga9	12
mmu05213	Endometrial cancer - Mus musculus (house mouse)	9/503	58/9334	0.00357966	0.0303277	0.021771	Akt3/Foxo3/Ctnna3/Pik3r1/Cdkn1a/Apc/Tcf7l2/Pik3r3/Gadd45a	9
mmu04960	Aldosterone-regulated sodium reabsorption - Mus musculus (house mouse)	7/503	38/9334	0.00371726	0.0306423	0.0219969	Sgk1/Prkca/Pik3r1/Nedd4l/Ins1/Pik3r3/Insr	7
mmu04261	Adrenergic signaling in cardiomyocytes - Mus musculus (house mouse)	17/503	156/9334	0.00432898	0.03437	0.0246728	Akt3/Kcnk2/Atp2b1/Prkca/Ryr2/Cacna2d3/Cacna1d/Slc8a1/Ppp2r2b/Gnaq/Scn7a/Plcb1/Creb3l2/Kcnq1/Tpm1/Cacna2d2/Gnai2	17
mmu04068	FoxO signaling pathway - Mus musculus (house mouse)	15/503	131/9334	0.00451164	0.03437	0.0246728	Sgk3/Akt3/Grm1/Sgk1/Foxo3/Pik3r1/Plk2/Prkaa1/Cdkn1a/Ins1/Foxo1/Pik3r3/Ccng2/Gadd45a/Insr	15
mmu04726	Serotonergic synapse - Mus musculus (house mouse)	15/503	131/9334	0.00451164	0.03437	0.0246728	Pla2g4a/Gng7/Prkca/Gng4/Htr1a/Cacna1d/Htr2a/App/Kcnj6/Gnaq/Plcb1/Htr1d/Kcnd2/Gng12/Gnai2	15
mmu04390	Hippo signaling pathway - Mus musculus (house mouse)	17/503	157/9334	0.00462023	0.03437	0.0246728	Gli2/Ctnna3/Dlg4/Frmd6/Wnt5a/Stk3/Wnt7b/Apc/Ppp2r2b/Tcf7l2/Bmp8a/Fzd1/Mob1b/Rassf6/Dlg2/Nkd1/Pard3	17
mmu05135	Yersinia infection - Mus musculus (house mouse)	15/503	135/9334	0.00597055	0.0425212	0.0305243	Akt3/Tbk1/Wipf2/Map2k6/Elmo1/Pik3r1/Itga5/Gnaq/Pip5k1b/Nfatc2/Vav3/Map3k7/Pik3r3/Actr3b/Dock1	15
mmu04723	Retrograde endocannabinoid signaling - Mus musculus (house mouse)	16/503	148/9334	0.00599556	0.0425212	0.0305243	Rims1/Grm1/Gng7/Gria1/Prkca/Gng4/Ndufs4/Abhd6/Cacna1d/Ndufa6/Kcnj6/Gnaq/Plcb1/Ndufa4/Gng12/Gnai2	16
mmu05231	Choline metabolism in cancer - Mus musculus (house mouse)	12/503	98/9334	0.00622332	0.0425212	0.0305243	Pla2g4a/Akt3/Prkca/Dgkb/Pik3r1/Plpp1/Slc22a3/Pip5k1b/Slc44a1/Pik3r3/Pdgfa/Dgki	12
mmu04330	Notch signaling pathway - Mus musculus (house mouse)	9/503	63/9334	0.00627362	0.0425212	0.0305243	Psen2/Atxn1/Tle4/Jag1/Itch/Maml3/Ctbp2/Maml2/Tle3	9
mmu04810	Regulation of actin cytoskeleton - Mus musculus (house mouse)	22/503	231/9334	0.00662383	0.0434047	0.0311585	Akt3/Cyfip2/Pik3r1/Fgf10/Diaph3/Itga5/Mylk/Apc/Pip5k1b/Ins1/Vav3/Pik3r3/Actr3b/Pdgfa/Gng12/Iqgap1/Fgfr2/Dock1/Itga11/Itga9/Diaph2/Pak3	22
mmu05215	Prostate cancer - Mus musculus (house mouse)	12/503	99/9334	0.00674675	0.0434047	0.0311585	Akt3/Pik3r1/Erg/Cdkn1a/Zeb1/Ins1/Tcf7l2/Foxo1/Pik3r3/Pdgfa/Creb3l2/Fgfr2	12
mmu04371	Apelin signaling pathway - Mus musculus (house mouse)	15/503	137/9334	0.0068309	0.0434047	0.0311585	Akt3/Gng7/Ryr2/Gng4/Prkaa1/Mylk/Slc8a1/Prkce/Camk4/Gnaq/Plcb1/Jag1/Rps6/Gng12/Gnai2	15
mmu04066	HIF-1 signaling pathway - Mus musculus (house mouse)	13/503	114/9334	0.00818318	0.0509361	0.036565	Akt3/Ifngr1/Prkca/Edn1/Pik3r1/Cdkn1a/Eno1b/Ins1/Pfkfb3/Rps6/Pik3r3/Flt1/Insr	13
mmu05017	Spinocerebellar ataxia - Mus musculus (house mouse)	15/503	141/9334	0.00884913	0.0539797	0.0387499	Akt3/Grm1/Nrbf2/Gria1/Prkca/Atxn1/Pik3r1/Grin2a/Atg2a/Gnaq/Plcb1/Dab1/Pik3r3/Reln/Rora	15
mmu04720	Long-term potentiation - Mus musculus (house mouse)	9/503	67/9334	0.00937776	0.0560827	0.0402595	Grm1/Gria1/Prkca/Ppp3cc/Grin2a/Camk4/Gnaq/Plcb1/Ppp3ca	9
mmu01521	EGFR tyrosine kinase inhibitor resistance - Mus musculus (house mouse)	10/503	79/9334	0.00957585	0.0561661	0.0403194	Akt3/Foxo3/Prkca/Pik3r1/Nrg2/Rps6/Pik3r3/Pdgfa/Fgfr2/Nrg1	10
mmu05031	Amphetamine addiction - Mus musculus (house mouse)	9/503	69/9334	0.0113085	0.0638875	0.0458623	Gria1/Prkca/Drd1/Cacna1d/Ppp3cc/Grin2a/Camk4/Ppp3ca/Creb3l2	9
mmu04670	Leukocyte transendothelial migration - Mus musculus (house mouse)	13/503	119/9334	0.0115675	0.0638875	0.0458623	Ctnna3/Prkca/Arhgap5/Pik3r1/Cldn14/Vav3/Pik3r3/Cldn13/Cldn3/Cdh5/Thy1/Gnai2/Cd99l2	13
mmu04340	Hedgehog signaling pathway - Mus musculus (house mouse)	8/503	58/9334	0.0119762	0.0638875	0.0458623	Gli2/Hhat/Kif3a/Spop/Ptch1/Lrp2/Arrb1/Hhip	8
mmu04370	VEGF signaling pathway - Mus musculus (house mouse)	8/503	58/9334	0.0119762	0.0638875	0.0458623	Pla2g4a/Akt3/Prkca/Pik3r1/Ppp3cc/Nfatc2/Ppp3ca/Pik3r3	8
mmu05165	Human papillomavirus infection - Mus musculus (house mouse)	30/503	362/9334	0.0122114	0.0638875	0.0458623	Col4a4/Ikbke/Akt3/Lamb3/Lama4/Tbk1/Pik3r1/Wnt5a/Wnt7b/Itga5/Cdkn1a/Lama1/Apc/Ppp2r2b/Tcf7l2/Jag1/Maml3/Foxo1/Pik3r3/Cdk6/Fzd1/Reln/Atp6v0a2/Creb3l2/Vwf/Dlg2/Pard3/Maml2/Itga11/Itga9	30
mmu05146	Amoebiasis - Mus musculus (house mouse)	12/503	107/9334	0.0122889	0.0638875	0.0458623	Il1r1/Col4a4/Lamb3/Arg1/Lama4/Prkca/Pik3r1/Lama1/Gnaq/Gna14/Plcb1/Pik3r3	12
mmu04919	Thyroid hormone signaling pathway - Mus musculus (house mouse)	13/503	120/9334	0.0123586	0.0638875	0.0458623	Akt3/Esr1/Med13/Prkca/Pik3r1/Thrb/Med4/Tbc1d4/Plce1/Plcb1/Foxo1/Med12l/Pik3r3	13
mmu04392	Hippo signaling pathway - multiple species - Mus musculus (house mouse)	5/503	27/9334	0.0134205	0.0682206	0.0489729	Frmd6/Stk3/Mob1b/Rassf6/Rassf4	5
mmu04930	Type II diabetes mellitus - Mus musculus (house mouse)	7/503	48/9334	0.0136573	0.0682865	0.0490201	Cacna1e/Pik3r1/Cacna1d/Prkce/Ins1/Pik3r3/Insr	7
mmu04660	T cell receptor signaling pathway - Mus musculus (house mouse)	13/503	122/9334	0.0140655	0.0691932	0.049671	Akt3/Fyn/Pik3r1/Ppp3cc/Cblb/Ppp2r2b/Nfatc2/Vav3/Ppp3ca/Map3k7/Pik3r3/Card11/Pak3	13
mmu04012	ErbB signaling pathway - Mus musculus (house mouse)	10/503	84/9334	0.0144636	0.0693977	0.0498178	Erbb4/Akt3/Prkca/Pik3r1/Cblb/Cdkn1a/Nrg2/Pik3r3/Nrg1/Pak3	10
mmu04730	Long-term depression - Mus musculus (house mouse)	8/503	60/9334	0.0145621	0.0693977	0.0498178	Pla2g4a/Grm1/Gria1/Prkca/Gnaq/Prkg1/Plcb1/Gnai2	8
mmu05226	Gastric cancer - Mus musculus (house mouse)	15/503	150/9334	0.0151188	0.0709421	0.0509265	Akt3/Ctnna3/Pik3r1/Fgf10/Rarb/Wnt5a/Wnt7b/Cdkn1a/Apc/Lrp5/Tcf7l2/Pik3r3/Fzd1/Gadd45a/Fgfr2	15
mmu04062	Chemokine signaling pathway - Mus musculus (house mouse)	18/503	192/9334	0.0154357	0.0713314	0.051206	Akt3/Foxo3/Gng7/Dock2/Gng4/Elmo1/Pik3r1/Gnaq/Plcb1/Hck/Vav3/Pik3r3/Gng12/Arrb1/Pard3/Gnai2/Cx3cr1/Ccr9	18
mmu04961	Endocrine and other factor-regulated calcium reabsorption - Mus musculus (house mouse)	8/503	61/9334	0.0159972	0.0728233	0.0522769	Dnm3/Esr1/Atp2b1/Prkca/Vdr/Slc8a1/Gnaq/Plcb1	8
mmu04540	Gap junction - Mus musculus (house mouse)	10/503	86/9334	0.0168676	0.0743649	0.0533836	Grm1/Prkca/Drd1/Htr2a/Gnaq/Prkg1/Plcb1/Pdgfa/Map2k5/Gnai2	10
mmu04911	Insulin secretion - Mus musculus (house mouse)	10/503	86/9334	0.0168676	0.0743649	0.0533836	Prkca/Ryr2/Kcnma1/Cacna1d/Rims2/Adcyap1/Gnaq/Ins1/Plcb1/Creb3l2	10
mmu04140	Autophagy - animal - Mus musculus (house mouse)	16/503	166/9334	0.0170674	0.0743649	0.0533836	Akt3/Nrbf2/Tbk1/Mtmr3/Dapk1/Pik3r1/Prkaa1/Rubcn/Atg2a/Ins1/Map3k7/Rragd/Pik3r3/Hmgb1/Atg7/Uvrag	16
mmu05214	Glioma - Mus musculus (house mouse)	9/503	74/9334	0.017424	0.0748494	0.0537314	Akt3/Prkca/Pik3r1/Cdkn1a/Camk4/Pik3r3/Cdk6/Pdgfa/Gadd45a	9
mmu04971	Gastric acid secretion - Mus musculus (house mouse)	9/503	75/9334	0.0188905	0.0800222	0.0574448	Kcnk2/Prkca/Kcnj16/Mylk/Kcnj15/Gnaq/Plcb1/Kcnq1/Gnai2	9
mmu04933	AGE-RAGE signaling pathway in diabetic complications - Mus musculus (house mouse)	11/503	101/9334	0.0197249	0.0816034	0.0585799	Col4a4/Akt3/Prkca/Edn1/Pik3r1/Prkce/Plce1/Plcb1/Foxo1/Pik3r3/Nox1	11
mmu04514	Cell adhesion molecules - Mus musculus (house mouse)	17/503	183/9334	0.0197989	0.0816034	0.0585799	Slitrk1/Alcam/Cldn14/Ptprm/Nrxn1/Cdh2/Lrrc4c/Nlgn1/Ptprd/Cldn13/Cldn3/Cntnap2/Cdh5/Cadm1/Ncam1/Itga9/Cd99l2	17
mmu05100	Bacterial invasion of epithelial cells - Mus musculus (house mouse)	9/503	76/9334	0.0204445	0.0831411	0.0596837	Dnm3/Ctnna3/Elmo1/Pik3r1/Itga5/Cd2ap/Pik3r3/Actr3b/Dock1	9
mmu04926	Relaxin signaling pathway - Mus musculus (house mouse)	13/503	129/9334	0.0214899	0.0862425	0.0619101	Col4a4/Akt3/Gng7/Prkca/Gng4/Edn1/Pik3r1/Plcb1/Pik3r3/Creb3l2/Gng12/Arrb1/Gnai2	13
mmu04211	Longevity regulating pathway - Mus musculus (house mouse)	10/503	90/9334	0.0225437	0.0892966	0.0641025	Akt3/Foxo3/Pik3r1/Prkaa1/Camk4/Ins1/Foxo1/Pik3r3/Creb3l2/Insr	10
mmu04664	Fc epsilon RI signaling pathway - Mus musculus (house mouse)	8/503	66/9334	0.0247331	0.0967126	0.0694262	Pla2g4a/Akt3/Fyn/Prkca/Map2k6/Pik3r1/Vav3/Pik3r3	8
mmu04520	Adherens junction - Mus musculus (house mouse)	10/503	92/9334	0.0258503	0.0998016	0.0716436	Fyn/Ctnna3/Lmo7/Ptprm/Tcf7l2/Map3k7/Iqgap1/Insr/Cdh5/Pard3	10
mmu00513	Various types of N-glycan biosynthesis - Mus musculus (house mouse)	6/503	43/9334	0.0265919	0.101382	0.0727778	Mgat4a/Man1a/Mgat4c/Fut8/Chst9/Man1c1	6
mmu00230	Purine metabolism - Mus musculus (house mouse)	13/503	134/9334	0.0283579	0.10678	0.076653	Pde7b/Ak9/Pde4d/Fhit/Lacc1/Pde10a/Pde9a/Papss1/Uox/Ak5/Pde4b/Pde1c/Pde3a	13
mmu05414	Dilated cardiomyopathy - Mus musculus (house mouse)	10/503	94/9334	0.0294908	0.108784	0.078092	Ryr2/Cacna2d3/Cacna1d/Itga5/Lama1/Slc8a1/Itga11/Tpm1/Cacna2d2/Itga9	10
mmu04722	Neurotrophin signaling pathway - Mus musculus (house mouse)	12/503	121/9334	0.0296036	0.108784	0.078092	Akt3/Psen2/Foxo3/Irak3/Ntrk2/Pik3r1/Map3k1/Camk4/Pik3r3/Ntf3/Ntrk3/Map2k5	12
mmu04923	Regulation of lipolysis in adipocytes - Mus musculus (house mouse)	7/503	57/9334	0.0324794	0.117931	0.0846582	Akt3/Pik3r1/Prkg1/Ins1/Pik3r3/Insr/Gnai2	7
mmu00533	Glycosaminoglycan biosynthesis - keratan sulfate - Mus musculus (house mouse)	3/503	14/9334	0.0363059	0.129491	0.0929562	Fut8/Chst1/Chst2	3
mmu04611	Platelet activation - Mus musculus (house mouse)	12/503	125/9334	0.0368011	0.129491	0.0929562	Pla2g4a/Akt3/Fyn/Pik3r1/Mylk/Gnaq/Prkg1/Plcb1/Pik3r3/Vwf/Tln2/Gnai2	12
mmu04530	Tight junction - Mus musculus (house mouse)	15/503	168/9334	0.037329	0.129491	0.0929562	Map3k1/Cacna1d/Prkaa1/Cldn14/Prkce/Ppp2r2b/Nedd4l/Actr3b/Cldn13/Cldn3/Ybx3/Dlg2/Pard3/Amotl1/Nedd4	15
mmu00534	Glycosaminoglycan biosynthesis - heparan sulfate / heparin - Mus musculus (house mouse)	4/503	24/9334	0.0375481	0.129491	0.0929562	Hs3st5/Hs6st3/Ndst4/Xylt1	4
mmu04550	Signaling pathways regulating pluripotency of stem cells - Mus musculus (house mouse)	13/503	140/9334	0.038567	0.129491	0.0929562	Akt3/Meis1/Smad5/Pik3r1/Wnt5a/Wnt7b/Apc/Rif1/Acvr1c/Skil/Pik3r3/Fzd1/Fgfr2	13
mmu04071	Sphingolipid signaling pathway - Mus musculus (house mouse)	12/503	126/9334	0.0387785	0.129491	0.0929562	Akt3/Fyn/Prkca/Sptlc1/Pik3r1/Prkce/Ppp2r2b/Gnaq/Plcb1/Pik3r3/Asah1/Gnai2	12
mmu00562	Inositol phosphate metabolism - Mus musculus (house mouse)	8/503	72/9334	0.0390595	0.129491	0.0929562	Ipmk/Mtmr3/Pip5k1b/Plce1/Plcb1/Pik3c2g/Inpp5a/Inpp4b	8
mmu05218	Melanoma - Mus musculus (house mouse)	8/503	72/9334	0.0390595	0.129491	0.0929562	Akt3/Pik3r1/Fgf10/Cdkn1a/Pik3r3/Cdk6/Pdgfa/Gadd45a	8
mmu04916	Melanogenesis - Mus musculus (house mouse)	10/503	100/9334	0.0425637	0.138185	0.0991972	Prkca/Edn1/Wnt5a/Wnt7b/Gnaq/Tcf7l2/Plcb1/Fzd1/Creb3l2/Gnai2	10
mmu04630	JAK-STAT signaling pathway - Mus musculus (house mouse)	15/503	171/9334	0.042588	0.138185	0.0991972	Aox4/Akt3/Ifngr1/Pias4/Pik3r1/Osmr/Prlr/Csf2rb2/Cdkn1a/Socs5/Il15ra/Cntfr/Il11ra2/Pik3r3/Pdgfa	15
mmu04150	mTOR signaling pathway - Mus musculus (house mouse)	14/503	157/9334	0.0436642	0.140185	0.100633	Akt3/Sgk1/Prkca/Pik3r1/Wnt5a/Prkaa1/Wnt7b/Lrp5/Ins1/Rragd/Rps6/Pik3r3/Fzd1/Insr	14
mmu04658	Th1 and Th2 cell differentiation - Mus musculus (house mouse)	9/503	88/9334	0.046799	0.148684	0.106735	Ifngr1/Ppp3cc/Gata3/Jag1/Nfatc2/Maml3/Ppp3ca/Maf/Maml2	9
mmu05022	Pathways of neurodegeneration - multiple diseases - Mus musculus (house mouse)	34/503	471/9334	0.0489516	0.15392	0.110493	Dnah7c/Psen2/Dnah14/Grm1/Nrbf2/Tbk1/Gria1/Dnah9/Dlg4/Prkca/Map2k6/Ryr2/Atxn1/Ndufs4/Wnt5a/Cacna1d/Ppp3cc/Ndufa6/Wnt7b/Grin2a/App/Sod1/Atp5o/Apc/Lrp5/Atg2a/Gnaq/Kif5c/Plcb1/Vapb/Ppp3ca/Fzd1/Ndufa4/Nox1	34
mmu04935	Growth hormone synthesis, secretion and action - Mus musculus (house mouse)	11/503	117/9334	0.0503468	0.156147	0.112092	Akt3/Prkca/Map2k6/Pik3r1/Map3k1/Cacna1d/Gnaq/Plcb1/Pik3r3/Creb3l2/Gnai2	11
mmu05212	Pancreatic cancer - Mus musculus (house mouse)	8/503	76/9334	0.0511958	0.156147	0.112092	Ralb/Akt3/Pik3r1/Cdkn1a/Ralbp1/Pik3r3/Cdk6/Gadd45a	8
mmu05220	Chronic myeloid leukemia - Mus musculus (house mouse)	8/503	76/9334	0.0511958	0.156147	0.112092	Akt3/Pik3r1/Cdkn1a/Mecom/Pik3r3/Cdk6/Gadd45a/Ctbp2	8
mmu05418	Fluid shear stress and atherosclerosis - Mus musculus (house mouse)	13/503	147/9334	0.0534885	0.161525	0.115952	Il1r1/Akt3/Pias4/Map2k6/Edn1/Pik3r1/Prkaa1/Map3k7/Pik3r3/Pdgfa/Cdh5/Map2k5/Nox1	13
mmu04915	Estrogen signaling pathway - Mus musculus (house mouse)	12/503	133/9334	0.0547412	0.163687	0.117504	Akt3/Esr1/Grm1/Esr2/Pik3r1/Kcnj6/Fkbp5/Gnaq/Plcb1/Pik3r3/Creb3l2/Gnai2	12
mmu04144	Endocytosis - Mus musculus (house mouse)	21/503	271/9334	0.0593241	0.175669	0.126105	Dnm3/Vta1/Rab11fip4/Wipf2/Rab10/Dab2/Cblb/Bin1/Snx2/Nedd4l/Pip5k1b/Kif5c/Itch/Arfgef2/Actr3b/Arap2/Iqsec1/Arrb1/Fgfr2/Pard3/Nedd4	21
mmu00510	N-Glycan biosynthesis - Mus musculus (house mouse)	6/503	53/9334	0.0641479	0.188126	0.135048	Mgat4a/Man1a/Mgat4c/Fut8/Alg10b/Man1c1	6
mmu04910	Insulin signaling pathway - Mus musculus (house mouse)	12/503	139/9334	0.0715426	0.207814	0.149182	Akt3/Pik3r1/Prkaa1/Cblb/Ins1/Foxo1/Rps6/Pik3r3/Acacb/Inpp5a/Insr/Ppp1r3b	12
mmu04662	B cell receptor signaling pathway - Mus musculus (house mouse)	8/503	83/9334	0.077766	0.223761	0.160629	Akt3/Pik3r1/Ppp3cc/Nfatc2/Vav3/Ppp3ca/Pik3r3/Card11	8
mmu04750	Inflammatory mediator regulation of TRP channels - Mus musculus (house mouse)	11/503	127/9334	0.0806096	0.229186	0.164524	Il1r1/Pla2g4a/Prkca/Map2k6/Prkch/Pik3r1/Htr2a/Prkce/Gnaq/Plcb1/Pik3r3	11
mmu00564	Glycerophospholipid metabolism - Mus musculus (house mouse)	9/503	98/9334	0.0811545	0.229186	0.164524	Pla2g4a/Dgkb/Mboat1/Lpcat1/Plpp1/Gpam/Pnpla7/Dgki/Gpat4	9
mmu03083	Polycomb repressive complex - Mus musculus (house mouse)	8/503	84/9334	0.0821279	0.229807	0.16497	L3mbtl3/Foxk2/Max/L3mbtl4/Mbd5/Usp45/Auts2/Aebp2	8
mmu05225	Hepatocellular carcinoma - Mus musculus (house mouse)	14/503	174/9334	0.0865325	0.239931	0.172237	Akt3/Prkca/Pik3r1/Wnt5a/Wnt7b/Arid1b/Cdkn1a/Apc/Lrp5/Tcf7l2/Pik3r3/Cdk6/Fzd1/Gadd45a	14
mmu04270	Vascular smooth muscle contraction - Mus musculus (house mouse)	12/503	144/9334	0.0878471	0.241382	0.173278	Pla2g4a/Prkca/Prkch/Edn1/Kcnma1/Cacna1d/Mylk/Prkce/Gnaq/Prkg1/Plcb1/Actg2	12
mmu04668	TNF signaling pathway - Mus musculus (house mouse)	10/503	115/9334	0.0909743	0.244358	0.175415	Akt3/Map2k6/Edn1/Pik3r1/Dab2ip/Jag1/Itch/Map3k7/Pik3r3/Creb3l2	10
mmu00512	Mucin type O-glycan biosynthesis - Mus musculus (house mouse)	4/503	32/9334	0.0910678	0.244358	0.175415	St6galnac3/Galnt18/Galntl6/C1galt1c1	4
mmu05010	Alzheimer disease - Mus musculus (house mouse)	27/503	383/9334	0.0913338	0.244358	0.175415	Akt3/Psen2/Nrbf2/Pik3r1/Ndufs4/Wnt5a/Cacna1d/Ppp3cc/Ndufa6/Wnt7b/Grin2a/App/Atp5o/Apc/Lrp5/Atg2a/Gnaq/Ins1/Kif5c/Plcb1/Slc39a1/Ppp3ca/Pik3r3/Fzd1/Ndufa4/Insr/Nox1	27
mmu05167	Kaposi sarcoma-associated herpesvirus infection - Mus musculus (house mouse)	17/503	224/9334	0.0965107	0.251909	0.180836	Ikbke/Akt3/Ifngr1/Gng7/Tbk1/Map2k6/Gng4/Pik3r1/Ppp3cc/Cdkn1a/Tcf7l2/Hck/Nfatc2/Ppp3ca/Pik3r3/Cdk6/Gng12	17
mmu05202	Transcriptional misregulation in cancer - Mus musculus (house mouse)	17/503	224/9334	0.0965107	0.251909	0.180836	Eya1/Ccnt2/Meis1/Etv1/Max/Fut8/Erg/Cdkn1a/Runx2/Zeb1/Foxo1/Cdk14/Pdgfa/Flt1/Gadd45a/Arnt2/Maf	17
mmu05163	Human cytomegalovirus infection - Mus musculus (house mouse)	19/503	256/9334	0.0972441	0.251909	0.180836	Il1r1/Akt3/Gng7/Tbk1/Prkca/Map2k6/Gng4/Pik3r1/Ppp3cc/Cdkn1a/Gnaq/Plcb1/Nfatc2/Ppp3ca/Pik3r3/Cdk6/Creb3l2/Gng12/Gnai2	19
mmu04934	Cushing syndrome - Mus musculus (house mouse)	13/503	162/9334	0.0975806	0.251909	0.180836	Kcnk2/Wnt5a/Cacna1d/Wnt7b/Cdkn1a/Apc/Gnaq/Tcf7l2/Plcb1/Cdk6/Fzd1/Creb3l2/Gnai2	13
mmu04925	Aldosterone synthesis and secretion - Mus musculus (house mouse)	9/503	102/9334	0.098286	0.251909	0.180836	Atp2b1/Prkca/Cacna1d/Prkce/Camk4/Gnaq/Nr4a2/Plcb1/Creb3l2	9
mmu05210	Colorectal cancer - Mus musculus (house mouse)	8/503	88/9334	0.10099	0.252836	0.181501	Ralb/Akt3/Pik3r1/Cdkn1a/Apc/Tcf7l2/Pik3r3/Gadd45a	8
mmu05235	PD-L1 expression and PD-1 checkpoint pathway in cancer - Mus musculus (house mouse)	8/503	88/9334	0.10099	0.252836	0.181501	Akt3/Ifngr1/Map2k6/Pik3r1/Ppp3cc/Nfatc2/Ppp3ca/Pik3r3	8
mmu05161	Hepatitis B - Mus musculus (house mouse)	13/503	163/9334	0.101134	0.252836	0.181501	Ikbke/Akt3/Egr2/Tbk1/Prkca/Map2k6/Pik3r1/Map3k1/Cdkn1a/Nfatc2/Map3k7/Pik3r3/Creb3l2	13
mmu04918	Thyroid hormone synthesis - Mus musculus (house mouse)	7/503	74/9334	0.102745	0.253032	0.181641	Prkca/Slc26a4/Tg/Gnaq/Lrp2/Plcb1/Creb3l2	7
mmu05142	Chagas disease - Mus musculus (house mouse)	9/503	103/9334	0.102872	0.253032	0.181641	Akt3/Ifngr1/Pik3r1/Ppp2r2b/Gnaq/Gna14/Plcb1/Pik3r3/Gnai2	9
mmu04727	GABAergic synapse - Mus musculus (house mouse)	8/503	89/9334	0.106055	0.258775	0.185764	Gng7/Prkca/Gphn/Gng4/Cacna1d/Kcnj6/Gng12/Gnai2	8
mmu04922	Glucagon signaling pathway - Mus musculus (house mouse)	9/503	104/9334	0.107578	0.260406	0.186935	Akt3/Ppp3cc/Prkaa1/Gnaq/Plcb1/Foxo1/Ppp3ca/Acacb/Creb3l2	9
mmu04973	Carbohydrate digestion and absorption - Mus musculus (house mouse)	5/503	48/9334	0.11459	0.273048	0.19601	Akt3/Pik3r1/Cacna1d/Plcb1/Pik3r3	5
mmu05030	Cocaine addiction - Mus musculus (house mouse)	5/503	48/9334	0.11459	0.273048	0.19601	Dlg4/Drd1/Grin2a/Creb3l2/Gnai2	5
mmu04218	Cellular senescence - Mus musculus (house mouse)	14/503	184/9334	0.121151	0.285076	0.204645	Akt3/Traf3ip2/Foxo3/Map2k6/Pik3r1/Cacna1d/Ppp3cc/Cdkn1a/Nfatc2/Foxo1/Ppp3ca/Pik3r3/Cdk6/Gadd45a	14
mmu04650	Natural killer cell mediated cytotoxicity - Mus musculus (house mouse)	10/503	122/9334	0.12169	0.285076	0.204645	Ifngr1/Raet1e/Fyn/Prkca/Pik3r1/Ppp3cc/Nfatc2/Vav3/Ppp3ca/Pik3r3	10
mmu00561	Glycerolipid metabolism - Mus musculus (house mouse)	6/503	63/9334	0.122443	0.285076	0.204645	Dgkb/Mboat1/Plpp1/Gpam/Dgki/Gpat4	6
mmu04979	Cholesterol metabolism - Mus musculus (house mouse)	5/503	50/9334	0.130265	0.300992	0.21607	Mylip/Vapa/Lrp2/Vapb/Cd36	5
mmu05145	Toxoplasmosis - Mus musculus (house mouse)	9/503	109/9334	0.132876	0.304717	0.218744	Akt3/Lamb3/Ifngr1/Lama4/Irgm2/Map2k6/Lama1/Map3k7/Gnai2	9
mmu05216	Thyroid cancer - Mus musculus (house mouse)	4/503	37/9334	0.13627	0.310166	0.222656	Ccdc6/Cdkn1a/Tcf7l2/Gadd45a	4
mmu04936	Alcoholic liver disease - Mus musculus (house mouse)	11/503	141/9334	0.138735	0.313438	0.225005	Ikbke/Akt3/Foxo3/Tbk1/Map2k6/Prkaa1/Scd2/Tcf7l2/Foxo1/Map3k7/Acacb	11
mmu04625	C-type lectin receptor signaling pathway - Mus musculus (house mouse)	9/503	112/9334	0.149425	0.335108	0.240561	Ikbke/Akt3/Egr2/Pik3r1/Ppp3cc/Cblb/Nfatc2/Ppp3ca/Pik3r3	9
mmu05170	Human immunodeficiency virus 1 infection - Mus musculus (house mouse)	17/503	240/9334	0.150805	0.335735	0.241011	Akt3/Gng7/Tbk1/Ap1b1/Prkca/Map2k6/Gng4/Pik3r1/Ppp3cc/Gnaq/Nfatc2/Ppp3ca/Map3k7/Pik3r3/Gng12/Gnai2/Pak3	17
mmu03450	Non-homologous end-joining - Mus musculus (house mouse)	2/503	13/9334	0.152859	0.337841	0.242523	Xrcc4/Prkdc	2
mmu05143	African trypanosomiasis - Mus musculus (house mouse)	4/503	39/9334	0.156469	0.343331	0.246464	Lama4/Prkca/Gnaq/Plcb1	4
mmu05211	Renal cell carcinoma - Mus musculus (house mouse)	6/503	68/9334	0.158832	0.346027	0.248399	Akt3/Pik3r1/Cdkn1a/Pik3r3/Arnt2/Pak3	6
mmu05415	Diabetic cardiomyopathy - Mus musculus (house mouse)	15/503	211/9334	0.165904	0.358617	0.257437	Akt3/Prkca/Ryr2/Pik3r1/Ndufs4/Cma1/Tbc1d4/Ndufa6/Atp5o/Ins1/Plcb1/Pik3r3/Cd36/Ndufa4/Insr	15
mmu04216	Ferroptosis - Mus musculus (house mouse)	4/503	40/9334	0.166963	0.358617	0.257437	Steap3/Atg7/Acsl1/Gclc	4
mmu04120	Ubiquitin mediated proteolysis - Mus musculus (house mouse)	11/503	147/9334	0.169085	0.360635	0.258886	Pias4/Brca1/Map3k1/Ube2e2/Cblb/Nedd4l/Itch/Ube2r2/Trim32/Nedd4/Anapc13	11
mmu00600	Sphingolipid metabolism - Mus musculus (house mouse)	5/503	55/9334	0.173297	0.367053	0.263493	Galc/Sptlc1/Plpp1/B4galt6/Asah1	5
mmu03440	Homologous recombination - Mus musculus (house mouse)	4/503	41/9334	0.177699	0.37378	0.268322	Bard1/Brca1/Rbbp8/Blm	4
mmu05160	Hepatitis C - Mus musculus (house mouse)	12/503	166/9334	0.184381	0.38518	0.276505	Ikbke/Akt3/Tbk1/Pik3r1/Cldn14/Cdkn1a/Ppp2r2b/Pik3r3/Cdk6/Cldn13/Cldn3/Eif2ak1	12
mmu05417	Lipid and atherosclerosis - Mus musculus (house mouse)	15/503	216/9334	0.188397	0.390563	0.28037	Ikbke/Akt3/Tbk1/Prkca/Map2k6/Pik3r1/Ppp3cc/Plcb1/Nfatc2/Vav3/Ppp3ca/Map3k7/Pik3r3/Cd36/Nox1	15
mmu00280	Valine, leucine and isoleucine degradation - Mus musculus (house mouse)	5/503	57/9334	0.191869	0.390563	0.28037	Aox4/Auh/Mccc2/Acaa2/Bckdhb	5
mmu00604	Glycosphingolipid biosynthesis - ganglio series - Mus musculus (house mouse)	2/503	15/9334	0.19208	0.390563	0.28037	St6galnac5/St6galnac3	2
mmu00730	Thiamine metabolism - Mus musculus (house mouse)	2/503	15/9334	0.19208	0.390563	0.28037	Ak5/Tpk1	2
mmu04115	p53 signaling pathway - Mus musculus (house mouse)	6/503	73/9334	0.199303	0.402567	0.288987	Steap3/Ccng1/Cdkn1a/Cdk6/Ccng2/Gadd45a	6
mmu04064	NF-kappa B signaling pathway - Mus musculus (house mouse)	8/503	105/9334	0.204574	0.410494	0.294677	Il1r1/Tnfrsf11a/Pias4/Card14/Tnfsf11/Map3k7/Card11/Gadd45a	8
mmu04912	GnRH signaling pathway - Mus musculus (house mouse)	7/503	90/9334	0.210788	0.420199	0.301644	Pla2g4a/Prkca/Map2k6/Map3k1/Cacna1d/Gnaq/Plcb1	7
mmu04914	Progesterone-mediated oocyte maturation - Mus musculus (house mouse)	7/503	92/9334	0.22659	0.448765	0.322151	Akt3/Stk10/Pik3r1/Ins1/Pik3r3/Anapc13/Gnai2	7
mmu05207	Chemical carcinogenesis - receptor activation - Mus musculus (house mouse)	15/503	225/9334	0.232312	0.457131	0.328156	Ikbke/Akt3/Esr1/Prkca/Esr2/Pik3r1/Fgf10/Cacna1d/Tnfsf11/Vdr/Jag1/Pik3r3/Creb3l2/Arrb1/Gnai2	15
mmu01522	Endocrine resistance - Mus musculus (house mouse)	7/503	93/9334	0.23464	0.458751	0.329319	Akt3/Esr1/Esr2/Pik3r1/Cdkn1a/Jag1/Pik3r3	7
mmu04350	TGF-beta signaling pathway - Mus musculus (house mouse)	8/503	110/9334	0.241085	0.468351	0.33621	Smad5/Ltbp1/Bambi/Acvr1c/Skil/Bmp8a/Thsd4/Smad6	8
mmu00410	beta-Alanine metabolism - Mus musculus (house mouse)	3/503	32/9334	0.24696	0.476727	0.342223	Smox/Dpyd/Gadl1	3
mmu00565	Ether lipid metabolism - Mus musculus (house mouse)	4/503	48/9334	0.258249	0.492907	0.353838	Pla2g4a/Lpcat1/Plpp1/Enpp6	4
mmu04814	Motor proteins - Mus musculus (house mouse)	13/503	196/9334	0.258574	0.492907	0.353838	Dnah7c/Kif26b/Dnah14/Kif3a/Dnah9/Kif13a/Kif21a/Kif5c/Dync1i1/Actg2/Myo7a/Tpm1/Myo1e	13
mmu01524	Platinum drug resistance - Mus musculus (house mouse)	6/503	80/9334	0.261374	0.494499	0.354981	Akt3/Brca1/Pik3r1/Cdkn1a/Xpa/Pik3r3	6
mmu05014	Amyotrophic lateral sclerosis - Mus musculus (house mouse)	23/503	369/9334	0.262652	0.494499	0.354981	Dnah7c/Erbb4/Dnah14/Nrbf2/Tbk1/Gria1/Dnah9/Map2k6/Ndufs4/Ppp3cc/Ndufa6/Grin2a/Sod1/Atp5o/Matr3/Nrg2/Atg2a/Kif5c/Nup160/Vapb/Ppp3ca/Ndufa4/Nrg1	23
mmu00061	Fatty acid biosynthesis - Mus musculus (house mouse)	2/503	19/9334	0.273173	0.508034	0.364698	Acacb/Acsl1	2
mmu00785	Lipoic acid metabolism - Mus musculus (house mouse)	2/503	19/9334	0.273173	0.508034	0.364698	Gldc/Bckdhb	2
mmu04710	Circadian rhythm - Mus musculus (house mouse)	3/503	34/9334	0.27657	0.511236	0.366996	Npas2/Prkaa1/Rora	3
mmu04142	Lysosome - Mus musculus (house mouse)	9/503	135/9334	0.303836	0.558252	0.400747	Ap1b1/Arsg/Galc/Arsb/Litaf/Manba/Atp6v0a2/Sumf1/Asah1	9
mmu00770	Pantothenate and CoA biosynthesis - Mus musculus (house mouse)	2/503	21/9334	0.313848	0.570955	0.409866	Dpyd/Gadl1	2
mmu05230	Central carbon metabolism in cancer - Mus musculus (house mouse)	5/503	69/9334	0.314494	0.570955	0.409866	Akt3/Pik3r1/Pik3r3/Ntrk3/Fgfr2	5
mmu04970	Salivary secretion - Mus musculus (house mouse)	6/503	86/9334	0.318023	0.573947	0.412014	Atp2b1/Prkca/Kcnma1/Gnaq/Prkg1/Plcb1	6
mmu04260	Cardiac muscle contraction - Mus musculus (house mouse)	6/503	87/9334	0.327661	0.585445	0.420268	Ryr2/Cacna2d3/Cacna1d/Slc8a1/Tpm1/Cacna2d2	6
mmu04620	Toll-like receptor signaling pathway - Mus musculus (house mouse)	7/503	104/9334	0.328233	0.585445	0.420268	Ikbke/Akt3/Tbk1/Map2k6/Pik3r1/Map3k7/Pik3r3	7
mmu04932	Non-alcoholic fatty liver disease - Mus musculus (house mouse)	10/503	156/9334	0.33203	0.587458	0.421712	Akt3/Pik3r1/Ndufs4/Prkaa1/Ndufa6/Ins1/Itch/Pik3r3/Ndufa4/Insr	10
mmu00430	Taurine and hypotaurine metabolism - Mus musculus (house mouse)	2/503	22/9334	0.334013	0.587458	0.421712	Gm4846/Gadl1	2
mmu04920	Adipocytokine signaling pathway - Mus musculus (house mouse)	5/503	71/9334	0.336059	0.587458	0.421712	Akt3/Prkaa1/Cd36/Acacb/Acsl1	5
mmu04659	Th17 cell differentiation - Mus musculus (house mouse)	7/503	105/9334	0.337066	0.587458	0.421712	Il1r1/Ifngr1/Ppp3cc/Gata3/Nfatc2/Ppp3ca/Rora	7
mmu04927	Cortisol synthesis and secretion - Mus musculus (house mouse)	5/503	72/9334	0.34689	0.601145	0.431538	Kcnk2/Cacna1d/Gnaq/Plcb1/Creb3l2	5
mmu00240	Pyrimidine metabolism - Mus musculus (house mouse)	4/503	56/9334	0.356782	0.614793	0.441336	Ak9/Cmpk2/Upp2/Dpyd	4
mmu05016	Huntington disease - Mus musculus (house mouse)	18/503	302/9334	0.363267	0.622453	0.446834	Dnah7c/Dnah14/Nrbf2/Gria1/Dnah9/Dlg4/Ndufs4/Slc1a3/Ndufa6/Sod1/Atp5o/Taf4b/Atg2a/Gnaq/Kif5c/Plcb1/Ndufa4/Creb3l2	18
mmu05020	Prion disease - Mus musculus (house mouse)	16/503	267/9334	0.366742	0.624571	0.448354	Fyn/Ryr2/Pik3r1/Ndufs4/Cacna1d/Ppp3cc/Ndufa6/Grin2a/Sod1/Atp5o/Kif5c/Ppp3ca/Pik3r3/Ndufa4/Creb3l2/Ncam1	16
mmu05206	MicroRNAs in cancer - Mus musculus (house mouse)	18/503	303/9334	0.368599	0.624571	0.448354	Ccng1/Brca1/Prkca/Pik3r1/Itga5/Cdkn1a/Efna5/Prkce/Zeb1/Apc/Pdcd4/Zeb2/Cd44/Pik3r3/Cdk6/Pdgfa/Fscn1/Tpm1	18
mmu05166	Human T-cell leukemia virus 1 infection - Mus musculus (house mouse)	15/503	250/9334	0.371372	0.625792	0.449231	Il1r1/Akt3/Egr2/Pik3r1/Map3k1/Ppp3cc/Ets2/Cdkn1a/Il15ra/Nfatc2/Ppp3ca/Pik3r3/Creb3l2/Tln2/Anapc13	15
mmu05162	Measles - Mus musculus (house mouse)	9/503	145/9334	0.380458	0.637581	0.457694	Ikbke/Akt3/Tbk1/Pik3r1/Cblb/Map3k7/Pik3r3/Cdk6/Eif2ak1	9
mmu04721	Synaptic vesicle cycle - Mus musculus (house mouse)	5/503	77/9334	0.401183	0.668638	0.479989	Rims1/Dnm3/Slc1a3/Atp6v0a2/Napa	5
mmu00514	Other types of O-glycan biosynthesis - Mus musculus (house mouse)	3/503	43/9334	0.410986	0.681254	0.489045	Galnt18/Galntl6/C1galt1c1	3
mmu04972	Pancreatic secretion - Mus musculus (house mouse)	7/503	114/9334	0.417404	0.688152	0.493997	Atp2b1/Prkca/Ryr2/Kcnma1/Gnaq/Plcb1/Kcnq1	7
mmu03266	Virion - Herpesvirus - Mus musculus (house mouse)	1/503	10/9334	0.425485	0.694169	0.498316	Itga5	1
mmu03022	Basal transcription factors - Mus musculus (house mouse)	3/503	44/9334	0.425605	0.694169	0.498316	Taf4b/Taf3/Taf1	3
mmu05321	Inflammatory bowel disease - Mus musculus (house mouse)	4/503	62/9334	0.431	0.699229	0.501948	Ifngr1/Gata3/Maf/Rora	4
mmu04913	Ovarian steroidogenesis - Mus musculus (house mouse)	4/503	63/9334	0.443186	0.715194	0.513409	Pla2g4a/Lhcgr/Ins1/Insr	4
mmu00310	Lysine degradation - Mus musculus (house mouse)	4/503	64/9334	0.455292	0.725134	0.520545	Smyd3/Camkmt/Mecom/Prdm16	4
mmu00130	Ubiquinone and other terpenoid-quinone biosynthesis - Mus musculus (house mouse)	1/503	11/9334	0.456478	0.725134	0.520545	Coq5	1
mmu00920	Sulfur metabolism - Mus musculus (house mouse)	1/503	11/9334	0.456478	0.725134	0.520545	Papss1	1
mmu01232	Nucleotide metabolism - Mus musculus (house mouse)	5/503	84/9334	0.476121	0.750155	0.538506	Ak9/Cmpk2/Lacc1/Upp2/Ak5	5
mmu04714	Thermogenesis - Mus musculus (house mouse)	13/503	231/9334	0.477148	0.750155	0.538506	Ndufs4/Prkaa1/Ndufa6/Atp5o/Arid1b/Zfp516/Prkg1/Rps6/Bmp8a/Prdm16/Ndufa4/Creb3l2/Acsl1	13
mmu00640	Propanoate metabolism - Mus musculus (house mouse)	2/503	31/9334	0.503727	0.787881	0.565588	Acacb/Bckdhb	2
mmu04136	Autophagy - other - Mus musculus (house mouse)	2/503	32/9334	0.520845	0.80587	0.578502	Atg2a/Atg7	2
mmu04060	Cytokine-cytokine receptor interaction - Mus musculus (house mouse)	16/503	294/9334	0.52129	0.80587	0.578502	Il1r1/Tnfrsf11a/Ifngr1/Tnfsf11/Osmr/Prlr/Csf2rb2/Il15ra/Acvr1c/Cntfr/Il11ra2/Bmp8a/Relt/Il34/Cx3cr1/Ccr9	16
mmu03460	Fanconi anemia pathway - Mus musculus (house mouse)	3/503	51/9334	0.523633	0.80587	0.578502	Brca1/Fancc/Blm	3
mmu05221	Acute myeloid leukemia - Mus musculus (house mouse)	4/503	70/9334	0.525797	0.80587	0.578502	Akt3/Pik3r1/Tcf7l2/Pik3r3	4
mmu04622	RIG-I-like receptor signaling pathway - Mus musculus (house mouse)	4/503	71/9334	0.537125	0.819115	0.58801	Ikbke/Tbk1/Map3k1/Map3k7	4
mmu04742	Taste transduction - Mus musculus (house mouse)	5/503	92/9334	0.55759	0.845527	0.60697	Grm1/Htr1a/Plcb1/Htr1d/Pde1c	5
mmu00330	Arginine and proline metabolism - Mus musculus (house mouse)	3/503	54/9334	0.562761	0.845527	0.60697	Arg1/Aldh18a1/Smox	3
mmu04978	Mineral absorption - Mus musculus (house mouse)	3/503	54/9334	0.562761	0.845527	0.60697	Atp2b1/Vdr/Slc8a1	3
mmu04657	IL-17 signaling pathway - Mus musculus (house mouse)	5/503	93/9334	0.567336	0.848223	0.608906	Ikbke/Traf3ip2/Tbk1/Mapk4/Map3k7	5
mmu00270	Cysteine and methionine metabolism - Mus musculus (house mouse)	3/503	55/9334	0.575362	0.853407	0.612627	Lacc1/Psat1/Gclc	3
mmu04640	Hematopoietic cell lineage - Mus musculus (house mouse)	5/503	94/9334	0.576971	0.853407	0.612627	Il1r1/Itga5/Cd44/Il11ra2/Cd36	5
mmu01240	Biosynthesis of cofactors - Mus musculus (house mouse)	8/503	152/9334	0.579198	0.853407	0.612627	Ak9/Cmpk2/Gphn/Psat1/Ak5/Coq5/Tpk1/Gclc	8
mmu05164	Influenza A - Mus musculus (house mouse)	9/503	173/9334	0.592254	0.868282	0.623305	Ikbke/Akt3/Ifngr1/Tbk1/Prkca/Pik3r1/Pik3r3/Cdk6/Dnajb1	9
mmu05169	Epstein-Barr virus infection - Mus musculus (house mouse)	12/503	231/9334	0.594987	0.868282	0.623305	Ikbke/Akt3/Tbk1/Map2k6/Pik3r1/Cdkn1a/Cd44/Map3k7/Pik3r3/Cdk6/Gadd45a/Nedd4	12
mmu04614	Renin-angiotensin system - Mus musculus (house mouse)	2/503	37/9334	0.600334	0.871914	0.625912	Cma1/Lnpep	2
mmu00450	Selenocompound metabolism - Mus musculus (house mouse)	1/503	17/9334	0.610368	0.879914	0.631655	Papss1	1
mmu05132	Salmonella infection - Mus musculus (house mouse)	13/503	253/9334	0.611612	0.879914	0.631655	Akt3/Cyfip2/Map2k6/Rhob/Elmo1/Flnb/Tcf7l2/Kif5c/Map3k7/Actr3b/Dync1i1/Pik3c2g/Pak3	13
mmu01230	Biosynthesis of amino acids - Mus musculus (house mouse)	4/503	79/9334	0.622418	0.891256	0.639797	Arg1/Eno1b/Psat1/Aldh18a1	4
mmu00120	Primary bile acid biosynthesis - Mus musculus (house mouse)	1/503	18/9334	0.631403	0.895711	0.642996	Cyp39a1	1
mmu00511	Other glycan degradation - Mus musculus (house mouse)	1/503	18/9334	0.631403	0.895711	0.642996	Manba	1
mmu00260	Glycine, serine and threonine metabolism - Mus musculus (house mouse)	2/503	40/9334	0.643055	0.903834	0.648826	Psat1/Gldc	2
mmu05033	Nicotine addiction - Mus musculus (house mouse)	2/503	40/9334	0.643055	0.903834	0.648826	Gria1/Grin2a	2
mmu05219	Bladder cancer - Mus musculus (house mouse)	2/503	41/9334	0.656472	0.914964	0.656816	Dapk1/Cdkn1a	2
mmu01212	Fatty acid metabolism - Mus musculus (house mouse)	3/503	62/9334	0.656974	0.914964	0.656816	Acaa2/Scd2/Acsl1	3
mmu00220	Arginine biosynthesis - Mus musculus (house mouse)	1/503	20/9334	0.670134	0.929049	0.666928	Arg1	1
mmu04672	Intestinal immune network for IgA production - Mus musculus (house mouse)	2/503	43/9334	0.682093	0.930685	0.668102	Il15ra/Ccr9	2
mmu04975	Fat digestion and absorption - Mus musculus (house mouse)	2/503	43/9334	0.682093	0.930685	0.668102	Plpp1/Cd36	2
mmu00531	Glycosaminoglycan degradation - Mus musculus (house mouse)	1/503	21/9334	0.687948	0.930685	0.668102	Arsb	1
mmu00532	Glycosaminoglycan biosynthesis - chondroitin sulfate / dermatan sulfate - Mus musculus (house mouse)	1/503	21/9334	0.687948	0.930685	0.668102	Xylt1	1
mmu04613	Neutrophil extracellular trap formation - Mus musculus (house mouse)	10/503	208/9334	0.69072	0.930685	0.668102	Akt3/Prkca/Pik3r1/Plcb1/Map3k7/Pik3r3/Hmgb1/Atg7/Vwf/Clcn4	10
mmu04962	Vasopressin-regulated water reabsorption - Mus musculus (house mouse)	2/503	44/9334	0.694306	0.930685	0.668102	Dync1i1/Creb3l2	2
mmu04146	Peroxisome - Mus musculus (house mouse)	4/503	87/9334	0.697105	0.930685	0.668102	Sod1/Pex14/Acsl1/Nudt7	4
mmu05323	Rheumatoid arthritis - Mus musculus (house mouse)	4/503	87/9334	0.697105	0.930685	0.668102	Tnfrsf11a/Tnfsf11/Atp6v0a2/Flt1	4
mmu04974	Protein digestion and absorption - Mus musculus (house mouse)	5/503	108/9334	0.698777	0.930685	0.668102	Col19a1/Col4a4/Slc8a1/Col25a1/Kcnq1	5
mmu05416	Viral myocarditis - Mus musculus (house mouse)	4/503	88/9334	0.705654	0.935759	0.671744	Fyn/Lama1/Eif4g3/Eif4g2	4
mmu03320	PPAR signaling pathway - Mus musculus (house mouse)	4/503	89/9334	0.714027	0.942763	0.676772	Slc27a6/Scd2/Cd36/Acsl1	4
mmu00515	Mannose type O-glycan biosynthesis - Mus musculus (house mouse)	1/503	23/9334	0.720748	0.947535	0.680198	Fut4	1
mmu03410	Base excision repair - Mus musculus (house mouse)	2/503	47/9334	0.728634	0.953792	0.684689	Hmgb1/Neil3	2
mmu04110	Cell cycle - Mus musculus (house mouse)	7/503	155/9334	0.73722	0.960906	0.689797	Nipbl/Prkdc/Cdkn1a/Cdk6/Gadd45a/Anapc13/Stag2	7
mmu00190	Oxidative phosphorylation - Mus musculus (house mouse)	6/503	135/9334	0.742373	0.963506	0.691662	Ndufs4/Ndufa6/Atp5o/Ppa2/Atp6v0a2/Ndufa4	6
mmu04210	Apoptosis - Mus musculus (house mouse)	6/503	136/9334	0.74873	0.965326	0.692969	Akt3/Pik3r1/Csf2rb2/Dab2ip/Pik3r3/Gadd45a	6
mmu00592	alpha-Linolenic acid metabolism - Mus musculus (house mouse)	1/503	25/9334	0.750106	0.965326	0.692969	Pla2g4a	1
mmu00790	Folate biosynthesis - Mus musculus (house mouse)	1/503	26/9334	0.763609	0.97321	0.698629	Gphn	1
mmu05208	Chemical carcinogenesis - reactive oxygen species - Mus musculus (house mouse)	10/503	222/9334	0.76476	0.97321	0.698629	Akt3/Foxo3/Pik3r1/Ndufs4/Ndufa6/Sod1/Atp5o/Pik3r3/Ndufa4/Nox1	10
mmu00601	Glycosphingolipid biosynthesis - lacto and neolacto series - Mus musculus (house mouse)	1/503	27/9334	0.776383	0.97321	0.698629	Fut4	1
mmu04744	Phototransduction - Mus musculus (house mouse)	1/503	27/9334	0.776383	0.97321	0.698629	Guca1a	1
mmu04950	Maturity onset diabetes of the young - Mus musculus (house mouse)	1/503	27/9334	0.776383	0.97321	0.698629	Ins1	1
mmu04966	Collecting duct acid secretion - Mus musculus (house mouse)	1/503	27/9334	0.776383	0.97321	0.698629	Atp6v0a2	1
mmu00071	Fatty acid degradation - Mus musculus (house mouse)	2/503	52/9334	0.778568	0.97321	0.698629	Acaa2/Acsl1	2
mmu05034	Alcoholism - Mus musculus (house mouse)	9/503	205/9334	0.782516	0.974153	0.699306	Gng7/Gng4/Drd1/Ntrk2/Grin2a/Camk4/Creb3l2/Gng12/Gnai2	9
mmu04080	Neuroactive ligand-receptor interaction - Mus musculus (house mouse)	18/503	391/9334	0.790142	0.979647	0.70325	Grm1/Gria1/Edn1/Drd1/Htr1a/Thrb/Htr2a/Prlr/Grin2a/Lhcgr/Adcyap1/Adra2a/Lypd6b/Lypd6/Grik3/Htr1d/Grm8/Pard3	18
mmu00062	Fatty acid elongation - Mus musculus (house mouse)	1/503	29/9334	0.799902	0.983751	0.706195	Acaa2	1
mmu03060	Protein export - Mus musculus (house mouse)	1/503	29/9334	0.799902	0.983751	0.706195	Immp2l	1
mmu05144	Malaria - Mus musculus (house mouse)	2/503	57/9334	0.820274	0.999958	0.71783	Gypc/Cd36	2
mmu00630	Glyoxylate and dicarboxylate metabolism - Mus musculus (house mouse)	1/503	32/9334	0.830633	0.999958	0.71783	Gldc	1
mmu03018	RNA degradation - Mus musculus (house mouse)	3/503	84/9334	0.838319	0.999958	0.71783	Parn/Eno1b/Xrn1	3
mmu04130	SNARE interactions in vesicular transport - Mus musculus (house mouse)	1/503	33/9334	0.839791	0.999958	0.71783	Stx8	1
mmu00030	Pentose phosphate pathway - Mus musculus (house mouse)	1/503	34/9334	0.848455	0.999958	0.71783	Rbks	1
mmu00500	Starch and sucrose metabolism - Mus musculus (house mouse)	1/503	34/9334	0.848455	0.999958	0.71783	Agl	1
mmu01040	Biosynthesis of unsaturated fatty acids - Mus musculus (house mouse)	1/503	34/9334	0.848455	0.999958	0.71783	Scd2	1
mmu01210	2-Oxocarboxylic acid metabolism - Mus musculus (house mouse)	1/503	34/9334	0.848455	0.999958	0.71783	Bckdhb	1
mmu03030	DNA replication - Mus musculus (house mouse)	1/503	35/9334	0.856652	0.999958	0.71783	Rnaseh2c	1
mmu05152	Tuberculosis - Mus musculus (house mouse)	7/503	180/9334	0.859484	0.999958	0.71783	Akt3/Ifngr1/Mrc2/Ppp3cc/Vdr/Ppp3ca/Atp6v0a2	7
mmu03082	ATP-dependent chromatin remodeling - Mus musculus (house mouse)	5/503	136/9334	0.864037	0.999958	0.71783	Arid1b/Mta3/Ino80c/Mbd2/Smarca1	5
mmu00040	Pentose and glucuronate interconversions - Mus musculus (house mouse)	1/503	36/9334	0.864406	0.999958	0.71783	Fggy	1
mmu00051	Fructose and mannose metabolism - Mus musculus (house mouse)	1/503	36/9334	0.864406	0.999958	0.71783	Pfkfb3	1
mmu05171	Coronavirus disease - COVID-19 - Mus musculus (house mouse)	10/503	249/9334	0.870468	0.999958	0.71783	Ikbke/Rps12/Tbk1/Prkca/Pik3r1/Map3k7/Rps6/Pik3r3/Vwf/Rplp1	10
mmu00970	Aminoacyl-tRNA biosynthesis - Mus musculus (house mouse)	2/503	66/9334	0.877949	0.999958	0.71783	Fars2/Tars	2
mmu00250	Alanine, aspartate and glutamate metabolism - Mus musculus (house mouse)	1/503	39/9334	0.885245	0.999958	0.71783	Asrgl1	1
mmu04137	Mitophagy - animal - Mus musculus (house mouse)	2/503	68/9334	0.888201	0.999958	0.71783	Foxo3/Tbk1	2
mmu00350	Tyrosine metabolism - Mus musculus (house mouse)	1/503	40/9334	0.891455	0.999958	0.71783	Aox4	1
mmu04061	Viral protein interaction with cytokine and cytokine receptor - Mus musculus (house mouse)	3/503	95/9334	0.892927	0.999958	0.71783	Il34/Cx3cr1/Ccr9	3
mmu04114	Oocyte meiosis - Mus musculus (house mouse)	4/503	121/9334	0.897603	0.999958	0.71783	Ppp3cc/Ins1/Ppp3ca/Anapc13	4
mmu05140	Leishmaniasis - Mus musculus (house mouse)	2/503	70/9334	0.89765	0.999958	0.71783	Ifngr1/Map3k7	2
mmu00982	Drug metabolism - cytochrome P450 - Mus musculus (house mouse)	2/503	71/9334	0.902091	0.999958	0.71783	Aox4/Gm4846	2
mmu00760	Nicotinate and nicotinamide metabolism - Mus musculus (house mouse)	1/503	42/9334	0.902887	0.999958	0.71783	Aox4	1
mmu00620	Pyruvate metabolism - Mus musculus (house mouse)	1/503	44/9334	0.913117	0.999958	0.71783	Acacb	1
mmu04623	Cytosolic DNA-sensing pathway - Mus musculus (house mouse)	2/503	75/9334	0.918117	0.999958	0.71783	Ikbke/Tbk1	2
mmu03015	mRNA surveillance pathway - Mus musculus (house mouse)	3/503	103/9334	0.921593	0.999958	0.71783	Smg6/Ppp2r2b/Cstf2	3
mmu05133	Pertussis - Mus musculus (house mouse)	2/503	77/9334	0.925174	0.999958	0.71783	Itga5/Gnai2	2
mmu00591	Linoleic acid metabolism - Mus musculus (house mouse)	1/503	50/9334	0.937792	0.999958	0.71783	Pla2g4a	1
mmu00520	Amino sugar and nucleotide sugar metabolism - Mus musculus (house mouse)	1/503	51/9334	0.941162	0.999958	0.71783	Chit1	1
mmu00380	Tryptophan metabolism - Mus musculus (house mouse)	1/503	52/9334	0.944351	0.999958	0.71783	Aox4	1
mmu02010	ABC transporters - Mus musculus (house mouse)	1/503	52/9334	0.944351	0.999958	0.71783	Abcc10	1
mmu04621	NOD-like receptor signaling pathway - Mus musculus (house mouse)	7/503	216/9334	0.950658	0.999958	0.71783	Ikbke/Nek7/Tbk1/Irgm2/Plcb1/Map3k7/Antxr1	7
mmu05012	Parkinson disease - Mus musculus (house mouse)	9/503	264/9334	0.951469	0.999958	0.71783	Drd1/Ndufs4/Ndufa6/Sod1/Atp5o/Kif5c/Slc39a1/Ndufa4/Gnai2	9
mmu03420	Nucleotide excision repair - Mus musculus (house mouse)	1/503	57/9334	0.957884	0.999958	0.71783	Xpa	1
mmu00983	Drug metabolism - other enzymes - Mus musculus (house mouse)	2/503	90/9334	0.958792	0.999958	0.71783	Upp2/Dpyd	2
mmu01200	Carbon metabolism - Mus musculus (house mouse)	3/503	121/9334	0.962272	0.999958	0.71783	Eno1b/Psat1/Gldc	3
mmu03008	Ribosome biogenesis in eukaryotes - Mus musculus (house mouse)	3/503	121/9334	0.962272	0.999958	0.71783	Utp18/Gnl2/Xrn1	3
mmu03250	Viral life cycle - HIV-1 - Mus musculus (house mouse)	1/503	61/9334	0.966303	0.999958	0.71783	Ccnt2	1
mmu05203	Viral carcinogenesis - Mus musculus (house mouse)	7/503	229/9334	0.967355	0.999958	0.71783	Egr2/Pik3r1/Cdkn1a/Pik3r3/Cdk6/Snd1/Creb3l2	7
mmu04145	Phagosome - Mus musculus (house mouse)	5/503	182/9334	0.971306	0.999958	0.71783	Mrc2/Itga5/Cd36/Atp6v0a2/Dync1i1	5
mmu00010	Glycolysis / Gluconeogenesis - Mus musculus (house mouse)	1/503	67/9334	0.975888	0.999958	0.71783	Eno1b	1
mmu04940	Type I diabetes mellitus - Mus musculus (house mouse)	1/503	70/9334	0.979605	0.999958	0.71783	Ins1	1
mmu00480	Glutathione metabolism - Mus musculus (house mouse)	1/503	72/9334	0.98176	0.999958	0.71783	Gclc	1
mmu00980	Metabolism of xenobiotics by cytochrome P450 - Mus musculus (house mouse)	1/503	73/9334	0.982751	0.999958	0.71783	Hsd11b1	1
mmu04141	Protein processing in endoplasmic reticulum - Mus musculus (house mouse)	4/503	171/9334	0.984583	0.999958	0.71783	Edem3/Man1a/Man1c1/Dnajb1	4
mmu05320	Autoimmune thyroid disease - Mus musculus (house mouse)	1/503	79/9334	0.987663	0.999958	0.71783	Tg	1
mmu03013	Nucleocytoplasmic transport - Mus musculus (house mouse)	2/503	117/9334	0.988609	0.999958	0.71783	Nup160/Xpo6	2
mmu05168	Herpes simplex virus 1 infection - Mus musculus (house mouse)	15/503	459/9334	0.989364	0.999958	0.71783	Ikbke/Akt3/Ifngr1/Tbk1/Gm5784/Zfp825/Pik3r1/Itga5/Zfp937/Map3k7/Pik3r3/Eif2ak1/Zfp78/Zfp626/Zfp709	15
mmu05204	Chemical carcinogenesis - DNA adducts - Mus musculus (house mouse)	1/503	84/9334	0.990671	0.999958	0.71783	Hsd11b1	1
mmu00590	Arachidonic acid metabolism - Mus musculus (house mouse)	1/503	85/9334	0.991178	0.999958	0.71783	Pla2g4a	1
mmu00140	Steroid hormone biosynthesis - Mus musculus (house mouse)	1/503	93/9334	0.994361	0.999958	0.71783	Hsd11b1	1
mmu04610	Complement and coagulation cascades - Mus musculus (house mouse)	1/503	94/9334	0.994668	0.999958	0.71783	Vwf	1
mmu00830	Retinol metabolism - Mus musculus (house mouse)	1/503	97/9334	0.995492	0.999958	0.71783	Aox4	1
mmu04217	Necroptosis - Mus musculus (house mouse)	3/503	175/9334	0.996496	0.999958	0.71783	Pla2g4a/Ifngr1/Hmgb1	3
mmu03010	Ribosome - Mus musculus (house mouse)	3/503	177/9334	0.996804	0.999958	0.71783	Rps12/Rps6/Rplp1	3
mmu05322	Systemic lupus erythematosus - Mus musculus (house mouse)	1/503	149/9334	0.999757	0.999958	0.71783	Grin2a	1
mmu03040	Spliceosome - Mus musculus (house mouse)	1/503	180/9334	0.999958	0.999958	0.71783	Tcerg1	1
